# Supplementary material for: Alternative Polyadenylation in response to temperature stress contributes to gene regulation in Populus trichocarpa
Source: BMC Genomics. 2021 Jan 14;22:53. doi: 10.1186/s12864-020-07353-9 (PMC7809742; doi:10.1186/s12864-020-07353-9)
Supplement: Supplementary file 2 — Additional file 2: Dataset 1. The 50 bp upstream and downstream sequences of PACs detected under control, 15 cold and heat conditions. [file 12864_2020_7353_MOESM2_ESM.txt]

The Sequences of PACs in CK:
>39622_scaffold_621_5908
TAACTGCACATGTAGGGTTTTATTTATATATAAAATCCTGGGTTCTGTTTTCTTTTCTTTCTTTATATGCGCAAAACTTGAATCCAAATCATGACCAATTG
>39623_scaffold_621_5933
ATTTTGAATTATTTGTGATAAATTGTAACTGCACATGTAGGGTTTTATTTATATATAAAATCCTGGGTTCTGTTTTCTTTTCTTTCTTTATATGCGCAAAA
>39624_scaffold_621_9978
CATTTTATGCTGGCATTTTGATAGCTTAATAATTAAATAGAAATATTTTGATAGCTTTTACGCGGCATCATAGTGTCTTCAAGTAGTCAAAATGTTATTTG
>23462_Chr10_97815
AGCACATCTCCTTGACGAAGTCCAAGAATGATCCACTTTTTGCTTGTTCGCAACCTTTTGCATGCGCTTGAAGGAGTTTTCTGATAATTATCTTGGTGCTT
>23463_Chr10_97854
TTGCTTGTTCGCAACCTTTTGCATGCGCTTGAAGGAGTTTTCTGATAATTATCTTGGTGCTTTGGCTTTAATGTGAGGTGTTGCAGATTAGGAGCCTTATG
>23464_Chr10_97974
TCTTATGGACAGTTTTCCAGGCCTGAAAGCTTTAGTTTTTGCAACTGTTTAATGACGTTGTCCTATAAAAACTACTGACTTTTGTATATGGTTGTTTCTGA
>23465_Chr10_98009
TTTTTGCAACTGTTTAATGACGTTGTCCTATAAAAACTACTGACTTTTGTATATGGTTGTTTCTGAGGTAGAATGTTCAATACACGTTTTGTAGCAGCAGT
>23466_Chr10_98065
TTGTTTCTGAGGTAGAATGTTCAATACACGTTTTGTAGCAGCAGTTTCCGAAATATGATCATACTTATGCTGTGTTCCTTTAACCAAGATTCTCTTGCTGA
>23467_Chr10_98096
TTTGTAGCAGCAGTTTCCGAAATATGATCATACTTATGCTGTGTTCCTTTAACCAAGATTCTCTTGCTGATCTGAAGATGTGAACTCCCTCGTCTAGTGTA
>23468_Chr10_118686
CAGTGTTTTGTTAAAAAAAAAAAAACATAAAGGATTGTTTGATTTCTCTTAGCCACATTTCTCTTGTGATTATCATGTTCTTGCTGTTTCAGTTTGGAACA
>23469_Chr10_119016
TCTAGGAACCTTTCTAACTCTAATAATAGATCAAGTTTGATTTTGTTTTCAACTCCTTGTTTTTTTATTAATATTTATTAATTAAGGGATTGACCTTGATG
>23470_Chr10_119068
CTCCTTGTTTTTTTATTAATATTTATTAATTAAGGGATTGACCTTGATGTACATATTCCATTTGATTGCTCTAGACACAAGTCTGAGTATGTCTTTCCCTG
>23471_Chr10_119120
ATATTCCATTTGATTGCTCTAGACACAAGTCTGAGTATGTCTTTCCCTGGATTTTTTCTAGTAATTTTAGGAGGTCCTCGTTTTCTTCTCTCTTGATCTGC
>23472_Chr10_119158
GTCTTTCCCTGGATTTTTTCTAGTAATTTTAGGAGGTCCTCGTTTTCTTCTCTCTTGATCTGCAATTTCATAATGAAACCTCAATTTTGTGATGTGCTATT
>23473_Chr10_119206
TCTCTCTTGATCTGCAATTTCATAATGAAACCTCAATTTTGTGATGTGCTATTTGACGTTGCATGGAGCGTGAGCGTTTGTTGCAAGTAACAGCCAGCATT
>23474_Chr10_143770
TAGCTTGTTCAAGCTCCATTGATCTAGAAAACTTGTTATCAATTAATTCTATCAAGAAACAAAAAAAATGGAGACAAGGCACAAACTCAAACTCTCACTTC
>23475_Chr10_144631
GTAATTCGCTTACCAGACTAGTATTTTTATCTCTTAATTTTACATTACTCAAGTAAATTTGTCATTTTTTTTCTACAATAACTTTTGTATTTGCTTGTACT
>23476_Chr10_144778
ATTTACTCAATTTCCCAGTGCTGTTATATAGATCGGAAGTTCTTGGGAGCATGGATGGCCGCAATAAATAGAACTTTGATTTATGAATATTTAATGGTAGC
>23477_Chr10_144813
GAAGTTCTTGGGAGCATGGATGGCCGCAATAAATAGAACTTTGATTTATGAATATTTAATGGTAGCCTCCTTTACCAATTATGTGTGTCAGTCACCATTAA
>23478_Chr10_180810
GTGTCAATTTGATATCGTGGTTGATGCTGCGTTTTGCCCAACCACAATTTATAACTGTTTGGTTAAAGAAGTTAATGTCTGATACTCTGATTTAGAGTTGA
>23479_Chr10_180853
ACAATTTATAACTGTTTGGTTAAAGAAGTTAATGTCTGATACTCTGATTTAGAGTTGAGTCCCACTAAAAAATGAGTTCATACTGCAGGATTTGCTAAAGC
>23480_Chr10_203289
GAAAGTAGATTGACAATTATTCATGTTAATGGATGAAATTAAGAGGGATTATTTATGACGTTCGATGTGACTGACAGGTAATATCTAGGGCAAGATCCTCA
>23481_Chr10_211118
CATGAGAGCTTTCTCCATTAATTTGAATATTGTGCTATCGTTCTTTGTGTAAACGTTTCTGACTGTTGCAGATGTAAGAGGAAAAGGAGGGCAAAAAAGGA
>23482_Chr10_211227
ATCCTCTGCTGGGAAATGTGAAATCCATAGATGCATGTGTTATATTCTGGAGATGTTGCTCTTTTTTTTTTCTTTTTCTATATATTTTCATTAGTGATTGA
>23483_Chr10_228277
AACAATAATCTTGAGGTTTCTTGTATGTAATATCTTTATTTCTGCTGGCCTATTTTGCTCTGCAATTCATATCCATACCAAAAGGTATATAATTCAACTTC
>23484_Chr10_228322
TGGCCTATTTTGCTCTGCAATTCATATCCATACCAAAAGGTATATAATTCAACTTCCAAGAGCATCCATCATCGGCCATGCTGACAACCATTTAGTTAGAA
>23485_Chr10_228482
TGTAATCATATTTTCAGTACCCAGTTATGCATGATTCTGAACTTGTATTCGATAGAATTATAATTAACGTGTTTTTTAAATTGTTTTTTTTATAAAAAAAT
>23486_Chr10_228546
TAACGTGTTTTTTAAATTGTTTTTTTTATAAAAAAATATTATATTGATGCTTTTTATGTGTTTTTTAATTGTTTTGATGTAATGATATTAAAAATTAAAAT
>23487_Chr10_244004
CAAAACATCAGTAGATAAATAAATGAAAGCACAAAACTGAGATTTATAGCAGCTCTCTCTCTCTCTGTCTATATATATATATATATATATATATTTATATA
>23488_Chr10_295363
CTATGTATAATTATTATCTTTTCACCATAAATTAAAGAGTAATTCTGTGTATTGCTGCGATTAATATCCATTGATTTCTTCAAGTCACGAGGTCACAGATT
>23489_Chr10_305697
AAGCAACAAGAAATAAATTAGTGTATAATATTAACTAGTTGTTTTCCTTTTTATTGTCTTATTTTCATTTATTTATCTTTGTTTTTAAATTCAGACTAATT
>23490_Chr10_308056
ACAATTGCTGATGAAACAGTTGGGACAGTTAAGAGCTGAGGAGAAGGAGTTAAAGAGGAAGAAGAAAGAAGAGAAGGCGAAGCTGAAAGCTGTAAAGATGA
>23491_Chr10_308813
GCGTTTTGCATCACTTGTGGCTTGAAATGGTGTTTTTCCTGCTTATGGCTTACATTGTTATTGGCATGGCCAGATAAAACTCTCTTTTCACTATGTAAATA
>23492_Chr10_308898
TTTCACTATGTAAATATAAATATTTTAATGGCAAAGTCATCGTTTACATCACTCTTGATTTTTCTGAAGGTCGCCCTTTCGTCTCTGGTAATCCGCAAGTA
>23493_Chr10_309123
TAACAACACCATATAGTTTTGCAGAATGCTATTTTAACAATTCCTGATGTACAGTTCAAGGCCTGTTAGACTGTTTTCACATGCTACAGTTGATGCATCAT
>23494_Chr10_336959
TTCCAGCACCCATTATTTCATAATTAAGACTCTGGCTCTCATTCCTCTTCAGTTACCTTCATTTGTACCGATATCTAACTCTTGATTTCCATGCTCTAACT
>23495_Chr10_361866
GGAAATCACGGTGAGATTTAATGGAAATCAATTTAGATCGCTTTATTTTTATTTTATTTTCGTATTTTGTTCTTGGATATATGATATAACATATGATAGAC
>23496_Chr10_362034
GTCGGATTTCGATATGGATACGCTCTTCCTATTGGAAGAACAGATTACGCCATGCCCCACTTCTTGATTTCGGACGTCGTTTTCCCCTATAAATTTTATCC
>23497_Chr10_387716
AAGCATGTGGCTTACTGAATATTATGTTATGTAAACTATTAGGTCATTTTAATTGCCGCAGTTATATTATTTGCTGTTCTGCTTCAATTCTGGGATTCAAG
>23498_Chr10_393929
GTATATCAAAATGGCAGAATCAAAATGCTAATCCTTGGTTCTTGGTTGGCAGAACTTGCAGATTGAAGCTTTCTTTCTTTCTTTCTTTTTATTTTGGAATT
>23499_Chr10_419944
TACTGTACACATGATAGTTACATTGAAATTATTATCGGTGAAATTACACTAGCTACTGGGGTAAAATAGTATTTTTACATTATTGATTAGTTATTATTCGA
>23500_Chr10_420085
TATTTTCACTTTCAAAGCACATTAAAATTATTAAAATATCTTTAAATGCCAAGTTTTTTTAATTGGTTTACATGGTTCCTTTGTTTTCTTAATCTTGTTTT
>23501_Chr10_434375
CCTCCCTCACCGGGCATGTCCTTATTTTTCCATGTCGCTATGTTTTAATCATGAGATGGTGTGTTTTAGAGATACTACATAAAAATTAATTGTAAGAAAAT
>23502_Chr10_434436
TGTTTTAGAGATACTACATAAAAATTAATTGTAAGAAAATTAAAAAAATCAATCAAATACTTGTATAGGAATAATATTTGAATAAAACTACTTGTATATAA
>23503_Chr10_472063
GTAATTTTGTTAATTACTGAGAGTGGAAAAGTTCTTTAGTTCTCTTGGTCAATTCATATCATTTATATTTGAAAAAAGGAAATCAAATTCAAATGTGTCCT
>23504_Chr10_491632
AGGAGGCTCATATCAAAAATAATAGAATCCAATGGCACCAATCATCTTCTAATATGCATGTGAACACGTTTTGAGAGGAGAATGAGATTCCAAGCTTGTAT
>23505_Chr10_491715
GAGATTCCAAGCTTGTATTGTGCGGGAAGAATTTATTCTGCATTCCACTTAATTCTAAGCTCTAAGAGGAAAAACATACCTTGTGCTATTCACTTCCTTTA
>23506_Chr10_512982
TCAAGGAAAAGTGCATCTTATAAAGTTTAGGAGCTTCTGCTTCAAGGTCTAGGACATGACTGCTACGAGGATTCTGATAAAGATTTGCACTTCTGGTTTTA
>23507_Chr10_953996
TTGGTGAAACTCTGTAATTTTGTTAATTACTGAAAGTGGAAAAGTTCTTTAGTTCTCTTGGTCAATTCATATCATTTATATTTGAAAAAAGGAAATCAAAT
>23508_Chr10_1026233
AACTGTGTTATGTTTGAAGATTAAATATATATAATAGAAAACACGTTACGATATTTGATGTTCTTGAGAAAATATATACACGTTGGAATATTAGGTTTACA
>23509_Chr10_1552653
AAAGTAAGGACAGTAATGTATTTATGGCCATCTAAACGTGATTAATTGGTACACCGAGTTCATGGATTGTGGTTTTTTATTCAATTTTTCATAGTTTATTA
>23510_Chr10_1591131
ACAATAATATTTATAATCAGGCGAATAAATACAAATTAAATTCTTAAAGCAAAGATTATTTTACTAACGTGGGAATGATGACCATAATTGATCTTGAGAGA
>23511_Chr10_1591277
TTTGCCTCTATGCAGTTGATGGGGCTAATGGAAATTGAATAGTTTCGAGCATTGGTTAGTGATTCTTATTTTTTCCCTCACCTGTGTGCATGTGATCTCTG
>23512_Chr10_1606256
TGCTTGGAGTTGGAGAAGGAGAAGGAGAAGGAGAAGAAATGTTTATGTGCAATATTCTTAGTTATCTTCGTGTGTTCTCTTCCTGTGATTTGCCAGGTTTT
>23513_Chr10_1606397
GTTTAAGCTGTAAGATCTGATGTAATGCCAAAGAAATATGTTTTTCTATGAAGCTAAAGAGCCGAAGACTTGTCGATTGTCACATGTGCACGCACGTTTGG
>23514_Chr10_1606425
CAAAGAAATATGTTTTTCTATGAAGCTAAAGAGCCGAAGACTTGTCGATTGTCACATGTGCACGCACGTTTGGTGTTGCTGGACACATTGCTAGCTAGCTA
>23515_Chr10_1667555
TTTTTTGTGTATACAGTAGACTTTCTTGTATGAATACAAGCTGGGTTCGTAGATTCTCTTGTATGAACATGGGGTGGGTGGTGATTCGTCTTTAGATTCAT
>23516_Chr10_1667689
GGTCCTTCAAATTTCATTGTAACGAAATGACAGAAATACCCTCTTGAACTTACCCTCCCCATTCCCCCTTAACTAAAAATCGGTTTATTTTTTGTTTTAAA
>23517_Chr10_1696039
ACAGATTAAGAAATTTATCAAGAATCTGTCGGAGAAACTTGATGAGGACCAGAAGGAACATTTTAGAAAGAACATTGAGGGAGCAACCAAGTTCTTGCTTT
>23518_Chr10_1696588
TTATGCTTTGCTTGACCAAATAATCCAATTTGTGGTCCAGGTGTGCTCTTATAATTTCCGGTGCATGTGGCTGTTTCATTAATTTACAATGTTATTTGCAA
>23519_Chr10_1710455
TTGTTGATTCGATATAATCAGCTCCCAGCAATGGAAATTTAATTTCAATTACCCTTGTATAAACTCAAATTTAATTCTTGCAGTCAGCTAGCCGGGAAAGG
>23520_Chr10_1750720
GTTCTTATCTGTTAATTCTGAAATTAATTGAATACAAATGTAACTTTTCTATGCAATACCAGTTTGGGAAGGAAAAACCTTTGCATAATTGTACTTCTTTC
>23521_Chr10_1750754
CAAATGTAACTTTTCTATGCAATACCAGTTTGGGAAGGAAAAACCTTTGCATAATTGTACTTCTTTCTGGACATCCAAATGCATTTTCTCCATAGTGATAA
>23522_Chr10_1751513
GCAGATCTATGCTAACTGGAATGGCAGCGGTATGGGATTTGATACTTTTCAACTGATAATGCTTCAATACAGTTTTTGTTGCTCGCACTATCTTTTCCTGT
>23523_Chr10_1751549
ATTTGATACTTTTCAACTGATAATGCTTCAATACAGTTTTTGTTGCTCGCACTATCTTTTCCTGTTTGAAGATGCTTTTTCATTCTTCATGTTCTGCTGTT
>23524_Chr10_1769828
TTTTTGTGTAAATTCTATTTTTACATGATTTAGTAACAGGTGTTCTGGTGATGTGGTTGGTGTTTCAACTTTCAAGTTCTTTTTCTGAGTTCTGCATTTGC
>23525_Chr10_1769930
TGTTGAAAAAATAGAGGATGTGGTATACAGTACTATTGGATTTCATTGCTAATCGTACAGATTCATTTGATTAAAAGATGGCAAAGCATGAGATGCATTAG
>23526_Chr10_1783325
TATTAGTCATCACCTGGGTTTTCATGGGGAAATAAACTTTGGTGTTGTGCCAATTGCAGTGTCCTTCATCCTTCAGAGTATTTATCCTGGTTTGAATGCAG
>23527_Chr10_1783419
AATGCAGGACACTCAAATATACGAGATTATCAAGTGCTTTTTTCCAGTTTAATCAGTGCTATTAATCATCACCTAAGTTTTCATAGGGAAATAAACTTTCA
>23528_Chr10_1783615
TTACATTATGAGATGAAGACTACATACAGTGCTCTATGAAGTGGCTTGTTAACTCTTTTGATTCTTGTTTTTACTAGTTATCTTAATTAATATGTGAAAGA
>23529_Chr10_1829877
GTTACTCTCTTTTATTTTTTTTCTCTAATGAAATTGGGAATTTGTTTTTGATAATTTGCAAAAGAGAATGTCTTGAGTAGTTGCAGAATGAGAAAAACCCC
>23530_Chr10_1850770
ACGATCCTTCGCTCGTTCTTTAATGGCAGAGATGTTTTACTCTTTTGATTTGATTTTTCTTGTACAAATGCATCTTTGGGGTTGTTTTTAGCGTCTGACCA
>23531_Chr10_1893202
CATGTATTCATTAGGCTCTTGGCCATTTAATGGAGTTTGTTGTTGAAAACAAATATATTTTTGAACAATAATTTTCTGTGTATAAAACTAATTGCTTCTAC
>23532_Chr10_1916407
GTGCAGTGTTAAGTACAGCAACATGTATAAAAAGCACCAACTTTAGGTCTTACTTGTTTTGTAGAAACCATTTTCTGAACTTTTTCATGTTTGGTGAACTC
>23533_Chr10_1916492
CATGTTTGGTGAACTCTTGGAAAATGGTCAATGAAAAGTGATTCACATTTAATGAAAAAATAACCCTTTCCAAGAGGAAAATGTTTTCCCCGTAGCTTGGA
>23534_Chr10_2112423
AGATTGTTTGAACACGAGAACTTCAGTTTTTACAGTAGCTTTTCTGATTCTACGAGTTCCTTCTACTTTGTTTGCTGTGCTTTGTTTGCTGTGGCTTTGCA
>23535_Chr10_2194947
GATTGCTTGAACACGAGAACTTCAGTTTTTACAGTAGCTTTTCTGATTCTATGAGTTCCTTGTACTTTGTTTGCTGTGGCTTAGCAATTATCTATTGTCAA
>23536_Chr10_2195002
TTCCTTGTACTTTGTTTGCTGTGGCTTAGCAATTATCTATTGTCAAGGCTAAATATTAACAGGTGCTGGGACTAATTATTGATGTCCAGCTAACCACATAA
>23537_Chr10_2195047
AGGCTAAATATTAACAGGTGCTGGGACTAATTATTGATGTCCAGCTAACCACATAATTGAGAATCAAACCTGTAACAGGAGAAACAAAGGCTATGAGGGTG
>23538_Chr10_2202150
TTGTCAGTATATGTTGAGAATAGCATCTTGAAACAATTAGAGTCATTTTTAATTTTTTTTCTTTGCCATTGGTCTGCATCCTCATGAAGTCTATAAACCTA
>23539_Chr10_2689172
TTAGCAACGGGTAGTAAATTTGAATGTAGGGAGGCGCCCCATTTTTCTGGAGGTACTGTAGTCTCAAATTGGCAACTTTTGCAAATTATTTTTTGCTTGCA
>23540_Chr10_2689229
GTAGTCTCAAATTGGCAACTTTTGCAAATTATTTTTTGCTTGCAAGTTCTAACTTTTCTTGAACAGTCTGGTTTGGTTGTCTGTTGTGTGCCCGGGTTGAA
>23541_Chr10_3008463
AGGCTCTCTAATGAAAATTTATTGGGCGAACGGTTTAGATTTCCCTGATGAAAGATGGATCTGCTCTCATATGTTTGATGTACACACTTGCAAAAATTACA
>23542_Chr10_3008729
GGGTAGTAAATTTGAATGTAGGGAGGCGCCCCATTTTTCTGGAGTTTGGCAAATTATTTTTTGCTTGCAAGTTCTAACTTTTCTTAAACAGTCTGGTTTGG
>23543_Chr10_3100435
ATTAATAACACACACGCACACATGCTAGTAATAATATTACTCCATAAATTATAGCACGTGTCGGGTGTGGATGTATTCGGAGACAATGTAGTTAGTAGTAG
>23544_Chr10_3100515
AGACAATGTAGTTAGTAGTAGATCAAAGTGAGAATCCGTATATTTGAATTATATGTATTAATAAATTAATAAATAAATAAATATGAGTTATTAATGATGAT
>23545_Chr10_3100561
AATTATATGTATTAATAAATTAATAAATAAATAAATATGAGTTATTAATGATGATTAAAGTTTAAAGTGAAAAATTAAGTGATGATATAGATCAAAATATA
>23546_Chr10_3114882
GTATCTATAGATATACCTGGTAAAATGTTCAATTACGTTTCTAATTTACTACACAATTTCTGTTCTTTATAAATCCAAACAAAAAGCCACTACTAAACATT
>23547_Chr10_3159778
GTTTGGTCAATCATGCTTAAATTGTAATAACTAAATAGGTGGTTTGCGCTACGCTGTGGCCTGGGTTAAATTTTTCGGATGTTCAGGCAAAGTAAGTGCTC
>23548_Chr10_3159816
GTGGTTTGCGCTACGCTGTGGCCTGGGTTAAATTTTTCGGATGTTCAGGCAAAGTAAGTGCTCTACAAGAAAAAACTGATAAATGGAGATTTGAAATAACC
>23549_Chr10_3159858
GTTCAGGCAAAGTAAGTGCTCTACAAGAAAAAACTGATAAATGGAGATTTGAAATAACCTGATTGAGCTGGAATTATAAATGGGAATTTGAAATAAACTAA
>23550_Chr10_3215573
TTCGTGGAGAATGTTATAGCATCCAGTGCTGAGCAACTAGTTATCGCAGCAAAAGTCATTGTTTTGCCCCTGGATTTATATAGGTCCTGCTTTTAATTTGC
>23551_Chr10_3215707
GACACTGAGCACTGCAGCATAATTAAACTGTGGAATCATGGCTCTTTAGGACATCTTTCTCAGATGCATACTGGTTCAAAATCTGTTTTCCATGCTTCAAT
>23552_Chr10_3215900
GTTCTCAGGGAATATTTTGAATAAGATTTCGCATTATTGTTTTTGCTTCTACTTTCTAGCGACTTCCGAATATTTTTTTATTTAATAACTTTCACCCTGTT
>23553_Chr10_3216028
GCCAATTTAGCCAGGATCTTGGGCACGACAGATTTATTTATTTATTTGTTACAGAAATATCTTCAGCATTTAAAAGTGATCACCTCCATCTTCCATCTATT
>23554_Chr10_3378398
TCATCCATAATGAATCGAAGTATTGGTAAGCAGATGGATTCTCCTGTTCTAATGGGGTTTTATCATTTCGTTTTTCAATATTTGCTGTTCTTGAGTTGAAT
>23555_Chr10_3453577
TTAATTGAATGGTAATGGTTGGCTTGGAAATGGTGGCTTTTGACTTTTCTATATCTTTGATTTTTTTCTCTTTGGATGGGTGTGGTTGCTGGGCCAAGAAC
>23556_Chr10_3453777
CAACAGTTTATTACATTTTCTACAAAATAATTTCATCTTCTTTATTTCTCATTCCCAAAAGTCTCCTTTCTGTGTTCGGACAATACTGAAGTGCTTAGAAG
>23557_Chr10_3460951
CTTCTTGTTATTTTGTTTGCGAATGTTAATGAAATTGAAGGTTTTCTTTCATGGGTTTTGTCTTTATGCTAATTTTAATGAGTGCATTTCTACGTTGAGCT
>23558_Chr10_3460992
TTTTCTTTCATGGGTTTTGTCTTTATGCTAATTTTAATGAGTGCATTTCTACGTTGAGCTGTTCCTTTTCTGAGTTAGATAGCATAAGCTCAATTTTATAT
>23559_Chr10_3486622
TAAATTAATTTCTTCAGTTTCTTTTGGGAATGAAAAGTGGGGTTTTTTTTAATAATTAATTTGTTTTTCTTCTTTATCTATCTATTTTTTCCTCCAAGGTT
>23560_Chr10_3513444
ATTTGAATATTTATCATCCTGGGGAGGCCCATTATAAAGTAAATTTTGGCATTTCTTTATTTCTTCATTCCTTTTTTTTCTCTGTTAATGTGCTGGAACTT
>23561_Chr10_3543023
TTTTCCTAATTTTGTGCTATCAGTGTTTAAATTATATTGATTTTTGAAGGATAGTAACTTGTGTCTCTTCTGACTTTTGACTCAAATTTTATTTCATGGTT
>23562_Chr10_3543107
AATTTTATTTCATGGTTACTCTATATATATCATTTTTAATTATGATGTTCATGCTTGTGGCTGCAATAACCTGTTATCGTGGTGTATACTCTTTTTTTCTT
>23563_Chr10_3664080
CAATATTGTCTCACTTCTGGTACGCTCGGATTGTACTTTCAGATTGCATTCAAAAGAAAGGATAGGATGTTTTCCCGTGCTTAAGCATGTTTGCCGATGAC
>23564_Chr10_3664112
GTACTTTCAGATTGCATTCAAAAGAAAGGATAGGATGTTTTCCCGTGCTTAAGCATGTTTGCCGATGACAATATTTGCTTTTGGATTCTGATAGATCTGCA
>23565_Chr10_3693204
TTTTGCAATGATAATGATTGTATAAATAAATAACTAGGGAGATTCTTCTTCTTCTTCTTCTTATGCCACCATCAATGAAGGTGGTGTGATCACATCAGAAC
>23566_Chr10_3693268
GCCACCATCAATGAAGGTGGTGTGATCACATCAGAACGGTCTTATTATTCATCTCATGTTTTGAAACTTTTGTTAATTAGGGTTTCATTTTTCGTTTTGTT
>23567_Chr10_3716526
CATGTAGAAGAGAAATTAAGTGAAGGAAACCACCAATTTCCTGTTCATGTAGAAGAAGAATTTCCTTGCAAACCTAATTCCACCTTGCTAAGTGATATGAA
>23568_Chr10_3769279
GCTCCCATGCGTGGGAGAATAAAGTGAATGAGTTACATGCTGCTTTGTTGAAATCTCTGGGTTTGTAGTTGGAAATATTTTGAGAACCACATTATAACTTA
>23569_Chr10_3855854
TGGGGGCGAATTAGCTAAACTTCTGGTAATTAGGGAGTTGTCTAGGGTTGAGAAATGAAAAGGAGGAGGGTATTGGGGGCGAATGTTGTAATATTGGGGGA
>23570_Chr10_3856057
TTTATGTAAAATCAAAATCAAGTTGAAATATACGGTCGATTACCTTTCGGACATCTTCTTCTGTGTTAGGCTACGATTGTTTCTCAAAAAGTAATTTTTAA
>23571_Chr10_3861576
GTATAATAAGTTTGTATTTTGTCACAGTAAGAGGTAATGCGAATTGTCTTAATTCCATTTGTAAATTTGAAGCTGAAGACTAGTTCAGCTCAACTTCTTCA
>23572_Chr10_3861748
AAATGCATGTAAAGTAAAATATGTTATAATAATAATTGTTCTTTAGTTTTATTTTTATTTTTGATATTAACATATTAAAACCATTGAAAAACATCTAAAAA
>23573_Chr10_3889339
CAATTCATGAAACACGTTATCGTGTCCAATAAACAGGGTAATAAGAGATGAGAAATAGCTTTGTGCAGCGGAAATATATAGGCACTGGGAATCACATATAT
>23574_Chr10_3902320
TTGCCATGTATTTGTGAAAGATAGTAGTGAAGAGCTCTGTTTAACCGCTCGATTGCACCTGTGACGATATGTGTTGTTTTCCCCATTGACAGGAAAAAAGA
>23575_Chr10_3902381
TGACGATATGTGTTGTTTTCCCCATTGACAGGAAAAAAGAAGGGTTTTGCAATATTTGAACTTGTTCTAAATACAAGACTAACATTTTGTAACTCATCTTT
>23576_Chr10_3902421
AGGGTTTTGCAATATTTGAACTTGTTCTAAATACAAGACTAACATTTTGTAACTCATCTTTCATTTTCTATCATGACAAACTATATATATATATATTTTGA
>23577_Chr10_4018618
TACCAAAGGTGTTTGCTTCCTCCACCTTCAAATTTGAAGAGTTTATGTCGAACGTGGTGGTGATTTTGAAAGCACTGGAGATGACTTCTTGATGCATTGTG
>23578_Chr10_4038479
GCATTCCCATTTGTTATAATACTAAATTACTAATCGATAAGACTTTCTGTAGTCCTTTAAGTGTAAATTCTATCACCAATTTCTCTCCATGATTTTCGCAG
>23579_Chr10_4038517
AAGACTTTCTGTAGTCCTTTAAGTGTAAATTCTATCACCAATTTCTCTCCATGATTTTCGCAGTTTTTCATTGCCCCTTTTTTTTTTTAGTTTCAGTTACA
>23580_Chr10_4097648
AGTGCTGTAAAATATACAAAAACAAAAGCAAGAAAATAGATTCCGTGTTTAAAGTTGATTGTGTTGGTTTTACAAACTGTTGTCTACTGTCACTTGATAGG
>23581_Chr10_4097778
TCAGGGAAACATATCTGTCAATATAATTTAAATAAAGAGTCGGATTTGGTAGGTGATAAGCTGAAACTGAAATGTGGTTCAACATGTGCTCCTGTTCTCTG
>23582_Chr10_4161195
TGACAGTTCACTGTAAGAGAAATTTAATACCAGCGGTTCATTTGTTGGTCTCGTGTGTGTTTTCTAGTACTTTGGCTAGTTTGTTCTATAATTCTGTAAAC
>23583_Chr10_4161279
TCTATAATTCTGTAAACTTATTTTCCTGTCTGTCTAGTTGTTGTTGCATCATACCAACCAGACCCTTTTCTTCCCTCGCGCTTGTGTAGCTTTCTGGATGT
>23584_Chr10_4161391
TGCAAGTAAAGAACGTTTACGTGAATGTAATATAGAGGTCATTTGCAAGCATTTTGCCATAGCCACCGGCTCTATTTGGAAATCAAACTGCCTATACGTGA
>23585_Chr10_4857967
TAACTATATTAGCAAGAAAACAAATGTTAGTAACAAAGATTTTCAAGTTCAAGTTCAGGTTTATGCTAGGATCATAGGCTGTGTGTAGCTTTTGTACGAGC
>23586_Chr10_4858088
CCTTCTCATGTAGTTCCACAAGAAAAATGCTTCACTACATCTTTTCACCGAAGATCAGATACGAAGCAAAATGGAGCATTTTAATGCTACCAATCCTTTGT
>23587_Chr10_4858129
TTTTCACCGAAGATCAGATACGAAGCAAAATGGAGCATTTTAATGCTACCAATCCTTTGTGTCATTGATTAGGAGTTCAGTGCGATGTGCTATTCAGAATG
>23588_Chr10_5236842
ACTAGAAATTAAGCTTGTTGAGGAGAAATAAATTTAGATTACTTGCTGTGAACAATGATGGGGGCTCTAGTTACCATTTGCTTGTAATTTTGCTGCACCGT
>23589_Chr10_5236919
TTGCTTGTAATTTTGCTGCACCGTTTTGCTTGAAATTAAGAAAACTTGTTGAAATAACGGTACAAAATAATCAAACATGACTGAAAAAACCCTTTATAATT
>23590_Chr10_5287921
TGATGGTTAAATATTTGAAGTATTTTTAAATTGATATGATATTTAGCTGCATGAATGTGATCATTAGTAAGTGCAGGATAAGTACATGGAGAAACCTCAAT
>23591_Chr10_5671707
TTGTAATGCTGTCGTTGAGAAAAATGTTTCAGAGTGGACTGATTATTTGTATCACTGTTTTTTTTCTTATTCATACGGAGACAAGAGCTAAAGAAAAGAGA
>23592_Chr10_5671777
TCATACGGAGACAAGAGCTAAAGAAAAGAGAATAAAACTTGTTGTGTACCATATTTGATGTGCTCTTACCTGTCGAACATTATGGGAATTCTTTTTGCTTC
>23593_Chr10_5686541
ATTAGTGCGTTTGTGTATTTGCTTAACCAGATTAATTATTTTTTTGATCTAGTTTCACCGAGCATCTTTTCCTGTTTATTTATCCCCAAAAACTGTGGGGT
>23594_Chr10_6006006
AGCATTGTGAAGATTTCTGGAAATGGATTGCTTTTTCCTGGTTGGAATCTAGTCTGGTCTTGATTATTCTGAATGGATTTGAGTTGGGCTGGTTCTTGTGG
>23595_Chr10_6019607
TAAAATGTATTGACCCCCTCGAAATGTTGTAATATTGTAGACACCATTTGAAAGTTCGAAGGTATTACAGAAATCCCTTTTTTACGGGGATGGAATTGAAA
>23596_Chr10_6019663
CGAAGGTATTACAGAAATCCCTTTTTTACGGGGATGGAATTGAAATGTTTAAGGCATTTTGGATATAAAAGATGAGGTTTGTAAAATATGAAGGAGATTTT
>23597_Chr10_6026446
AATACTATTTGAATAAGACTCGTAGATAAGGCATATGGCTGCCTGTTCTTAACTAGCTATTTGATATGGGGAGAGGGAGAGGGAGACGTAGGCTATTATTG
>23598_Chr10_6026552
AAAAGTAGAATAATGGGCTGCATGCATTGGAAATCCGAATATGAACTTTCATATCCATTGATGTTGTAGATTTGCATTTTTCAACGAACAATATACATGTG
>23599_Chr10_6085953
GCCGCTTCCTGTTCCCACCTCCACTCCTCTCTAAAACCTCCACAGAAACCAAAACCAAAACCACCACCAACATCACCACCGCCATTTGGAGGTGCTTTCCG
>23600_Chr10_6086007
CCAAAACCACCACCAACATCACCACCGCCATTTGGAGGTGCTTTCCGATCACAAACAAAAAAAATTAAAAATTAAAAACCCACCCCCTCCCCTTTCATCCA
>23601_Chr10_6091858
CGAACTTTCTATTTAAAACTTGAAGAAAATGAAGTTCAACTTGATTTGCTAAGAGGGGGTTAATTAGCGAAACATTTAGCCGCTTCTTGTTGATAAACTTG
>23602_Chr10_6092047
GGTTTATTGTTATTTGACTATAGTCGACTAGCTGCCCGCTTTGATTGATCAGTGAATGTGATCCTCCTTTTAACCTTTTTTTTTCAGGATTTGAGGAAACT
>23603_Chr10_6147846
GAAGTCATCTTTCTGATGTAACAACAATGTTACGTATTAATTTCTGGTGAAAATGTTTCTATCAGAGAAACCTAATCTGCTGTGACAAACAAAAACAAAAA
>23604_Chr10_6147902
TTCTATCAGAGAAACCTAATCTGCTGTGACAAACAAAAACAAAAAAAACCTCCCACCTTCCACTTCCAATCCTCGGATGAAGATTGCTGCCACAACAACAA
>23605_Chr10_6341226
CATTTCTGCCTCTTATCATCAGCGATTATCATATTCAGAATTTTCTGTTCAGTTCGTTCACTCTTTTTTTTATAGCATCCTCGACCACTGAAGTCCATCTT
>23606_Chr10_6511631
AAAATTATGCCTTTCAATCAGAAAATCAATAATAATGATATTATTTATTTATGTCTGAACTTGTTTCTTATGTTGAAAGTCTTTGTTGCCTTCTTTATTTA
>23607_Chr10_6557269
AAGATATCTCTTATTTAATCTTCAATACAATTCTACTCAAGAATGATCTCTACCCTAGTCCTTGTTAGACAATACAAATTAATGAAAATCTTAACCGTACG
>23608_Chr10_6557331
TGTTAGACAATACAAATTAATGAAAATCTTAACCGTACGGATTCTGGATTAATGGTAGCAAATTAGTGACAGACGGCGGTGCATTTGAAAATTTGCAGAGT
>23609_Chr10_6613589
GCTAGGCACCCATGTATAACAACAGAGCAATCACACAAGCAGCATTCTTTATTTGTTTTTATTTTGCAATTTTTTTTATCCTGATTTTTTTATACCACAAC
>23610_Chr10_6637655
GGATTGATTAGAAGAGAGAAGTTATATAATTAGGGTTATATTGGACTGCTACTACTAGGTGATTTTTTTTTTTTAACCCGGGGTGTCCGGGCCAACTTACG
>23611_Chr10_6637920
TGATTCTTGTTAGAGATAGATTTGAAGAAAAAAGATGGGTTGTCATTTTCAAGTTGTGGGGAGATTTGTGGACTCTTGTTTATTTCGTATGCTTCCTTTTG
>23612_Chr10_6637976
TGGGGAGATTTGTGGACTCTTGTTTATTTCGTATGCTTCCTTTTGTGGTGAAATGATAGGGCACCCAGTACTCTTTGCCAGCTCTTGAGTTGTGTGTCTTG
>23613_Chr10_6638005
CGTATGCTTCCTTTTGTGGTGAAATGATAGGGCACCCAGTACTCTTTGCCAGCTCTTGAGTTGTGTGTCTTGGAAAAAATATATGTGAAGATGAATATTCC
>23614_Chr10_6638062
GAGTTGTGTGTCTTGGAAAAAATATATGTGAAGATGAATATTCCATGGCCATTTTATCTTTGATGCTTTGATTTTGAGCCTCTCTGCTGATACGATGTTTT
>23615_Chr10_6660781
GCAGAGGTTCCTTGTATATCATGAACGCATTAATGACTCATGCTTTCCTTAATGGCATCTGTCCCATCATCCCTTGGACTAGGACTATATTTATTTATAAA
>23616_Chr10_6773426
TGGATAAACATTGTAAGGCTTCCTTCTGATCTAATAAAGGGAAATTTACGAGAAACCTCTGTTTCATCATCAGTCCTTAAATTCACAATCAAAACAACTGA
>23617_Chr10_6773596
TGCTTTGATAAGCAGCATATTTTTTCGTAATGTCAAACCTCGTGTTAATTAGTACCTGGTAATTGTATGCTCTTCAAGTCTATCCCAGCAGAACCCTGCGA
>23618_Chr10_6773721
ACAAATCATTTCAGCATTTATACCTGGAGGATATGATAAATGTTTTTGTGATAGAGATGCACACTTTTTTTGATGCGAAAACACATTTTGAACGGAACATT
>23619_Chr10_6897655
AGAGGGAAACACTCAAAAGACTGAAGCAGAAAGAATGCAAATATTCTCCTAGCTAAGCATGGGCATGCCTCGTTCCCACTGCTCCCTTTAAAGTCCAAACA
>23620_Chr10_6921103
CTGAAGGAAATACCTATTGGCAATAATCAAATGGTAGAGATTACTGATTCTGTAGTAGTAGCTAAGCTGTAACAAAATGACAGGTCATGCCAGGTCCGCCT
>23621_Chr10_7133225
TTTTCCTGATTTTATTGACCTGCAGAATATGAACATATATTTTTTACTGGATGACAAGACTCATGCCACCTTCAATGGGGGTGTCTTATTCCAAACTGTGT
>23622_Chr10_7133267
TTTACTGGATGACAAGACTCATGCCACCTTCAATGGGGGTGTCTTATTCCAAACTGTGTATAAACTTATAAAGCGTTCAATCACAAATTACATGTTGGTAT
>23623_Chr10_7133302
GGGGTGTCTTATTCCAAACTGTGTATAAACTTATAAAGCGTTCAATCACAAATTACATGTTGGTATTTTGTTTGCTGAATTGTTTTTATACCTTCGGCTCT
>23624_Chr10_7304689
ATGCCCTCAGGCCTCAACTAAAGTATTATAGTGGTATGTGATATAATAGGATACAAGAAAAAAAAATAAGAGGACATTTACAGGGTTACTAACCCTGGTTA
>23625_Chr10_7304788
TATGTAATTCCTCCGGGGACTAGCTTTTCCTTTAATTAAAAAAAAGTATTAAGATACAAGAAAGTCTTGGATATCAATGTTTTCTTTTCTTTGTTTCATTT
>23626_Chr10_7331352
ATGATGAAAAATATTTATTAAACTATAAAAAAAAATGGAGTTTGATGCCAAAAAGGATTCTTATGGCTGTATTGTTTCCACGAGAACAAGAAAAAAGAAAA
>23627_Chr10_7338401
GGATGAATTCATCAAGGAAACGATATGGCACTACGCCACTAATTTACTGCAGCCATGTAGATATCTTTTCCTTTCCGAATTCATCATAATCCTATCATTTT
>23628_Chr10_7348567
GATGTTGGTTCTGATTCCATAATAAAGAGCTGCTTATTTCTGTGTTTGCTATCGATCCTCTGTTGTTGCGGGAGCGTTGTTGAATAAGCTGTTGATCAAGG
>23629_Chr10_7400137
ACAAACATCTCGGTTCTTTGTTGGAAAGCCAGTTTGAGTTGATTGCTCCCAGCTGAGATCCCTTGCAAATCTTGGATCATAGAGACTTGTATTTAATTTAG
>23630_Chr10_7407395
TGTACATTTTACTAGTCATATTACAAGCAATGAAGACGCAAATTCTCTTTATTTGCAATTATGATGGGAAAATATCAATTTTTGTTCTGATAGGATTTGAT
>23631_Chr10_7493929
GTCTTTTTCTCTTTTCCGAATCGGATTTTGCTTGTCAGGGTTGTATAAATTAGAAAAATAACAGAGAGGGAAATGAAGAAAGGGGAAACATGCATAAATAA
>23632_Chr10_7493972
TATAAATTAGAAAAATAACAGAGAGGGAAATGAAGAAAGGGGAAACATGCATAAATAATCAGGAAATGAAAAGAACAATAAATCCAAACTGCAGCATTGAT
>23633_Chr10_7494091
TACAATCATGAATAATGTTGTATTTATTTCTTAGTGTTTTGTTTTCCAGCAGAAACCATCTTGATCTAGCTTGATTTTTTTATAAAAAAATCAAATTGAAG
>23634_Chr10_7494144
AACCATCTTGATCTAGCTTGATTTTTTTATAAAAAAATCAAATTGAAGTTGACATGGCTGATACTAATAGGATCAATTTGTGATTTGGTTATTCCGAGTAA
>23635_Chr10_7515053
AAAAAACAAAAGAACAAGAAATATTAGTGAATATACTATGGTTTGTGATCAATTTTAGTCCCCTCTATTGTCTTTGTACTCAAGATTTTGATCAGGAATGT
>23636_Chr10_7541924
AAGGAGTTGCCATCTTCAGCAATGTTAAAGCTGGTTGAGTCTGCAGCTTGAAAGATACACCTTTGCTTTCTTTTACAATCATTTCATGCTGTTTAGTTATA
>23637_Chr10_7542061
GTTGTCAACAGCTTAATTTATGCTTCAGACCTCGATGGGAAATTGATGGGAAATCTTTTCATCCAGGCTAGTTGTTTTTAAAATTTTATTAAGTAGTTCAT
>23638_Chr10_7588348
TTTCTTGTAACATGAACATCGGATTAATAAAGTTGTGTTTTTAGTTTTTTAACTCTCGGTGATGGGAAATTACAGCTATTTGGAAAAATGATTTATCATAG
>23639_Chr10_7606459
CATTGAATTGCCTGTATTTGGCTATATAAACTAAATTCTGTTGAAGACTCATTCTGCTGCTAATCATCACTCAAATATCAATCGACTGGATGAATGTGTAC
>23640_Chr10_7606571
TCTAATACTGTCATTCGTAAAGGTGAAGAAAGCTCAAGCTTCACTTAATTAGTCTGATGAGCTAGCTACTAAATGGCTGCCTACCTCTGCCTCGTCGCATC
>23641_Chr10_7611410
AACCCTTTTTGTACAAAGGGCAAACTGATCGTCATTGATTCATTCCTTCCAAGTTCAATTTGCCTCCTCCTCTTCTCATGATTTGCTTCTACTTTTTTCTT
>23642_Chr10_7611550
TAGCTTTTTAGCAGGAGGATCTTAATTATTGTTTGTACAGGTTTTATAAGTAAATAAAATCTGGAATAATTCACTGACATGTTTTCTTTGTATGTTTAGCA
>23643_Chr10_7611576
TATTGTTTGTACAGGTTTTATAAGTAAATAAAATCTGGAATAATTCACTGACATGTTTTCTTTGTATGTTTAGCAAATTAAATTGTTCTCTTCATCATCAT
>23644_Chr10_7617677
CAATATTCTGTAATTGAAAAGGAATAATAAACTAACAAGATTTTTTCTCGAGTCCCATGAGCAATTACAGAATCTAACTGTATGCTTTCCCTAAAATGAAT
>23645_Chr10_7618804
TACTGGTTAAATGTTCATGCTTGTGGGATGTTAATGCTGGCATTTTCTTTAACTTTAAGGTGGCACCAACTTTTATTATTATTTTTAATTTTAAAAAAGCG
>23646_Chr10_7618834
TTAATGCTGGCATTTTCTTTAACTTTAAGGTGGCACCAACTTTTATTATTATTTTTAATTTTAAAAAAGCGAAATCATTTCTAAAGCATTAACATTTTTAT
>23647_Chr10_7618866
GCACCAACTTTTATTATTATTTTTAATTTTAAAAAAGCGAAATCATTTCTAAAGCATTAACATTTTTATTTAATTTATTAACTGGTGTCCAGGCATCTCGA
>23648_Chr10_7671009
ATGAGACGTTGATTATACTGCTTCCCCATGAATGCAGTGATATATTTACCAGACTTGGAACTAGTGAAAGCATTATTGTCGGTTTTGGTGAGCTGATCTTC
>23649_Chr10_7671049
TATATTTACCAGACTTGGAACTAGTGAAAGCATTATTGTCGGTTTTGGTGAGCTGATCTTCATCATCTCCTTGCTGTAGTTGGGTTCCGGTTGATTTTCTT
>23650_Chr10_7680697
GGGCTACATTTTAGTGCCTTTTCACTGAAAATATGACGACAGCCTTTGTGAATTTTCATGTATGATTCGACACTGGAATTTTTCAGCTTAGATAGTAGTTT
>23651_Chr10_7732886
TTTTTTTTTTTGGTCCGTGAAAATTAATGAATTTCCAGTCCAATATTTCCATTTGGGTACTTCAAAAGCTTTATGTGATGGTGAGTTTTGGATAACCATTT
>23652_Chr10_7732973
TTGGATAACCATTTCCAGTACCACTGTGCATATATAACAGCTCTTTCATTCATCTCTAGCCATTTCCTTTGTCCTTTCGCGTACAGTAGATCAATGCCCCT
>23653_Chr10_7744550
AATACTTTTATAGTAAACAAACAGACAGTCGATAAGATAGTTCTTCGGTCTCTCTATGCTTGTGATTCTCTTGAATTATAGATCGAGTTTGTGTATGGAAA
>23654_Chr10_7744655
ATCAATACCTGCTTAGAGGAGTGTAATAGCACGATGGTATAATTGCCCGTACAATTGTCCTTTTGTTTTTCTGAACAATTATTATAAGTGAAACCAAAATC
>23655_Chr10_7808104
TCTTTGTTTTTGTTTCCTCTTGTATAAGTAAAATGTTACCTATTTCTATCTCTTTCGCTTCTCTCCTTCAGATCAGGAACAGAAAAAGGTTTTGCCAGTAG
>23656_Chr10_7837704
CGTGTAACCTGAATCTTTAAAGGCTTGATAAATAGTATGAGGTTTTAGTGATTTTTCCTGTACTAGAACATGTTATTTTTTTATGTTTTTAATTTGTTGAT
>23657_Chr10_7846691
ATATTCATATCATATGTTGTATTAATTAGTGATCAATAATGGTGATTTCTTAAATATGATTCCCTCCTCTCATTTTCGGTCCTCTCTTGTTTTCCTCTCTG
>23658_Chr10_7880533
GTCCGAAACATGAACTGGTGTATAGATTTGCCGTATATGCAGTTGATTGTATATAAAAAGCGTTCTAGTCTTAGATTTTATTTGAACTCCATTGATTCCAT
>23659_Chr10_7880555
TAGATTTGCCGTATATGCAGTTGATTGTATATAAAAAGCGTTCTAGTCTTAGATTTTATTTGAACTCCATTGATTCCATAGCATGTCGCAGCTGGTGGCAG
>23660_Chr10_7884350
GTATCTTTGAACTGCTAATGAGGCAGCAAGTTCCATTAGTATTTTCCTTTATCTTCCATCTGCTTTCCAGCTCAGTTGTACTTCTTGTGATGGTATACTAG
>23661_Chr10_7887527
TTTTCTCAGTGTTGTTGCTTTCTTAATACTTAATACTATATCCTTTAATTAAGAGACTGCTTGGATTCTTGAATTAAAGGTTTTGATATCAAAGAGAGGGA
>23662_Chr10_7917635
CTCCATATTCCTTGCTCTATTCCCAGAGCACATGAACAAGGGGAACATGTAAATTAAAAAAGAAAAAAGGAAAAATGAAAAGCAAGGAAAAGGAGAGACAA
>23663_Chr10_7958871
ACTGGAAAAAAAGAGTACATTTTATAAAATAAAATTTATAAAATTTGGTTAGTGCTTCCAGCAGTTTTGCTTTAAGAATTATTGATATCCCAAGTTTTACA
>23664_Chr10_7972251
GTCGTCTCTTACCTTCAACTGCAGTGCCCAAGTGGAACTCCTTTCTGTCAATTCTCTCCTTTATGCTGCTTAGAGATCTTCATTCAATCACCGCTTTCTCC
>23665_Chr10_7972286
AACTCCTTTCTGTCAATTCTCTCCTTTATGCTGCTTAGAGATCTTCATTCAATCACCGCTTTCTCCGTATAGGAATGCACTTTTTTTGTTGAATTAGAAAA
>23666_Chr10_8019866
TGATGTAACGGTGAAGTATTGAGTCTATAAAATTGAGTTGGATTTTATGTATCGTGGAGATGTGAGCACACAGGTAAATCCAAGGAACTTGTATAATTTTA
>23667_Chr10_8041419
GAGGTGTGCTAGTTTGGACAATCTAAAAGTATATAGCAACACTTTGGTTGAATTGTCAAGACTGTCTGATGCATCAATTATTTCTAACAGGCTTTTACCAT
>23668_Chr10_8041647
ATTATATTCAATATAAAAATTAAATGGAAACTCAAATTTACTGCTTATTTATATATGAAGAGAGAGCAAAATACGGAGTTCGAGATGAGAATTGTGAGCAT
>23669_Chr10_8064961
ACCAACTAAGCAAATATATGAAAAGGACTGCAGCATTTTGTAGACTTTCTAAAACTATGCTCTTCTTCTTTTACTATATTTTTCTTAAAAAAAATGCACAA
>23670_Chr10_8097415
GTATTGTAATATTATGCTTATAATTAATGAAAGGTGTTGTTTGCGGTACCATTTCTAGTTTCTACATGTCCATTTGCTTAGCAATGTTCTTACCACTCATC
>23671_Chr10_8220511
TATTAGCTAAAAACCTGAAACTTAATATTTATGTGCCGTAAAACTTTAGCAGTAACTGTTTGTAGGATGGCTGATGTGGATATTCCTTGTGGGGTTGGACT
>23672_Chr10_8220618
TCCCACAGCCGAGCATCCCATTAGATTTTTATTTTTCCTGAATTCTGTTTGAGTGCTTGTGGTCCTGATATGCATGAAACTTTCTTCTCCGTGGGATTGTT
>23673_Chr10_8220657
GAATTCTGTTTGAGTGCTTGTGGTCCTGATATGCATGAAACTTTCTTCTCCGTGGGATTGTTTTAGATGATGACTAGCATACTGTCTATCATTTTATATTT
>23674_Chr10_8222743
TGTGAGCTTGTAAAAATCCTTGTACTGATGATGAGGCTCTTCTTTGTACATATTTGATGCCTTGCAATTTATCATCCTATCTTGGTGTAAGAAGGGTCAGA
>23675_Chr10_8222770
ATGATGAGGCTCTTCTTTGTACATATTTGATGCCTTGCAATTTATCATCCTATCTTGGTGTAAGAAGGGTCAGAGATGAGCTAATGCTGCATAATGATGGG
>23676_Chr10_8223116
ATCATGACATGGAAAGTTGCTAAAGCTGTATCAAGTATACTGTTGTTGGTTTTATCTTGTACCTGCATTTATCTTTTAATTTTTCTGGCCCCTTTTATTCT
>23677_Chr10_8230763
AATGTATTTCTTAATGTGACGGAACTGAAAACATTAGTTGTCAACAAGCTAATGGAGTTTGTACAAGGTAGCTGCTGAGGAATGCACGCACCCCGTTATTC
>23678_Chr10_8230814
ATGGAGTTTGTACAAGGTAGCTGCTGAGGAATGCACGCACCCCGTTATTCAGGGCTGCAAGAAGCATCTGCATTTTTCAGGTAACTAAACAGGGTAATTGA
>23679_Chr10_8230995
AAATATTGCCCCTCTTATCACTTGAATGAGCATCACTAGTAATTTTAAGCTGTTTGGCGCATGTCCCATTTGTCTTTTCTGAGGTTGGAGCTGGTACAGGA
>23680_Chr10_8251272
TAAATTTACTTGTAATTGCACCTTGTGTTAATGGAACTTTCTTTCTTTTGAATTTTTTTTCCCGTTTCCTTAATATTCCAATTCTTCTGTGCTGGGTTGAG
>23681_Chr10_8251408
AGTGTATGTATTATTGTGTGTAAAGTATAGCTCAAGGTGCTTAAAACTGTACACGTTGTGCTCTTGCTTTATCCTTTTCAATTATGCCATTATTACGGTCG
>23682_Chr10_8257911
CCCCTACGATTTGCTTTCTTTGAATGAATTATTATCAATCATTATTTCTTAATTTCTTTATACAAGTTTTAATTTCAGCTGGCCCATTTTTTTTGTTATTT
>23683_Chr10_8333248
ATAAATTTTCCACTTCAATTCGATCTATGGATTGGATAAACTATTCACTGACAGAAAAAAAAAATGAAAGATCTGAATGCCAGAACAAAGACAATAAGAAA
>23684_Chr10_8333301
GAAAAAAAAAATGAAAGATCTGAATGCCAGAACAAAGACAATAAGAAATCAAATAGAAAAAATTACAAAAGAAAAGAAAAAACGATTTCTAATCTCAGAAA
>23685_Chr10_8334271
CTTTTTTAGGAATATAGGAATCGGTATCTAATGACTTTAACAGTTCCAGTAGAATAAAAATGAATGAAAAAAGGGAATGACATAATAACATAATAATAAGA
>23686_Chr10_8349598
TCTTGCATGTTGAAACATGTATAAGCATAATAAGGTTCCCTTTTCATGTCTGGCTCAGCTGGTACCTGCATTACTCTCTGCTGCATGCTGCAACTCTCTTA
>23687_Chr10_8376391
TGACGTTTTCGGACACGCAAATTGTTCATATATGAAAAATATCTTGAATCAAACAGGTGACTTTTGCTCCAACTTCTCAGTAATTTCCAAATGTATTGTCA
>23688_Chr10_8394409
TCGACTGTGTTGAATCAATCTGGGTAATATTATAAGCTTTTCGATGTATTATTAATTTAGTATGTAAATTCAACAAATTAAAATAAAAGAAGAAGAAGAAG
>23689_Chr10_8394433
TAATATTATAAGCTTTTCGATGTATTATTAATTTAGTATGTAAATTCAACAAATTAAAATAAAAGAAGAAGAAGAAGAAAGAACGACATGAAAATCAAAAG
>23690_Chr10_8394479
CAACAAATTAAAATAAAAGAAGAAGAAGAAGAAAGAACGACATGAAAATCAAAAGGGACCCGTTGAAAAGAGATTTGGATCCTACATGTCCGTTCGATTAT
>23691_Chr10_8394608
TAAATAATCTGAATTATTGGAGAAAAATAAAATAATAAAGATTATGTTTTAAATTGTTACCGTTTATATTATAAACTGAATCTTGTCTATTCAATTTAAAT
>23692_Chr10_8484101
TGAAATTGTGGTGTCTGTCATTGTTCCTAATAAACTTTTATATTGTCCCCATCAGAGCAACCGCTGGATTTTTCATTATCTGTGAATCTCAGCGTATATCA
>23693_Chr10_8484468
GATATGTATTAACTTTGATATTATGGAATTGTATTTTAGTGCTTCCATTGAAAGATTTTATGGGCCCAATAGTGGGTGCCGAACTGTCTCCTCACCTTTTC
>23694_Chr10_8484506
GTGCTTCCATTGAAAGATTTTATGGGCCCAATAGTGGGTGCCGAACTGTCTCCTCACCTTTTCAATTATGAAAAGAAAAGAATATGCGTTTCTAGTGGTGC
>23695_Chr10_8484549
AACTGTCTCCTCACCTTTTCAATTATGAAAAGAAAAGAATATGCGTTTCTAGTGGTGCTTTTTTGAATCATATGTTCGAAGGTTGCAAGATGTTCTTTATG
>23696_Chr10_8507528
CAGCATGCTGTAATTTTGTTTAATGGTAGGACTAGATCAAGTTTTTTCTTAACGATAATGCAGTGTTTGTAAATTTGTGTTTTCATTGGCAACAAAGTAAT
>23697_Chr10_8507586
TGCAGTGTTTGTAAATTTGTGTTTTCATTGGCAACAAAGTAATTTCATTTATCACTTGGGTAGACTGTCGATCCAGTCTGGTTGAAAATACTTGCAACGCA
>23698_Chr10_8525311
ATTTCCACAAGTAATTGAGAATGCAACGCTGAGAAGCAACATCAAAAGTCATCGGATTGTTCATCATGGCATGATGTCAATTTCCTGAAATGTGAAAGTTT
>23699_Chr10_8525579
GATAATGATTGAATTTTGTACTGGATTAACAATAGTAATATTCGAAATTGAAAATCATACCGCGCAAGAACATCTGACAGCAAAATTACATCAGGGATACA
>23700_Chr10_8534899
TGCGAAGTTTGGAATTTAAAATAAACAATTGACTCTGATTTTTGTTTTGGATATTTAAGCTAGGGATTTACCACAGTTTTATCTGTTTAAATACAAAAAAT
>23701_Chr10_8534937
TTTTTGTTTTGGATATTTAAGCTAGGGATTTACCACAGTTTTATCTGTTTAAATACAAAAAATCAGATGGTTTGTTTTGTTGTTTATCCTATATATTTCCC
>23702_Chr10_8534972
CAGTTTTATCTGTTTAAATACAAAAAATCAGATGGTTTGTTTTGTTGTTTATCCTATATATTTCCCGCTCTCTCTCCTCTACCACTGGTTTGCTTTCTCAT
>23703_Chr10_8535056
CTGGTTTGCTTTCTCATCCTGGGGATGCCATGGGATGCTTCGATCATTGTAAGAAGAGAAGTATGCAAAAATAGGTCAATTTTTGTTTATTTCCTAGTTCA
>23704_Chr10_8535136
TTTTGTTTATTTCCTAGTTCAAAATAAATGTTGAATAACAAGTTGATCTCAATTTGTGTTGAATTAATTCTATAGTTTGGCATCGCTATAAATTTTGTTGC
>23705_Chr10_8538886
CTAATACATGGCATTTTGGCGCAGTGGTGCTATTTTTGGTCATTTTGGGCATATATGATTTCTCACTACTTTCTTCATTTTTTTTATTAAAAAAAAAAAAT
>23706_Chr10_8557158
TGTATTCACTCACTTCCTTTCAATGTTCTATGCAGTTATCAATTTGCTCTTACAGAAGAAGCTACTGCAAAGTCATTTAAAATGAGTTCAGTTTTCAAGTA
>23707_Chr10_8575230
GGCTGTATGGACTGTTGCCAATTCATTTATGTTGATTCCAATTTATTTGTAAGAAGCACCACCATGTGTTGGTGACGTAAATGTAAAGTTTTTATTGTCAT
>23708_Chr10_8575279
TAAGAAGCACCACCATGTGTTGGTGACGTAAATGTAAAGTTTTTATTGTCATTAGGCGCAAGGCATTGGAGATTTGTGTTTGCTCTGCTCCAGGTGCCATA
>23709_Chr10_8575308
AAATGTAAAGTTTTTATTGTCATTAGGCGCAAGGCATTGGAGATTTGTGTTTGCTCTGCTCCAGGTGCCATATTCTTGTTAGTTATCCCGTCCGATTCAAG
>23710_Chr10_8575338
AAGGCATTGGAGATTTGTGTTTGCTCTGCTCCAGGTGCCATATTCTTGTTAGTTATCCCGTCCGATTCAAGTGCTCCGGTAGAAAAGGTGTGAATTAAACC
>23711_Chr10_8575384
TGTTAGTTATCCCGTCCGATTCAAGTGCTCCGGTAGAAAAGGTGTGAATTAAACCCCCAAGTGTTCATATTTGTTATGATTTTTTAAAAATACAGCTTGAT
>23712_Chr10_8575443
AGTGTTCATATTTGTTATGATTTTTTAAAAATACAGCTTGATTTTTGTTCAACGGCTCATCTGTGGTGGCATTTCGTAAAATTAGAGCAGCTAAAATGATA
>23713_Chr10_8621619
ACTCATCCCATTGTTTTTACCGGTATATAATTCTTGCAGATTGCAAAAGCAATTTTACAGGAGTCAGATCTGCACTAGCTATTTCATACGCGTTTTGCGAC
>23714_Chr10_8642084
ATTGGTACATTGTAAACTAAACATTATATTTAAATTTGGTTTCGGTGATTAGAACAATATTGATTTATTGCCCGCTGCCAGCTCTATTTTCTTCTTCTTCT
>23715_Chr10_8651146
ATCAAGGATCATTGTGCTGGTTTTGAAAAGTTATGGATTGAAGTGTTACCATCTTAAAGTCTAAAAAGCTCCAATAATCCAAAAATACCTAGCCTATTCCG
>23716_Chr10_8689773
GTCCCATAGAGATTATGATTCTTCTGGGAAGGATAATTCGATGTTTGCTCATGTGCTTTTAACATGTCTTTGGACACTTTTGGAAAATGTAGTCAATAATC
>23717_Chr10_8689836
ATGTCTTTGGACACTTTTGGAAAATGTAGTCAATAATCTGTGTTTCATTTATATCACTTTCATTTATTTATTATCATCACCACTCGATCTCATTTCCTTAT
>23718_Chr10_8707411
TGGTGATTCCATTAGAGCATGCAATAATAAATTTTCCAGTAATCACTTGCAAGTCTGAGTTCCGAGCCAATCACATCTCTACATGATCTAAACCTGAAATC
>23719_Chr10_8710472
TATTTTCAAAATAGGAACGATAAAAATACATTTTTTTTTTGTTTTTGTCCCAAAACAGTAAGTAAATAACAGCTTAAATTAATTAAAAAAATAATTCAAAG
>23720_Chr10_8712417
TTGCTTTGTACTTGGGTTTTGGCTCTGTTGAAATGAGTGGTGTTTCTGGGAATCCATCCTGAAAATTCTAATGATGACTGCAAGTACTTCTAACAAAAAGT
>23721_Chr10_8719974
GTTGTTTCAGTTATCTTCATGTTTGCTCTTTTAAAGCAAAAGTTTTATTTGGCACGGGTGCAAGTCATTCGTTTATGTTCCTGTATTTTGCCATGATATTA
>23722_Chr10_8720045
TTTATGTTCCTGTATTTTGCCATGATATTAAATAGGCAACCAATTCTATTAGAATCCCCTATCTCAAGATGAATGACGCAGAAAATAGGTACAGTGTTACC
>23723_Chr10_8747705
AATATTTTGGATTCGGTACTTGAGGAATGCGATTCTAGATATGCCTTTTTACACACTTACACAGTAACAACTTGAGAAGTTTGTGCTTAGAATGTGGGGGC
>23724_Chr10_8747743
ATATGCCTTTTTACACACTTACACAGTAACAACTTGAGAAGTTTGTGCTTAGAATGTGGGGGCTCCTCGGCTGGTGTGTGCTATTGTGTGTGCGATGAGTG
>23725_Chr10_8748306
GATTTCTTGAAACAAGTCACAAGAAAACAATAATAGGAGCTGGAAAGAGCATCTGTCTCTCTCTTTATTAGCTTCGAAGCATGCTTTCATGATTGAGAGTG
>23726_Chr10_8761604
ATTTCCTGTTTCTACGGGAGATGTTGTAATAAAAAATACCTTATTCTCTCTCTGTGTTCTTCATTTCCTTGCCTCTTCTGCTTGGCTCCTGAGTTTCTTTC
>23727_Chr10_8769545
CTGTATTGATGTTTGTAATTTGTTACATACATAATATATATATTTTATGCAAACAGTATAGTTTTGAAGAAGACAAGGCTAGAATACTGGATTTAAACTGA
>23728_Chr10_8770509
TGACAATTTGGAAAGTATTAAGTATTTTCACAATTTAAATATTTGCGGTGAAATTTTTTGCTGCATCGCAGAAGGTCATCCGTAAACTCATTTAGATTACT
>23729_Chr10_8774006
TCATCTGAATAGACTCTTCAATTACATTTTCAGCATTGATAGTTGTTTGTAAATGCTCTATGGCTCTGGTATTTTGGTATGGTCTCCACTCTAAATTTCTT
>23730_Chr10_8779219
ACTGGGTTTTATATATTAATATATTGTGCAAGAGCTTGTTGAGCTTTTCCAAAATCAAGAAAAACGAAAATGATTCCTTTCGTTTGCCTGTGCTTGTATTG
>23731_Chr10_8792104
TTTTGTTCTTGGTTAAACAATAAGGTATTTATTTGTTAACTTACCTCAGCAAAACTACTGTATTTCGTCCCTCAGCAAAACTCGAGTAATCGGATGCACCT
>23732_Chr10_8792164
TATTTCGTCCCTCAGCAAAACTCGAGTAATCGGATGCACCTTTGGCATGGAATTAGGGGTAATTTGTTCGAAAATCACATCAGGAAGCTATTTGCAGTCAT
>23733_Chr10_8792292
TGAGCTGTATATTCATATTCATATTCATATTCTATAAGCTATTTTGTTCCACGTTTTTTTTTCAAATATACCCTTTAGTATATTCATATTCTATAAGCACT
>23734_Chr10_8949240
ATCAACAGAAGCTAAGATGTAAATGAAAATTTGAACACTGTTCTCCTTTTACTTCTACGAATTAGTCATCCAAATTGACTCTTTTTTCCAGGTTGGGAGTT
>23735_Chr10_8949279
GTTCTCCTTTTACTTCTACGAATTAGTCATCCAAATTGACTCTTTTTTCCAGGTTGGGAGTTCTACACGATAAAATGGGAAAAGCTGCTGCATCTTAAAAC
>23736_Chr10_8978368
TATTTCTCGTTGACATGCTAATAATAATGGTGATACAGCTATTGCTGTTCAAATATTTTAAGTGACTGGCCCATCAATATTATTTATAAATTTATTTTGTT
>23737_Chr10_8986857
ATTATCTTGGAGATATCCATGAACCTTGTGATCGTTTTTTTTTTCCTTTCAATTTCTTCTTTTCAGCTGGAAAGCCCCAGTACTTGCATCCTAGAATAAAT
>23738_Chr10_8990627
CCTTCCATGAGTGAAGGAAGTAATAAAGGAATAAAAGAACTCGTTAACGTACCTCTATTTCTTAGAATGGAGATTGACAAATGTTTAATTTAATTAACCAA
>23739_Chr10_9032244
CATTAGCACTTACAGGCACAAAGCCCTAGAAATGAAACAAGTGATTTTGCATCTTTTTACTCTTTTTCTTTGCTTGAACGTAGTTTTTTTTTTTAAAATAA
>23740_Chr10_9039407
GCTTATCCTTAACTATTTTCCTTGAAAAAAATTAATTCTTTTGATAGTTTACATACCCTAGTCCTTTATGGTTTATGCTGCTAAAATTGGGAACCTCCTGT
>23741_Chr10_9075997
GAAGAGAAAGATGAGAGGATCAGGGTAATGGAGGATAGGTCAGTAGGAGAGAGAAGTGAGAAAAATGGAGAATTCTTGGGGACTCCTAGCTTCCTGGTGGA
>23742_Chr10_9077450
GTGTAATCTTATTAAGTCAACCCAAGCAAAGACCGACCAAACTTTGCATTAGTAAGGAAGTGTTTAAAAATATAGTAGTAATTACTTTTTAAAAATATAAA
>23743_Chr10_9077498
TTAGTAAGGAAGTGTTTAAAAATATAGTAGTAATTACTTTTTAAAAATATAAATATTTTTGTTTGCAAAAATATTTTTTTAAATTATTTTTCACATTAATA
>23744_Chr10_9115816
TAGTGTCAACCTGAGTTTATTTTTTTTGGAATAAACTTGTCATTGAATGTCATCGTTGCTCGAGGCGGATAAATTTCTTCCTCCGAAATTTCTTTTCTTGT
>23745_Chr10_9142566
GGTCAAGAATCAAAGGCCATGTCACTAGATAAAGAAAAGGTGGCCACTTCATAAATATAACTAGCCATTTACCGTTTCTTTTTTTAATAAAAAAAAATATT
>23746_Chr10_9142621
TATAACTAGCCATTTACCGTTTCTTTTTTTAATAAAAAAAAATATTGGGTATGTTAGTTGTTTTAATGTGTTTTGTTACAAAAATTCAAAGTATAATTTGA
>23747_Chr10_9178094
AGTTTTGTATTAAGCATGGTTTTGGTATCAAAAGAACGTTATGATTTAGGAACCCTGCTCATAAAACGCTCCCGCCCCCGCGTCTCATTTTTCACGCACCA
>23748_Chr10_9225735
ATGAACTTTTTGTAACTTGTATATACAAAGTTCCAATTGTATAAGCTTGTATAGAAAATCTCAGTGCATCAAAGATTGCCAATCATTTTATTTTCAATATC
>23749_Chr10_9281086
TACGGATGGAATATGTTGCTTATAATGGCACTTTACCCTATTTTACTATGAGATCAGGGGTGTTTGAGTTATGAAGAAGCAGTAGTTGTTTTAGTGTATAT
>23750_Chr10_9281169
AGTTGTTTTAGTGTATATTTTTTTGGAAATATATTAAAATAATATTTTTTAGAAGCAGTATTTAATTTTTTTTTATGTGTATTTTTTTTTGGAAATATATT
>23751_Chr10_9306379
CTCCAACTGAATAAATTAAAATATTATTAAAACTGAGAGAAATTGCGACCAAATTAACAGCATTTTCTGATCTTTTCCATCTGCTTTATTCAGTTCCCAGC
>23752_Chr10_9306504
ATCAGTGGGTTTCCGTTTTATTTACAGATATAGTGTTGTGTGTTGTATGCAGAGACTGTGTAAAGGAGGGTGAGGCCATTTTTGTGCAATGCATGATCTAG
>23753_Chr10_9336664
TTTGAATAAAGCCATGGTAATCCGGTCTTCTGACTTGAGACCATTTCATCAAATACATTGTAAACCTGTGTGTATATCTGGCTAGTTACGGGTGGTTAGCA
>23754_Chr10_9370623
GCTATGATTGATTGTACAATTGTTTTTATGAAAGATGTATGAATTTTTGTAAGAAGAATTATAACTACACGCCCATCAGCATATGGATTACAATTTATGTA
>23755_Chr10_9373977
ATTTTTATTTTTATTGTTTATTGAATAAAAAATTTAGATATTTATAAACTATTTCTTGGGCTTTGAGTATCCAATGAGTATTTATTATCTAAATATTCTAT
>23756_Chr10_9377280
AAGATGATGATTTTGTTGTTGATTTCAAATTTTATGGAAACCCTTCATCTAAATTTCTAGCTTTATTAAAAATATTTATTCCCTATTTGTTAGAATTAATA
>23757_Chr10_9391589
AGATATATTATTGTTCCCAATACACTTGGCAGAAAAAAAAGGTCACTTCTACAGTTCTACTCCTTTTTTTGTGCTTGGATTTTGATATTCCTCAAAGAGAT
>23758_Chr10_9412802
GAACAAAGCTCAAAGATTATTTTCAATGACGATTTCATGAAGTTTCATTTACTTCGACTTTATGAGCACTTCATTATTCCTATCATGCCACATTTGGTTTT
>23759_Chr10_9429206
TCATAGTGTTTAATCTACTGCGCATATAATATCTGTGTTGGTTTGATCTCAGATATGTATTTGTTTATGTTATCTTCACTAGTGCGCACCTTTTGGTCTGT
>23760_Chr10_9429292
CACCTTTTGGTCTGTTTTTGACTGGGAATAAGATGCTAGAGGCGAATTCTAGAACTTGATTTGCTTGATTTGATATGACAAGTAGGCTTACTGAGATTGAA
>23761_Chr10_9429921
ATCAATAGAAAATGCTCGTAGATCTTGGAATGCCATTGATGGCTTTAATTACATTTTATGGCAACTTATCTTTATTAGGAAACAAGATAAATGTGCAAATG
>23762_Chr10_9429967
AATTACATTTTATGGCAACTTATCTTTATTAGGAAACAAGATAAATGTGCAAATGGTGTTTTGCTCGTCTAATTTGATGCATTTTCCTACTACTGATAAAG
>23763_Chr10_9430008
TAAATGTGCAAATGGTGTTTTGCTCGTCTAATTTGATGCATTTTCCTACTACTGATAAAGAGTCTTGTGATGTTTTAATCTTATTTAAGAGTTGCCACCAC
>23764_Chr10_9530948
CTAATGTATGTTGTGCGTTTGAATGATAAAAGGTTGCCAAACATTCTATTAGTTTCGCATGTCTAGCCCCCTTTCAGTGTACTGGAAATTGTTTTTGCAGC
>23765_Chr10_9531019
TTTCAGTGTACTGGAAATTGTTTTTGCAGCAGTGATTCAAGTTTTTTGCCAAATGTAGAAAAGACATGGATCAAAATCCAGAATCCACCATATTTTAGTCA
>23766_Chr10_9532659
TGTGCTTTATATTCCATGGAGATGCAGATCAGTGGAGATGAAACATGACTCCTACACCATATGCCAAGTGTTTTAAAGATGAATTGTGTAGTTATTTCCTT
>23767_Chr10_9533914
TTGACATGTCCCAACGTGAAGCGTCTGAATGTAAAATCTGCTATCCTCGTAATTTTCGCTTTTTTGTTCCTTTCAGGTGAGGCGTATCAGCTGCTTGTTAG
>23768_Chr10_9534022
TTGCACTGAACACATGGTGGAAATTGTAAAATACTTTTCGGTGGTTGTCCACATTGAGGGGGGTGGTTTAGCTTTATGGTTTTGCGCGTCCCTGTTAGCAG
>23769_Chr10_9534258
ATTTTTTTTGCACGATGTTCATGTTGGCAAGGGTCCTGATAATTGAACCCAGTGGCTCGTGTTTATTTTTTTTCTGATTTGATTATGATAATTGTTTCACA
>23770_Chr10_9534314
TCGTGTTTATTTTTTTTCTGATTTGATTATGATAATTGTTTCACACCTCCATCTTAATGTGTGGTAATTGGCTTGCACATGATTGAAATCATCTGGCAACC
>23771_Chr10_9549854
CTAATGTAATATTTTCCTTTCTTGCATATGCAACAAGTACGTTGAAGGTCAAGGGTTCAACTCCTAATTCCAAAGTGGGATGATAATTCATCTAGTAAATG
>23772_Chr10_9550103
CTTGTTTGTACGAGCAACATGTTACCAAAACTTTCAAGAGCCTCATTCTTAAAATTACACTTGTTTTTCTGTAGAAGTAAAAATTTGGCAATTTGGCAACT
>23773_Chr10_9551683
CTGTCTTGTTGAATTCTTCCCTGAAATCAGTGATATCATCTTTACATCTCACAAGCTGGCAATTTCTCTTTATTCATGTGCTCGGGCTTTTCATTTGTCTA
>23774_Chr10_9571659
TTGTTTAATCACTGTTATTAAATAGATGTTTGTTTGTTTTTTCTTTTGCTATTCAAGGTGTTCTTCATTCTTTTGACTGTTTGATTTCTTACATCATGCAT
>23775_Chr10_9624242
CTTACTTCGATTGGATTATATGAATGAAACTACCAAAAATTTTCGTTTCCTGTGGTAATGACTCGAAGAACATCAATTGGTAGCTACAAAATCCACATTAC
>23776_Chr10_9652996
GTATATATGCATATGTACTCTTACTGGATTTTAAATGTGAATTTGTTGTCAATATGTGAGTTTGGTTTTCTGTCGGGGTATTTTTTGTTAATCATTCCTCT
>23777_Chr10_9674745
TGCTACGTGCACTAGTTACTTTTTATGGAGTGGAAATTTGTGTGTTTCTCATATATAGAATTCGCTTATGCTGCTACCCTTCAGGGAAAAAAAACGTCCAT
>23778_Chr10_9674800
TAGAATTCGCTTATGCTGCTACCCTTCAGGGAAAAAAAACGTCCATTTCCAACAATGTGTTGTTAAATATGAGAGGCGACGCTACAACCAAGTGCATTGAT
>23779_Chr10_9674849
CAACAATGTGTTGTTAAATATGAGAGGCGACGCTACAACCAAGTGCATTGATAATTTGCCCCTTGCTTTACTAATTCCTGGAAGCTTTATTTTCGCGTTAG
>23780_Chr10_9782174
GTTAAAGACTATCATAAGAAATGAGGATGTTTGAATTTTTGTGGTGTTTCATCGATTGAAATTTCAATAGTTGCATATACACCGAGTTTTCAGGGTAATTA
>23781_Chr10_9804322
CTTCTTACATGGATATGATGCTTTTATGGTATATGTGTGCACTTTAGAGCACATATAAATAAACAGTGAATAGCCTCTGTGTAGTCAATATGTTATTTCTG
>23782_Chr10_9840065
TAGTAAATAAAGACAGAAAAATTTAGAAAATAATTTTTTTAAAAGTAAATCAAATCAAACACCGAGTGGTTGCCAGTTGAACCAAAACATTGGATATGTAG
>23783_Chr10_9905262
AAGATTGAGAAGCCACCAGTCTACAAGCCACCACCAGTCTACAAGCCACCAATTGAGAAGCCACCAGTCTACAAGCCACCACCAGTCTACAAGCCACCAAT
>23784_Chr10_9905721
ATATCGATCAGTTGCACACTGCAAGTGAGGAAAGCTCTCGTTGAAACGTCTCTTCTTTTTTCTTGTAATTGATGAGCATATCCTAAACTTTATTATGTAAA
>23785_Chr10_9905822
CCAGTGGACTTCATTTGCTGGAATATTTATGAATATATTTGATCTTGTGTATGTGGTGCGAGCGTACGACGTGGTTTTGAATGTTTAAAACATCTTCAAAT
>23786_Chr10_9905876
GGTGCGAGCGTACGACGTGGTTTTGAATGTTTAAAACATCTTCAAATATTAATCGCTCACTGGTGAAATTAATCCATGTTAATTAGTAAGTGGTTATCCTT
>23787_Chr10_9961715
TTGCACTTTAGCTGATTTTGACAATTCAATTATTGGCAAGTTTAGTGCTGGAGATTGCTTGGTAGGTAGCTAGATTGCAAGTATTTTCTCCAGTAAATCAT
>23788_Chr10_9961775
GGTAGGTAGCTAGATTGCAAGTATTTTCTCCAGTAAATCATTTTATCTCTACTCTCTGTGATTGTGTGATAGCATTTGGATTTTTCCAGTAACATTTCAGT
>23789_Chr10_9961843
ATAGCATTTGGATTTTTCCAGTAACATTTCAGTAGCTTTCTTGGAGTCCCAGATCTTGATTTCATAAATTACTCCTGCGTTAAAAATTCGAGATGCATTTG
>23790_Chr10_10001303
GATATACTTTCCATTTTATCTAATGAAATTTATTTATCATCTGTTAAGCTAGAATATGGCTATGATTTTCGCGAATTTATGAATGGTTGGTCATGGATTAA
>23791_Chr10_10015782
AAGGTTGGACACATCTATGTGTACAGATGTTAGTGCCAGTTGCGCTTTTCATTAGCATATGCTTGGGGTGCAGCATGAAAATTCTCGACTTAATTGAGGTT
>23792_Chr10_10052604
ATGATCAGTGTGATACTGTGTTGTACTAAGAGGTAGGCGTTTAAATTGGGAGGAAAAGAAGAATACTAGAATAGAGTTGTGAAGAGAAGAAATCATGCTAG
>23793_Chr10_10052728
CTTCGCTTTGCTTTGCTTTCTGTTATGCAATAAAAGGATGATTTCTGGCTTTTTAATTCTTTCCCATCTTCAAGTTTTTAATATTTTTTTCTACATCCATT
>23794_Chr10_10155171
GTCTTAGAATTGGAGTGAGGTTGTAATCTTTTCATAAGAAAACATTTTGTAAAGAGTGTTTCTGCCTTCTCTGCCTCCAGCTTTTTAGTTATAACGAGGTT
>23795_Chr10_10155293
ATTAATATTTGAATGAGCATCTGATGGAATATAACCCATCGTTACTGACTAAAATTTGAACCACATCAATTATCCAATGAGAAACCACAGTGGATCAAGAC
>23796_Chr10_10155339
GACTAAAATTTGAACCACATCAATTATCCAATGAGAAACCACAGTGGATCAAGACTCCTCTAAACTACAATCTTGAATTAAGTTCCTTCTGATTATTGAGA
>23797_Chr10_10193318
TGGGCTGTTCCTAGAACAAAAGAATAAAATGAAATAAAGAGCTTGGGTCGAATCTCTATGTCTGTATTGCAATCTTGATAAAAGTTGTATTAATTTCTCTA
>23798_Chr10_10193367
GAATCTCTATGTCTGTATTGCAATCTTGATAAAAGTTGTATTAATTTCTCTATGTTTTTCCATTGAACTTAATTAATTATAAATATACACCACCCTTAATA
>23799_Chr10_10203458
GTATTGTCATGAAATTTAATAGCAATAAATATGTATACATTTATACCCTTAATTTGTGAGTATTTCTATTGTTCCTTCTGCTAATTAAATATTCATGTTCT
>23800_Chr10_10217839
AGGACTCGACAGAAGGACATTTTGAATAAAGCATCTGACTATTCATGCCCAATTCTCATCTCTAAAATATGTGATGTAAACTTTCTATTTGAATCAGCGAC
>23801_Chr10_10217879
ATTCATGCCCAATTCTCATCTCTAAAATATGTGATGTAAACTTTCTATTTGAATCAGCGACGTTGGAGATTCCAGCATTAATATGCATGGAAAGGAAGTAA
>23802_Chr10_10217944
GAGATTCCAGCATTAATATGCATGGAAAGGAAGTAAAGTAGTAAGCTTCTAAATCTAAATTTCACGAAATTTGAACTAATTGCACGGGAGTTGAGATGCCA
>23803_Chr10_10230382
AAATTTCCTGTAACTTATGCTATCTATGTAAAGCATTCCCTTTTTTCTGTAAACGGCTTGCATTTTGCACTTTTGTTGAGTAGTCTTCTTACTGCTGGGGG
>23804_Chr10_10247060
GAAATTTTAAACACTTGTTGAGTTTTTCAAGGATTTGTGAAATTTTATCCACTTGTTGAGTTATGGGCCAATATTTATCAAAGATCAATGATCAATATTTT
>23805_Chr10_10247116
TGAGTTATGGGCCAATATTTATCAAAGATCAATGATCAATATTTTTTTTCATGTTGTCTCTCTTTGTTAAGAATCGGGCGCCATTCCCCTCTAAACTTTCA
>23806_Chr10_10254637
AAAAAATCTAGGATACCGGCCGAAAGAGCTGGGATAATGTCTTGTTTTGTAAGCGACAGTTTTCTGTGGGGTGTTTTATCGTTTTAGGTGCCTACTATTCT
>23807_Chr10_10254680
GTTTTGTAAGCGACAGTTTTCTGTGGGGTGTTTTATCGTTTTAGGTGCCTACTATTCTTCCCTCTCAATCAAACCCAAAGAACTTAAACGAGTGAAGGGCA
>23808_Chr10_10267672
GTAAAGCTTCTAAAAAATCTTAATTTTTTTTAATGAATTAATTTTGTGTTTTTTTTTTTTTGGATGGTTTTGAATTTTATGTTTTAATATAAAAGATAAAT
>23809_Chr10_10274160
GTTGTCATTTTGTGCTCGATTTATATAATTTTCGAGAATCTCTCTTTCCCATGGGTTTGAAAGATGACTCAGGATGGCTAATTTTTATATTTTATGGTAGC
>23810_Chr10_10274229
CAGGATGGCTAATTTTTATATTTTATGGTAGCTTAAACCTTTTTTTTTGGATTCTCTGGTTGCACTTACTATATTGTTTTACTGATGTCTGGTATGCGGTA
>23811_Chr10_10288233
TAAACTGTCTTTTAACATCGTGGAAAATTTATGAAGCATTTTACTTGAGTAGATGGCATGCAGGCGCTACAAGGATCAATCTTGGATGACATGGATGTCAA
>23812_Chr10_10293086
CAGATGTTGACAAATAGTATAATTGATTCGAGGACATCTCATCTTTTGTTGATGTGTTTGTGTACCAATTCTCTTAGCTTTTATATTGTTTTGAACTCATG
>23813_Chr10_10302735
GGTGACTATAATGCTCCTCCAACTGGTGGCTTGTAGTTTTGCCTAATTGGATTGAAAAGAAAAGAAAAGGGAATTGTTTGGTTTTAGCTTAATTAATGTCA
>23814_Chr10_10302852
GGCATTGCATGCTTCTCTGTTATGGTGATTTGATGATTTAATTGTTGCTTAGAATGAGTTACATACCCAGTTATCAACTTATTATGCTTGTTTTGGTCTGT
>23815_Chr10_10303000
AAAGTTGTACTTCACATTTACATTTAGGTAATCACTCACAATTTTTTACCTATGTCAAATGGATTTTGATGCAGATTTTTTGTTTTCACTACTTGTGTTGG
>23816_Chr10_10352040
TCTCCATACACCGCTAAAGCTAAATACAAAAGTCTGTTTGACAGTTCTCTAACATATCCTGTTTCTGACTGTATTTTTATCTTCCTCGGCTAAAAGATGTG
>23817_Chr10_10399593
ATGGGCAAGATCAACAAAAGTGTAAAGTGTATAAAACCTGTACTTTCTGTATTTTTACTGTGTTGATAAAATATGTCAAATGTTCAACAAGGTGTGATTCA
>23818_Chr10_10399628
ACCTGTACTTTCTGTATTTTTACTGTGTTGATAAAATATGTCAAATGTTCAACAAGGTGTGATTCAATTAGAGTTCGATGACGTCTCAATGGGGTTTCCAT
>23819_Chr10_10413020
GTATGCTCTGTGGATTTTGTTTCAGTAATTAAATAATTTTTCCTGTTTGGAGAAGTAGTAGATGAATGCTGTGGATGATATACAAAGACCCACATAAAACT
>23820_Chr10_10413098
TATACAAAGACCCACATAAAACTGACTTAATGAAGGATGAATTTCCTTGCAGTAGGTTGCTCTGTCTTTATCTTCTTGCAATGCTTACGCCAATATCCAGT
>23821_Chr10_10420394
CAGAAGTGCATGCCGCCGTAGTAATATATTTTTGTATACCTTTTTACTTTATATGTTTGTTTGTTTATTTCGGGTGCAGTGCCTTCTTTCAAGCCCTAATA
>23822_Chr10_10420510
GTAACAATTTAAACAATCGAGTAAAAGCTAATGCAATTTATAGATCACTCATGCATTGGTGTGGTTACATAGACTTGGTCGTCCATGTGGGGCCAAATCAA
>23823_Chr10_10434418
GTAAGTGAATTTATGTGCGATATATGAAGTGGCCATTGCCTATTTTCTCCTTTTCTGTTCTTTGGTTACATTCTATTCTTCTTCTTCTTATTATTTCGAGA
>23824_Chr10_10447108
TCTTGAATCTTTCTCTTTTTGTTTTTTTTATAAAAAATGGATCGATTGTTAAATATAAGTGAATTTATGTGCGATTTATGAAGAAGAAAGGAAAAGAAGTA
>23825_Chr10_10447138
TAAAAAATGGATCGATTGTTAAATATAAGTGAATTTATGTGCGATTTATGAAGAAGAAAGGAAAAGAAGTAAGAAAAGAAAAACCCTTGGTAGGATATTAA
>23826_Chr10_10447336
GTTTTACTTTTTTAATCTATTTTTTTTTCAATTTCAATTACAACAACATTAAATTTATTTGGGATTGAGTTTCAAAATTTGTTTTACTTTATTTTTTATGA
>23827_Chr10_10552179
GGTGTTATAATGTAATGGTTCTAGCTATCTGTTTTCACGTTTCTTTGTGCAATCCTGTTGTAGCACTGATCGGGTCCGATGTTTAATGTAATGGCTATATC
>23828_Chr10_10641882
TTATCCGAATGCAGGAGTAATTATTAACATGAAATAAAAATGTTATTTTCACATCTCTTTTGGTGTCGAAATATAACATTATTGAAATTGGTGTTATAATG
>23829_Chr10_10642110
ATTCCAATATATATCGGTTTATAAAAATATATATATATATTGTGCTGGCTAGCTAGTTGCTATCTCTAATATTTCTCACAACTCATTCATGAATGACATTC
>23830_Chr10_10698789
CAAAATTCTTTGATTTTCATCTAAATTCCATCATAAATCGGCTTTCTCCCATTCCATTATTGTATGCATTTGTTGTTGTTGCGGCAGCAGTAGACAGCAGC
>23831_Chr10_10698885
GCAGCTGCTGCTTTAAGAGTTTTGATATTGTAGCAGGGTTTATTTTTTTTAATTTTTTTTGCGGCTCATTTGCGGTTCCACTTGATCATAGAATGGCACGA
>23832_Chr10_10710790
CATCAGAAATGATGCTCTTAACATTAATAAAAGCGCATTTGTTACGTGTTTCTTGCTTTCTTATATGCTAGCTAGCGCGTGAAACTGCCCAACATGGTTGA
>23833_Chr10_10746499
ATGTACATGTAACAACACAAGCATGATAGCAAAATGTTTCATTCTACCTCAGTGATTAGAAGCCCAAAAAGCCTTTGGTCGGTTGTTCTCTTGAAACATCT
>23834_Chr10_10746529
AAAATGTTTCATTCTACCTCAGTGATTAGAAGCCCAAAAAGCCTTTGGTCGGTTGTTCTCTTGAAACATCTCAAAACATGAGAAACGCCCCTAAACACAGG
>23835_Chr10_10746675
AAGTAGGCCTTGTAAAGAAATGTTCATTAATGAATCGATCGCTATGTAGGAAATTTTGCCCCATTTAGGAGTGCATGATCTAGTAACTTGTGAAGTTTCAA
>23836_Chr10_10746729
TTTGCCCCATTTAGGAGTGCATGATCTAGTAACTTGTGAAGTTTCAACCCCGATTTTGTGTTCTCTTTGGCTCTTGGTCAAGTTTTAGAGTTGTGTGTATA
>23837_Chr10_10784510
TGGACACATTAGCGCAGTTGTGTCATGGAAGATAGAGATAAGAGTGGGGGATAAAGAAAAAGATACAATCCAAAAGGCCACCATATAACAAAAGCCTTGCC
>23838_Chr10_10900877
GTAGTAGCTTACATTTGGATTTTGCATAATAATGGTGGCTCATGTCCTGTACATCTTGAAGTGCGTGTTTAGCAGTGTGGTTGCGGATGTTTTTCAAATAA
>23839_Chr10_10919554
TAATTGGTCTGTAAATATATTTCTTGAATTGAAAAAGTTTTGCTTCTGTGACGCAGGATTTCTTTTAATTTCTTTCTCTCTCCCTCTGTCTTTTTTTTTTC
>23840_Chr10_10927630
CGACTGATATGATTAATGATAATAAAAACAGAGTGCGTGCTATTAATTTTATTGGATCTGCAATTATTTATGGAGGTGACAGGTTCAAATTTGAAACCTGC
>23841_Chr10_10932984
TGATAGTTGTTCGATGCTCTAGTTTATCTGAGATCTAGAATGTTTTCATCGAGGACTTGATCTGTGCTTTAATCGAGTAGGCTTATATTTTGCCTGGCAAA
>23842_Chr10_10933032
TCGAGGACTTGATCTGTGCTTTAATCGAGTAGGCTTATATTTTGCCTGGCAAACATTGCGATGCATAGTTGATCAGATTGTTTGCTCATGTATTTGTGATT
>23843_Chr10_10933168
GAATTGCCTAACGTGGTATGATGAAAATTGTGCCTCATTGGCAACTTTGCAGGTTGGAGGTCTCTCCTTATTGTCAATGGTAAACGTGATTAGTAGTCTTT
>23844_Chr10_10933220
GTTGGAGGTCTCTCCTTATTGTCAATGGTAAACGTGATTAGTAGTCTTTCAGAAGTGGAGAGGTTTGGAGTTTTATTCTTTTTCATCCTTGGCTCGAATCA
>23845_Chr10_10949315
CTTACCATTGTAATCTCAACTGAACTATGCCACTGCAATCTAAGCTTCTTATATATACATATATCCAGAATGTCTCGTTGGCAATATCATCCTAGCGAGTT
>23846_Chr10_10968919
TTGTGCATGGATAGTGAAATAAGGTTTATTGAAGTTTTAACCTTTTGCTTATTACAAGTTATCGTGCTTGTTGCATGCACGATGTGTTGGCATTGCAAGGG
>23847_Chr10_10968965
GCTTATTACAAGTTATCGTGCTTGTTGCATGCACGATGTGTTGGCATTGCAAGGGCTTAGCCATTCATGTGTGATATCAATTACATGATATGGTAGATTTG
>23848_Chr10_10975227
TCTTCTCTTTGTATCTCAATTAAATAAATAAAATTTCCTCCTTTTCTTTCTTTCTGGTCAAAGTTTTCAAGTGAAATTGGAATAGCAGTAAGTTAGGTGCA
>23849_Chr10_11040954
GCATCTGATTGCGTAAAACTTGTTCCAAATGCTATTCCGGTACTTTATTTATGGGGTTGTATGTGCTGACGTTCCAGAGTTGCAATTTGGAATGTCATGGA
>23850_Chr10_11041064
AACCAGGTCTTCTCAAGTCTCTCTTGGCTAGAAAAGCTCTTTGGAACTGGAATCTCTGATTCTCGTAGTGCCATTATACTAGATTTTTATCTGCCTATATA
>23851_Chr10_11041110
CTGGAATCTCTGATTCTCGTAGTGCCATTATACTAGATTTTTATCTGCCTATATACCCGAATTTATTTACTTATTTCTTCAAATGACTCGCATGCAATTTC
>23852_Chr10_11076947
GCAAAGATAGGAGGTAATTCAATGCAATGCTTGAACCTGTTTTCATGTTTTCTCCCTTGTTTTATCACTTCGTTACTCTCTCCTTGTAGAAAATAGACAGG
>23853_Chr10_11077060
AAAATATGATCTGTAAATTTGATTTTATTGAAGTGATGATTTTGGTGCTTGATGTTGGGTTTGGCCGCAGAGTTTGGTTTCGAGTTGGTGTGATGATGATG
>23854_Chr10_11077315
TCTTGTTGTCAATCTGTCTTGAAATAATAATTCCTTGTATTATTTGTATTACTATATGGCCCAATGATGCAAGCAAGACTTGTAATTATTGAAGGGAACAG
>23855_Chr10_11083027
TGTAACCGAGTATACTATGACGTGAAAATGGAAGGAATTGTCTTCCCTCCTGCCCAGGTGTTGAGCCCTTCGAGCAACCTGGTCACTGGACTTGCGAGCCC
>23856_Chr10_11083196
CCGAACATAAGGCATGACAGGATGGTAACAAAGCCTGGCCATTGACTGTGATCTTCTTCTTTTTGACCCTTTTAACCTGTGAAATGTCCATTTTGTCCCAT
>23857_Chr10_11083245
GATCTTCTTCTTTTTGACCCTTTTAACCTGTGAAATGTCCATTTTGTCCCATCAAAGAATCATTGGATATCATCTTTAAAAATATTACACGATACTTCGTG
>23858_Chr10_11083305
CATTGGATATCATCTTTAAAAATATTACACGATACTTCGTGGCATTTTTTAAAGTATGACATGATCGTATTCGGGTGCAAGTCACTTGAAAGATGGCAGTT
>23859_Chr10_11095837
ACAGAGCATGCTACCCCAAATGAGGCTTCCTCTTAGTTTTACTTTTCACTTAAACTTGGTGTGCTTTTCAACTCTTTTTCTTGGCTAAGGGATAATTATGG
>23860_Chr10_11095902
TTTCAACTCTTTTTCTTGGCTAAGGGATAATTATGGAGACAGATATTTTGAAGGGAAAATCCAGAGTTCATAGTAATTGATCAAGTGGTATGAAAGAATTC
>23861_Chr10_11111180
TGTTGCAATGAATACTCCATACTGGAGAGTAGATAGACATTAATAATCGCATATGCCTTTGCAGCACAGGTGTTGGAACTTTTCTGTGTTTGATCAGGTGC
>23862_Chr10_11114193
GTATGCTTACTTTTGTTATTGATGATCAATGAATCAATCAAGGTTTCTCTATTTTCTTGTTTGTGTGTGTGGATAACGAGTATGGTAGCAGTAGCATTGAA
>23863_Chr10_11136880
CAATAGACAAGAAAGTGAGAAACTCAAAAGCATCCACCTGACATTAATTGAAGAACAAAAGGAAGAAAAAAGAAAAAAATGGCAGTCGCTAAAGGAGCGTG
>23864_Chr10_11137962
GATAGTAGTAACTCTTATGATCATGCATTATTGAAGTTCTGGATCCTTGTAAGTTTTCCTTCCTCTTAAATATGTATCGGTTAGCATTTGAATATGGTTAA
>23865_Chr10_11138002
GGATCCTTGTAAGTTTTCCTTCCTCTTAAATATGTATCGGTTAGCATTTGAATATGGTTAATGTGCAGCATGCATTTGAATAGGGTTCATATATAGCGTTG
>23866_Chr10_11138105
TAGCATTATGCATGCATTAATACATGGAGCAGAAATGGAACATAGTTGCTGATACTGGATTGGATACTTTGTATCATCATTACTCGCTGATATTTCTTCAA
>23867_Chr10_11143811
GGAGGCAAAGTAAATTATAAATAATTTGGAAACCAAGGAATTCGCGTGGGATGTTAATGTCTCGATGATGTTTTAATTTTTAATCTTTGTCTTGTGTTGGG
>23868_Chr10_11149334
GTGAAGAACTTTGATGTCACATATTGAATCTCAGTTCAATCTTTATCATTAGCTTATTTTTCAACAGAATGCTGAATAGATTTGCTTCTTGCATGTCCGAG
>23869_Chr10_11149412
GATTTGCTTCTTGCATGTCCGAGGTATAATGTACAATAAAAATTTGGATCATCTCTGTCATCTCAGTGCCGACCAGCAAATCATACCATCAAATAGTATTG
>23870_Chr10_11149480
CCGACCAGCAAATCATACCATCAAATAGTATTGTCCTCTGAATTTCATTCAAATCCTCTGATTTAGAGATCGCCACTTTAGCACAGATGTGGAAGATGGGA
>23871_Chr10_11206543
AAATGCTTTGAAAACTTTATTTAGCAAGAAGAGCCCGTACTATCTGTTCCAAACCCGTTGGTCAAAATAGTAATAACTTGTGTGTTTGCTTCAAGTTACTA
>23872_Chr10_11206585
TCTGTTCCAAACCCGTTGGTCAAAATAGTAATAACTTGTGTGTTTGCTTCAAGTTACTATGAGAATTTAGGGATTTGATTTTTTTTTCCCTTTACTTTTTG
>23873_Chr10_11206706
ACGTTGCCTATATGTTTAGGACTGTGAAATATAGTTGACCAAACTATGCGACAATGTGGTGCTTTTAACGTCCTAAGCCGAAATCTTCCCGTAAATGAAAC
>23874_Chr10_11219609
AAATGCTCTGAAAACTTTATTTAGCAATAAGAGCCCGTACTATCTGTTCCAAACCCGTTGGTCAAAATGGTAATAATTTGTGTGTTTGCTTCAAGTTACTA
>23875_Chr10_11219651
TCTGTTCCAAACCCGTTGGTCAAAATGGTAATAATTTGTGTGTTTGCTTCAAGTTACTATGAGAATTTTATGAACTCAAATCGTGGAGCTATGGCGTTTCA
>23876_Chr10_11289893
AGTTACCTAATGAAATGATTATATAATCGTAACGGGTGGATCTTTGCTTTTATTTTGTCTCAATTTGTTTTTCTATTATGTTGGTTGAATGAAATCCTATT
>23877_Chr10_11300485
TGTAATTTTCATCCATCCTACTGGTTATCTCATTGTCATCTTTCTAAGCTAAATTAATTGTTTGTGAATTATGGTGTCAATTAAGCTGGCTTAGATGATAG
>23878_Chr10_11328737
AACTTACTATTATTATTCTTTGGAAATGCAAGACAAATTATCTGGTGATTGATCGTTGAGTGCTTAAACTTTTCGGATTCTAATATAACGCTGTATGGTTT
>23879_Chr10_11364732
ATCTGCCCTACCTTATACCTTAATGAGAAGTTCTTCTATTTGCTTTGATTACTTGGCGAGTTGGCTCTCATAACTAATTACCATCTGATTAATACCTTTAG
>23880_Chr10_11418897
GTGTACTTGTGCAACACTGAATTTTAATTTTGTCAGTTAATTTGGACATGAAAATCGAAGTTTGTTAGCCTTGGAACCTGTAATTTGAGGTCTTTTAGGTT
>23881_Chr10_11419092
TGTTTTCTTTTTTTGACATGAACAGAACAGTTACATGTTGGGTTGTCGTTATAATTACTTTTTGTGCCTGGTGATCTTGTTGCCTTTATGTTTTAGATCTG
>23882_Chr10_11456419
AGGTTGGTGAATAGTATGGCTCCTAAATTCTTAATCTTTCCTGTTGCCTGAGTTACGTTGCATGTTAGCACTCTGTAACTTTCCACATTAGTTCCGCTGAG
>23883_Chr10_11456481
TGTTAGCACTCTGTAACTTTCCACATTAGTTCCGCTGAGATTGTTGATGGAAACACGGGCCACCTCCAACATGATTGCGATGTTCATGTATTCTCTGATTG
>23884_Chr10_11456563
TTCATGTATTCTCTGATTGGCATTAGCGGGAGATGCATCTTTTTGTGCGCAATAACAGAGTCGTTGCTTGAAGCAAATTCTTGGCAAACTAAAAACTAGGA
>23885_Chr10_11458973
TTTATGCAAGGCATATTATGATTATTAGTATTACTGCTATGGATTTTCTTATGTCGTATGAATTTATTAAGTTTCAACGAACTGCAATTCTTGGTTTTTGA
>23886_Chr10_11468138
CGGCACTCTATAGTGGATAATAATGCCCAGACTTTCAATTTCTGTTCTCCATTGTTGAGCTTCTGTTCTCTTATCATTTCATACATGCTATATCTATTTAC
>23887_Chr10_11468192
TTGAGCTTCTGTTCTCTTATCATTTCATACATGCTATATCTATTTACAGTAGTCGAGTTACTTTAGTTTCCTGGCTCTTCAGAGAAGTCTTTCGCTTTAGC
>23888_Chr10_11477825
GCTGAATTAAAATTACCTTGTGAAGCATTTCATGAGCAAGACAAAATAATGTGAAATCCTGAATGTGAAGATTATGTACAAGAAATAGCAACCTTCGAGTT
>23889_Chr10_11537737
GACCTGGATGCCAGTTCATCTTTCCCGGGGAAGAAATTTTAATTTGCTGCAAAAGTGTTTATTTTTATCCCTCAATATCCTGCTCAAATTAAATAATATAG
>23890_Chr10_11537815
CCTGCTCAAATTAAATAATATAGAGCAAATAAAGTAAAATTTTTAACGTCATTCTTTGGATCGGCTACGTTGTTAATTTCTCCATTTCAAGGTGGATGATT
>23891_Chr10_11550089
CCACTTCTGCTTAAAAATCAAAATAACAAAGAAACCAGACATTCACGTTCTACTTTGGCTTGTTTCCTTGTGCTTCCTATCACATATATGTACTTTGATAG
>23892_Chr10_11550215
GCTATTCATTTTGTTCTATTTTATGAAATAGCGGCAGGGTACTTCTTATCAGAAAGTCCTGTTCTGTAGTGAACTGGATCAATTTACACGAACTTGATGCG
>23893_Chr10_11567092
CATCTATCCCTCTGTAAAATACTAAATGTGTAAGGAATCTATTATTTCTTAATCATATTATGTTATATAAAAAATTTATAAAATAAGATTAGCCTTTTGAT
>23894_Chr10_11577101
ACAACGTTTCATTTTATCAGTATTGTTTAATGGTTGCAAGTGTTATGGCAACTACCCGTAGTCCTGTAAAGTATAAAATTTTTTGGTTTTAAACCGACACT
>23895_Chr10_11577220
GTTATGATGATTTTTTTATTTTTTGGAACATAAGAATTATGTGTTTCTTTAGAAAGGTAAAGTGCGAATGTATTTGTGTTTCTTTAAAGTGTTTTGGCATT
>23896_Chr10_11621933
AACTATAACTCGATGTGATTGCAATGAAAATTGTTCTAGTTTTTGTGTGCATATATTTATCATTTTTTTCTATTTTGTCTTCCTTTTGTTAACTCTAACCA
>23897_Chr10_11690958
GCTTTGATAAAAATTGGTCTTAAGAAGTTATGAAGATGCCTTGTTCTCTGATTCTATGTGTATCGAATGCGTGGTTGACAATGATTTGGTGAAGGCCCTTT
>23898_Chr10_11691041
ATTTGGTGAAGGCCCTTTGGACAGAAATTAATGAGCCAACCTGTTGTTCCATAACAAGAAGGTACAGTTTGATGTCTGATCCTTTTGGGATGAAAATGACT
>23899_Chr10_11691083
GTTGTTCCATAACAAGAAGGTACAGTTTGATGTCTGATCCTTTTGGGATGAAAATGACTCTCTCACTTTAATTTCTCGTTTTTGACCTTATAACCTTTGTT
>23900_Chr10_11691252
CTCTTGCTAAAGTAGACGAAGAAGAAGAAACAAGGATTTTGATATTTCTTAACTATATTCTTCGATAATTCTCCAACTTCATGTTCATGGCAAGCATCGTG
>23901_Chr10_11732271
TACTAAATTAATTGGTTTGCTAAATTAAGGGCATGTTTCCTTGGTGTTCTAGTTCAATGGGTCATGTTTTTTTTTTTTTCTATATTAAATATAATGCTGCA
>23902_Chr10_11744947
AAATTTTTGTAGGATTGTTGAAAGATTACTATCCCATCATCTTCTGCTTCACAGTTCTCATTTCAAGTGCATTCATTGTGCTGTTTTCCTCTCGAATATCA
>23903_Chr10_11745024
GTGCTGTTTTCCTCTCGAATATCAAAACCTGTGTGTTTATTTCGCAACTCAACTTTGGTGTCCGTGTAAGCACAAAATGCTATTATGATTTTGATCATCAA
>23904_Chr10_11745073
CAACTTTGGTGTCCGTGTAAGCACAAAATGCTATTATGATTTTGATCATCAAGATTAGTATGTTTCTTTTGATATGAAAAGTCTCATCATGACTTTAAGCT
>23905_Chr10_11745094
CACAAAATGCTATTATGATTTTGATCATCAAGATTAGTATGTTTCTTTTGATATGAAAAGTCTCATCATGACTTTAAGCTACCATGGAAGATAAATTAAAG
>23906_Chr10_11755153
GTTTGTCAAACCTTTTACATAGATCTATGTTCAGGCGTTACGTACAGTCCACAGTTTGTTCGTCAAGTCTCGCAGTCGACATTTTCCTATTTGTTATCATC
>23907_Chr10_11755242
TTTGTTATCATCATGGATTGCAGTGGTCGGAAATACAAGCGATTTTGTTTAAGAACATGTTACCGGAGCTTAAATAATTACAAGTTTGTCATCAACTACAC
>23908_Chr10_11755285
TTTGTTTAAGAACATGTTACCGGAGCTTAAATAATTACAAGTTTGTCATCAACTACACGAGTTGAGTGTTTTTTAATACTGATAATGCCCTCGAAGTTGCT
>23909_Chr10_11775391
CTGTATCCGATTTTGATCAATATAATAGTCCAATTCTTAGTTTTTTTTTTATATTCCTCTCTACTCTCTGTGCATGGCATGTGATTGGCAATAGTAACTTT
>23910_Chr10_11826394
CGATATCAATGGAAAATCATGGCCCTGGTCTAACCAATTTGCAACCTTCCATTGAAGAATTTGTTTGGATGTAGGTATGGATATTGGCTAAAACTCCTTTA
>23911_Chr10_11834187
TAATCGCTGAAGGTTTTTTAGAATTAAAATTGAATGCATTAGCTTTATGTCTATTTGGGAAATTCAGAATTCTAGCCTAAATGCCATTCAGATCATGATTT
>23912_Chr10_11834244
GGAAATTCAGAATTCTAGCCTAAATGCCATTCAGATCATGATTTGTGTTCAGAAACAACCATTTCATGACCATATCAGTTTTTTTTTTCCTGGGAGTATGA
>23913_Chr10_11840471
TATATGTACTGGACGTTCTTATTATATATCAATGTATATCTGTTGTGCTTAATTCCATTTTCTGTTTTTTATCTATGGAACGATGAATTAATTACTCCATT
>23914_Chr10_11840575
CATATTAAATGGACTTGGAATAAATAAATAGATAAAATTATTCACTTGTTACTTGCAGCACTCACGCCTTCACGATTTTTTTTTAATGGAAGAAGAGGTAG
>23915_Chr10_11870709
TGACCGAACTATATGCTTAATTATCCGCATCTAGAGTTATTGAAGGCGCTAGCTGTTTCGTTCTGTGGTTGAGAGAGCATGGTCAACACATCAGAAGGAAG
>23916_Chr10_11870830
CAACTTTATTGTCGTTGTCGAGCACAAAACTAATGAGAAGTTGAATGTTGAAAGTGACTCCTGCAAAAATACTGAAAGCTATGATTAGTATATCATTAATA
>23917_Chr10_11963868
CAGACATGCACAAAATAAAGTTTTGTATATGCAAATTATCATGGTTAATCATGTTTGTTTTGTGCCCTGTGGTAAAAATTATTTTGCGTTAGTCGACATCA
>23918_Chr10_12006841
TTGTATTTAAAACTCTCTGATTGAATGAGAATTTTGCTTGTGCTTGGAGCATTTCACTTTGCTTGCAAAGCCATAACTTGTAACAGTATAAAATTAATAAG
>23919_Chr10_12006912
CATAACTTGTAACAGTATAAAATTAATAAGAAAACTGTTACTCGTTTCTCAAACTATTATTTCCGGTTGCTTTTTATAATTTCAAATCTCTTTGGTGAATT
>23920_Chr10_12009774
TCAATGCTCTAAATTGCTCCCCTATTCGATTCTTGAGACATTTTCATAGGAGAGAAAAAAAAAACAAACAGAAAACACAGCAAGTTACAGAAACCGATTTA
>23921_Chr10_12025413
GTCTAAGTTATTAGGGTTGATGTGGAAACATGGTTGGAGTTTCACCAAGGATAATTAAAAGGAATAAAGAAAAGAGGACCGAGTTTAATAGAGCTGTAACA
>23922_Chr10_12025505
GCTGTAACACATACATTGTTGCTACAGGAATGATTTCGATCATTTCTTTTGAGGATTGTCTCCGTGTTAATTTTAAAAAACTACTGGCTTCACTTGCAATG
>23923_Chr10_12025552
TTTGAGGATTGTCTCCGTGTTAATTTTAAAAAACTACTGGCTTCACTTGCAATGCAAGCTTTCTTGCTGGCCTATCTTTCTTTTGTTTGGAATGTTATGGT
>23924_Chr10_12035379
TTTTCTTTGCACACATTGTCAAGGCAATATTCATGGTAGGTGACAAATGTACATCGTTTTTTTTTTTTTTTTTTTTCTATTTTCTTGAACAAGTATAATGA
>23925_Chr10_12035470
AGTATAATGATCTAATTAAGTTTACGTAACGGGATCGAGAATGAAATCCAATGCAATGTAATTGTTTTGTTTTTTTTTCATATATAATTGATGTAACTTTG
>23926_Chr10_12066108
CACGTACCACTAAGACATGATTTGATCAAAGGCAAGTTGCTTATGACTTCATTGCCATGCTGTGAAGCTAGTTGCCTTGTTGGGTACGTGCCACAGATCTC
>23927_Chr10_12066214
AAACTCAACTTTTAGATAGTCTGCTTATATTGTTCACTTGTATTTCTCTTACTCACCAGTCTTCAACGCTGACCCCATGGATTGTGTTTCAAACTAATCCA
>23928_Chr10_12090085
GGCTCCATTAGGGTTTCCAGCAGCAAATGTGCACAAGGCTTCGTTAAGCTAGATTACTGTGTTCTAATGACCAATGACTATGTTTTTTTCTCCGTGTGTAC
>23929_Chr10_12090125
TCGTTAAGCTAGATTACTGTGTTCTAATGACCAATGACTATGTTTTTTTCTCCGTGTGTACAGTATATAAATGTGTCTGTGTGCATACACCTTCCCCCTTG
>23930_Chr10_12121981
TTATTTCCAGAACCTTGCTACAGCAACTCTGCTATCCAGTGGTGTTCTTCAACATCCCTCCCCAGCAGCATGTTCACTAGAAGGTGTAGTTTGTAAAGCAG
>23931_Chr10_12122125
CGAAAACAATGAACATCTTGTAGGAAAATGGTTAGTTATATATTCATCTTAAGAAGACAGTTGACTTCTTATAAAGCAAGCAGAAATTATTCTTCTTGTTA
>23932_Chr10_12127334
TTTGGAAATCTCTGAAAATGGCTGCACTATCTGTTAACATAGAAGTTGGGGAAGAAGAAAAGGAAAAAATGGAATCGAAATCAGAAGCAGCAGCAGAGAAA
>23933_Chr10_12132848
ACATTGGTGAAAACTTATGAGAGATTAAATTGAACAAGGATTTTGCTTCTACATCGACTTTAGCATACTACTTCCCAAGGTACGTTTCCGCCTTCCTTTCC
>23934_Chr10_12169294
TGAACTGGATTTTTAAAATCATCAACAAGGTTACCAAAATAATTCTCATCAGTACGTTGAGAAATTCTTTTATTGTTTTGTTCTGGTGGATACCTTAAAGA
>23935_Chr10_12202086
GTGTGCTACCATCAAAATCTCTTTATATAAAATCATCTGCTATTGCTTTTTTTTTTTTTGTTATATTAAAAATAAATCCAGCTTATTCTATCACACATTTT
>23936_Chr10_12205422
GATATGCTTGTAAAATGGTTTACTTTTACAGAGTTATAGTCAGTTGTTTTATATACATTGGCAGGAAGGCAATGTTAGTGCTTGAATAGTGCTAAACCAAC
>23937_Chr10_12218829
ATTTTGTAAGCTGTCTGAGAATTGAATAAATAGATACTGAGAGATGTTTTACATAGGTTCAACATTTGGATTTGAGTGCTAGGGAAACCCACAGTTAAAAA
>23938_Chr10_12251196
GTTGATTAGTGCCTAACAGAAATTATGATAAAAAATATGGTTTCTTCCTCATGAAATGCAATACTTTGTAGAGAGCCTCATATCCTGGGATCTGCAAATCA
>23939_Chr10_12273976
ATTTTCAGCCATGATACATGTTTTCGAAATTCAGACATCTAGTCTTTTCGAAATTGTTGTTAACTTTTCATTTTCGTCTGTGTTAAAAGCCAACCAGTAAG
>23940_Chr10_12274138
GCGGTTAATTTCATTTTATTAAAGATTATCAATTGAATTCTCCTTTCACCATATCTAATTGTTTTCTTTTTAGTAGTTTCAGACTATTCCATGACTTTGGT
>23941_Chr10_12283565
CATATTGTACTATGATTTTGGTTTATATATATTTCTGTATGATATCGTCCAGCCTAATGTCATTGCAACAAAAAACAGAGATACCTTGTTTTGCATGGAAC
>23942_Chr10_12310881
CTATCATGTGTAGTAACATTGATGCAATTTAGTTTTTTTTATTGACAGTCAATTTAATGTTATTTACTCCGAGCGCCATGAAAAAAACAGTGTAAAAGCTG
>23943_Chr10_12310991
GCGCCGCCGTTGAATAAACGGTGCCCAATATGTATAATAAGGCGGTTTCTATAAGAGTCTTTCCAAAATCATCAAGAGATAATTGATGCATCCATCCTATT
>23944_Chr10_12328254
TAATGCAAGTACTGATATAAACAATCAATAAACTTTAGCATTACTGGGTTTTTTTCTCCCTTTATTATTGAAATTTTAAGCTTGTTTCGTCCACGGTGAGA
>23945_Chr10_12360832
AAAGCAAGCAAGTGATGGGGTTGCTTATAATGTATTGATATTTTCTTATTAATAATTTCGGAATCTCGGGCCACGTGGCCATGTCTATTGGTAGCTGCATG
>23946_Chr10_12360874
TTCTTATTAATAATTTCGGAATCTCGGGCCACGTGGCCATGTCTATTGGTAGCTGCATGTTCCTTTCATTCCAGACAAGTTATAATAAACTAAAAATCCCT
>23947_Chr10_12360934
TCCTTTCATTCCAGACAAGTTATAATAAACTAAAAATCCCTTGTTGGGCTTTCTGTGCCTTTATCGTGGGCTCCTAACTTTCATCAAACTACGCTGACGAT
>23948_Chr10_12407685
GTCTTCACCCTTGTTTTGTATTGTTACCTATTCAGCAAGACTTATTGACTAGACATTGCTTTGCCATAGAAGGGTAGTTGAGAGTGAAACCATTTGCATCA
>23949_Chr10_12407735
AGACATTGCTTTGCCATAGAAGGGTAGTTGAGAGTGAAACCATTTGCATCATTGCATGCGCATTGCCTTGGATAATTGATGGAGAAAGCCATGTTATAGGA
>23950_Chr10_12417445
CTCTTGTTTCATTGGGATCTGGCACAAATGATAATCAATCCCTTTTGTTCAATGTGTTTCCCAGCAGCTCATTTTTTTTTCTTTGTAACCAACAGTTATGA
>23951_Chr10_12417553
CTGTAGAGGAAATGGCGGGAATTCTATTTATTGGGATGTCATCATCGCCTAAATCATGAGTTGCTGCTTTATTTCATGTTTTCCCCTTTTCCATGTCTGGT
>23952_Chr10_12437126
GTACGATAACAGGCCTTTACATCTGTAATTTGTTTCCTTTTCCCTTTTCCTTTCGGCTTTCATCAAGCTTTAGTGATGATGGGTATGGAGAATTATGCCTT
>23953_Chr10_12437188
TCAAGCTTTAGTGATGATGGGTATGGAGAATTATGCCTTTTTTTGGATTCATATAGATGAGTAAAATTGCAGAAAGTGAATAGTCGGTCTGGTTTCTTTTG
>23954_Chr10_12446290
CTAAATTTATTGAATATCCAGTAATTAAAAGAAGAAAAGAAATTCGTTTCGTTCTCTTCGTCTGTTTTCCATTTTCATTGGTATCTTTAGTTGTAGGATTA
>23955_Chr10_12475312
TACGGTCCCTCACAACACAACCTGAACATTTATGGTATGAACATTTTATGAAACTGTATGATGTTCAGCACTGCTCATTATGATTCTTTTTCCTGGATGTT
>23956_Chr10_12475334
TGAACATTTATGGTATGAACATTTTATGAAACTGTATGATGTTCAGCACTGCTCATTATGATTCTTTTTCCTGGATGTTGCTCATCTATTTCACTGTTATT
>23957_Chr10_12484899
TAATCTCAACAGTTCAAATAATTGCACCCGTTTTTTTCCGTTTCCCTGCCTATGATGATTGCATTCGTTTCAGTATCATGAAGCTTTGATGAGTTTTTGCA
>23958_Chr10_12507037
TGTTTCGAAGTGTAAGGTTGAGTGTTGTAATCCACGGTTTTTTTTTTTTTATTTCTTCTGTATTTTCCTGCTTTTCTTCGATTTGTAAATTATGATAGTGT
>23959_Chr10_12507126
TTATGATAGTGTTATCTGAGAGAAGCTGTGCGACCGGAACTCTTTTGTCTATGATCTCTGACTAGTGAAGCTGTAAATATATGTTTGTGCCATCAATCTGA
>23960_Chr10_12507170
TTGTCTATGATCTCTGACTAGTGAAGCTGTAAATATATGTTTGTGCCATCAATCTGAGATTGTTGAGTTTTTGTGCTAGGAAAGGCTATACCTTCTTCAAG
>23961_Chr10_12520721
TTTTTGCATAAACGAAACAATACAAGAAATCAAGTATATGGAAATTTTTTAATGCGAGTGAAGGTTGATGGATCAACACACTTCTTTCCTTCATTCTTCAA
>23962_Chr10_12586768
CCCCCATGCTTTGTGTGCATACTTGTAAGTATGAAAACCTCAACTTGTCTTGATTTTGTGCTGTGCTTTTTGTTGTTGCAATCATATATTACTTACATCTA
>23963_Chr10_12586818
TGATTTTGTGCTGTGCTTTTTGTTGTTGCAATCATATATTACTTACATCTAATGAATTGTATTAGAATTCTGATGCAGGACGTGATCGGTTGTTAGCTGGT
>23964_Chr10_12587121
ATATAAGCTTCCTGGTAATGCCGACATCTATAATACTGGTTTTTCGTGCTACCACTGGCTAGGTATGACAAGTTGCTTTCCTTGTTCTATGCTAGTAAGTG
>23965_Chr10_12587159
GTTTTTCGTGCTACCACTGGCTAGGTATGACAAGTTGCTTTCCTTGTTCTATGCTAGTAAGTGCAGTTGCATACGACATTGGATTCACCACCCAATCATGA
>23966_Chr10_12587228
CATACGACATTGGATTCACCACCCAATCATGATTATTATTATTTCATTTCACATAACCCAAGATAGATTACAAGCATCCCTGGTTTCTAGACAGATGCAAT
>23967_Chr10_12630276
TCGGGTCCTGTATTATTAAGGCCGCTAGACTGGAGTAATATTTGGGATCCTATTTTCTCTCTTCTATTTAGAACTATACTTTAAGGCATGTCTGTTTTAAA
>23968_Chr10_12638681
GCAAGAATTTTCAAACTTTCTGTTTATGCTTAAATTATATGTTTTGTAGCAATGTAATTGCATGATTGCATCTATAGTAACCTGCTAAGTATACAAGTGTC
>23969_Chr10_12638754
ATAGTAACCTGCTAAGTATACAAGTGTCAATCAAATTCTTGCTGTTAGGTATATAGTGTATCAGCTTCCTTGGCATTCAATTCATTTGAAGATTTGATTTT
>23970_Chr10_12638806
ATAGTGTATCAGCTTCCTTGGCATTCAATTCATTTGAAGATTTGATTTTTAGGCTTCATGGCTGTGTATAATTTGTGTAATTGTGTAGTGTTTCTTCTCGT
>23971_Chr10_12638895
GTTTCTTCTCGTGTAGTTACATGGAAATGAAGCTCTTGCTGGTGAGGCCTAACTTTGTTCTGTCATTGGTCGTGCTTTTGTCACTGTAGTAAGAATGGTTG
>23972_Chr10_12641314
ATCATAAATTACCTGTCTTTCAAAAAGAAAAAAAATAATAAAAAAAAATTATCTGTTAATAACTACCGGACCATATTAGCAAAAACATGCAAATAAATAAA
>23973_Chr10_12665271
GTTCTGTTATTTTTTTATATTGAAAACCACGGCCCAATGCAAAATATTTTAGAGAATGCAGTTTGTTTTTGTTTAGTCCACATGATAGTTATTATGGCCAC
>23974_Chr10_12665355
ATAGTTATTATGGCCACTTATAAAATAATAAAGAATCGGCTAATTCATGTATACATCACATCAATCTTTGCCAAGTGTATGCTTATGCTATTATTTATTCA
>23975_Chr10_12711189
TTCTCTGGTGAGATAATATATCCTTTACTTTCCATGTAAGGAGCTATTTGAATACTATGTGTTCATACTTCCTCCCGTCTTTTAATTTGTCTGCTATATAA
>23976_Chr10_12737282
TAGTTCCCTCAAACGGTGGCTAAATAAATGGATCCTGATGAATTATTCGCACCTTGACTGCTTGAGGTGGTGTTGTGTGAAAACTAATACCAGAGAAAGAC
>23977_Chr10_12737354
TTGTGTGAAAACTAATACCAGAGAAAGACTGCCTTTTTCTTTTTCTCCCAAAACACGCATATTTATTGAACATCTTCATGGCCAGATTGTATTAACAAACG
>23978_Chr10_12737422
AACATCTTCATGGCCAGATTGTATTAACAAACGAAGCCAGTTTTGCCACCACCTTGATCTCTGCACTGCTAAATACAATTGCGTGTTGCTTAAATTTTTTT
>23979_Chr10_12737555
GGTGATGTTGTGTGAAAACTAATACGAGAGAAAGACTGCCTTTTTCTTTTTCTCCTTAAACACGCATATTTATTGAACGTCTTCATGGCCAGATTGTATTA
>23980_Chr10_12783531
AACTCTCTCTCGTATATAGTAAGCGTAGGGTTTTCCGCCCATTTCTTGTCATTTCGCTTTCTTTTAATGCTCTCGGATTCTTTGCTTCTAAGATTAGGTGA
>23981_Chr10_12783570
CATTTCTTGTCATTTCGCTTTCTTTTAATGCTCTCGGATTCTTTGCTTCTAAGATTAGGTGATATTAAGCACATTTATAGCATAATTAAAATTCTATTAGC
>23982_Chr10_12783630
GATATTAAGCACATTTATAGCATAATTAAAATTCTATTAGCATAATTTTTATACAACTTTCCAGTTTGTAATAATTACATAGCCTTTCTTTATAGCTAAGC
>23983_Chr10_12783704
TTACATAGCCTTTCTTTATAGCTAAGCAACCTCCTTTCATATTTGAAACAACATAAGACCATATCTCTCTCTCTCTCTCTCTCTCTGTCTCAATTCACACA
>23984_Chr10_12802104
TTATTGTAAAGTTGTAACTATCTTTTTAGGGCAGAATATGTATTCTTTGAACTGGATTTGTGATGTGTTCAATTTTTGATTGGTAGCGTGATGATTTTCAG
>23985_Chr10_12840778
CCCAAACAAATAAGATAACACCAGTCGAATTGAAAACACAAAAACAAAAGCAAGCTCAGAGCTTCATTTATTACCGCTATAGTTTATGCCTTACACGCACA
>23986_Chr10_12882024
TCCACATTACAATAACGCTAACCCCCATTTTAATTTAAACTCAGAAACCCAAGAGAAAAAAAAATAGAGCTAAACTAAAGCTACAACATCAATTAGTAGTT
>23987_Chr10_12936375
ATTTGAACTCCAGTTGTTGAAATACATATTTGCAAACTGGTATTCTCCTTACCTCATTCCCTCTAAGTAATTAAAATATATATTTTGAACATGTAACATGA
>23988_Chr10_12936412
TGGTATTCTCCTTACCTCATTCCCTCTAAGTAATTAAAATATATATTTTGAACATGTAACATGAATTTGATCTCCCACAACCTCAAAATCGAAAAAACACA
>23989_Chr10_12957256
GTAGCAGTACCCTCTCTTTTTTTTTATAATCATTTTGTTTTAAAATTTCCATTACCGTTTCTTTAGGTATTTTCATTTTCAGGTCTTGCCCTTTTTTTTTT
>23990_Chr10_12957400
GGTGTATATATATATTGTGGTAATAAAAGATAGTGGATCAATTTTGAAGCAGCACCTGCCTTGGTCATTTTGTGGATCAAAAGATGATAAAAACATTTATT
>23991_Chr10_13007822
TGTAGAACCCAGCTATCAATTGCTATTATCAATCAGTTATATTTTTCACTCAACTAGCAAGGAATGGTATATAGATGATCGCACAATGACCAATAGTTGAT
>23992_Chr10_13042036
AATTGTATCAGTAGTGCAAAGAGAAAAGAAAAGCATTTTTATTTTCAGCAACTTGAATGTAATGGCATGACTTAGTATTTCTTAGGCATCTTCTATGCTAA
>23993_Chr10_13042110
GTATTTCTTAGGCATCTTCTATGCTAATGTTTCTTACAGTATTGCAGTTCATCAAAGTTCAAACAGTTATACCCTGCAGGCAATATCTAGAATTCAGATTT
>23994_Chr10_13048867
AGCCTGTACTTGAACTGTGCCACCAAATTATGGCTAGTTTACTTGTTGGGATGTGGATTGATACTGACTTGTATGGACTCCGACCCTGGTATCAGATCCCA
>23995_Chr10_13048999
GCTTTCATCATGTTGAATATCCCCAAATCTTGCTATTTTTTTCACTAACCAAATTATCATGTCGCTGTTATTTTTCTTTTTATTATCTCATGTTAATGATT
>23996_Chr10_13073994
GCGTAACTGTAATAAAACTCTTTGTTCAATTAATTCTCATAATTTTGTGTAAGTTACTTGCATACTGAAGAGTTGACGTCCATAAGCTTTTTAAATTTCAA
>23997_Chr10_13082993
TACCGCTAACACTTTACTCCTTGCATTCTCTAATAATATTTGCATATGCTACAAATGATGTGAAAATCATGCCTCAAAAAGCGGGGCATGAAGAATGTACC
>23998_Chr10_13083142
AAATTAAATAGCTGGGCACTGGTTTATTTTAGGCGACAGTTCCGCATGTATAATGTTGTGCTTTTTTATCAGACAAACTGAAAATAGGATTGCTTCATTTT
>23999_Chr10_13083198
TGTGCTTTTTTATCAGACAAACTGAAAATAGGATTGCTTCATTTTGCTGCATGCCTTCTCTTTACTGGTGTAAGATCCTTAAATGAGCTGCATCAGTGCTG
>24000_Chr10_13108052
ATGTAATCGTTCGATTGATAGTTCCAAGTTAACACTGGTTATTTCGTGCTCCTTGGGGATGTATGCTGTCAATTTAGTACATCTGTGCCTTTCTTTTTGCA
>24001_Chr10_13108123
ATTTAGTACATCTGTGCCTTTCTTTTTGCACAAGAAGGGGGCCTCTTTCTAATTATTTTTTCACTCTGCTTCTGCGATGGCTATGCAGCATGCCAGGGCAA
>24002_Chr10_13136762
TGTGAAGATATGAGGAAGAGGAGAAAAGGGTTTTCCTTTACTATTTTTTTACTATTTAGTGTTCCTTTTTTTCTTCTTTGTGTTTGCTTTGATTGTCCGTA
>24003_Chr10_13136836
TCTTTGTGTTTGCTTTGATTGTCCGTATATATCCAGCAATTATTTGCGTTTGTCGCCTTTCATTTGGGTTTGTAATTTATCTAGGATTATCAACTATGATC
>24004_Chr10_13136945
GCATTGATCATTCACCTTGTTAATATACTAAGTTGATGATGTATTCTCTCATTGAGACAAAGACTTGCTACATGTTACCTGGGTCTCCAAAACCTCCTATA
>24005_Chr10_13160856
TTGAGTGATTTTCTATATTTTCCAAATATACGACACAGTCGTCTATCATGATATTGTTAGCCTGTTTGATACCATGAATTTGAATACAAGTCCAATGGAGC
>24006_Chr10_13160929
ATGAATTTGAATACAAGTCCAATGGAGCGAAGGTCAAATCAGGACAGACAACAGCTATTCTTTATCAGCGGCAACGAAATGACAAATTGTCTCAATCAACT
>24007_Chr10_13161175
ATTAAAATCTGTGCTGAGCATCTGATATATAAGAATGCGATAATGGCAGCAAATCATATAGTAAAAACCATGAACTTTATTTGATTTTCTTTTTCAGGTAC
>24008_Chr10_13161207
GAATGCGATAATGGCAGCAAATCATATAGTAAAAACCATGAACTTTATTTGATTTTCTTTTTCAGGTACAATGAACTATGAGATAACCCTTATTTACGCGA
>24009_Chr10_13161252
TATTTGATTTTCTTTTTCAGGTACAATGAACTATGAGATAACCCTTATTTACGCGATGAAGCATTTTTTATACTAATTCATTAAAAGAAAAAACAAAGCAT
>24010_Chr10_13215373
TTTCCTTTGATGCAAGAATAGCTGGTAAACTTGAACTTGAAGTTCTTAGCATATGGAATTTTCTGTCATGTGAGAAAGCATCTCTTCGAGCTTGAACTTCT
>24011_Chr10_13259730
ACACGTACGGCAAAGAAGTAAATGCACAGTGATCTTACCCATTGCTTCTTGAACATGCCAATCTCCAGCGGCTTGGATTTGAAAACACCATTCACTACTTC
>24012_Chr10_13283625
TTTTTGAGATTTTACAAATTAATAATATACTAGTATCGCTTTTATGCTCAAGAAAGCCTCCCCCCCTCAAAATTGGAAAAGAGTCACAAGTTACCCAGATA
>24013_Chr10_13326659
CTGTTGAAATCCGACCATTTATCTTAGAAGGTTTGTAATTGTTTGGATGGTAAAAGAAAAGGATTTGTAATTGTTTGGGGTTAATAATAATAGCATGTTAT
>24014_Chr10_13326730
TGTTTGGGGTTAATAATAATAGCATGTTATAAAACACGATTTATTGATCTATCTGATACAGGTATCAAGTAAAGAAGATGCCAGTGCAATAAGGAGGGTCC
>24015_Chr10_13326932
GTAAATGTAATGGTTTTATTTCAATGGCATCCAAAGAGGCCTTCTTCTTCCTCCTCCTCCTCCCTTTCAATGACCGGTGGTGGAAAATGAGCGTCCGGCAT
>24016_Chr10_13327096
TTGAATGTTGCTGTGGTAATTAATTGGAAAAACCTAGTAGTAGATCGTGCAAAATGATGCGGTGTTTACTCGTGTGAGTCTTTTGACAGATGCAAGTTATT
>24017_Chr10_13327207
CCTCTTGTCTCTGCCCTTGTGGCCGTTCCAATGCGACGTCATGTTCTGTGAATGGGAGTATCATAACAGGTAGAGGTGGCTATTTTTCAATTAAATAATTG
>24018_Chr10_13340067
CTGTCCATTTCATTGGAGTGCTTTGCTTTTAATAAGATGGAATTCTGTTCATTTGCTTTTTTTACTTTGCTGGTTACTGGTGGTGGTAATGAAAGGTGCGT
>24019_Chr10_13340126
TTTTACTTTGCTGGTTACTGGTGGTGGTAATGAAAGGTGCGTGCTTCCTCAAATTTGGTTTTGTTGAAAGATTAAATAAGGTTCTTATTCTGTAAAATATT
>24020_Chr10_13340259
TAGACAGATACAGACAGCCATGTGTAATGACAAAATGATGGATTGTATTCAGAAGTTTTTTTTTTTTCCATTAGATATTAGAAAATTTCTGTCCCAATTTC
>24021_Chr10_13347840
GCTGTCATCTCATGTTCTTTTCAATATAAAATTGGCCCTCCTTTCCTGTTGATTGTTTTAGTTTTTCATATTCTATGTATTTTGATATGTTTTAATTGACT
>24022_Chr10_13347883
TCCTGTTGATTGTTTTAGTTTTTCATATTCTATGTATTTTGATATGTTTTAATTGACTGGATTAGAGTCATTAGTCTTGTTGTTAAAACAAAGGGTTTCTG
>24023_Chr10_13359067
ATTGAAATGTATTTGTTACTCTTGTATAGTGCAAAAACATATTTTTGTTTAATCTCTGTAATTGGTGGTTTCTTCTGCAAGTTACAGTCCAAATCAACCTC
>24024_Chr10_13383321
AACCTTGCTGGAGTATATTCAATTCCTTGTCATATTCCAAGGACTTTGGTAAATATCCTCTACCGAGTATTGGATGGGTGTCCTGGATGTGTATTTTTTCT
>24025_Chr10_13398131
GACATGGGGGAGAGAAAGATGAGCAGCGGCAGCAGGCTAGTGAGAGAAGGAGAAGGAGAAGGAGAAGAAGGAGAAGATATATGGGCAAAAGCCACAAAAGC
>24026_Chr10_13406248
CATTGTATTGGATCTTCATGTGTTTGATATAATTGATGGAACTTTCTGCTTGCCCTTTTGTATTGAGGTTGTGTGTGATTGTTTCTTGCTCAATCAGGTTG
>24027_Chr10_13447568
CTGAACTTAATTCAAACTATCAAACCACCAGCTTGTTATTTTGTTGCTTCATTCTTTCTGTTCGTAAATCTTTGCTTTTGCACTTGTCTACTAGTCGCTTC
>24028_Chr10_13454933
GCATCACCAGCACCACCTTAATTATTGATTTTCGCAAAAATCAGTTTATGATAATAAAAGGAGAAAAAAGATGGTCTGTTTAAGCAGCAGATTCCTTGGAA
>24029_Chr10_13484984
TGCCGTGACTTGTACTGTTTTGAGAAGGAAACTTTATTTGCCTATTTTGTTTACATCCGACTCCATCCTTCCCCTTTATTGCCACAAGCCTATGAAAGTGT
>24030_Chr10_13569555
TAAAAAACTACCATTTGGTTGCTTAATTGGACGGACCTTCTTCTTATTTTATTCATTTTGTAGATTATTAATGGGATGGAGTGGTGGTTATATAATGTTTA
>24031_Chr10_13585722
TATGTTATGGCTTAATTCTGAAAAACAAAAAACAGGCTAGTATTCGGATTAACCATGCTCATGCCTGCTGCCAGTACCCTATGTTTGTTTCGGTACTCTAT
>24032_Chr10_13585744
AAACAAAAAACAGGCTAGTATTCGGATTAACCATGCTCATGCCTGCTGCCAGTACCCTATGTTTGTTTCGGTACTCTATAGCTTTTCTGCCAACCATTCGT
>24033_Chr10_13665726
TCAGTTGTTGAATAAATATGTACACAAGTTGTAAGAGCTTTGAATTTCTTAAATCTATGTTTCAGGAGGCCTGCATTTTTGCATATGACCTTGTTCCAGTC
>24034_Chr10_13665758
AAGAGCTTTGAATTTCTTAAATCTATGTTTCAGGAGGCCTGCATTTTTGCATATGACCTTGTTCCAGTCTTTTGTGTTTTATCTTTGTTACTTAAAACATA
>24035_Chr10_13693609
TAGGCACCAAGATTGACGGTATCAATATAATAATGTCATTTGATTCTGTTGATTGGGGAGTTCTTTTCTATTTATTTTAGCCTCTGCAATTCATTTCTAAG
>24036_Chr10_13712601
TTCTTTGTATGATAATTTTGCGCTATGCCTATAGAAAGTACTTTCCTATTATTCATGCATCTACTGATTACTAGAGTTGAAAGAAAAGAAAATTGTTAAAG
>24037_Chr10_13712789
ACCCGTGAAATTTTTAAGTGAATCATTGAAACATTATTGATCTTTCCTTTATTAATTGATCTTGCAGCAGTGCCGTAGTATCATTGAAACACTATGGTTTG
>24038_Chr10_13771995
GTCCATATAATTACTGGAGGTTAAATCACTAATGTTTATATTCAGGCTTCAAATCATGGCTCATATTTTTTTTTGATGCCTTGTTCTTTGGCTTTCTACAT
>24039_Chr10_13772101
TTGTATTTAAGAGTATTTGACAGGTTATTTTTCAAATAATTTTTTGTGCCGAAATGCATGCTAATGATATTTTTTTATTTTTTAAAATTATTTTTGACATA
>24040_Chr10_13783722
ACATGTTGTTTGCACAATTAAGATGCAGAAAACTCGTTCTAACTCTTACCAATTAGCGTGTCGGTATGGTGGCGATTTGAATCCAAAATACAGACTTCAAA
>24041_Chr10_13795974
CTACTTTGTGCTCCTTTATTAGTATATTTTGGCCGTTATATACGGGCTTCAACATGAAACATCTAATCCCTGTCCAAACTGCAATAGAGAGATTGATGACC
>24042_Chr10_13796068
GATGACCAGAAAACTACCTTTTCTTTAATTTACACCTCGAAAATATCCTCAATACAATTTGTGCATCCCTTGGCTCCTCCAGAACTCCAAATGCTTTGAAC
>24043_Chr10_13827907
GGCCGTTTATGCTAAAAGAGCGGCAAAGAGTTGATGAAATTTGTTCTACCAATGATGTTCTCGTAATCATGAAATTGATCACTTAGACAGGGATGGCCAAT
>24044_Chr10_13827973
TCATGAAATTGATCACTTAGACAGGGATGGCCAATCCCCTACATTTCTTTAATCACTAGTGGCCTCTTATCTTGAGGCGATTGCCATGTTCATCTGCATAA
>24045_Chr10_13877049
ACATGGGTTTGTAAATGATATGCCATTACAATAGTCAGTTCCATTTTACCATTTTTTTCCTCGGCTGTGTTATTTTCAGCTAGCGGGGGGGCAGGAGCACC
>24046_Chr10_13877276
TACCTTGTGAAATATTACAGTCCTCGATTTTATAAGCTGTGTTCCGAGCCATGACTGTTGATCTCGATTTCAGTCGCTTAGAAATCTTAGAATGCATATAT
>24047_Chr10_13877348
GTCGCTTAGAAATCTTAGAATGCATATATGGGCACCCTGAGATTTTCTTGAGAAATCCCTTGGGAATGCTTCACATCGGATGTTTGAACTTTTTAGCTATT
>24048_Chr10_13877376
TGGGCACCCTGAGATTTTCTTGAGAAATCCCTTGGGAATGCTTCACATCGGATGTTTGAACTTTTTAGCTATTCGGTGTCGTGTTAGGGAGGGTTGGATGG
>24049_Chr10_13888068
TTGGTTGTAATGCTTACAAGTGAAATAAAACATTCTTTCGTTTCTTCTTTATTTTTTTCCTCTCTCGTTGAGGCTGTGATGATGGCGGCTTTTCTTAATGT
>24050_Chr10_13897529
AAGTCGGATATTTGTACATTTTCAAATTTTATTTATTTATTTTTGCGATGATTTATTTCATTAGATCAGGAATTGCTTCTTCGTCTCCATTTTGCTTTGCT
>24051_Chr10_13926054
TGTTGAGTACACTTACAAGTTGATGATAATGAATGGGATTTTCATATTTTAACTGTAGTGTTGCCGGTTTGCATTTTAATTTTTTGGACATGCTCACCTTT
>24052_Chr10_13967758
ACAAATTTGTTATTCATTACCAATTGTAATTGGTAAGATAATTCTCGGTTTCACTTGCAATTGACTAAGAATAATTAGAGGATGAACTTAACCAAAAAGAA
>24053_Chr10_13967964
AATTTGTACACCTCTTTCGCGTCTCTGATTAATTATGTTAGTTCGCATTGAAGAGAATGTTAGCACTTTTTAATATATAATTTCTGATTATCTTCACGTTC
>24054_Chr10_13968009
CATTGAAGAGAATGTTAGCACTTTTTAATATATAATTTCTGATTATCTTCACGTTCTTAGTTGTAAACAGGCTTTTTTCTTCTTTATTAGCAAGTTGCAAA
>24055_Chr10_13969524
CAGAGTATATTTTTTTTTTCTTTTTTGCAGCTGCGGATTTGGTTGCATCCATACAAGAGAATAAAAAAAAGATTGCATTAATTCTGTTGGATAAAGCTAAA
>24056_Chr10_13970499
CCTCAGAATGTTCGGATGCTGTTTGATAAGTTTGATATTTGGGTCTTGTCAAAAGGCGTTGTGTTTGTAAGTTATTAGATAAAATAAATTCATCTCAGCTG
>24057_Chr10_13970564
TGTAAGTTATTAGATAAAATAAATTCATCTCAGCTGGTTTGGCTTCTGTTAACATGGGTTATCTTCAGCTCTATTATTTCAGATCGTTCTCAGAGGTGACG
>24058_Chr10_13981869
TGTGTTAAAAAAAAGGTGGCGTTGCAATGAATGCCACACAAAGTTCAACCTCTCGATGTTTTGTTAAATGTATTGAATGATCTGTAGTTTGTCAAAAACTT
>24059_Chr10_13981968
TTGTTATTTTCATGGAATGTATGTTGAAAGCACTGCTTTTTCTTTGTACCACCATTGCTTGTAACAGTATTTACAGTTATATGTCTATCTGTACTTGTTTG
>24060_Chr10_13982003
CTTTTTCTTTGTACCACCATTGCTTGTAACAGTATTTACAGTTATATGTCTATCTGTACTTGTTTGATTTAAACTAAATTTTAAGAAAAATCAGAGTGCTT
>24061_Chr10_13993964
TGGTCAAATAATGTGATTCTGCATTCTGTAAATATATTTATTTAATAGTCAATTAAAAAATGGAAAAAAGGTTCAATCTGGGTGCCACATAATTTATTTTC
>24062_Chr10_13993988
TCTGTAAATATATTTATTTAATAGTCAATTAAAAAATGGAAAAAAGGTTCAATCTGGGTGCCACATAATTTATTTTCGTTGATTTTTCGTATATTTTAATT
>24063_Chr10_13994083
TTAATTTGTTTGCTTAGCTTGCGATTCAAATAATGCAATCTTTGGTTGTTGATGCTTTCTTGTGATAATAATTGCACCAAGTGACAAGAAAAGAAATAGAC
>24064_Chr10_14042315
GTTCATTGAGAATTATGAAGTATAATGACAGATTGCTAGGTTGGTACTTCAAATGATGTTCATGGATAGCTATAGCATAACGAATAGCATATGCAGAACAA
>24065_Chr10_14067542
TAGTCAATGCAATTCACCAAATCTAATAGTTGTCACAATCACACTTGCTTATTTCACTTTGTTATTCATATTCTATGGATTAAGACACAATCCATATGCTT
>24066_Chr10_14073956
TTGTTGCAAGTAACGAGTCTCTAAGTGAGAATCGGCAGGTCTTTCTTTTCTCTTTGCTTCCTTGTTTTTCAACGAGCGAATGGATTAACAAGGGAAATTTG
>24067_Chr10_14074082
ATTTTGAGTTAGGGATTTGCAAATTATAATGTAAATAAACCTTTGGTATGATTCCGTGATGGTGTCACTCTGTTGCTTATTTTTATTTTTTTCCTTCTGTG
>24068_Chr10_14079754
GTAATGTACGATATTGCAGCTAATGGATTGAAGCTGGTGTCAAAACCTCTATTTGGACGGGGAAGCTTAGATTGTGTTTATTTTTTTGTGGTTAAAATTAT
>24069_Chr10_14085672
TTGGCGATTCTATTGTGCAAGTGTGCTGATATACATTGCGTTTTTCTGGCAACATATAAGCGTGGTTATGAATGTTACCATCATTTGAAAGGATTGTGAAA
>24070_Chr10_14085709
GCGTTTTTCTGGCAACATATAAGCGTGGTTATGAATGTTACCATCATTTGAAAGGATTGTGAAAAGTTTAAACTAAAAAACATGAAACATCAACTCTCGTA
>24071_Chr10_14085782
TAAAAAACATGAAACATCAACTCTCGTAATTAAGAGAATTAGGTTATCTGAATCCCATTAAATCTATGGCCTGTCCATGTTTCTAGTTCATTTTAGCCTAT
>24072_Chr10_14085926
AAACCAGGTGCTTTGATTGTAATGTTTGAATTTATTAGATTTCTTTTGCCATGGTTGGTTGAACTATAGGGCTTCATCTGGGGGGGTTGCTTCTTTGTCTG
>24073_Chr10_14151020
TAATGAGAAGGCTGCTTGCTGGCCTTCAATTATAATTCATAGAATTCTTGATAATATTTATTCTCTTGTATCTGTAACTCAGTCCCTTTCATTCTTCTTAT
>24074_Chr10_14211510
TTTGTAAATTATTTTACTTTATTAATTTTTAGAAAAAAAGGAATTAATTTAAAAGGATATATATGTAGGCGTAGAATCTGAAAATGAGAGATGCCGTGGCT
>24075_Chr10_14211736
AATCTGTTCCTTGTTTCAGAATAAACTTTAATCAAGTTAATTCCCTTGCTATAAAGGAGTTGATTAATTAGTTGATTTTCAATTTTTTCTTGAGAAAACAA
>24076_Chr10_14238874
TTTTTGTATGATCTTTTTAGAGAAAGGAAAAGGGATTCCCGTTGGCTTTTACATTAATTTAGTATCCTTGAATTCCATATATTAGTATCTCAAGTGGGGGG
>24077_Chr10_14263484
TATCTGTATATCGTCTCTGGCAATAAAATTTTACCTTCTTACTTTTCTCCATGCTCAAGCTGTTTTAGATTGACAAGTTTCATTTTATGCGTGGTTTAAGT
>24078_Chr10_14268572
TATATTACGTTGATGAAGTAAAATAGAATCTCAGATACTTCTTATCGAGCATGCTTGAATTTGTAAGGGAAACAGATAAAAAAAGGCAGATATGTTTGGAC
>24079_Chr10_14278594
TGTAATCATTTTTAATCGTGGTCATTGTGAAAATTTATCATATTTGCTCTTATTTCTCTAGGATTTTTTTTTTTTTTACTCTGAACATGGTCACTGCAATT
>24080_Chr10_14278763
TGAGACCCTTTGCTAAAGATGGCAGGAAGAATCTCGTTTTCTGTTGTGCTAACTTTTAGTTTCTACTTGTGTAGTTTGTATTTAGTGCTGAATATCAAAAC
>24081_Chr10_14289342
AAAAAAACAGAGGAATCTATAAAGTTACTGGCCCCTGGCTCGCTTCTTGCAACGTTGCAGCAGGTCACTAAATGACTGCAAGCTCACACTAACATCTCTTC
>24082_Chr10_14294670
TTGTGGTTGATGACAGTTAAGCTCAATAATGAGTTGGAGATGCGTTGCTTATATCTTGCTGCTTCTATTTTTGAGATGATCAATCCAGAAACGGTATTTGA
>24083_Chr10_14294720
ATATCTTGCTGCTTCTATTTTTGAGATGATCAATCCAGAAACGGTATTTGAAAGATCCTTTGTTATATTGTTTGAGCAGAAGCTATGTACGAGCACCCCTT
>24084_Chr10_14312811
CGCCCTAATATTTTTTTCCCCTCTAATAACCCCCCGAGAAATATTGTTTTTGCCTTCTTTGTATCCCCTTCCCCCTTTCTTTGTATCCTTTTTCCATAAGA
>24085_Chr10_14312877
CCTTCCCCCTTTCTTTGTATCCTTTTTCCATAAGAAAGATATTTTTCATGAAACTACTTCCGTTTTAAGGAGTGGAGCCCAAAACAGTGAACTGAACGTAT
>24086_Chr10_14312983
GACATGGTTTAAGTAACGTGTTTAGGAATGTGGTAATGTTTAAATTTTTTATATTAGTATATTAATTTGAAGTAAAAATAAATTTAAATTTTAACTAAAAG
>24087_Chr10_14329763
GTAATTTGTTGATTAAAAATAAATATTGTAATACTAATTAATGTTGGGCTAAAGGAAGGCCGTCTGCGTGGATTGTGATTTTTCAATTTTTATTTCTATTT
>24088_Chr10_14374006
TCTTGATATATCTTTACTTGAATGAAGTACGAGGCACCAAATCTTCCTGCTCGCAGTTGATTTTCTGCATGCAATTTTTGAGGTTTCCTGTTGATTTGTTA
>24089_Chr10_14395669
GATGAGTATACATATGCATCTTGGTGGAAACCATAAACCTTTTTAGTCCTATATGGTCTCTTTTTCATCAAAAAGTAACTAGCTCGCACAGAAATATTGGC
>24090_Chr10_14395850
GCTATTTGCTAAATGTTAATGGATGCTTTCTACGTGTTGTTTAGGAGTTTATATCATCTTGCAAAGCACTACATGAGTTACGAAGTAAAAAACACCTCGCA
>24091_Chr10_14396319
CTTGACGTCCTCACCTTTAATGAGTATAAGGCGAGAAGGGTGTTTTTTTTGTTTTGTTTGGTATGGGCTCAATGCCGAAGGTGGTTGAGTTGTTTGAACAA
>24092_Chr10_14396432
AGTGTTTATTATTGGTTATAAGATTGTCACTGGGCGGTTCTTTCTCTCTTAGATTAGAATTGTGCAAGTGTGCATGACCTTTATTTCCATTTTATCCGTGG
>24093_Chr10_14464594
GGTATTGCTAAATACCAATAAGATGTTTCCACTTTCTACAGTGTTTGATTAATGTTTGTCCGCTGATAAAAATTGTCACCGTCGATGTGGGCCTTAGGCTG
>24094_Chr10_14464713
ATTATTTTGGCTAGAATCTTTAAGTTGTTTAATTTAAAACCAGTTTTTGGAACCTTTTCTTTTCTTCTTTTTGTTGATTTGCTGATCAACCAAAGCTTTCC
>24095_Chr10_14464808
CTTTCCAGTTTCAGGCAGGGAAAATAAAGAGAAATTGAACCCTTCTAATTGATTCCGGGCTGGGTTTTCCTATTTGTTTAACATGTTAAACAGTGAATCTA
>24096_Chr10_14464886
TAACATGTTAAACAGTGAATCTAGTACGCAGAGGTCAGATTATTTGAACTACTCTATTTTTTTTTTTTTTTTTTTTGAGAATATAATGACCACGGGGTTTG
>24097_Chr10_14476888
AAGGGATAGTATGGATCAAAGCTTTGGTATATCATCTAACAAATTATTGCAATTCTTGATGTTGTTTCTCTATTCTTTTTAGTTTAATTTCTTAGTCTTGT
>24098_Chr10_14476979
TTAGTCTTGTACTATTATTTTTCCTCGTGGCAATTAGCATGTTCTTGATCAGCTTTGCCTTATAAGTTAGTACTGGTCTGGCTAATCCTTTTAGTTCCCTT
>24099_Chr10_14501300
GGATTTCCCATGATTTGCTCAAACAGTAATGGATTAACCTCTATTTACCTATTATTATCTTATATTCAAGTGGCATCGCATTCAAATGATGTAGGGGGTCA
>24100_Chr10_14501400
AGATCAGGTGATTTTTTATAGATAAATTGGCATGCTCTGTTGGTTTTTTCAAAGTGTAATTTCTGTCATTTTGTGGCAGCAACTGGCACACAAAAACATAA
>24101_Chr10_14575318
TTTCGGGGTCATTCACCCTTTGGAATAAATCTGATTATTGCTCTTTACCTACAACTATTGCACATTGTGTCATGACCCCCTTTGGAATAAATCTGATTATT
>24102_Chr10_14636494
TTAGTTTTATACTGTATAGGCTGAATTTATAATACAGAAGAAAATTATTTATTTGTTGACATGTAGTATTCATTTCAATATGAATCAAGAAAATTGTTTCC
>24103_Chr10_14636597
TTCTTTTTCAAGTTCGTTAGTTTTGTAATTTATAGAAGTGGGATGATTTCAGTATGTTCTGGTTTTTGTTGATGTTGTTAGTTTTCTGCAACTTCTTTAGA
>24104_Chr10_14679698
TGTGACCAGACAGGAGACTGATTATGATTTATAAAAAAACTCTTTTCTGTAATTGTGTATAGTTCAGTCCAAATACGTTGATGAAGACTTTTTCCTGTTAT
>24105_Chr10_14681190
GGTTTTTTAATGGTTCATTACAGGCATCGGAGTCAAGTAAGCCAGCAGCTAAATGAGGATAAAAAGAAGAGGGGCGACATGTGAAGTGCCTATGAAATAGT
>24106_Chr10_14681286
ATAGTTATATGTATATTCATGGTGATCTTAATTATTTATATCTCTGATCCATGTGCCTCTCTCAGCCTATTCGCCTAATAAATAAAATACATAGTAATTAG
>24107_Chr10_14681335
CATGTGCCTCTCTCAGCCTATTCGCCTAATAAATAAAATACATAGTAATTAGAAGTGTTGTTTGCCGTTGGTGGGTTTTTCTTGCTGTGGCCTGGCATTTG
>24108_Chr10_14681438
CATATTATTGCGAAAGGTTTTTTAAAAATCAAGAAGGAATATTTTCTTTGAATTAAGGGCATAATATTTGTTCCGGATATTATATATGTGTTAGACAGCAA
>24109_Chr10_14687814
TGTATCTGAATGTAAGGCACTTGCGTTAGTGAAATAAAATTTGGTATTTGAAACTAGGCCCACTCATTCATGTACAGCAACATAAATCCACGTTACTTGTG
>24110_Chr10_14714413
ATACAGATTTTTCTTCAAGGAAAAAAAATTGTGCGTAGGGCACTTGCCTTAATTTCTAGTTAACTCTTTCTTGCCAATATTTTTCGCCTTTCTATCCAGGT
>24111_Chr10_14723681
TTCTTGGCTTGCCTTTTACATTTTAATTCCTATAATATGAATTCCATACCAATCTTATTTTGTACATATAAAATAATCTCTCTTTTCATTATAAAAATAAT
>24112_Chr10_14723746
ATATAAAATAATCTCTCTTTTCATTATAAAAATAATTTCATGGCTTGGTAAGGTTTCTAGAAACTGTAGCCTGTAACAACCAGCAGAGAGGCAAATGCTAA
>24113_Chr10_14751727
TAGATTTGGATTGTATTTGTTGTTTACAAGAATAAACTCTTCTTTTTCTTATTGTAACTTGTAGTTCTATTGAGTTTATTATTTTTTATTACTTCTTAATA
>24114_Chr10_14751798
GAGTTTATTATTTTTTATTACTTCTTAATAAACTTGGATTCTTGTTTACTATTGATTATGGAGTAGAGGAATTTTCGTTTTCTTGTCTTTAATTCCCTATG
>24115_Chr10_14838909
TATTCTGTTCGACCGGTTTTCTGGTATTGGATTTGAAGAATTTTCTGATCATTGCTATTTTTCCCTTGAAGTTTTCAGCTAGCTGATAATTGTGGTTTTTT
>24116_Chr10_14851374
CTGTACAGAACCGGGATCTGTAAAAATGACATAGTTGAGGGTTTTATGTTTTTGTTTGTCTTGCTGGTCGAGTGAAGATTTTTTTGGCTGTGTTTTGCTGG
>24117_Chr10_14851417
TTATGTTTTTGTTTGTCTTGCTGGTCGAGTGAAGATTTTTTTGGCTGTGTTTTGCTGGGGTTCACTTTAATGATAACCTTCGAATAAAGTTTGTTCCTCCT
>24118_Chr10_14851464
TGTTTTGCTGGGGTTCACTTTAATGATAACCTTCGAATAAAGTTTGTTCCTCCTGAACTAAAATATTACCCTTCGAGCTCAGAAGAGAGATTTATCTTGGT
>24119_Chr10_14905728
TTCATGGAAGAGCATGACAGACCGTATAAAGTTTCCTACCTTGCAGTTGTGGAACTCCACTACCATTCTTTGCCGATCAGTTACGAAGTAAGGAGACAAAT
>24120_Chr10_14936723
ATTACTCTTGTAACAATTTCATGTACAGGTGTCTTCATATATTTAGCAGCAGTTGCTTGGTTTCGTTCTCAAAGTAGTCTTACAATACACCTAACTTATCA
>24121_Chr10_14945037
AATTGTTTTGTTGCTGAAATACGTTAACAGGGAAAAAAGAGGTCTTCGTGAAAACCTAATCTTGGAGGCGAGGCTTGGTCAAGTGGCTTGATATTTCATTT
>24122_Chr10_14975254
GTTTGTTAGTCAATGACAGGATGTAATGCTATTCTTTTTTCTTTCTTATTATCCATTTTGTTACATTAGTTAGTAGAAACTAGCTTTGATACCCGCGCGAT
>24123_Chr10_14981762
ATTCAAGTTTAAATATTTTTCAGTACCTATTGAATGAGGTTTTGATTTCTTAAGTTTCCCACTTGTTACCCTCTCATCCAATTGTCATGTGTGATTACTCT
>24124_Chr10_15021485
TAATATGTATATATATATATATCACATCACAAAAAAATAAAAAATAATTTATGAGAATAAAAATCATATATAAACATGTGTGTGTGTATCACACAACATGG
>24125_Chr10_15023204
CTTTTGGGGTTGTCAAGGTACGATTGAGAAATAAAAAAACGTTTTATATTAATGAAATTTTTAGATATTCACTCTCGATAAAAAAAAAATTTCGTAAGAGC
>24126_Chr10_15040118
TTCTGTGACTGTCATGGATGAATAAGACTAAATGCTTGTGATTTTTTTCTAGTGTATTTCTACTGTTCCATATTATGTTGGAAGGAGACGGCTGTGGTCAT
>24127_Chr10_15044840
ATCAAACAAGTTCATATGGATGGAGTTGAGGTAAAACAAAAAAAAAATGGAAAGGAAAAAAAAAAAAAAAAGTAGAAGAAATACAACCAAATTCCTACTCA
>24128_Chr10_15065955
ATCGTGGTTGTAACGTACATATTGACTAATAAATAGATATGTAATGGAGCATTTTGGGGGCCGGTGGGGAATAGGCAGGTCTGTGTGTCAGACGCAAAATT
>24129_Chr10_15066032
GGTCTGTGTGTCAGACGCAAAATTTGATAATGCTGAGCATGATTATGAGTGAGATTCAGCCTCGTTTCTGATCAACAATGAACATTTCCATTGTTAAAATC
>24130_Chr10_15102114
GGTACCCTTTTTTTGGTTAATTTTATGCTAGTTGCACTGGATTTTCCCCTGATGCAGGGCAGTCTCTCTGTCCAGTAATGCTTAGAAGAGATGTTTTTTTT
>24131_Chr10_15102193
GCTTAGAAGAGATGTTTTTTTTTTCCTTGCCAACGGAAAGATTTTGAATCACTTATGGGGGCAAGATTTGTCCACATGACCTCCTCCCCTGCCTTGCAAAT
>24132_Chr10_15102216
TCCTTGCCAACGGAAAGATTTTGAATCACTTATGGGGGCAAGATTTGTCCACATGACCTCCTCCCCTGCCTTGCAAATCTACTTCCTAGGAAATCTAGTTT
>24133_Chr10_15102599
CTTGGTAGGCAACTTATCGAATGGGAACAGCTTGCCCTGGTTTACTTGTTAAACATCTTCTATGCACAATCGTTCTGGGCTTCAGGTTTAGGGTATGAAGA
>24134_Chr10_15104060
CTTGGTAGGCAACTTATCGAATCGGAACAGCTTGCCCTGGTTTACTTGTTAAACATCTTCTTCTATGCACGATCATTCTGGGCTTCAGGTTTAGGGTATGA
>24135_Chr10_15106150
ATCTTGCTTGTTTACAATTGTTTTTATGAACCCAGTTTGTGTTGGTTACTACAATTTCTTGGTGTAAAGGATGGACGATCCTTTAAATGACAAGTTTATCA
>24136_Chr10_15106226
GATCCTTTAAATGACAAGTTTATCACTACAAGGGGGTATTTTAAAATTCTAATGCATTTTCATAAAAAGTTTTAGAAAAAAATATATATTAATTTTTTTTT
>24137_Chr10_15109464
TTCTTGCGTGTTTATAATTGTTTTTATGAACCCAGATTGTGTTGGTTACTATAATTTCTTGGTGTAAAGGATGGACGATCCTTTAAATGACTACAAGGGGG
>24138_Chr10_15114181
GCTTTGTAATCTTGCGTGTTTATAATAAAGGAAAGGAAAGTTTACTCTTTAGGTGATTTTGTCGATTTGTGCTCTATTATTATTATTAATATAAAATAATA
>24139_Chr10_15135677
TTCTAACCTGTGTACATAATTTTCAATTTAGTATTTGTTTCCACTTGACTATGTTGTAGCCTTTTCTCGTGTTTTCCTTGGCTTATTTAATAACAATGTTC
>24140_Chr10_15135741
TCTCGTGTTTTCCTTGGCTTATTTAATAACAATGTTCTTATGTAGTAGCCTTTTCTCGTGTTTTCCTTGGCTTATTTAATAACAATGTTCTGCTGAAGATG
>24141_Chr10_15153224
CTGCCCTCTTGTTCCACATTAATTTATTCAATTACATAAATTTTAGTTCCATAATATTTGTTTCAACAACCTGGTTCTTGTAAATTCTACTCCGTACAGTA
>24142_Chr10_15165944
AATTATTGAAGAATTTCTGCACGGTCGATATTTCAAGATGAGATGGTATTATATATGTTTCAGCTTTGTGCATCGTGTCGAGCAACACTGAGAGATCCATC
>24143_Chr10_15166074
ATGGTTTTGTTCGTTATTTCTTTTTAATTCGTTTAAACTCAATGCACTTCAATTCGCATTTTTCTAGGATCAGACTGCATGTTATGTTAAAGTTTACAGGT
>24144_Chr10_15175964
TAATTATAAAAAAAAAATTGCGAATGCTGCTCTACTTCTGCAGCTTTTTTACATCCAAAGCTTGGTGCATGTATGTCAGCAAGATGGACCTGGTGTTTAGC
>24145_Chr10_15330784
GAGAGGGTTATGATTCCGATGCTAGTATTAATCAATTTCTCTATAGTTTGACAGCTAGGGACTTCGATGATTTTTCTCTTTGAATTTAAAATGCAGCCAAA
>24146_Chr10_15330847
TCGATGATTTTTCTCTTTGAATTTAAAATGCAGCCAAAGAAACCATGATGAGTCTTTTGTTGTGGTTTAGATGGCGGCGTTCTGAACCGGGAAATATTAGG
>24147_Chr10_15330933
CCGGGAAATATTAGGGTAGCGAAGACGTTCAATGAGAAGATTATATTTCCAATGTTACGCTCAGCTTGAAAATGCTATAAATTCGAGATTGATGCAACCAA
>24148_Chr10_15341479
TTGGTACTGATGTTTGTTTAAGATTTTTAAAGCTTTGGATTATTATAATTATTCCATGATTGTCTTGTTTCTGTATCTTATTTATTTTTCTTACTGCTTAT
>24149_Chr10_15341600
TTCCAAAGTTTATTGAAGTTTAGGTGATAAATCATTAGTTTTACATTGCTATACGAGTTGTGTTGAATTTACTTTTGATATAATTCTCGTAAATCAGTCCC
>24150_Chr10_15368627
TATTTCCCCCCCTTTCAGTTATCTGTCTTTAATTTTATTTTTTCTTTCTCAACTTAAAAAATCTTTTTTTTCTTTAAACTGCTCTTATTTAGCTAGTGTAA
>24151_Chr10_15368652
TCTTTAATTTTATTTTTTCTTTCTCAACTTAAAAAATCTTTTTTTTCTTTAAACTGCTCTTATTTAGCTAGTGTAAACAATACGATAGAAAGGGCATCAAT
>24152_Chr10_15368805
GATGTAATAGAGGAAGCTTTTAGCGAGCTGGTCAATGGCCAGATTTTCTCAGTTGTAGCTGAAATCTTTTTTATTGACCATCGGGAACCAAAATGTTCTCC
>24153_Chr10_15377858
GAGGTTTTGGCCTGCCCTTTTATGGATTCCTTCGTTTTGGGATGGGCAGTAATGAACTGGTGTTTTTTCTTTTTTCCCCTTTTTTTAGATTTTCTAATTTA
>24154_Chr10_15382474
CCTTTGAAATGGCTGTTTGTGGAATGCACTTTTGCTGGTTGTTTTTGCTTACCAGTGTTTTTTGTTGTTAAACTATTGTCAGTGGTGAACTAAATTGTGTA
>24155_Chr10_15390003
GGAACCAATGTATACAAACCAACTTTAGAATACACGGCTGAGGATTTCTCATTTTTGATGAATACAAATCTCCAATCTGCTTTCCATCTGTCCCAACTTGC
>24156_Chr10_15391465
GGATTTTGCGAGCTCAAGTGTGATATATAGACAATAATGAGTGCTCTATTATATTGACCGAGTCCTTGGAAGTTTATGCAATGTTTCTTTAATCCAGAGGA
>24157_Chr10_15391555
AATCCAGAGGATCCATATCACATACTATAAAAAATCATTCATGGGTTATTACCAAAGAAATGAAGAGTCCCGTGGCAAAAAATGCAAAATATTATCTGTAA
>24158_Chr10_15423274
GTGTAATAATTCTCATCTTAAATAAAAGAATGTCATGTTTGTTTTCCCTTAAGAGGGTAGCAAGTTTCATCAGGTAAAAAAAAATGGATACAGAGGCAAGG
>24159_Chr10_15423337
GTTTCATCAGGTAAAAAAAAATGGATACAGAGGCAAGGCCTTTCGAGTGTAGAATTTTCCCGTCATTGCCAAAATGATTTACAGTGATGAAGAAACAAAAT
>24160_Chr10_15423407
AAAATGATTTACAGTGATGAAGAAACAAAATAGTCTTGGTTTGAGATTTTACAAGGAGAGAGTTGATTAACTTCACTCTCTTATTTATCTCACTATAGGGG
>24161_Chr10_15427896
GGCAGGTTCGTCAGGCTCTGAAATTGACCCACCAAATGCTATGGTTGATGAGAAGAGAAGAAAAAGAATGATCTCAAATAGAGAATCTGCAAGGCGGTCGA
>24162_Chr10_15428381
TTTGTTTCGGTTTTGTATATTTGTAGAATAAAGTTTTTGTTTTCTTTGTTATTAAGTTCATTATTTTTTCTGGTACAAGAAATTTGAGTTTTGTTTTTTCA
>24163_Chr10_15431969
ACCTACGTTAATCAAAAAAAAAAGAAAAAAAAGAAAAAAAGAAAAAAAAGTAACACAACTGTGCCTCCGGATAAAAAAAAAGAACAATACTTAATGGATAC
>24164_Chr10_15472876
GGCGCTCTCTTCATGGATGGATCTTAGAAGCAGTGATATTTCATTGAACGATTTGTAGAAAAAAGAAAGACGGGGAGAAAAACCCACAGCATTTTTATATC
>24165_Chr10_15472972
ATATCCAGAGAGCTTGTATTTCTTAGTATATATCATGATCTGTTTTACTTACTCCATTGTTTTAATTAATAATGTGGAGGCGCGTTACCTTTACATTGACA
>24166_Chr10_15473098
TATTTGATCGTTGTTAACGTCTCTAATAAACATAATCCCCCTTCGTGTGCACTTCACAGGACCCTAACCATCCAAGTTGTTGGACCTCGCAATTTTCCATC
>24167_Chr10_15528359
TGGATTAGCTGATAACTGTCAATCTTATTGATTCGTATCTCTCTTTTCTCATGGACTTTTTACCCTCTCTATTGTTCTAATTACATCTTGCAGTCCCTTCC
>24168_Chr10_15528476
TAATAGCCCTTCATCATTCTTGAATTCTAACAAACCAAGTTTCAATGGGTATATCTTTATCAAAAAATGTTGGATTAAAAAAGATTTATAAATATAAATTT
>24169_Chr10_15562466
CCTGGGTTTCCAAATTCACAATTCCAGTAACTTGAATTGTTTATCGAACTATGTCACCCGTAGTCAGCTGTGAGGAGAAACAAGTAATTAAGAAAGTGAGA
>24170_Chr10_15580879
GTCATTGTTATAAATAAAGAAGCATCAAAAGGATGCCATTAGATTGTTGCAGAGGCTTCCACGATAAGGCCCTCAAAGGTTGTATATATTCGCCTGCTGCA
>24171_Chr10_15581075
TTCTTCATTTTCTCTTGTTTAATAAACTCAAATGTCCTGTTCCGGAACGTAGTTTCAGGATTTGTATTGTTTTTCCTGCCCTCCCGTGATTGAGGATTTTG
>24172_Chr10_15581134
ATTTGTATTGTTTTTCCTGCCCTCCCGTGATTGAGGATTTTGGACAGCGCAAGTTCGGATCACTTGTTTTGTAATTTGGTTGGTGTACGGAATGGTCACAT
>24173_Chr10_15592377
TTTTCAATTGATCAAATAAGAGTGAGATCAGATAACTGTCTTTCCTCGGTAATATTTCTCTACATGCTTGTTTAAACGTGATGAATTTTGTTGCCCTAATT
>24174_Chr10_15593106
AGCAAGCATGTTTACAGAGACCATCAACTCCAAACATTTTATGCAAATGGAAAGGAAAAAAAGAAAAATTAACTTCCACATTGGCATTCGAAAAGAATTCT
>24175_Chr10_15599546
AAATATGTTGGCGTTTTAGCTGTGGTGTTTGTGTTAGTGTTGGGGTTAGCAGAGTGTAGAAAAATAGAAAAAGATGGCTTAGGAGGTGGTGCTGGAGGAGG
>24176_Chr10_15600671
ATCTTAACACGAACGAATAAATAAAATAAATAAAGCTTGTATTATCTTGCATCATTTTCTTACACACACACACACATTCAATCCTTTACAAGAGGAAGAAA
>24177_Chr10_15607542
TTTTGATCCTTAAAAGTGGGAAATCTGAGATCAATAAAATTATTTCATGTATAACCTGATTGGATGGTTTGGACTTGGTAGACCTCTCTATTTGTTGAAAC
>24178_Chr10_15634705
CTAATCCTTTTGTAGTTTAAAGCACAATATGATAGATTACAGCTTCTCTCACTTGTTCATCGTTTTTACCATCCCCCCCTGAGTTCCCCCTTGTGTTCCAT
>24179_Chr10_15642895
TTGGATGCTCATTAATTATGAACAAGACATGTTCTTGTTCGTGTTCTGCCACATGAAATTGTTCTATTGTAAATCACGATTCTTGGTGGAATGTGAGTTGC
>24180_Chr10_15642958
CTATTGTAAATCACGATTCTTGGTGGAATGTGAGTTGCCAATTGAAATTGAATCCGTCTTATATTCGATGCACTGCCAGCTTTGTTTGTGATATTGATGCT
>24181_Chr10_15670048
AAATACGTGTCTCTGTTTTTTTTTTCTTTAAGAAAAAAGGTATTCTATTTTCTCTGTTATGAATCCTAGAAAAACTGTTAATTAATTAATTAATTAATTAA
>24182_Chr10_15670116
GAAAAACTGTTAATTAATTAATTAATTAATTAATAATAAAGTTGTTAATTAAAATCCTTCCTTAATAACGCGTCACTTCATTGTATAGACAACGTTGGCAA
>24183_Chr10_15682403
GCTGTAACCATCTATATTAACTGAAAGCCCATTGGCTGTTGACTGTTTTGTAAGCTTTTGGTTTCAAAAAGATGCATCTACTTAAGTTTCATATCTCTATT
>24184_Chr10_15682443
GACTGTTTTGTAAGCTTTTGGTTTCAAAAAGATGCATCTACTTAAGTTTCATATCTCTATTGCTAAATAGTTAGACATCTGGTTTAAAATTTGAAATGTTG
>24185_Chr10_15697493
TTCTTTGTATCCAGAGATTATTACATTACGGAGATGTTGGGTTTTGTGTCATCGTTGTTCTTTTAAGCTATTCAATCTCCTTATATTCTTCCAGCACTCGC
>24186_Chr10_15727972
AACTCGTTATGCCTTCTATATAATGTCAAATGCATGGATGGTTAGCATGTACAGATCTCTTCCTTGGATTTATAGGAACCTACATGGACTGCCCACCAAGT
>24187_Chr10_15728033
CCTTGGATTTATAGGAACCTACATGGACTGCCCACCAAGTTATTTGTTTGATATCCTAGCTGGCTTTAGTTGTGTACTCAGGAATCAGGATGCTTCTTGTC
>24188_Chr10_15728185
TGTTTTTGCGCTATTGTTACATAAAGATTCTGCTCGCAGTTTGATTGTGTAAACCTTTATGAATCATAGGGCCTAGTAATCTGACTACAAAAGAAATTCAT
>24189_Chr10_15738356
TCAAATATATTATTTATAAATGTAATCAAATCTCGTTACCTGATATTTTTAATATTTCACTGTATTTATGAATTTATTACCCATAATCATTTTTAAGGGAC
>24190_Chr10_15738421
TTATGAATTTATTACCCATAATCATTTTTAAGGGACCATGATTATTTGTGAAGTGCGTTATCTTCGATTTATTCACATCATCTATCACATATTATATATGT
>24191_Chr10_15748214
CTCCTTACTGTATAATACTCCAGAATGAAACTATAGGAGATTTGTTTGCCACCTGATTTGCTAGATTGAAATGAACCTCGTATCTTGTTCTGCATACATAT
>24192_Chr10_15748257
GTTTGCCACCTGATTTGCTAGATTGAAATGAACCTCGTATCTTGTTCTGCATACATATTTTGTTGTTTCATATTTGGCGAACAAAATGGGATAGGAATGTG
>24193_Chr10_15761717
ATCAGCACAGTTATTTGGGGTTTGCAAGAACTATCTAAATCAGTTGTTTTAGATTTGTGTAAGCCATGACCATAGATAAGTTACTCTTTTGAATACTTGTT
>24194_Chr10_15761769
ATTTGTGTAAGCCATGACCATAGATAAGTTACTCTTTTGAATACTTGTTTAACTTTTGGGTTTATCACTAGATAAGGTGATGTTCTGCTTCATGATCCATT
>24195_Chr10_15761913
TTATACGAGGGACTTGCCTATAATTAATGATGTTCATATTGATGGGGACCAACACGACCGTTATCATGGTTTTCTACGGATAAGATTAGCCCTCCCGGCAC
>24196_Chr10_15770198
GTAAAACTCACTGATCAAAGCAATTCCCCTATGCATGAGTTTGACCTTGTATCTATTAGTGTTAAAAAGCATATTGCACTCAACTTTTATTAGCTTAACGC
>24197_Chr10_15770229
TGCATGAGTTTGACCTTGTATCTATTAGTGTTAAAAAGCATATTGCACTCAACTTTTATTAGCTTAACGCTTACCAATGTAGTTGGATAACGGGCATGTCA
>24198_Chr10_15820922
GTCTTTGTCTTTCTTTCTCTGTAAAAAATAAAGAAAGACTCGTCTTTCTTATTCTCTGCACGTTAAGGCCATCAATTTAGATTGTTGTTAGTGTATGCGTG
>24199_Chr10_15821054
CATTGTTTTATATGTTGTTGTCTCAGAAGTGAGTAAGTAAATATTCTCTCAGATCTGAGTGTGTAAGAGTTCTCCTCGTGACTGCTCTTATGTACAATACA
>24200_Chr10_15821142
TATGTACAATACAAAATATTCATGTATCCACTGTGAAATTTGGATGTGTCTCTTTCTGTGTCTTAAAGTCCCTTTTGCACCACGATGTCAGTCTATAAAAA
>24201_Chr10_15892646
GATTATGTATTGTACTCTTATGTAAGTTGAATACACTTTTACTTCTTTCCATCGATTGTATTGTACTTGTGTAATTATCTGTAGATGATCAGGGACGTAGT
>24202_Chr10_15892747
CATTGTGTTTGGCTAGAATATCATAATTCAGATAGAAACTTTGATTTCTCAAAGAGGAAATCTGATTTTAAATAAATTAGTTCTGCTTATGCGATGCTTTA
>24203_Chr10_15892797
AAAGAGGAAATCTGATTTTAAATAAATTAGTTCTGCTTATGCGATGCTTTACAGATTCGCTGTACAAATTAATCTCCGAGCTCATTGTTTCTTGGGCTTTC
>24204_Chr10_15905477
TTGGAAAACTAAGAATAAAGAGAATATATTATGGCTATATATTATTAACTATCTTGGGTTTTTTTCCCCTTAATTTTAGCTTTCTTTATTCTTAACCTGTT
>24205_Chr10_15918385
AGAGCATCATGCAGTTCAGCAGTTGACTACAAAGAGAGCAGCATACATCCATAGAGAGAAAGAGAAGACATGGCAACCAGAACTCCAAAGCTTGTGAAGCA
>24206_Chr10_15919127
TGCTGCTATTCCTTAAAAATAAAACCCTTGGGGTTGAGTTGTTGTTTTTCAATCTTTTTCCCCGGTTAATTTCGGTCTTGGTGTTGTTTTCTTCCCATTTT
>24207_Chr10_15919263
CACTTTCACGACTGACTGCGTGCGTATGTACTTCTCTGATGCCAAATGCCAAGAGGAAAAAAGAAACGATAAGAAGAGGAAAAGGAAAGAACCAGCATCGA
>24208_Chr10_15919387
AAAGCTAAAATGTAAGGATTCATCACTTAAAGAATCTGCCGTTTAAAACAAGTGAATTTGCATTGGCCCTTCGACATTTTTATTTGTTATTTTCTGTTATT
>24209_Chr10_15924267
TGTAAATGGAAATATGCTGAAGTAATAAAGATCAACTCGTGTTGAATGTTTCTTTGGTTAAGTTAAATTGAAGTGCTGTATATGTTGGAAACCTTTGTGTG
>24210_Chr10_15924305
GTGTTGAATGTTTCTTTGGTTAAGTTAAATTGAAGTGCTGTATATGTTGGAAACCTTTGTGTGGTTCAGGGTTTAACGATCCTTATCAATAAACAAATATT
>24211_Chr10_15924361
TTGTGTGGTTCAGGGTTTAACGATCCTTATCAATAAACAAATATTTTATGATACTCTTTTTTTTGTAGTTCTTTCTTTCTATTTCCAATTTTTTAGTATTT
>24212_Chr10_15924428
GTTCTTTCTTTCTATTTCCAATTTTTTAGTATTTAGCAATTAGCATCCCTACCTCGCCAGGAGTCATAACCTACTTCTCGAATTTTCTTTTTTTCCTTTTT
>24213_Chr10_15939576
AACTGTACTAAATCTTTACTGGGCAATGAAGACTTATTATCTTGCTATCTGAAGACAAGATTCTGCTCTACTATGTATAAGCAATAATTGGCGGTGTTACC
>24214_Chr10_15939665
GGCGGTGTTACCACCAAATGTGTGTGGCAATAAATCTAATTTGTTTTTTCATATGCAATGTATTTCTGATGCATATAGCGGCAATTCTTCCATCTTCCTTT
>24215_Chr10_15941817
AGGGAGTGGTAAAGCACATAGTCCTGGCCAAGTTCAAAGAAGGAGTGACCGAAGAAGAAATTGAGAAACACATAAAAGACTACGCCAATCTGCTCAACCAC
>24216_Chr10_15942443
TTGTATGCAATAAACGGAGGCCTATGTTGAACCTCCATTTGTTTGTGTGTATTCTGGATCTTAATCTAATAATGGCAATCGTCATTTGGGACTTTGTATCA
>24217_Chr10_15942493
ATTCTGGATCTTAATCTAATAATGGCAATCGTCATTTGGGACTTTGTATCAGTGATTTAAAGACTTGTTTCTATGATCATGTTTTGCTGTCCTTGTGGTTT
>24218_Chr10_15942591
TTTTAGCTTCGTTCAACAAACTAAAAAAGTAAAATATATTATTATTGGGTACAGCTTTAGAAAAATCTTTAATTTAATTTGTTGATATATATGTGCCGCCG
>24219_Chr10_15947572
GGTAACCTCTCTAATTCCATTAGCTGAACAGCAAGAGATCGCACAGAGCTAGAGAGAGAGAGAGAGAGAAGTGAAGAGAAGAGGCATGGAGGGAGGAAAAG
>24220_Chr10_15947916
TGTTTACGAGTTCATTAATCTTTTGAGTTTCACTAACGATTAAAGTTTTTAGCTTGAGTGATTCTTTGTTATGCTATCTAAACCTATTTAATCAAGTTTTT
>24221_Chr10_15948741
GTATTTGTTTGTATTTTCTGTTTATGTATGTTGAATGGGATTATATTGCCATCTGGGACGAGCTCATGATTCATGTATATGATCCGCCACTGTATACAGAA
>24222_Chr10_15948788
GCCATCTGGGACGAGCTCATGATTCATGTATATGATCCGCCACTGTATACAGAAGGGCCGAGAGTAGAGATAAGAATCCATCGTGGTATTCTAGCTCCTCC
>24223_Chr10_15948883
TCCTCCACTGTATAAAACCAAATTAAATAAACAATGGAATGTTTGTGACGAACTCATTCATATGATCTGCCCGTCATTTTTCTTGTCTGGTCATTATTATT
>24224_Chr10_15965540
GTTCTCATTTCACCGTGCAATACATGTTCTACCACCGTTATGTTTTTATCATTTCACCATGCAATACATGTTCTGCCACCCGTTATATCTTTCCTTTTCAT
>24225_Chr10_16001133
ATGATGTAGTGCTGTCAATAGATGGGAATGGATTTTCCATTTTTACATGTATGATTTTTTCTAGTGTTTTCAGATCTTATTTATATACGTTTCCAATTTCC
>24226_Chr10_16005232
GTGTTCAAGGATCATATGCTTAATGGAATTTGCATAAACGGAAAGATTTCACACTGGCTACGCATGCCATTTTCTTGATTTCCAATAAACAGTAATGGTGT
>24227_Chr10_16005518
AGTGGCTATTTGGCCCAACAGCATGATGGCCATATGCCAGTTTTACTTGTATATTCATAGCTTGTGAACTTTCAGCATACACCATACACTATCATACAAGT
>24228_Chr10_16043841
GGCATTTGCATCAGAATATATTCTGAATAAGCTCCAAGTAATTGAGTTTCAATGAAGCTGTTTATGATCATGAGTTTCAGTCAAGTTATGATATATATTCA
>24229_Chr10_16104892
ATTAATACTTTGTAAATAATGATTAAATTTGTAATCTTTGATTCGTTTTCTATGGTCCGAGATGGAGAGAGATGGCTAGCTTCTGGTTGCATGAAAATAAC
>24230_Chr10_16113952
TTTTTTTTTTTTTTCCATTGATGTTTGGTAGATTGTTACCTGAGAGGAGCAAATTAAAAAAAAGAGAGGAAGTGAAACGGCAGCTGAGCTGCAATATATGA
>24231_Chr10_16114017
GAGGAAGTGAAACGGCAGCTGAGCTGCAATATATGATTTTTTTGGCTTTCAAGATAATGCTTGCCGCGTTTTGCTGATTTCCTATCGGGCTTCTATTTTTC
>24232_Chr10_16114114
TTTCTGGGTTTGATACGTAATAATCTGGCCGGTGACAAATTTTGTTGTCCATTTGTTAGCAGCTGTTCATTTTCTTTGTAATATAGCTTACTGTTCCTGTT
>24233_Chr10_16127126
TTATTATTATCATTATGAAATAATGAAGAAATTACATCATATATTTAAGCAGCAGAGAAGAGCCGTCTTGTAACAAGAGAAAATCTGGAACCATGGTATGT
>24234_Chr10_16199427
TATTAATTGATGATATTACTATAAGAAGCTGTGAGAAGAATATTATTGCCATATTGTCATGTCTTAGATCTTGCTTTCCAATTTTTTTCCCCCTTCCTGTT
>24235_Chr10_16199544
TTTTCATGTCTGTATGTACAGTGTGGAATGTTTATTTGTCTTTCTTTTTCTCTCTTTCTTTCGTGTAAAGACCACCATAGTAGTGGCTTCCTTAGATTGTG
>24236_Chr10_16396191
TGTTTACATTTAAACAGGTTAATTACATAATGCATGATTACTTGTCGCGCACTGCGCAGGCTTGGTTGCCTATCAAGGTCCAAGGCTACTAGGAGCTCGGA
>24237_Chr10_16452412
TCTCTGATAATGAAATTTGGAATTTTTTGGGTGCAGGAGATTAAAAAATTGATCCTCTCTCTTGACTATAAGAATTGTGTAGTCGAGATACAGACTATTGA
>24238_Chr10_16455206
TTTGGGATATTATTTCTTAAGAAATTATTTCAAAGAATTTTTCTGGTGTTGATGATATGGTTTTACACCATGCTTTAGTTTTTGTGCCTCCGAGAAAAATA
>24239_Chr10_16467955
AATATGACCAGCTATTTTTCATCATCTAGAATGTTTCAAATGGTTTTTTGAGGTTGTAATCTGTATGTGATATTTATTTCCTTATTTCCCCATCTCATAAA
>24240_Chr10_16481040
AAACCCATGATTCAATTTGATTTTCCTCTCTCTGGGGGGTCAATTGATGCTCTTCCAAGATTGCAGGGCTTGCTCTATATGTTTACATGCATCGCACGAGG
>24241_Chr10_16516767
TATTAATTTGTGGACGTGGAAATGGGAATCTTGCTGCGATGTTGGAGGTTGATCTAAGATTTTCAATGTAGTTATTGAATGGAGAATCTCATCCAAAACCA
>24242_Chr10_16516807
GTTGGAGGTTGATCTAAGATTTTCAATGTAGTTATTGAATGGAGAATCTCATCCAAAACCACACATCGTTGTCGTTAACTAGATTGAAAAGTTTAATGTCA
>24243_Chr10_16532244
ATTTTGACTTTGGCAGGACTGATACAAGGATCAGGATTGATCTGATTATCATAATCGTCCATATGCTTCTCGGTTTTTTTTTTCCTACTGAGGGAAATCTA
>24244_Chr10_16532366
CAAAAGATTTTCAATGTTGACAAATAAATGTAGGACAATCTTGTTTTCTTATGTAGGATAGAAATTCTGCAATGGCGTAGATACTCTACTGGCGAGATGTT
>24245_Chr10_16532496
AGCTAATTTTGTCTTCAAGGAGTACTTTGCGTAATGCAGTTATTTTTTGGAGATATAAGCTGGTGATGTGATCGTGCGTACAGAGTGTAACTTGCCTATAA
>24246_Chr10_16537366
TAAGATAAATATGTAAATTTTAGTTAATATAGTTTCATTTACTTTCCACTATCATTTCCAGATATTCTGTTTTTTGAAGACGGCAGGGACAAGGTTGGGTG
>24247_Chr10_16645997
TGTAAGCATCAACCTTTCTTTATTTTTGAATACTATAATATTTTTGACTTCACAAGGCTTTATTTATGTTTCTGTAATGAAATGGGAAAATTTAGTTGCTC
>24248_Chr10_16646051
AGGCTTTATTTATGTTTCTGTAATGAAATGGGAAAATTTAGTTGCTCTCTAGTTCGAACTTTCCCATTAATGATCTCAGTGTTTATAAGGTATACAAGAAA
>24249_Chr10_16646118
TAATGATCTCAGTGTTTATAAGGTATACAAGAAAAGTTAAAGTAGAGCCCAAAATGGGTCAAATCTCCCCATGTAACTAGTGTGGATTAAGGGAACGTTTG
>24250_Chr10_16651741
TACCAATTTGTTAGAACTTGCAAGTTTATTAGAAATAAAAAAACAGATTTAGAAAGGAAAGTTTTGCCTGAATTTGATATCAACCTTCGCTTCCGCATTTG
>24251_Chr10_16658543
GACTAATACTGCTGGTATTATAGTGATCAATAGAGCACTGTTCTTTCTTTTATGATGCTTATTTTTCATGGAGAAAGCAGGAAGCAGTAATATTAAAGCTG
>24252_Chr10_16665052
GAGAGAAGCTCAGACGTAGTGGGTTGACGGTCATGCCCAGTTCGTTTGTCCTTGGGAAGTAAATCCATGGATATTGTCGCAATTAGCTAGGAAACAGCAGC
>24253_Chr10_16672352
GTAATCGCATTTTGTCACCCAGCTTGGCTAGTTTGCCTTTTTGGCTTGTTACAAGTTTTTTACTGCTTCTTTCTTTGTTTCTGTGAATGTTGCCAACAAAA
>24254_Chr10_16674857
CACGGGCTACTGATTTTACATGTTATTATGTTATGTAATGTTCAGAAACCGGCAAGAAATTCAAGACAAATATTGCATACGTGGGGCAGAATGGGGCGTTG
>24255_Chr10_16675188
GATGAAATAATTTTGAAAGAGCACGCATGCAGTGTTCTTTTCGCCCTTCTGATCTGACGTTGGATTGCTACTTTCTTCGGGGAAAAACGTCCATTTGTAAA
>24256_Chr10_16682152
GCAATGATTGTTTTTGAAGATGGAAATAAAAGATAGTTCGTGCGCTGTCTTATCTTTGGAAGATTATCAATAAAATGTAAGGTGGTTGTATTTTCAGAGGT
>24257_Chr10_16682197
TGTCTTATCTTTGGAAGATTATCAATAAAATGTAAGGTGGTTGTATTTTCAGAGGTAAAGTAGAGCATGCTTGGCATGGTTTTTGAAGAATAACTTGATTT
>24258_Chr10_16686288
TTCCAACTATCTTTGGAAATCATAGCACGATTCCTGTTCGTTGAGGTTCCAATTCTCTGTAGACATTGAAACATCAATCAATGTTGTATTTATGTTTCGCT
>24259_Chr10_16686335
TCCAATTCTCTGTAGACATTGAAACATCAATCAATGTTGTATTTATGTTTCGCTTTGTTCAGAACCAATGTAGACATTGAAACATCAATCAATGTTGTATT
>24260_Chr10_16740672
TGTAGTCACAATAGAAAAATCTCTTGCTATGGATGTAATTTTCGAAATCCAATTGCCTCTATATTACGCAATTCAATGAGTTTGAGGTTTTGCACTGACCA
>24261_Chr10_16749667
TCTGTATATATGAGACTACTTTTGAGTGGTTGAAGATTTTGCTCTTTTTGAACTCTCTTCGATTTGGATGTTTGGCTTAATGACACTGGAGCATGTGAATT
>24262_Chr10_16749726
CGATTTGGATGTTTGGCTTAATGACACTGGAGCATGTGAATTGGCATCTTAGAATCATTTTAGGTTTACTGTGTGTGCATCTGTACTTGTATGTTTCACTA
>24263_Chr10_16749857
TGGTGATTTGAGCAATGGAAATGATCTGATGATTGTTTGTGATGTTGATTAAATTTCTAGTCCTTTGCCAATGAATCAGTTTACACGACAACACAAACCAA
>24264_Chr10_16754986
ATTCGTTGTATCTGTAACAGATACCAGTCGATAAAATGGTTCTTTTGTCCAGCTTTAATTCGATACCTTTTGGTCATTCAGCTGAATTGTGGGTGCTAACT
>24265_Chr10_16759686
ATTCCGTACTAGATGCGGCCTTCCCTTATATGAAGACTTGCCATTATTTGATTGGGAGTTTTATCCGTGATGATATTTTTGTGGTTCTTGGTGTGGGGAAG
>24266_Chr10_16759815
TTCTTGGCACCTGTGGTGGTTTCAAACATTTACAGTTTTTATTTCCTTATAGATTCCGGTTCTTTTCTTTGGCGTCCTGGTGATGCATGCGTTACCTTCTA
>24267_Chr10_16759920
TTTGTTGGGTTTTTTTTCTCTGGTGAGTAAAATTTTAAGTTTATTGCCGCACCTTTTGCAAGAGATCTGTCTTGAAAACTTGGTTTCATTTGCTAATCCCA
>24268_Chr10_16774007
TTCTTTTGTATATGGAAATATGAAATTAATGTTTCATATAATTGTTTACCACTTTCAGCATTTGGAATTTCATGTTTGACAGTGACAACACCGCACTTTTC
>24269_Chr10_16774049
TGTTTACCACTTTCAGCATTTGGAATTTCATGTTTGACAGTGACAACACCGCACTTTTCTACTTTTATGTTGATGTTCATTATTTGAAAGTAATGCCAATG
>24270_Chr10_16774090
GACAACACCGCACTTTTCTACTTTTATGTTGATGTTCATTATTTGAAAGTAATGCCAATGAATTCCTTTTCTGCTGGTTTAGCTTGATGATTTCACAAAGT
>24271_Chr10_16774120
GATGTTCATTATTTGAAAGTAATGCCAATGAATTCCTTTTCTGCTGGTTTAGCTTGATGATTTCACAAAGTTTGGTCCGTCCCAAAACTGATCTTGAAGCT
>24272_Chr10_16801995
TGTTTATAATGCTTGGATTGTATTCCCTTTGAAGGGTTTGTTGGACTCTCAAGATGGTTTCTTTTGTAGATTTAACTTAACATCCACAAAGAGTACCTCTG
>24273_Chr10_16802157
GAAATTTTTTTAAAAAAAAATGCAAAAGCAGCCCGAAGTCAATATGCTCCAATCCCTTTTCACTTCATTTTCTTTTATGCTGGCATGGTGTTCTTGTTGAA
>24274_Chr10_16808602
AAAGATATAATCCTTGGAGAACCTTTGAAAATGATAGCAACCTTTTCTTTACATGTAGTGGAAATTCATTTCCTATTAGCTTCTTCTTTTCTTTTTTGAGT
>24275_Chr10_16808802
GATTTACTACCTGTTATGGAACGTGAATTGGACTGGATATTTTGTGTTCTATAAATTAATCTGTTCATTGTATTGGATGGAGTTTGCCAGTTATATGGATT
>24276_Chr10_16851729
TGACATGCATTATCATTTCTTCAATTGATTTAGCCTCTGATGTTTTGTGTATCGAGTACATCGATATCCACCAAGTTGGAGAACTGATTATCATTATTATT
>24277_Chr10_16851801
AAGTTGGAGAACTGATTATCATTATTATTATTACGTTTTCTTACCGTGCTATGAACTGAGTAATGTTGTTCGAAGTTGAAATGTAGGAAGGGGTAATTTCT
>24278_Chr10_16851857
TGAGTAATGTTGTTCGAAGTTGAAATGTAGGAAGGGGTAATTTCTTTACCAGCAGAAAGTTAATTACTGGGGAATGGAGGAATGATCACACCATTAGTTTA
>24279_Chr10_16855359
TGTACTGAGCATTATGCCATCACTATGTATATGAAAATCCTGTGTTGTCTACCCTTTCTTCTTCTTCGTCTTCTTCTTCTTCTACTACTATTATTTGTGCG
>24280_Chr10_16861928
GCCAGCAATTTATATACAGGAACATGGTTTACATGTTCTCTTTTTTTTCCTTTTTTTTTTTTTCAATGGTCACGATAATATAGAAATGCCTTTCGACAAGG
>24281_Chr10_16871705
CCGTCATTTTTTAGTCCTTCGTTTTCTTATTGCAAGACATGAGAATCAGCAATATTCCATGTCCAGATATTTTTAAAGCATCAAGGTTGTGTTTTGTAAAT
>24282_Chr10_16871752
AGCAATATTCCATGTCCAGATATTTTTAAAGCATCAAGGTTGTGTTTTGTAAATGCTGGACTTCCTGACCTCATTGAATTTCATATTTTCCTTGTGGATTA
>24283_Chr10_16882251
AGTTTGTTCAGGAATGCCATATAATCCCACAGTTAAAAATTTACGACGGTAGCCTTTTCTCTGATGTAATGCTTTATTTGCTGCAGAACTCTGTTTGTGAG
>24284_Chr10_16889558
TACTTCCAAGCAAGTCCAAAATTATAAAGCAACGCCGTCCATGTTTCTCCAAATGATATTTTTAGTCCTTTTTATCATTCTTGTCAGATACAAGGTTTTTT
>24285_Chr10_16914636
TATGTTTAACTTCATTTTATACTAGATCTAGCATTTGAGATTTTTTTGGTATATTTACGTGCCGTCAGATTTTGTTCGGTATCAAGTCCCGAGCCCAGACG
>24286_Chr10_16914734
ACGGGGATTATTTGAATTGGAGATCAGTGTAAGATTCTACTTTGCATACCAACATGCTCTATCATGAAGTTTTTGCTATGAAATCTCGTTCAGAGCGAAAT
>24287_Chr10_16914764
AAGATTCTACTTTGCATACCAACATGCTCTATCATGAAGTTTTTGCTATGAAATCTCGTTCAGAGCGAAATAAATTTTATTACTTTGTATCGTGTCCCTGC
>24288_Chr10_16969863
TTTTATTAATGTGGTACCAACTTGGCATCTATTAATATATAGTTTTATTTACACACGTGTACATTTAGGACAACCTTGAAGGTGTTTCCATTTGTTATGGG
>24289_Chr10_16979721
TGAGCATTTATCAACAATCTTGAATTTCAGCTCTTGCGATATATTTTCTTATGCTGTCGTCTCTCTCTCTCTACCAGATTTTGTTGTGTGTGTGTGTGTGT
>24290_Chr10_16979817
TGTGTGTGTGTGTGTGTGTGTGATGCAGAAGAATGATAGTGGATTAGACCACAAATCATGTGTCATGAGCTGCGTACTATTAGAATTTGTAAGGGGTATGC
>24291_Chr10_16979917
CCAAACGGTAAAAATTTGAAATTAAAGGGTTTGGGTTTGATCTTCGTATGATATCAAATTTAAGTAATGTGATTGTTAATATGATAGTCACTAGAAGGTTA
>24292_Chr10_16985328
CTAATATTAGTCATTCGAAAATAATACATTTATAATGGATCCTTTTGGCTTTTCCTTCTTTCTATATTTGTACCCAAATAGTGGCATTAACCATTGAATAA
>24293_Chr10_16985400
CCCAAATAGTGGCATTAACCATTGAATAAATATTGGTAAAATGTTAATGGACTCTTGATTCGGGTCAGAATAGGCACGCACTTCAGTCGCCCTAGTGGATT
>24294_Chr10_17012234
AATCAGCTTCCGCTGAACTATGTCCTTGGTTCTGAAGTCTGAATTGTTTGAGACTAAGGTGTAAATTTCCGATTGCTACTAGTGATGATGAAAGTAGTAGC
>24295_Chr10_17012307
TGCTACTAGTGATGATGAAAGTAGTAGCTGAGTGCTATCTATTCTATTTTATTTTGCTGTCCCACATTTTCTCTTCTGCCTTGTTACCATTAAATATCATT
>24296_Chr10_17033039
TATCTCATTTGATTGCATAAACTAATTAAATAATTGAATTTTGTTCCAGTACAAACTACAAAGGTTTTCCACCTTCGTTTAATCCACTTGCCGTGTTGTTT
>24297_Chr10_17070000
ACCCCAAGAAACTTCTGAAACTATATCCATATCAAAAGATGGTGTTATATATATTGTGCGTGTAAGTTCATCTCTTGGAAGTTTTTCCAAGACAGTCTCTC
>24298_Chr10_17076837
TCGAAGGAAATAATTCACCGTTTTATGGTTAGTGTCCTTACTTACACTGCACGACTCATCTTATTCTGCTCTCCACAATGGTCATAGAGTTCCCAATTTTA
>24299_Chr10_17076881
CACTGCACGACTCATCTTATTCTGCTCTCCACAATGGTCATAGAGTTCCCAATTTTACTCTAGAACTAAATATTTTTTCTTGAGTTTAACTTACTGGCCAA
>24300_Chr10_17115588
CTTGTGTAAATTACATGAAGCATCTATTGATTTTCCACGCTTCCCTGTTCACTGTACAGTCACCCACTCTTAAAGCTTGACAATTCAGTGGGAAGGTGAGA
>24301_Chr10_17115760
AGTTTCCCACTATGTATCTAGCGGGAATTCAAATCCTTATTTTTACTTTTACCAAATGCTTCCCCATGGCCTGAACTAATGAATTACCAGCCGAGATGGGG
>24302_Chr10_17115871
CCTCGACACCGTGTTCAGTGTGCTGTATCAAAATGAGTTATTTAGTATTTACTCACTTCTAGCCTTCTCTGCTTGACTTTGGATGGCTAAACACGTCGTGC
>24303_Chr10_17126707
TTTGTTTAAACTTATTATGTTTCAAGGCTAATTTTCAATCTTTTCCTTCTAATTCGAGCGTTTAGTTTTCGTGCTTTGAATCTGGTTTTATTTTCTACGAT
>24304_Chr10_17132994
TTTTTCTCCCCCCCTCAATCTTTCTTAGAAATTTGCACCTGTTTGCTTGGCTATATGCTTCTTTGCAGATTATAGTGATATTCCTTCATTAACAAAGTCTG
>24305_Chr10_17140607
AGAAATAGAGTGGAGAATGCATGACAGTTAAAAGGGCAGTAACTTTTCTTACATAACTATTATGTTCTCTGTTAACCTGTCTTTAGTATATTTTATTGATA
>24306_Chr10_17140687
CTTTAGTATATTTTATTGATATCAATCATTAACATTCTGCAGCCTTTTTTAACTGCTGTATCACCAAAACGTAGGTAAACGTCATTACTGGGCAATAGCAT
>24307_Chr10_17156588
TCTTTATAGTGTTACATCTACGACTATATTTAACACCCATTGCTTCTTTCATGACTTTTCTGCCTGTGATATCTAGGGTTGTTAACTTGCTATGTTCCTTA
>24308_Chr10_17156658
ATCTAGGGTTGTTAACTTGCTATGTTCCTTAATTGAAATCCACTTACGGGAATCGATTGTGGGAGACCGTAGTACTCCTGCTTCAGGCAATGGGGCAATCT
>24309_Chr10_17165900
CCTTATTATTATTACTTAAAAAGTATAAAATGTAAAAAACATTCTTTTGTAAAATCATGTACAATGGTATGATTTCTGCTTGCTGATCTCTCGGATGCTTA
>24310_Chr10_17165935
AAAACATTCTTTTGTAAAATCATGTACAATGGTATGATTTCTGCTTGCTGATCTCTCGGATGCTTAGCACGCACTCCATTTACTGGGGAAAAAAAAGGAGT
>24311_Chr10_17185599
GAGTTGTAATTGGCACTAGAGAAGAAATGAGAGATGATGATGATTCACTCAAAAGTGAAAATGTTAATTTCTTCTCTTTTCCCCCTCTCTGTTCCAGCCTG
>24312_Chr10_17185677
TTCCCCCTCTCTGTTCCAGCCTGTAACTGAACAGTATATTCAACGTTTTTAATTATTTGTGAAAAAAATAATTCCAAGAAAAAAAAGTTAATTGCAATTGA
>24313_Chr10_17185722
TTTTTAATTATTTGTGAAAAAAATAATTCCAAGAAAAAAAAGTTAATTGCAATTGAAAAACCCCAAAACGATTTGATTTGCTTGCGAATATTTTCCTCGCA
>24314_Chr10_17196807
GTTTCTTTCATATTATCAGTTGCGAATAAAATTTGGATTAACAATATTCTAGATTGAAAGCCAATTCATTCCATCGATTAAATTTGTTATGATAGAATTTA
>24315_Chr10_17224011
TTTGTGAGTGCTGTATCATATTCGAGTATAACTGAAACTTTTTTTCATTCAAGGAAAAGCATCGCAGCACCATTTTCTTATTATGTGAAAATCACTCTCTT
>24316_Chr10_17224048
CTTTTTTTCATTCAAGGAAAAGCATCGCAGCACCATTTTCTTATTATGTGAAAATCACTCTCTTCTTGGTAGTGTCAGGCACCAGCGCTGTATTAGAATGA
>24317_Chr10_17233585
TAAATATACTGGTTTGAAATCGTTTCTAATGTCATCCAAAGTTAAAATCTGACTGGTGTTCTTAAATGCTCCTTGCTTGGAAGTAATGGCAGAAAACTTCC
>24318_Chr10_17233758
AATGGCTCATCATGTACTGATTACAGTGCTATATGATTGTTTTCTCCTTCATTTGAGTCCCCTCTAAGCTCCACATAAATTTGCAGTGGTTTAATCAATAA
>24319_Chr10_17246745
TGTGTCTCCTGGTGTTTCTAGAATAGTTTAAAATACAATAAAAGTTTTTTATATATATTTTTTATATCATTACATTAGCATTAAAAAAATAATCTAGAAAG
>24320_Chr10_17292007
GTCATGTCATACATTTTCTGTGTCTTCAATAGGAGGGGTCTGATTCCACCTTTGCCTTTCTTGCTTCTTACTAAATTGCCAAGAGAGACATTGAGGGTAGT
>24321_Chr10_17292108
TAACAAGAACGATCCAGCATTTTAAATAATAGTTGACAATTCTTCTTCTTCTTCTTCATCTTCCTCACTTGCCAATAAATTGACATTTTATGATTTGAGAA
>24322_Chr10_17297745
CGTTTTGGAACATTGTTTTTGATGATCCAATTATGTGAATTTTCTCTCCCAAGGAAATCTTATTTCAATCTGAAATCTTAATGCTGATTCCAATGTTGAAT
>24323_Chr10_17297857
TAAGCTGGACTAAGAGGAAGGGAAATATTAAATCGTTTCCGGTTTCCTTTATTTCCAGAGTGAGAACAAGAGAGAAGAGAGCGAAGTTTGGTCTTGAAAAT
>24324_Chr10_17316012
TTGTATACTTAGATCATTGAAATTATAAGTTTGTGAAAATATTTTGGAACATAATTTGTGTTACAACAAGGTCCTCAATATTAAGTGGAAGAGAGTTCGGT
>24325_Chr10_17340806
TCTGGACTGCCTAATGATAGGATAAAAATGACGATCAAGTTCCTTTCATCAATCCTCTGTTTTGTGCTGCTGGCGGCATGAATGGGTTAAAAAGCATCTGA
>24326_Chr10_17341061
GATTGAGTAATCATGCCCTGATTAACTCAGGGATGGCTTTCTTCTTCCTCAAAACCTTCACTAGTCCATCATAATTTCAAATTTGATCATTCGAAACCCCG
>24327_Chr10_17341178
TTTAATAAGGTGATTATAATAATAGTTTTGGATAATCTACATGTAGTATATCCTTGGACTTTCAATATTTGATCAAATGGAACCCTCTTAGAATAGTTTGA
>24328_Chr10_17358677
GTATTTGTTTATATTGAACTTTCAATTCATTAACGAGCTTAATAGTGTTTAGTAACGTGTGATCCTCTGAATTGCCATCCCCTTCAAGAAAAAAGAAAGCA
>24329_Chr10_17383849
CTCTAATACTGTTAATCAATGCTATTAGTTAAGGTCATGTTTTCTTGATTGATCTTTTTGTTATTATACATGTTTTTTTTTTTTCCTTCCTCGTCCTTTGG
>24330_Chr10_17385846
AGCTCGAAAAAAACTTGAGCTTGTTGATGCCATCTAATAATTTCTGAGACCTCTGTTTCGATGTCATATGTGTTGTTTGAATAGCAGTAATTTTTGCCTGT
>24331_Chr10_17390695
TATGTATACAAAGTCTTTAGTCAGTATGTTAATAATAGAGCTTGTTTTGCAATAATTCTATCGCAGATTTGAATCTTATATTTCCCTTTTACATTTGAAAG
>24332_Chr10_17390721
TGTTAATAATAGAGCTTGTTTTGCAATAATTCTATCGCAGATTTGAATCTTATATTTCCCTTTTACATTTGAAAGCATGATTATATTTTTTATGCTGACCA
>24333_Chr10_17402080
AGTACTGTGAAAGTTCTGTAATTGGTCGAATCCAGGTCATCATTCCTTGTAATTGGTTGCATGACCGTGTACCCATTTGTCTTCTTTTTCTCCATGATTTT
>24334_Chr10_17402198
CGAGCTGAATGTCAGATTGTAATTTTTTTTATTTACCATTTTTAACACTCATAACAATGACCTTGCATCTCATTCCTGTCGAACCAAACACATCACAAGTT
>24335_Chr10_17432783
TTTTCTAAGTTGGTTTGACAACAAATAATAATTCAGTGACTTTAATGTTTATGTATGGTGGGTGGGGAAGGATTGGTTGCAACTGTGTTTTACTCAAACTA
>24336_Chr10_17432813
ATTCAGTGACTTTAATGTTTATGTATGGTGGGTGGGGAAGGATTGGTTGCAACTGTGTTTTACTCAAACTAGCAATCGATTTGGCATGTTAGGCCTGACGC
>24337_Chr10_17432901
TTAGGCCTGACGCTTGAATGATCAAGGAAACATTGAAAGGTGCATGTTCTAAATCTAGTGGGTGTTTCTAATGTCTGGAGGCTCTGCTTCATTTTCTTTAG
>24338_Chr10_17465362
AATTCTAAACCCTTTCATCGAGATAGTTTTCTTTTTCCTTGCTTCTGGGTAATACTTGTGATCCTTTTTATGCGCAAATGGTTAATTGCCTTCTCTTTTCT
>24339_Chr10_17465407
TGGGTAATACTTGTGATCCTTTTTATGCGCAAATGGTTAATTGCCTTCTCTTTTCTTCTGTTAGTGTTTTCTTTGTTAGTATAATTAATGAGAAGAAAGCC
>24340_Chr10_17465463
TCTGTTAGTGTTTTCTTTGTTAGTATAATTAATGAGAAGAAAGCCTTAGCACACCGGCCTAGCAATCTTGCTTCTCTATTTGCACTGGAGAAAGGAAGATA
>24341_Chr10_17474020
GTTAAATTGTTATGAATTAACAAGTACATTAAACTTGTACTTATTTTGGCACTTGGCTTCTTCTTGCTTCCCTCGTGCATCTTATATTTCATGGCTTGGAA
>24342_Chr10_17523556
TGCTCTGGTATGGTTTTTTCATACCCGCTGGGAATGACAGCAATTATCTCATATTATAATGTTTCTAATTTGCTTTTGGTTTTGCATCTTGAACCCAAAAT
>24343_Chr10_17557822
TACTCGAACTAATTTGTATAAATCTCTATATAATCATCATTCTATTGCTGATAAAGAAATCCTTCTGTGTTCATGTTGATATTATCCTCAATTATGCCGCT
>24344_Chr10_17575597
GAGAGAATATTATACTCCAAATGTGAAATGTATCTTTGATTTGGTGTGGCATTTTCAGTGTTCTTCGATGCATTTGTCATGTGCTTCCCTTTAAAATTTAT
>24345_Chr10_17594995
CTGGGTGCCCTTCAACTTATTAAATGAAAACATCAGCTAATATCTTCTTTATTATCACACCTTAAAAATTCATTAATTCTGGTATCATCAATTGATTTTGG
>24346_Chr10_17606586
TCTCTTGGACACTGCTACTGTTATTTCTATGAATTCAGTTCTTAAATTTCATTTCCTTTGTGGCCAAGTAAAAGCGAAGAAAGACAGGCAACTCTTCTTGC
>24347_Chr10_17606702
AATTTTTCCAAGCAATTACTTCCGATAAATTATATATGCTTTGAGGTTTCATCTAGTGTTCAAGCATGGCGTCAAAAAATACTGTCTCAGGCAAATGAGTC
>24348_Chr10_17611280
TGTGATAACATCTTCATTTTTTATTTTTCAATTCATTGCTGCATTCAGACATATTGTTAGAAAATCATCTATATTTACTAAGATCATAGTTAGATAAGATT
>24349_Chr10_17611366
TAGTTAGATAAGATTGAGACTGGATTCAAATTCTTGTCTCAACACATACTAATTCTGTGCAAGCTTGTGTTTGTTCCTAGCTATTTTTAAGATTGAAATAC
>24350_Chr10_17621363
GTTTGAGTGGTTAGGCCATCATAATTTTTAAGTTAATGCTGGTATTATTTAGAGTTTGTTTTTCTGGAAAATCGGCAATATCTAGCTAGGCCCTTTGTTTT
>24351_Chr10_17621587
CTCCTTGGACCCAACCCGACCTGTATAAATATGATATTTGTTAATTTTATATATTCGTTGTGGAAAACCTTTGGTTCTTCCCAGTGAAGATTGAGATGAAT
>24352_Chr10_17627969
TTGTAGCCTTCATGGAATCAAATGCAATGGTTTAGCTGCATGTTTTCGTGAAGTTACCTTTTTTCTCCAAATAGGAGAGGATAAAGATAGAGGCACTATAC
>24353_Chr10_17628034
TCCAAATAGGAGAGGATAAAGATAGAGGCACTATACGCATCTTGTTGCGCATTACTAATCCACAGATCATGATTACCTGAAATATATTGTTCCACCAAATC
>24354_Chr10_17628063
ACTATACGCATCTTGTTGCGCATTACTAATCCACAGATCATGATTACCTGAAATATATTGTTCCACCAAATCCCCACCTTTGTTTGCTTCTGTAGCATATA
>24355_Chr10_17638192
ACTCTTGTAACAATGAAATTTTCCAGTAAAATATGGGCTTGAGTTGCAGCATCACCCTCTTGTTGGACCAAGTGTCCTTTTTAAGTGGGAATTTTGGCTGT
>24356_Chr10_17638596
AATAGTTTTCCCCCCAAATGGTTGCAAAGAATGAAAGATAAGGAAATTTCATACTTCTGTTTCCTTTACGCGTACGAGTATGACTTTTGCAAGGATGAATA
>24357_Chr10_17638674
TATGACTTTTGCAAGGATGAATAGTAAATATACTGTCTGTTTTTATGGTTTATCCAGGCCCCAAGATATGGTCTTATTACTTTCTCACTCGAGTGAATTTG
>24358_Chr10_17666838
GTTTAAACAGTGAGCACAGGCAGCAATTTTATATATTTGTAATTTTAATCATGTTTTTCTTTACCCTTTTTCTTTCTTTGGTCTCCCATTTGATGCTTCTG
>24359_Chr10_17689141
TGCTTTGCTGAACTGTCAATGCAAATGTTTCTGGGAAAGTGATTAAACTGAACTGGCTTAACTTTACAATTGACCACTGATTTGCACTGCAACATAATATG
>24360_Chr10_17700078
TTGCCAGTTTATAACTGTACAGGAAAGCGAATACATCAGCAGGTTTTTTTATTCTTTCCATTTCTTTATTCAGTGTTGGTTTTTCAATGCCTTCGTTTTCC
>24361_Chr10_17712774
ATTATCAGAAATCATTAAATTCAAGATATTCGTGGATGATCTCTTCAATTATGGGAACCCTTTCAGTTGAACAATACTGTCAATGCATGAGAATTTTCTCA
>24362_Chr10_17712833
CTTTCAGTTGAACAATACTGTCAATGCATGAGAATTTTCTCAACCCTTTCAAATCATATTATTCACCACCTTTGTAGTGAAGAACGTAGACTATTGATGAG
>24363_Chr10_17722495
AGCACCTGCTTTGGTTGAAACACCAACTTTATATATACCGTTGTCCAATTATCATAAAATCTTGCTCATTTATCCTCGTACATAGACAATTTCTTTGTTGG
>24364_Chr10_17737348
TTGGTTGAAACACCAACTTTATATATACCGCTGTCCTATGCTATTATCATAAAATCTTGCTCATTGCTCCTCGTACATAGACAATTTCCTCGTTGGATATT
>24365_Chr10_17737439
GTTGGATATTGAGAATCGGTAAATAAACTTGCTTACGTAGTTGAGGAGTTTGTCTGTAAGCCTTTCGGTTTCCTCGTCTTTTTTCTTTTCTTTTTCCAAGT
>24366_Chr10_17737550
CATAAGCAACTTTATTACTCAGTAATTTCAAGCATCCGAGTATTGTTGCCTGGCCTGGACCAAAAAATGCAGAATATGGAGATCTTCTGTCACCATGAGGA
>24367_Chr10_17761043
ACTAGACACTGAGGATGACACCTGCATCGGTATCCATGAAATTTGAAAGCAATGGGAAAAAATGGGGAAGGTAAGGAAAATGAAAGATTCTTTGTCTACAG
>24368_Chr10_17761069
TCGGTATCCATGAAATTTGAAAGCAATGGGAAAAAATGGGGAAGGTAAGGAAAATGAAAGATTCTTTGTCTACAGTAGGTAACTGAAATGCATATATCGGA
>24369_Chr10_17780453
GTAACATATTAACACTGCAATTGAAGATGCTAATTTATTTGTTTGCCTGTACAATCACCGTGCAATTTGTTATTTGACAGGTACACTTGAGTGCTAGTTTC
>24370_Chr10_17810551
ATTGTTTGAATTGGCTTTTTATGGATATATACATATAATGGATTGTGCTTAAATTCATTTGTTTTGTACCACTGGTTGATGGAACGATGGTTATCACGGGT
>24371_Chr10_17810655
GTAAATCTGAATTTCACTCTTTTACTAATAAAAATTTGAACTCTTTTATTAGCTGTTTTTTGTTCTTCCAAGCGTTTCCGGGAGTTATTTAAAGAAATTAT
>24372_Chr10_17883348
TGTATTATTCTTGGTTATATGATGAGATTAGGGGCAGACAATGATTGGTCATTTACGCAAGAGGTGTATATATTGCAAGTTCTGCTCTAGGTTCCTAACTA
>24373_Chr10_17883386
CAATGATTGGTCATTTACGCAAGAGGTGTATATATTGCAAGTTCTGCTCTAGGTTCCTAACTATTAGTATTTCCTTGATGTCTTACATTTATTGTATAAAA
>24374_Chr10_17883533
AGATTAGCAGCGCCAATTAGAATTTTGAGAACTAAGGTACTAGGTTAGTGATGACTCCATCTTGATACTGTCATTCGCTGTTGGGTTTGAGGGCAGGAAAG
>24375_Chr10_17889146
ATTCCTGTATTTTTTTCCTTCAAAATCTAGAAGAAGAGATGTTGCAATTTATAGAAATCAGCAAGATGGAAACTTGTTTCACTTTTATTTATATTTTTCTC
>24376_Chr10_17889186
GTTGCAATTTATAGAAATCAGCAAGATGGAAACTTGTTTCACTTTTATTTATATTTTTCTCAAGCTCCACTTGAAATTTATTTCTAACAAGTTCCATTCTT
>24377_Chr10_17900403
TGCTCTCTGAAACAACAATATAGTGCAGGCTCAGAGGTATATTGGATTTCTGGGACTCTTCGTGTTCATTTTAAATTCCAGTTTTTGAGCACCATTGACTT
>24378_Chr10_17900446
GGATTTCTGGGACTCTTCGTGTTCATTTTAAATTCCAGTTTTTGAGCACCATTGACTTCATTCAGTTTTTGTGATCATTTGGTCACCGCTGTAAAAGAGGA
>24379_Chr10_17914212
GGGACAATGGGCTTGCATTGCCCCAGCTAGAATGAAATAAATGTTGTACCATCTACCTTGACTTGATCTGCCAGATGAACAGCCTTAATGTGTAGCATTTA
>24380_Chr10_17914301
GTGTAGCATTTATCTGCTTAATAGACATCTTACACTCTGGAATTCTGTCCATTCCTTTCCCCGGTCTTTTTCAATAACTTGATGCGGCATGCCTTTTTGTT
>24381_Chr10_17973316
CGCCATTCAAGTAACTTACAGAAACATTGCATTAATGCTATTTCTATTTGAAGATATTTTGAAATTTCGGTATTTGGAGAGACAAATAACGTATGTCGTCT
>24382_Chr10_17991908
TGCATTTGTTCACAATGTGTTCTATTAAAAGTGTATCTGGTTTGGGTTTTACTAGGAGTGTGTATGCTTGCAATTGTGGACTTGAGTTTGTAGTTGTGATA
>24383_Chr10_17991977
GCAATTGTGGACTTGAGTTTGTAGTTGTGATAAATGGTGTTTTTTGCGTCATGTGGTTCCCCCCTCAAACTAAAGGGAAAGGGATTGGCGGGGGATAAAAC
>24384_Chr10_17992063
GGCGGGGGATAAAACCAATCTCTTCAATCAAAACCCACATGGTCTTGCGCATATGGTGGATTTGCAACAAGGGCAGAAGCTGCATTGGCTTCCGTGTAGTT
>24385_Chr10_17992184
GATCCTGGATGCGAGTGGCTTATTCATGAATCATGATTGTTGAGTTTGTCAGTCCCTCTACCCAACATTTACATGCGATTGCAGAAATAAACGGAGGTTGT
>24386_Chr10_17992237
CCCTCTACCCAACATTTACATGCGATTGCAGAAATAAACGGAGGTTGTCTACATATAGCTGTTTGTTTTGGATTGAATCATCCATCATTACTCCGCTAATA
>24387_Chr10_17992348
TACATCCGCATGGTTATCGAAAGCTAAATGAACCGAGGAATGCTTGTGTTTAACTGGTGTTTTTATTCTGTCGTTAATCAAAACAGCAACTGACACGGCAG
>24388_Chr10_17995465
AGATTCAATTTGCCAGCTTACACATTTTGTTTCGGTGAACCGGCAGTTTCTGATTGCACTTTGTGGCTATGCTGTTGCTGGTGCTCTCTTGCTCAGGAAGT
>24389_Chr10_17995949
TTCTGGGTGTAATGCGTTGAAATTCAATTGAAATCCCTCTCTTTTTTTTCATACTGTTTTGCCTCTTTAAAAGTGTTTATTCTGAACACCATTATTTTTCA
>24390_Chr10_18004528
TAATTTGGTATTTTAATTGTGCAATAAAGATGTGGTACTGCGATTTTCTTATTTTAAGCTTCATTCTTGTTCTAATTTTAATTTGGTGGATCATAGCTTTT
>24391_Chr10_18013385
ATTCATTACCATGAATGTCAGATAAGGAAGCTGTTCAAAAAGCAGATAAGAAAGGGAAAAAAGAAAGAAAGAAAGGGCCCCTGAAATAAAAGAAACCAAAA
>24392_Chr10_18014036
TTCAAGGTTTTTGTGAGTTGTAAATGAGAAAATATTGGATTTTGAGTGTTATGCTGCCTTTGGTTTTAAACAAGGGAAAACACAATTCGGATCAGGTTGCC
>24393_Chr10_18016684
CACCCAACTCTAGGTATGTTTTCTCAGTTGCAATGGTGTTTTTGCATTTGAAATTTTGGGCTATGATACGTTAATTTCCAGACTAGTTTTAGAAATAACTA
>24394_Chr10_18016718
GGTGTTTTTGCATTTGAAATTTTGGGCTATGATACGTTAATTTCCAGACTAGTTTTAGAAATAACTAGTATATTAGCCCGCGCTCTACAGTGGATCAATAT
>24395_Chr10_18016796
CGCGCTCTACAGTGGATCAATATTAATTTTTAAAAAAATATTAAAAGTTTAGAGAATGTTTTTAGAGCATTGGGTCTGACAGTCATGTTAGACCCAAAAGC
>24396_Chr10_18026937
GTGTATAAATAGACCATTGAGTCGCTTCCTGAAACTAAAATTTGTTTTCGAGAAATTTATGTATTATATTATATCTAAATATTTACTTTATTAATTATTAA
>24397_Chr10_18026963
TCCTGAAACTAAAATTTGTTTTCGAGAAATTTATGTATTATATTATATCTAAATATTTACTTTATTAATTATTAACAAAAAAACTGGAACTTCAAAAAACA
>24398_Chr10_18031748
AGAGAGTATATACTATTGAGTGCCACTTCCTGAAACTAAAATTTGTTTCGAGAAATCTATGTGCTATATTCTATCTAAATATATACTTTATTAATTATTAA
>24399_Chr10_18034927
AGGGCGTATGAATATGCATATCAAGTTATTAAATACAGTTAGCCTCCTTCAATAACCTATACTGAGCAAAAATAAAAATAAAAATAAAACTACAACCTATT
>24400_Chr10_18056705
GAATGAATGCTCGAAATAAATCAAATATATCCAGTACTTGAGTTGAGATCAATATTGTACAGTCTCTTAAAGCAATGAAGATAAGCATTATATCTCGAATT
>24401_Chr10_18086618
ATTTTAGAGCTATTCTTCTCTCTTCGTTAATAATACAATCATACTTTATGAATACTCTGCTTTGACATGTTGAGTTTTGAACATTGCAATGATCAAATATA
>24402_Chr10_18089592
ATAAATTTTAATGTAAAACTGGTTTCTTAGTCGCTTGCTTTGCATTTTGCAAACTAGAAGTCCAATTTGAAAAGAAATTGTCAATTATTAACTGATGTTAG
>24403_Chr10_18089778
GTAGGGCTAATTAAAATTTGCAAATTGCAATTTGTAGTGTTTGTTGATCTTATCTACCTTGTCAGTGCCCAAAGTGAGCGTTTTATTGGCTCAAAGCGCCA
>24404_Chr10_18089880
AAGTCAAGAGGAGGGCGACAACCCTTGAAAAAACATGTTGATTTTATTTCAACCGAGTGTTTTCTTTTTTTAATAACTTTATTTATTTTAGATTGTTTTGA
>24405_Chr10_18107519
TTCCCTTCGAGATAATTACTACTACATTAGCACATAATCATAGTGAATTTATAAACCTGTATTGTCTGTGTATGCCCTTTTTTAACTTCTTTCTCTCTTTT
>24406_Chr10_18107767
ATTTTTTTGGGCCTGTTAGTTTAATGCAAACTAGTTTATTTTTTGAAAGCACTTTACTTACATAAAAAGTAGATTTTTGTAAGATTAATTATTTTATAATG
>24407_Chr10_18126613
GTTAGTGGTTGTCAGCGTGCACTAATATGAATCCATATTGGTTTTGTTCTATTTGATGTTGACAGTAGTATGAATTTAAATGGGAATTGCATGGTGATTAA
>24408_Chr10_18133041
ATAGCAGATGATTAAATTCAATAATGCTACAACAGTTGTAATTAAGACGCATGACATTGTTGTTCTAGCTGTATCTCTGTGCATTCCATGTGATGTCTCAT
>24409_Chr10_18141840
TCAACACACAGGTTAAGATAAGAATTATTTATAATAAATTCCTCCTCTGCAACACGTGTTTCTAACTGCATATATTTACTCCTTATTTGCAATGAAAGATA
>24410_Chr10_18141901
CTAACTGCATATATTTACTCCTTATTTGCAATGAAAGATAAATTGTTTTTAAATTTCTAAACTGATCTGATGTCTGAGGTTACTAGCTTAACTGAAATTCC
>24411_Chr10_18161503
TTGAACATGAGTTTAGCCATCGTTTCAAAAGCTTGAAGGTAGTTAAAAATATATGGTTGTCCCCCTTCACTCTTAATTTTATTGTACCTTGTTCTGCAATG
>24412_Chr10_18161550
AATATATGGTTGTCCCCCTTCACTCTTAATTTTATTGTACCTTGTTCTGCAATGGCTACCACAGCGAAAAATGAAAAAGAAGTGACTAGGGAAATGGTAAT
>24413_Chr10_18182948
TTGGGAATCTGGGATCTTGGCGTTGTTAAGATTTTAGTGAAGTATACAGGTTTTTGAAAACTACTTTGGGTGATCAAATATCTAGGATTTCTTTCTTGTAA
>24414_Chr10_18182997
GTTTTTGAAAACTACTTTGGGTGATCAAATATCTAGGATTTCTTTCTTGTAAGCCATCTGGATGTGCTGGAAATGTGTGAGCTGATGTGTTTAAAAAATGA
>24415_Chr10_18188984
TGCTTAAGTTGCGGAGTGCCAATGAAGAGATCAGTGGCGATGAAGATAGTGAAGAAGAAGAAGATACGGGGTTGGGAGATGCTGATGTGGAGAACGCAGTA
>24416_Chr10_18189224
TAGGTGAGGATACATAACTGCCTATTTATTTAACTGCTGAACAATTTGCTATTCTCTGTCGTCTTTCTCGAGTGTTATATCTTTTGCTCTGTTACACACGA
>24417_Chr10_18189320
CACGAATGGCACTTGGATCGGGGCCTATATATATATAAATGCTTTTGTTGAAGCTGCATGTTCTATCGTTAATAATCTTTTTCGTCTTGGAAAACCAATAT
>24418_Chr10_18195376
AGACAGACGCCTGTATCCAGTTTGTTTGAATATAGCAGCTGCTTTTTATTATTTTCTTCAAACTCAATAGTTAGCATGTACTGGCAGTCATTTTGCTATTT
>24419_Chr10_18216048
GCTTGTATATAACGGAGTGGCCATCTCTCGCTGTCTCTGTTTTTCTTTTCTTTTTTTCCTGTCTTGGTTCCATTTCTTTCTTTTTTTGGTTGGAAATTGGC
>24420_Chr10_18216131
TTTTGGTTGGAAATTGGCTGGGTAAAGCTCAGCATGGTGGCTTTCGGTCTTCCTAGTGGATTCTGGTTACTTTTCCAAAAAGGGGTGGACAGATTTCTTGT
>24421_Chr10_18216183
CTAGTGGATTCTGGTTACTTTTCCAAAAAGGGGTGGACAGATTTCTTGTTTTTCTGGGTTGGATACAAGATGGAAGGGCTGAAAATTCATCCATGTAACCA
>24422_Chr10_18216296
GTTATTTGTCTAATTTCAACAGTGCTCTGTAGAAGAAAAGGAGGTTGATGAAAGTCTCTCAGACCTATTATAATCAGCGACCACAACCAGAATATATTTTC
>24423_Chr10_18216318
TGCTCTGTAGAAGAAAAGGAGGTTGATGAAAGTCTCTCAGACCTATTATAATCAGCGACCACAACCAGAATATATTTTCATGTTCAGCTTTCCCAAAATGC
>24424_Chr10_18229088
TTGACACTGCAAAGAAAATTTCACATTAGACAGCCTTCATTCTTTGTTTCAAATGTAACTTCGATCGTGCAAAGTCAGTGCGGAATTTTACGGTGCACAAA
>24425_Chr10_18229177
ACGGTGCACAAAAAGAGAGGAATAATATGATAAAAACGAAACAGTGACCTAGGCCGTATGTTTCAAGGTGTTCCATGAAACCTTTGAGCGTTCCAATTTCA
>24426_Chr10_18229241
AAGGTGTTCCATGAAACCTTTGAGCGTTCCAATTTCAGACATGATTTTGCAGAGGATCTGATTATCCTGTTTGTCATTATAATGTGATTTTTATCCGGGCC
>24427_Chr10_18253309
GAGCTCTTGTAACTTTTGTGCATTATATATCTATATGTATATTTACTTTTATTTACCTTTGTGTGAAATTAATGTACATCCAGTGTAGAAACAATGCAAGA
>24428_Chr10_18253394
TAGAAACAATGCAAGAGCTCCAGCAATAAACTACATATTACCCTTTTCTTACTTTTATTTCTTTCATTCTATCAGCCTAGCTCTCCGTGAGTACACGTATT
>24429_Chr10_18264915
GAAACCGTGGATGGTAATTGAACTGAATCCTGGTAGTACTATTAAAGTCCAATCTATAGTTCAGTATGAACCAAGTGTCCGTACATTTATGTACTGCGTAA
>24430_Chr10_18280360
AGCTTGTCAAAAGCACGAGGAATCCAATGAAACGACTCCTTTTAATCGTTACTACATTCGACCTCCCTTGTTCAGTTTGGACGGGATTTTGCTCATCGTTA
>24431_Chr10_18294669
TGGTTTTGTTAGACCTTCTAAACTGAAAGGAAATGGGATTTTGTTTTGCTTATTGGCCTCCATTGCTGTGCTATTATCTCTTTCTCTTATTGTATTATTTT
>24432_Chr10_18355072
GGCCGGATTAAAAGTTATTTTAATGTAATTTATACAGTTTTTCTTGAGGCAATTCATGGAACTATATTTGTGCCAATCAACAATTAAAATCCACATTACAA
>24433_Chr10_18368653
ATTTTCATCTGCATGAATGAGCAGTTTATAAAAAAGGATATTATTATATTATTAACCGTTGACATTTGGGCACAGTCTGGGCCCTCTTTGACCATTATGTG
>24434_Chr10_18372869
TACTATATGATGTATTGTGATAGAAAATCTACATCTTTTGGCTTGTTGCCTCCCTCTCTCTCGCCATAATTCATCAAATATATATATATATATAAGAAGTT
>24435_Chr10_18398002
CTAGAGCGAGTGGTCTCAATGAAAAGCTTGAATATATAGTTTCTTCTCTTAGTTTGAACTTGTGGATCATGAACCTAGAAGGTTTCTTGATGCAAGAAAAA
>24436_Chr10_18449279
TTGTAAATCTGCACCTCATTAATGAAGGTTTGTAGCACCTCATTAGTCTCCGTGGCAGTGCAGCTGGTTTCTTGAGGAGTATTTACCGCTTGAATGTTCCA
>24437_Chr10_18450232
GATAATGTGTTTCCTTTCAAGGCAATAGTATACTTGCTGAAAAGTTGTGTATATAATTGCTTAAATTGGTGAATTGAGAGGACCTGGAGTTTAGGCAGCGA
>24438_Chr10_18457260
AGGATTTTGTGAGCACTGACAGCAAGAACAATGATTACATGATTTACGTTACGGGGAATGTTCCTTTTCCTTTCTACAGTTTAAATTGTTTAGACACAAGC
>24439_Chr10_18457311
CGGGGAATGTTCCTTTTCCTTTCTACAGTTTAAATTGTTTAGACACAAGCACCCATTTGCTTCTTTTCCTTTTCTTGACCCTCATTACTTTACTAATATTG
>24440_Chr10_18485043
AACATTAAGGTTACAGCACTAATATTATGTCTCCGTGGGTTTACGAGTTCTGCCTTGGATGGTCGGACATCATTTATAAGACATGTTGAAGAGTTCCCTTT
>24441_Chr10_18485097
TTGGATGGTCGGACATCATTTATAAGACATGTTGAAGAGTTCCCTTTGTCAGTAGGATGTTGCTTGACAGTTTAGATTCTTCCTTATAATCGACAACCTTG
>24442_Chr10_18515493
TATATATATGACTAAAGGATGGAATCTACCATGGCTTATTGTTTTCAGTTAACAATGTATGGTTTGTGTATTTACAAAAGAATGGTGAATGCATTTAGCTA
>24443_Chr10_18515543
AACAATGTATGGTTTGTGTATTTACAAAAGAATGGTGAATGCATTTAGCTAGAGACTAGCCAAACCACCTGTAATCCAACAAAGTGTGAGCATATATATAT
>24444_Chr10_18515616
ATCCAACAAAGTGTGAGCATATATATATGATCGAGGTCTGTTTGGCTTGTATTACTGTATTGTACTTGACTACTTGTTACAAATCCCCCAAGTTCTCATTG
>24445_Chr10_18521413
TACATATGATTGAGCTCTATGATGCATGCAGGAAAAGTAATTTCAACTTTTGACTTCTTGTGTTTGAGAAGAAACACAACTTGATTTTATGACATTTCATG
>24446_Chr10_18521486
ACACAACTTGATTTTATGACATTTCATGATACTGATACTGTTTACATGTCACTTTAAATGTAGTTATAAGATGTCTGTGTGATTGTATGTTGTTTTCCACG
>24447_Chr10_18521522
ACTGTTTACATGTCACTTTAAATGTAGTTATAAGATGTCTGTGTGATTGTATGTTGTTTTCCACGGTGGTTAAGCAAACAAGACACAAATCTTTAACTGCC
>24448_Chr10_18549375
CCAAACTTGGAATGTTGATTCTGATGAATCCATTCCCAGTTTCATATGCCAGTTCATGTGCGTGACAGTTGTTGAATCTCTCATTGCAATTGCTGGTATAA
>24449_Chr10_18549450
ATCTCTCATTGCAATTGCTGGTATAAATCAACCCTGTGATTGTTCATTGCATAAGTCTTCTTCTTTCCTTTGTTTTTTTTTTTTTTTTTTTGTGTTTGTTG
>24450_Chr10_18572032
TAAGTTTTATGTAATTCACGGTTCTATGATTAGGAAAATCAGTTATTAGCAGAACAGTCTTTATGGCCCATTTCTACAGGTGGGGTGTTCTGTACTGGCAT
>24451_Chr10_18579851
AATTCTTGATCAAGGGGTGATAATCATATCTTTATTAATTGGTTGATTGCATAATTTATGGTAAGTGTTAATTAAGTTTGGGATTTTAAAGTTGTGAGGAA
>24452_Chr10_18628694
TGCCCCTGTTACTGCTGCTGCTTCTGGTGGTGCCCCTGCTGCCGCCAAGGAAGAGGAGAAGAAGGAAGAGCCGGCAGAAGAGTCTGATGATGACATGGGTT
>24453_Chr10_18628892
TTATACATTTCTAGGCAAGTCATGAGTTTAATGTTGGTTTTTCCGTGATTAGTATTTTACTATTTTGAATGCTGTTTCTCTTGTGCGTTTTATAATGGTCG
>24454_Chr10_18629017
CCCCCTGCACTGCCCTGGAATAAAGTCCGATATTAAAATAAAAGTTCATTAGGAAAACACGTTAGCCCTGCTGGAAGTGTTTTTATATTCTTCACTGGAGT
>24455_Chr10_18638594
TAAAAAAACACACAACGAATTCCGTTTAATTTCCATTTCCATTTCTTCCGAAGCAAAAAAAAAAAATGGTTGATTTAGATTGGAAAGCAAAGATGGTATCC
>24456_Chr10_18640207
TTTTTCCAATTATTTGTACCATCAATATATTTGATATTATAAAAATTTTGATAATATTATTCTTTGAAAAATTGTAGCTTCGATTGAAGTATATTTCTAGG
>24457_Chr10_18665474
TCTCCATTCAATGGTAGACTAATATAAGCACTGATACGTATTTCTTTTCCTATTTCGTTCTGATGACATTCCTAGGAGACGGTTGTAATTCAGATCAGTAT
>24458_Chr10_18665574
TACATTATTCGAAGTATATGGTTGTCATGCATAGGGGAAGTTCTTGAAGGAAAACGAAAGCTTGAAATCTTTGGTTTCTAGGTTTTTATTTTTATTTTATT
>24459_Chr10_18674616
TTGTACCTATAAGTAAGCACACAAGTAATAATAGCAATACGTGTTTCTTCAAATCAAGGGGCTTTTTATCCCAATTGCACATGTAATGTAATAATAGTTAA
>24460_Chr10_18674678
TTTTTATCCCAATTGCACATGTAATGTAATAATAGTTAATGCTTTTCTTCAACGACCTCTTCCTTTCTAGTTTTTACTTTTTAGTTTGATGGGGTGGCTGT
>24461_Chr10_18683696
CAGGAAACATTATTCACTTTTGTAAGCTCGAGGTTAAATCTGGTTTCCTTACAAATGCTGTTATACTTTGGTTTTCAGTTCTTGTCTTGTTATACTAACTC
>24462_Chr10_18683764
TGGTTTTCAGTTCTTGTCTTGTTATACTAACTCCTGACCTGGGGTTTCTCAAACTGATTGGGGTCGCATCCGAAATCTGCAATATGGTGATACTGTATGCT
>24463_Chr10_18695155
TTAGGGGTTCTACTGGAAAACATTGCTCAAAGTTGTTTTTCTTGTGATTGAAATACAATAAAAATTCATTTTGACGTCCTCTACGGTATTTGCAAGATTCT
>24464_Chr10_18695184
AAGTTGTTTTTCTTGTGATTGAAATACAATAAAAATTCATTTTGACGTCCTCTACGGTATTTGCAAGATTCTAACTTGGTGATAAACAGATGGTCATTCTT
>24465_Chr10_18732633
CAGGTAATTTATACCACAAGCGGCGAAGCTTAATGCTGCTTGCTTTACCCAGAATCATTGAAAAGAATAATGCTATACAGATAAATTTTTCATACAAAAAC
>24466_Chr10_18739270
AATATTATGATTTGATATGGATGGTCATTGAAATTATGGTTGTTGTCTTGAAAATTTTGAGCCAAACCAACTGAATTTGGGGTCTTTTGTTATTCTAACAC
>24467_Chr10_18749416
TTTTGAATTGTAATTATTGCAAATCCTGCCGATCATTGGGCATTTGTTCCACCTTTGTTCCTTGAGCTGTTTGGGTAGAAATAGAACTCTACTGTAATGCG
>24468_Chr10_18749474
TCCTTGAGCTGTTTGGGTAGAAATAGAACTCTACTGTAATGCGTTTTTTTTTTGTCAGGTGTATTTTGTTTTCTGTATTTTCCGTGGTGCATTGGCCGCTG
>24469_Chr10_18749606
GTTGCGCGCTGGAAAGGCGTGATGAATAACAGATTCATCTGTTTTGTGCCAATTGTATGTGAAAATAGTTGGTAGCCATTCCCTCCTTTTAATTGTTATTC
>24470_Chr10_18772485
ATGAAATCGATGTCCCTGTCATTTTACTGCCACGTGCTGTTCATAGATTTATCCTTCCTTTTGCCATTTGGTTAAAGAGTGTTTGAGTTTAATTTTAATCT
>24471_Chr10_18772691
GACTTTGTATTTCACCTGCTTCAATGTTGGAAATATTGCTGTTACCGGGTAGAATTTTGGGATGTTTTCTATTGACAAATACACGGAGATTTTCACTTGTA
>24472_Chr10_18806836
TGGTTCTGCTTCAGTGTTGTTGTATACAGATTTTTATATCGTCTATTTTTAGAACAAATTTCGTCTTTTTTTTTTCTTTACGCTTTTTTTCGTGTAACTGG
>24473_Chr10_18806957
TCAGCTAAAACTGCCAGGATAAGCTGTTCTTGGCTAAAAGAAGATTGCTGAAATTTTTTTGCAGTTTCTGGGTTTGTTGATGCATCATTCATGTATGGGTA
>24474_Chr10_18817879
ATGTAAAATTACTTGCGGAGGAATTTCAATTGCAAATATTGGATTCTACTAGTGATTCTTACTTTTGTATCTTGTTGTTACTGCAAAAATTCGGGAGGAAA
>24475_Chr10_18842106
ACAAGTTTCAAAAGTAACTAACGTTCTATGACATTTAGTGTTTTGTTGTCAACCTAATTATTCTTCATGATTTGATGCAGTAATAATGTTTTTCCTTCATT
>24476_Chr10_18882735
ACTTGACGTAGTAGAAGAATGAAACTGGATTGTATCCGCCATTACGTGCTTAAGCTTTCTCAGTCATGATGCTTTCTTATGCGTGATCTTTAGGTCCATGG
>24477_Chr10_18889865
TCGATTTTATTCACACAATCAAGTGGAGCACCATCCTATGTTGTGAGTTTGATTTTCTTTCAGCATTTATATTACGATGCTAGTGTTCTCAGCACATCCTC
>24478_Chr10_18889908
TGAGTTTGATTTTCTTTCAGCATTTATATTACGATGCTAGTGTTCTCAGCACATCCTCTCGACTTTCTCTGCTTTCTGTCTGTCAATCCATCTTGGATTGA
>24479_Chr10_18890030
TCAAGTTATGTCAGCTGTAAACAACACATCAATATCTGCTTTTTAGCATCATTTGGAGGTTTCTTGTGCCATCTCGATTTCTTATATCTATTTATAATTAA
>24480_Chr10_18898242
GTTCTTTCCGTGTAAATATATCAATCCAGCTATATGCACTTTAATTTTGTATTTTTTTTCTCTTCTCTTTGCTTGATCAACTGGCTACACAGGAACGGGTA
>24481_Chr10_18898342
AACGGTAGAGCTTAACATTTTTCCATTCTCAATTAACTGTATATTGTTGGACTTTTGAGGGGCTTTCTCCAACTGCTAATTTTATAATCAAAACTTTTGTT
>24482_Chr10_18920807
TGAACTTGTGATACTGAGTTTCTGTGTTAATAAAGTTGTGTGGTGTTGTTAAATCTTCATTCTTCCGTTTTACCTTTTTTTTCTTCCCTTAATTATGATGG
>24483_Chr10_18925777
TTTGACCTTCGTCTAAAACCTAGTCCACAAAAGCTTCATTCAATCTCCCTAGCAAGAAAAAAAAAAAAAAGATGGAACCCTTATTGCTCTCTTTAAGAACT
>24484_Chr10_18964583
TGAGAGGATAATTGTATCCAATGAAGTAAAAAATGGGAAGTGTTTCTTCCATGTTGTAGGCTTTCCGATATGTAATACATGTGCAAGTTGGTTTTATTAAT
>24485_Chr10_18964656
AATACATGTGCAAGTTGGTTTTATTAATGGACTTGTGAAGTGATTTTAGTATGTTTTTGTGATTTGTGTTACGTAGGCTTAAATTGTTTATAGAATGATGC
>24486_Chr10_18967042
ATTTAATGTAACATCCAGACATCTGAATAATAAATAAACTGTTGGTGTTTAATCTCCTTTGGACCGATCAATTGCGTTTTGTTTTCGTTTTTTTATTTTTC
>24487_Chr10_19029185
TGTCATGTAGCAAAATTGTTCATCTTATTTCATGGATTTCCTCTTGGTGCATAATTTTGTTATGCTATCATTAGGGTACATTTTCCCATGTAGATAGACCA
>24488_Chr10_19029323
ACACAATTCTCAAAGAAAGTAATACTAATGGTGATCAATATTTTTTCTTCAGTTCAGTTAGTCTAATTTGTCATTGCCTTGTCTTTTTTTTTTCGTGCATT
>24489_Chr10_19029697
TTGGATTGCACTGCGCCAAACAGCTAATATATTTCTGTCATTTTTCAAGCATTTTCACCTGCCCATTCTCTCATAAGCAATGCCCCCTCAACAGGATTTTA
>24490_Chr10_19044111
TGATGTGACATGGATATCATTATGATTATGCATGTTTCTGGCTTGTTGCTATCCCAGCTGTTCTGTGGTGGTTGGTAATTTTGTGGATTTCCTTTCCCGAG
>24491_Chr10_19044184
GGTAATTTTGTGGATTTCCTTTCCCGAGTTTAATGAATTCCATTCATATGATATGAAAAATGAAATCAATTGAAAGTTGCCAAATGATATAAATTTTATAT
>24492_Chr10_19044215
AATGAATTCCATTCATATGATATGAAAAATGAAATCAATTGAAAGTTGCCAAATGATATAAATTTTATATTTATAGAAACAGGCAAAGCTCTAGAAAGGCT
>24493_Chr10_19044729
TCCTGCGTATGTGCATATATCTGGCCTGGTAATTATAATTGTGTTTGGGCATCAGAATTGGCCACATTTAGCTCTATACGTAGCTCCTAGTTTCCCACTCT
>24494_Chr10_19044784
AATTGGCCACATTTAGCTCTATACGTAGCTCCTAGTTTCCCACTCTGTTCACAGATTCGAGTTCATTGCATTTACATCAGGCATATTCTCATGTTAAATGT
>24495_Chr10_19044829
TGTTCACAGATTCGAGTTCATTGCATTTACATCAGGCATATTCTCATGTTAAATGTGGGTATATGTAGTTTGGCTGCCCGTCCATTTTGATCGCCGTTTCT
>24496_Chr10_19068826
TTCTTTGTAAAATGTAAATGGATAGTTCTCATCTTAATATTGAGTCAGTTAACAATATGAACTAGTCTGTAGCTTGTAGTATTGCAAAATCCTTCTTTGCT
>24497_Chr10_19068877
ACAATATGAACTAGTCTGTAGCTTGTAGTATTGCAAAATCCTTCTTTGCTATCTGCTTCTACGGTCGCTTGGCTGTATGTTAGATCTTTCGTCAGAGAGTC
>24498_Chr10_19068969
CAGAGAGTCATGGGGAATTTTCTAGTAGGAAATGGATTTTAAATTTCCTCATTTATAAATGCCTTGAGGATGAACTTCTGTGCTGGTTACCGTTTGGTGAC
>24499_Chr10_19069054
GTTACCGTTTGGTGACACTGCTGCCAGTGGTAAATCCATGGAACCATTTTACAAATCGCCGGTGGGGTTGGGTATGGGACTGTAATCTCTAGACTCGTGGT
>24500_Chr10_19073977
TCCCTTGTTATCAATATCCCCCCTGACCTTAAAATAAAAGGGTTCTTCTTACATTGTGTGTGTTTAATTGAGGATTAATCCTCTTCAGGCAATATATGTAC
>24501_Chr10_19074049
GATTAATCCTCTTCAGGCAATATATGTACCAGGTTTGATGTGTGGATTGTATACCTATGATTTGCGTGTCTGTTAATTAATCAGCAGAGAATTGAAAAGAA
>24502_Chr10_19083171
TGTTTTCCTTATTTTTCAAAAACTTTAGTTTCAGCTCGGGTTTTTTCTCATATAAACTGGCCATGTATATATACAGAGATCTGGAGTACTGTTTAAGTATC
>24503_Chr10_19083229
GGCCATGTATATATACAGAGATCTGGAGTACTGTTTAAGTATCTCACGCTAATCTTACCAGTTGTTTTGGCTAGCATAGCCTCTCAAATAAACAAGGCAGA
>24504_Chr10_19083251
CTGGAGTACTGTTTAAGTATCTCACGCTAATCTTACCAGTTGTTTTGGCTAGCATAGCCTCTCAAATAAACAAGGCAGACTATCTGGTCTTCTTGGAATCT
>24505_Chr10_19083297
GGCTAGCATAGCCTCTCAAATAAACAAGGCAGACTATCTGGTCTTCTTGGAATCTGAGCTTCAGGCTGAAGGTTAGGAAGATCAAATTGAGTCATTCGGTG
>24506_Chr10_19083409
GATAATGTTGACATATTTGATCTTAATCTTTAATTTTGTTCATTGTCGCTAATCACTCATCGTTTAATCTTGTAGAATAATAGATTTATATTGAAATTGAT
>24507_Chr10_19083478
TTGTAGAATAATAGATTTATATTGAAATTGATGTGTAATTTTATCTGATCATTCAGTGATGTCCAGTGCCATCTGCTTTCTATTGTATCTTGACCCAGCAT
>24508_Chr10_19096730
GCCTTTTGTACCGTAGATATTTTTTATAATCTAGCAGCCGTTTATTTATGAATGCTAAGCGAGTTCGGAATCCGTATCATTTTTACCCGCGCTATAGCATT
>24509_Chr10_19096846
TGGATCAGTTTCTTGCTTGGAGCTATGAAATAATTCTACTTTTTGGTGCTGTGCTGACACTGATTGAAATTTTGATGCTTTGCTATATTATAACTCATCTC
>24510_Chr10_19100701
TAATAAAATGGAAACAAAAATTACATATATTTAATGAAAGAAAAACAAACGTGAACAAAACCCATAGAAAAAAGAAAAAAGAATGCCTTACACCATCATGG
>24511_Chr10_19111186
AGTTTGAGAAAGACAAAACTCTAAAGGGAAATATCATGTCATTTCACACCATTCTCTTACCTTGTATGGATGAAAGTAAAACAGCTGGATGTTGTTGCTTC
>24512_Chr10_19125855
ATTTTATTATCAGATAGAGTTGTTTAATGTTCATGACTGGATTTCGATGTTTTCTTTGCTGTTATTGTTGCTCCTCGGACTACTTTATAAAAGCGCAGAAG
>24513_Chr10_19125954
AGAGTAGATTCTTGAAAAAAGAGCTGAAGAGCAAATGAGTTTGAACATTATATTTTTAGTCTGATATTTAATGAGAAATAGGAAACAATATTGTTTTTCCT
>24514_Chr10_19126005
ATTTTTAGTCTGATATTTAATGAGAAATAGGAAACAATATTGTTTTTCCTAGACACAAGTGCAGTTTTTTGAGAAAATATTCGATTATTGTTTATACTCTT
>24515_Chr10_19126047
TTTTTCCTAGACACAAGTGCAGTTTTTTGAGAAAATATTCGATTATTGTTTATACTCTTGTCACTTTAATCTCAACTATTAAAGCATCCTAGACACCAAAT
>24516_Chr10_19126094
GTTTATACTCTTGTCACTTTAATCTCAACTATTAAAGCATCCTAGACACCAAATGATATGTTGTCTATTAGCATTTGTTTAGCTAATTGCTGCACATTGCA
>24517_Chr10_19162103
GTTTATTCTTTACTAGATATTGATCTAGAAATATACACAAATATTCAGGCTATAACTTTCCTTATTTTTGGAATTGTAATTTTTTTTATTTAGTGCTCTTT
>24518_Chr10_19165762
TGAGAATGATGGACGGACTTTGTTTCTAATTTCAGTATCCGTTTTCCACCATTCTGTCGTTGATGTGAATGGTTTTGCGATCACCTTTTCCTTGATTTAAA
>24519_Chr10_19165914
TAATTCTTATACTGTAACCGAATGTGATAGGGCCAGAGGGTCAATTCATTATATAGACAAAAGCATAAACACGTTTTGCAAGGAAAAAAACAGGAGGCTGG
>24520_Chr10_19208465
AAAAGAGATTGAGGTGCCGTTTGGAAGTCCATTCCAAACAGTGTTTCTCTAAATCTTGTTTTTTTTTTTTTTACTTAAATTAATTTTTATATATTTTTAAG
>24521_Chr10_19219694
ATGATGTAGGAAGAGAAGAAATATACCAGTCAGGAACTGGGATTGGTGCTAATTAATGGAAATTTGTGGATGAGATCTTGGAACCTTTTTTGTTTTCTTAG
>24522_Chr10_19231243
TATTGTTGTTACAGTACTAAATGAGCAATGCATGAAGAATTTTTACTATTAATGGAAAATTTTTTTTGGCCATCCTTTGTGATGGATGAGTGGCATAAAGA
>24523_Chr10_19231287
ACTATTAATGGAAAATTTTTTTTGGCCATCCTTTGTGATGGATGAGTGGCATAAAGAACCGAGGTCATCTCCTTACAATGACCGTTCCATTCTATGCTGAT
>24524_Chr10_19241965
CCGTAATGTGCACCATTCAATCTTAAAGGGTGCTTTATTTTCTTGCTGCCATATCCATATATTTTTGCTGGTCGCAGATATATTCTCCTTGCACTACTCCA
>24525_Chr10_19296671
AATTGTTCCTTCATGGAAACGTGGAATAAAATACGAGGATTACTAACGTCAATCGTGTTATCATTTTTCTTTCTAATCAATTTTTACTACTCTTAATATTT
>24526_Chr10_19305589
CATTCTTTTTCCAAGAAATCTATAAACTCTAGCACCTCTAAGTTTGAAGCACGTTGCAAGAGCTTTGGTTTGGGCGTTTTGCTTCTGTATGTTTTAACTTG
>24527_Chr10_19305683
TAACTTGCACGCACAGCACTTATGTTGAATCTTCTTGGAGTTCTGGTTGCAGTCCTATTTCTCTCACTTTCTGGAACACAGGAGTAACCCTAGACTGGGTC
>24528_Chr10_19320852
TAAGCAATTGTTGTAACACTTGATTTAACATTATAAAAACGGAGGTTCCTGTATAATCAATGACATAAATACAAGTTATATCACAGTATTTCAGCAGCTCA
>24529_Chr10_19320897
TTCCTGTATAATCAATGACATAAATACAAGTTATATCACAGTATTTCAGCAGCTCAGAAATGTAATTATATTGCATTTACGGTGTCAACCGTGCAATGTGG
>24530_Chr10_19379799
GTTTCTGCCACTGCTAAACACTGACAACGCTATTGATTTTTTTTTTAGCTAGTTCTATATTTGCTCTGCCATGAACTCAGTTCTGTTTCAAGTTTTAACTT
>24531_Chr10_19379907
TCAGTTATCAACTCAAACCTTCATATTATCTCCAGTGGAATTGTTTGCCCAGATTGTCTTCTAGCTCAGCCTTTCAAGGAAAAACAGTTTTTGTTTTCTAT
>24532_Chr10_19424139
AAATTGATATCTATATATATACATACAAGAATCTTCCTTCTTTGTTTTCCGAAAGTGATCTTAGACGTTCAAATTTTATAATATGGTTTGTTTTGAGCTGA
>24533_Chr10_19456397
TGTAGCTGCTCACAATACTTTGAATATTGCCTTCCAAATTCTTTCATGTCAGACAAATGTATAGCTTCGAAATCATTTATGTAACTTGAAATCGCTTGGAT
>24534_Chr10_19456449
ACAAATGTATAGCTTCGAAATCATTTATGTAACTTGAAATCGCTTGGATCCTTGTCACTGTTATTATTGAAAGGTTTTCTTTGTTCTTATTGATATGATAC
>24535_Chr10_19456491
CTTGGATCCTTGTCACTGTTATTATTGAAAGGTTTTCTTTGTTCTTATTGATATGATACTGTTGTTTTCCCTTTGAATTTCATTTGCTGTTTCTGTTTCTT
>24536_Chr10_19519157
GCCATTTCGTATAAAGGGGACACAAATGAAAATTACACGCCATTTTGCCGAAGATATCTTCATTTTCCTGTTTCATCTCAAGTTGGGAGATAAAACATCTA
>24537_Chr10_19519492
AATCCGAGTTATGCTACGAATTAATATATTTTTGCTTCAGATGTTTAGTTATACCTACCGCTCTTTTTTATTTTATCTTCTTGTATTGCCTTGTTACTTTT
>24538_Chr10_19536571
TATTTTTAGTCTAAATAAATACTGAATAAATTCGAGTTTATTTGGTGGTGAATTCAATGTCTCAATCTGCAAGTTGATGTTGCAGTTTGACATGCAGTGGC
>24539_Chr10_19536725
CTCTTGTGACGAGTCTTGCACAATATTCATGGACAACTTATTATTTATTCATTTCCTTCTACCATTTCTGCTGTCTTTTTTCAAATTGCTGGTAACAATAT
>24540_Chr10_19543539
TTGTAGACAATTCTGTAATGAATGAAACGACGCTCCCCTATTCTTGTCGCAGCTCTTATCTAGAGGATGAGAATTTATTTTGCTCTTAGTGTTAAGATCCG
>24541_Chr10_19649680
TGATGGAAATTTTGGTTTTATTTTTATGAGGATTCATGCCTTTTGTCTGGAATATTTTCTTATTTTTTACGTAGCCTATTTTCTTTAGGCTGTTGATTTTG
>24542_Chr10_19649716
TGCCTTTTGTCTGGAATATTTTCTTATTTTTTACGTAGCCTATTTTCTTTAGGCTGTTGATTTTGCGGTCCTCTTGAACGGGCTGGACTATCTGTTTTTAC
>24543_Chr10_19649824
TGTTCGAACTACATTATCTACTGAAATGCTGGAACTCGAGTTTTGATGTTTCTCTTGGCTTTTTCTTTCGATGAATTTGTTAGGGGGTTCAGGAAGTGATA
>24544_Chr10_19659909
ATCGCCGTCGTGGATATTAGTACACTATAATATTTCTATTTTCTGCAGTTAGTCATGGTGTTGAAGATTTTCTTATTTCAGTTTTTTTCTCCAATACATTA
>24545_Chr10_19660158
TTCGCCCAGGGTTTGCATTCGAATACAAGCTTCTTCTTGAACGGGTTACCATTAATGTTTTTCTCGCGGATGACTTCTACTAGCCTTTCTGCAAATTTAGC
>24546_Chr10_19695110
CTAACCTCATTCCATGAAGCAATCTATGAAATGATATTTTCCCTTTTGCTAGATGAAACTTCATGTCTTTTCTTTTATAGGTTTATATTTGCGATTCATGT
>24547_Chr10_19695203
ATTCATGTTTAAACTGGGTGGCTTTACCAAGTAAATTATTCTTATTCCCCAAGGGAAGAACTCTAATTGCTCATTTGACTTCGGAATGCACTAATGACCGC
>24548_Chr10_19695524
AGCTGTTTGAATATTTGTTTTAGATAATGAGAATAATGAAGGCATTTACTATCTGTTTTCTGTTCAAAGCTGGATTAAATTTCTGTTCATGTTAGAGCCCG
>24549_Chr10_19714327
ACTTGTATGAACTTTATTGATATCTTATATCTTAATGGTTTTGTTTTCTTAATCTCGAAACGAGTTCAATAGTAGTTTTACTTGTTAATTCTACCTTGATT
>24550_Chr10_19718899
CACATGTTTTGAGTGACAATCATCAGGCTTAGATATTCATATTTTGGTTTAAACTTGGCTGTTCTGGAACTTGCATGAACCCGTCTGTTTCTTTATATCTT
>24551_Chr10_19719130
TCTCCGCTTGTAAAAAGAAATTATAAAAATAAAACTAGTTTTTTATTACTATGTTTGTTGGCAATTTCTTTAATTTTCCAAACATTATCTTCAACCATGAA
>24552_Chr10_19723251
AAATATATTTATTTAATGGAGATACGCCCAAGATAGTGCTTTTTATCCTTAACCCACCCATGCAAATGTCATTGATTGGTCTTGTTCGCCATTAGTTTCCT
>24553_Chr10_19727684
AGATGATGGTGTTCTGTAGTACATTTAGTACTGTGTACATGGGTTTGTGTATTATTGGATTCCTCGCTAATTTAATTTTCTGTTTGAATAAGGTTTTTGTC
>24554_Chr10_19727720
ACATGGGTTTGTGTATTATTGGATTCCTCGCTAATTTAATTTTCTGTTTGAATAAGGTTTTTGTCAGGAGCCTGAGCTAAGCGCTTTGTGTACGACCACTC
>24555_Chr10_19739622
TGTTGCAGTGTGAAGGATTATGGCATAATACAAGGAAATTAATTTTGCCCTTTTGAGTTTATAGTTCTTCTATTTGCTTTCCAAGTGCTTACTGCATTTCT
>24556_Chr10_19768297
AAGCATCTGTGGCATCTTCGGAAAATGCAGAAGGCAATCCCTTTCTAGTGAAATTGTAGATTATCTATAAACTCTTTCCCTCTTTATTATTTTATTTTCTT
>24557_Chr10_19787690
CTCCAACTTGGTGTGATTCTTTGTATAATTGCTGTTGAGAATTTTCTTTTACCGAGTTTTGAGCGTGCAAGCTGATTTAAATAAAAGTGTCAGCTGGTACC
>24558_Chr10_19809744
GCCTTGTAGGTCAGGGTTTCAGCCCCCCTTATTTTTTTTACAGCCCTGTCATTCTTTGTTTCATTCCTCTTCTGTCTCTTGTTGTTATTACATTTCTTCCC
>24559_Chr10_19809863
GAATTCACATAGTTGAAAAGATTATAGTTTCATTAAAAAGGATCTTTTTGAAAGTTTCCTCTGTGTCGCCTTTACTTCCTTCTTGCATTCGATTTCTTCTG
>24560_Chr10_19812210
ACGCTTTTCAGTTAAATAACATGGATATGAAAGCCATGGATAAATTTGCTATTTGTTTTCCCTTACCGTCTTTGCTTTCAAAATGGTAATTAAACATTTGT
>24561_Chr10_19819397
TAGTGTTTTTATTTTATGAGTAGCTATGAAAGCCTTCGTGGCTACTTCCTACTCTTGTGCTCGAGGATTTCCCCTTTAAACTAGTTAGTAGTTTGCTAGTC
>24562_Chr10_19834168
AGAACTTTTTGGATGTATGTTGAGACTTGTTTACAATAGGATTTTGTCCCATGCGTTGTTTGTTTTTATGCTTTTTCCATAGTCTAGATGTTGTGTTCACA
>24563_Chr10_19834245
CATAGTCTAGATGTTGTGTTCACATTAATTAAGTCACCGATGTGTTTTGTAGCTCTCATCTATCTAATAGCAGCTTACGTTGGTTATCATGTTCATGCGGG
>24564_Chr10_19834283
GATGTGTTTTGTAGCTCTCATCTATCTAATAGCAGCTTACGTTGGTTATCATGTTCATGCGGGGAATTGAAATCTGAATCTGATCCTTGAAAAGTATTGAG
>24565_Chr10_19843708
TCTCTCAACATGTGGAATTTATAATATATCACTCCTTTTCCCTTCCTGTCGTTTTGGGGCTTCAACTCGATGACTGACTTGATGTAGATGGATAATTCAAA
>24566_Chr10_19843776
GATGACTGACTTGATGTAGATGGATAATTCAAATTTAGCTCTTTTCTCCTATAAGATGCCTGGTGTTCTCTTATGTTTCTTTAGAATTTGTAATTTCGTGC
>24567_Chr10_19850410
TTAAAAATATGTTGTGAAGTTTTGATACCATTTATATCTTGCCTTGTTTTATGATGCCTGTTCATCTTTTTTTTTCCCCTTTCCTTCAAAACTTCTAGTCA
>24568_Chr10_19850545
TGCATTTCGAGATACTGTCGTCAATAACGCGGAAGGAAATGTTCGTCTTTATTGCCGCACGATTCACAGTAACATGGGTGTTCTGCAATTTTTTTGTTTTG
>24569_Chr10_19915381
ACATGTAAATACTTGGCTGGCAAATTTTTGGAATGAAATTGCTTTAATTTATTTGCTTGGTCTTCCCTTGGCTCTTGCCTTGGCAATAAAACTGATGATGA
>24570_Chr10_19930999
TGTAATCTCTGGCACCCATCCCATTATTCAAAGCTCACTCCTTTGGTTCCAGAATGATTTCATGAAAACAAATTTGATTCCAGATAACTATCAGTTCATTA
>24571_Chr10_19931526
ATATACGAAGTTCTATGGGTCTTGATATGAAAATAAACCTCCCCTTCACTATTCTTCAGTGTCATGAACATATTACAGGTGCAAGTATTGCTGTTCTCTTC
>24572_Chr10_19963092
AAAATCTTGGCTTTCAATAAGAAAACCACTTGTACTGACCTGTGTTAACCTCATCACCGCCCAAGTGAAAGAGCCCAAAGGGGAAAATTTTTCTCAAGTCT
>24573_Chr10_19990246
GTATGGACGAGTTAACCTGATTCTAAAACTACGAAAAATGAGGTTCTCCTATTAGCCAAGTGTGGAGCTTTGAAATTTCTATTTTTTTATTCTGTCACCAG
>24574_Chr10_20000955
TGTAAGGCTCATTTGTTTTCTGGAGTGATGTATTATCCATTTATTTGCTGGAAAGTTTTTTTTTTTTAAAGTGAATTATTTTTTAATGTTTGGTAGTGTAA
>24575_Chr10_20009606
GATCCAAGAATATTCATCAATGTAATCAGTCGATCAGGGGCTCTTATGTCATGTATATTTCTTGTTATATTGTATATAATTCATGTGGTTGAAGCATGGAT
>24576_Chr10_20012598
TGTACGCCATTATCTTGTATCCTATTAATAAAGCCTGGTTTAGCTTGTTCAGCATAACGGACTCCTCTACTCTCAACTATTCGCCATGCGAAATATGATGC
>24577_Chr10_20027520
TCAAATTCACGAGCCAATTTTCATGATGTATTGAATTCATTCTTCTGTGGAAGTTTTTGTTTTTGAAGTATCAGGTTCTTTCATTCCTGTGAAATGAAAAA
>24578_Chr10_20042773
TCAGTTTGTGAAACTTCAGTTAAAGAAGCCTTCTTGTTTTGGTTTCTTCCATTTTGTGAATTTGATGGTTGCTATAATTACTCGATACATGCCATCTACAA
>24579_Chr10_20042807
TGTTTTGGTTTCTTCCATTTTGTGAATTTGATGGTTGCTATAATTACTCGATACATGCCATCTACAATTACTTCAGAACTGAAGTGATAAATTAGCTAGCG
>24580_Chr10_20042831
AATTTGATGGTTGCTATAATTACTCGATACATGCCATCTACAATTACTTCAGAACTGAAGTGATAAATTAGCTAGCGAACACTTTCTTGAAATCAAGATAG
>24581_Chr10_20042870
ACAATTACTTCAGAACTGAAGTGATAAATTAGCTAGCGAACACTTTCTTGAAATCAAGATAGAAGTTGCTCACTGTTAAATTAGAAAGCTTTCTGTAAAAC
>24582_Chr10_20042897
ATTAGCTAGCGAACACTTTCTTGAAATCAAGATAGAAGTTGCTCACTGTTAAATTAGAAAGCTTTCTGTAAAACAAACTTTTCGTACAGAGGATGTGCAGG
>24583_Chr10_20042983
CAGAGGATGTGCAGGCGTAATGAATGAATTTCCCGAAGCCATTTTATGTTATTAAATGCCCCCATGTATCTCACAGTTCTTACTTCTAAGCTCACTTTAGC
>24584_Chr10_20053059
CAAGATGCTAGATTTATATTGGAATAGTAGCTGAAGAGTATTTTTGTTTTATATTGGAATAGTAGCTGAAGAGTATTTTTGTTCATGTGTCTTTTAATCGT
>24585_Chr10_20083404
CGGCATCAAATTTCTAGTTATTTCTGCATGGACTTGGTGTTTTTTATTGCAAATTCTCTCTGAATTTCTATTATGCCATCTTTTCTTATTTTGTTTTTCCT
>24586_Chr10_20096573
TTAAAACTAAGCTCCGTACAAGATTTCAAGTTCAGTACATGGTTTGTATTAACTGACCCTTTGTGTGTGTTTCATTTCATCTGGTATTTTCAGGCCAGCTT
>24587_Chr10_20096691
AGACGGTGAGACTTGTATTAAATTACTGTCCAATGCAATATATTTATTTTAATGGCGCATCACATGTAACGGATAAGGTATCGTGGATTGAACGTTGTTGC
>24588_Chr10_20096843
CAGCCTAGTAGTTCTAGCTGTTCCTTGATGCAATGAAAGATCCATAGAGGGAAATAGACAAAAAGAAAAAAGGATGGGAAAAAGTATCGTTTTTTTTGTTC
>24589_Chr10_20096878
AAAGATCCATAGAGGGAAATAGACAAAAAGAAAAAAGGATGGGAAAAAGTATCGTTTTTTTTGTTCTTTCGTTTTCGAAGCAAACAAACTAGTTGTCCAGA
>24590_Chr10_20096994
ACCGGCGGCTGTACATGTACATGTGTGAATGTGACAAGGCTGTTTGTTTCTTTTGTGTTTGTATCGTGTTTATCTCGAAAAAAATATATTAAATTAATATT
>24591_Chr10_20097049
TGTTTGTATCGTGTTTATCTCGAAAAAAATATATTAAATTAATATTTTTCAATGATTTTTATCACACTAAAAAACAATTATTTCAATATATATTTTTTTAA
>24592_Chr10_20122083
GATTGCCGATGAGCTTGAAGCTCAACCGGCATTCATGCTCGTTTTTTTTTAGATTTCAGGCTCAAGCTTTTCCATTGTAACAAAAAAGTACTGTAACGTTT
>24593_Chr10_20122190
TTCTGTAATTTCGTTCTATCTTTTCCGAGGTGGTGTGATTTTTCTTTGTTATATCTGTCTGTGAAGTAGCTGTTTGGTCGGACAAAAGCTTGCCTACTCAT
>24594_Chr10_20122220
TGGTGTGATTTTTCTTTGTTATATCTGTCTGTGAAGTAGCTGTTTGGTCGGACAAAAGCTTGCCTACTCATCTCCTAGGATGTATACTCGTTGATAAAATA
>24595_Chr10_20122284
TACTCATCTCCTAGGATGTATACTCGTTGATAAAATATTATTGACAAATGACAATATCCAAAGGTCTTAATTAGTTGTAGATCCGAAAAATCAAGAATTGT
>24596_Chr10_20133705
AGTAGCTTGATTTTGTATGTTGTCGAGGGAGCAAATGCATAGCGCATTCCATTATTCCACCTGTGTCTTTGATTTCATTATTTTCTCTTTCTTGGATGTTG
>24597_Chr10_20133837
ATGATTTGTAATAATCTTGTTTTCTACACGAATTTGGTGCTTGATCTCTTACTTCCGGTTTCCACTTCTCACGCCATATATATCATTGTCATCTCTGTTTT
>24598_Chr10_20133892
CGGTTTCCACTTCTCACGCCATATATATCATTGTCATCTCTGTTTTGCTTTCTGCTGTGCTTGGTAGTTGATTATCCTCTTATACTTTCAAGCTTGATAGC
>24599_Chr10_20140457
ATGTAGATGCTATTGTCAGATTGAATAGCTAAAGGAGTATTCTGATGGTTGATCTTTCTTCAAGGCAGTGTGGCAACTACTAGGTTTGTCTGGATATCTAA
>24600_Chr10_20140506
TGATCTTTCTTCAAGGCAGTGTGGCAACTACTAGGTTTGTCTGGATATCTAATTGAATTGTCAGATAACAGTTATATGTTGCTTTAAGATAGACTAATCTC
>24601_Chr10_20140541
TTTGTCTGGATATCTAATTGAATTGTCAGATAACAGTTATATGTTGCTTTAAGATAGACTAATCTCGAGTTTTGCTAATGCCCAATTACAGCATGCTTACT
>24602_Chr10_20140737
TTAAGGCTGTCGGTCAACAATGTTAATAAAATCACGCTGCCGCCTTTCCGAGAGGTACTCGTAACGTACTTGTGAATTAAGGATGAAGACGTCCAAGCTCT
>24603_Chr10_20153559
ATTAATGTCTTAACACTTGTTTCGTAATGCTAGTTTGTTGTTTTGGAGCCAAATTTAGGTTTTTATTTGTGACGTTGTTAAGGTTGGTTGTGGTAATACGC
>24604_Chr10_20153679
TTTATTTATGGATGAGGCAGATAGACATTTCCTAGTGTGTTTTATCGGTTAAATTTGTTTCATCTGTTCATCAAATGAAAAGACATGGGCAAGATCGGGAG
>24605_Chr10_20196934
TAGTTGGTTTCCTCGTTCCCTTATAACTATGAATAGATCTTTGCAATTTTAATTCTCTCTCTGTACCAGTGTGTCTGTGCGTGGTCCAGCTTGTTCACTGT
>24606_Chr10_20213875
TAGAAAAAATAACCCCGTTTAGAGTGAAATTCACAATATTGTTCAGTTTTAGTTCACAGAGTTTTCGTTTTTTGTGTGAATCTGGGTCTGCCATCTGGCCT
>24607_Chr10_20235671
AAATCTTACATTGGTTGGTTGGCTGGCAGTAAAAAAAGTTCATTTTGGTGAAATATGAAGGAAACGTGTCAGTTGCTACAACTATGCAATATTTTTTAAAG
>24608_Chr10_20316014
AATTGGTTATGTCTGTTGCGTCCGTTGTTTAACATGTGAAGGTTTGCCTCATGTCGTGTCTAATATTTTCAGGTCGTGCTTCTAGCTTGTGGTAATGGTGT
>24609_Chr10_20316114
TAGGCTGCCCCAGTATTGCTGACACGGTAAATGATAAAGAACGTCATACCATAGATTTACTCTAGTGGAGTTTTGATTTCCTCAGAGATGAACTCCTGAAC
>24610_Chr10_20316212
AACCATTTTGTACGTCTTCCAAGATCCTAAGTACATATTTTTTTTCGTCTCCTGTTTTTCTCGAATGGTCAGGAACTAGGTATGCAATTTAACGAAAGCAT
>24611_Chr10_20336738
TTCATCTGCCTAAAGGAGAATCGGAGCTAATCCTCCTCTGCGTTTTTTTCAACGAATTGGTCACTCTCGATACTCGAATTTACATCATCAAGCCCAAGCAA
>24612_Chr10_20342051
TTTCGGATTGTAAATTTTCCTTTGAAATGACAGTTCTCATTTGTGGAGCCATGATGGCGCTGCAATCTCGGTTTCCGCATCCATTATATGCATATTTCATG
>24613_Chr10_20348380
GTGAAAAGTCATTAGCTATATATTTGTAGTGATAGTATTTGCCAAATTTTACCCCTTGTTGTTCTGGGTGCTGATTGTTAGAACTCAATTCCAATGATTCT
>24614_Chr10_20348436
TGTTGTTCTGGGTGCTGATTGTTAGAACTCAATTCCAATGATTCTGGTCCAAGATTGATACTCTTGTTCATTATCTTAGATAAATGATACCCTTTGTATAT
>24615_Chr10_20348497
TCTTGTTCATTATCTTAGATAAATGATACCCTTTGTATATTGCCATGCCCAATATGCTTGCTTTCTGGCAAACTTTCGTTTCATTTCTTCTCCTAAACCAA
>24616_Chr10_20354429
AGTTATGTAAATTTGCCCTTTATCTAATATATACTCTTCCGAGTATTGCTAGGATGGTTTCTTGGAGCATCTGAAAGCATACCTCATAGGCCTGTCGATGT
>24617_Chr10_20377227
TCTTGATGAGTAGGAGATTCGATCATGGAATCATGCTCTGCCTTTCCGTCATTTACGGTGGTAGGTCTGCATGTCACATGGAATGATTTTCCTTCTGTAAG
>24618_Chr10_20377309
ATGATTTTCCTTCTGTAAGAAACTGCGAAAGAGGTAGAGCACTTTTGTCCATAATGCTGAGAGCATTGGCAGTTTAGCAATGCTGTAATCTTTGGCAGATA
>24619_Chr10_20377355
GTCCATAATGCTGAGAGCATTGGCAGTTTAGCAATGCTGTAATCTTTGGCAGATACCTGGATCCATAGCATCCATGGATCTCTTGAAAAAGCGTGAGCCTT
>24620_Chr10_20394693
GTGAGCTAGTAGTAGACCACAGTGAATGAAATTTTTCCTGATTCTCATTCTTCTTTGGCTAACCTCTCCAAATATGAATGCTGGCATATGCATGTGAGAAC
>24621_Chr10_20402579
AATTTTGTACAATTGCTGCGTAAAACAGTGCAATAAAATCTCTCCTTTCTATTTCTGGGATCATTTTGGATTGTATTACCTCAGGTTTGATCGCCGTTGTT
>24622_Chr10_20427362
CATTTGGACAGGCCGGTTGGGATTTACAAGGAGATGCGCTTATTCTGATCAGCATCAATTGTCATTGTTCTCTCCTTTTTCCCGTTTTGACTGTTTATGAT
>24623_Chr10_20427434
TCCTTTTTCCCGTTTTGACTGTTTATGATGCAAATAATGCAGGCTTTTTTAACATTCAAAACATCCATTTATGATGCTCGACTTCATTTTGAAGGTGATGT
>24624_Chr10_20445421
TTCTGGGGATGTTAACAATTTGATTTATTTAGTTGTAGTAGTCTTGTCGGAATAACTTCACCACTCTTCATCCTCTCTCTTCTCCGGTTAACTTGGTTTGT
>24625_Chr10_20445529
TGACGGAAGAACTCGGTGTCCTGTGTTCATAATCAGATTTTTTTTTTTTCATTTGCTCGTTTCTAATTTGCCTGTATTCACACAAACCATATGTATGAATC
>24626_Chr10_20469013
AGTTTTATGTCACTACTCTCATCAAGAGGCTGTTCGCAGAATTGGGTTCTTGATCGGCGGTGGCGATGTATATCTTTAGATATCTTCTGCGCTTTTTTGTC
>24627_Chr10_20469085
TCTTTAGATATCTTCTGCGCTTTTTTGTCTTAAAAGTTAAAGGTTTTGTCAGACTTTTCTATTTTCATGAACTGGTCGCGACTGGTAGGTCTTGTTACCGA
>24628_Chr10_20469179
TTACCGAGGATTCTACATCTTCTATATTGTACTTGAATAGTGTTGTGTTTTGTTTGGTCTCTGTCGTTGGCCTGTTACTGGTAACCTTCACAGGGTTTTCT
>24629_Chr10_20469293
TCTTTTCCGCTTCTTGTAGGTGAATTTACAATTTGCTGCCTGAAGCTGTTAGAAGCCTGTTTGCAATAGAAGGTTTTTTTAAAAAAAAAGTATTAAAAAAG
>24630_Chr10_20475490
TGTGGAATCTTGTTCTAAAATTTTGGAGATTGTATTATGTTTCTAGATTCATTATCGGCTCGTGAAATTTAGGTCTCGAGCATTTGGACACTAAGATCTCC
>24631_Chr10_20475619
ATTTACATTTGTGCCCGCCTGCTCATATATTCAGCCTTCTTTCTAGTTTTATACCCTTTCCTTTCTGTCTGCTTATATTCAGTTGTCGTAAACTTGTCGAT
>24632_Chr10_20475715
TCGATCTCTTTCCTGTTAAAAAAAACTAAAATAGCTCTTGAAAACACTGTATATTTACTCTTTTTTCGTTTTAAAGTTCCTTTTCTTTTTGTTGCTTGAAA
>24633_Chr10_20481220
GGAGTTAAGTATTTTGCTGTTATGTTAAGTACCCTTGAATACTTTTTACCATTTTACTTGTCGAGTTTTTGTTCGTCTGCTTAGTTTCTACGTATGCCTTT
>24634_Chr10_20481357
CTGTCTCTTAAGGTTTGAACTGCAATTTAGACGAAACCTCCACGAGGATTAAGACGATTGCCTGTTCCCATTTCTTGTTCTTTGTGCTTCATTTCTTAGGT
>24635_Chr10_20494338
GGGTAAGGGGAGGAGCCAAAAGGCTCAATACAAGCTAGCAATATATATGCAATCACGTGGAGTGTCTATCCCATTTTAGCTCTAATTAAGTGATGTACAGG
>24636_Chr10_20526267
CGGCAATTGAAGAAATAAAAGATAATAAATCATGAGTGATTTATTTATTTATTATTCAGGCAATTCTCTGTCCTGACAAATATCTTGGAATGCTTGATACT
>24637_Chr10_20556570
ATGTATGGAGCTATTCTTTATAGTAATTCAATTATTTGAACTGTAAGTTTAGACAATAGAATTGTACTAATTTCCAAGAAATTTATACATAATGGAGTTAA
>24638_Chr10_20563582
ACGGATGGATTTACCTTTGTTTTCAAAGATCACACCAGTATCTTTCTTTTACTTTTCTGCCTTTTGACGTTATGCAGGTTAAATACACCCACTAAGCTATA
>24639_Chr10_20563661
TAAATACACCCACTAAGCTATAATTATATTCACGAGTTTTCTTGTTCTTGAAATGACACGGGCTGTATTTCATAATTAATTCTCTCTTCAAGTATATCACA
>24640_Chr10_20577441
CAGGCAGGGATGGTTTAAGGCATTAGTTTTGCTTCTTCTTCTTCTTTTTTAAACCTTTGTTTTTTCTCCCCGTATTACTATTTAGAACCCTTTCAAAAAAC
>24641_Chr10_20577564
TATTCAGTATAAAGCTATAAGGTTTAGCATTTTCAATAACACTATGAATTATAATAGTATTTTTTTTTCTTTTGCATTTTGACCCATTTTTATTTTTCTTT
>24642_Chr10_20610015
TGGTACTGGACCATTGGAGAACTTGGCAACTCACCTGGCTGACCCATGGCACAACAACATCGGGGACGTTCTCATCCCTAGATCGGTCTCGCCTTGAAAAA
>24643_Chr10_20610125
GTATTGCTTATCTACTGTAACCATCTGCAATGAAACAGGATTTCATTATCATTCTGGTCTGTGTAAATTTAGAAGTTACTTTCTGTGGTGCCTTGAAATTT
>24644_Chr10_20610554
AGGTTGATATTGCTAATCTCGGAATTTTTAGTGATCCAGTTCACCTGATTTAAACTCAGTCAGATCAACCCTTGGATCTATCTCTCATGAAGTATATGTTT
>24645_Chr10_20647018
CTCTTGCATTTGTATTCGATTGTTACAATTTACCATTATAAAAAATTCCATACAAGTGTATCATTATTATTTTCCCCTCGCTTTTTGTATTCGATTGGCAT
>24646_Chr10_20651686
GGCATAATGTGAGCAGATATCTGATATTATTCATCAATAAAAAAAAATTGAAGAAGCAAAAGAGGTAGTGAACGTGCGCCTCTCTATTTATTTATTTTCTC
>24647_Chr10_20651729
AAAATTGAAGAAGCAAAAGAGGTAGTGAACGTGCGCCTCTCTATTTATTTATTTTCTCGTATAAATTGAAGCTCTCTCAGAGATCAGCTGAGAGGACCAAG
>24648_Chr10_20725446
GTGTGTTCTGTTTGTGGTACATCAAGCTCAATTATCTGTGAAGTGGTTTTATAACTCGGATTCTTAGGGTTCCAACACTTAATATTAACTTGAGTGGATGA
>24649_Chr10_20725638
TCTTTCATTGTCCAAGAAGACATTACAAGAATGAAATTGTTGCTTGTACCATGTTGTTTCAATCATTGGTGGCCCCTGGGACTACTATATGCACATGGTCC
>24650_Chr10_20784773
GTTCAGCAATAAATAGTGAATAGATGTGATACAAGCATCCAGTTTTGCCTGAATAAGTTCAATGCTCATATTTGATTATTTTGTATCCCAAAAGACCCCAA
>24651_Chr10_20819134
ATGCCTCTGTTGTCTATTTACTTTCAAATCATTAAAGAATCTTTCTTTGTACAACAATAAATATACCATCCTAAATGAAAAAGATAAGTATTTTTTGCTGT
>24652_Chr10_20819186
AACAATAAATATACCATCCTAAATGAAAAAGATAAGTATTTTTTGCTGTCAAATTTCTCTACACTACCACTCCTCAAATGCTTAGCAGTGCAGATTTCAAA
>24653_Chr10_20825822
GACAACAAATGTACCATCCTAAATAAAAAAGAATAGTTTTTTTTGCTGTCAAATTTCTCTACACTACCACTCCTCAAATGCCTACCAGTATAAATTTCAAA
>24654_Chr10_20832469
TCTGTGCGTTCTCCTGAACCCATGGATTTTGGTAGAGTTTTTTTTTTTTCCAAGTCACCAGTGTTGCATTGCTTGGGGTAGTAGTCCACAGAGCTGGCGTG
>24655_Chr10_20832659
GAAGTAAGATTCGGTCATTTGTGCTATTTATATAAACCTAGCTTGTCACTGGTTATCGTATTTCATCCTGCTATCCTCTTGATAATTCTGAACCGTATACG
>24656_Chr10_20856971
GGGACATTCACAATTATTTGAATGCAGTGGTAGTTGAAAACCCTTTTTCCAGTTTCGATTCGTCTGGATCTTTCGATACCTATACCTTTTGAATAGGACTG
>24657_Chr10_20858499
AATCTCTAGTCTGTTGATCCAAAAAAAGAAAAAAGAAGGAATTTCAGTCTTACTCTTGTTAACTTTATATGCAAATCTTAATGTTTATTGAACTCGACACT
>24658_Chr10_20858579
ATGTTTATTGAACTCGACACTGGATAAAAATTGTGACTTTGTTGATCTCCAATTTCCTTTTGTTTTGTCAAATGTCGTTTGTCTTCTGATATGTTTGATGA
>24659_Chr10_20858693
GATCTTTATCCATATTGGAATCCAGAGAAGGAAATCGTGATAGGGTTTGTAAGAACTTTGAGTTTTGTATGTTTGTTTCTTTTCAACGTTGAAACAGTGCA
>24660_Chr10_20875893
CAACATTGTGAAGGGTGAAAAGTTCCAAGTACTTTGTATTTTTTTTGTTTTCCTTTCTGCTTTCCGTTTCTCCTTGTCACCATGATTTTCATATACAAAAA
>24661_Chr10_20875956
CCGTTTCTCCTTGTCACCATGATTTTCATATACAAAAAACTAGTCATTTCAATTGGGTAAAGGCGCATGCATCTTTGCGTGCAACTGAAGAGCTAAATTTA
>24662_Chr10_20876000
CATTTCAATTGGGTAAAGGCGCATGCATCTTTGCGTGCAACTGAAGAGCTAAATTTATCAGTTTAACCTCTAGGTTCGTCATCCAACTTAAATTTTGACAG
>24663_Chr10_20891098
ACCCCGACATACAATTGTAAATGTTGAATAAAGTAAATGAGTTTGCCAGGATTTCGTTGCTGTTACAAGTTTTAGAATGGAATGCACTAGATCAATAAGAC
>24664_Chr10_20934084
CATTCAAAAGACTGCCATGAAAGATTGAATACCCACTCACAAAAAAAATCTTCATAGGAATTCTTCCACTGAAATTCCAGTTCTTCTGAGAAGCACAGCTG
>24665_Chr10_20986088
TAATGGCGTGCTTCACCAAACACGCAGGAAAGGTCAGTGGTTCTGAATTTAATATTGTTCCAGCTCTAGAGGGACTTTTTGGGTGATTTAAAGAAAAATGA
>24666_Chr10_20986157
AGGGACTTTTTGGGTGATTTAAAGAAAAATGATTTTTTTTTTGTGTTTTTAAATATTTTGATATCATAATATAAAAAATAAATTTTAAAAAATAAAAAAGA
>24667_Chr10_21007164
GGTATGCTTTTTATTTTTTTTAACGTGTAATAAATTTCCCGTTTCCAGTTTCTCTGCAGTGTTCTCTAAGTAATTACGAGAAGCATTTCCCCCCTGCCTTC
>24668_Chr10_21011133
TCTCGTTTCACATGCTATTGATCCGTGAATAAATTCTCCTGTTTCGATCTGTTGATTGATTACTTCCTGTTTTCATTCTTAAAAATATCATGGTTTTAACA
>24669_Chr10_21058773
TGTAACACATGGAGTGCGAAGATCAGTATAAAGACTTCCTAGATTTTTTCACCAGTGCCCACGACCTTTTGTTGCTTGTACAGAGCTTGAAAATATTTTAT
>24670_Chr10_21060327
TGTATCTGTAATGCATTGAATAGAAAGATCAGTATAAACTTTTAGATTTCAGTTTTGTGTGTAATCTTGCTAGTACTCAACCTCGCTTCCATGGTTTGTGC
>24671_Chr10_21060443
TATGATAAAGCTTTGGAAGCAGCGTTCGGCTCCTGCTTCTTTTACTTGTTGATAATGATATTTCTCTCACCCTGAAAAAAACATTATCCATTCTGTAATAT
>24672_Chr10_21129271
TATTGTCACTGTTTCATCAAATGGAAAATCATAATCTCTCATTGCAATTCAGACCATGTACCATGATGTAATTACAAAATCTATTTCACATACCCGAATCA
>24673_Chr10_21130398
CTGTTCAATTTCTTGCCAAAAAGGGGATCGTTTTTCGCAGTTTTTATATGATATAGAGAGAGAAATGGCCGGAAAGGAAGAGAATCGGATATTTGTCGGAG
>24674_Chr10_21135076
CAAGTCTTGTGTAGGATGACGCAATTGTTAAAATAGTTGCATTCAGATCTGATTTTTTGGTTGGCTTCCATTTTTAACTTAATCGAAACCGAATGAGTGCA
>24675_Chr10_21146944
ACTCTGCACCAGTGTCCAATAATTTATGTATGTTTCCTTGAGGCATTTTGAATTATGGTACTCCCCAAAAGAAGCTGCTCTTGGAGCATTGATCATGGAGA
>24676_Chr10_21146988
ATTTTGAATTATGGTACTCCCCAAAAGAAGCTGCTCTTGGAGCATTGATCATGGAGACGGTTTCTAGTTTATGACAGTATGTACATAGTTATGTTATCCTG
>24677_Chr10_21147033
TGATCATGGAGACGGTTTCTAGTTTATGACAGTATGTACATAGTTATGTTATCCTGTACACGGGCATTATTTATATATTATTTGTATGTCGTGATGCTAAA
>24678_Chr10_21170411
GAATTTGTAAACTACTTTTGTCTTAGATATTAATGATTCTAACTTCTCTGGAAAGTCAGATGGAGACTAGAGTACTGTATAATGTGAAAATGGGTACTGAA
>24679_Chr10_21170511
ATTCTCCATGTTAGCTGGGAAATTTTGTATCAATATATTGCTTTTCTTTCACACAAATTTTGCAGCAATCTTTGCTCCATGTAGCCAAATTTTGAGTGGTG
>24680_Chr10_21210781
TTTCTTTTTACTTCTGCAGTGGATAAAATGAATTGCATTGTTCGTAGTTGAATATCCTGTCCCATGTCAATTGATCAGAATTCTGAAATTTATGCTGTCCT
>24681_Chr10_21214628
TTTTCCTATTAAGAATACATGCTTTTGAAATGGGGTTTTAAGTTCCCTGTATTTTACCGGCTCTCAATGTCTCTACAATTGATTCTCCTTTTGTTCCTCAT
>24682_Chr10_21219362
TATTTATGTTAAACTGCCAAAAATGAGGATCGGTGTGCTTAACTTGCATCATTTCATTGTGATCATACCAAATCGCTCATCATGCCTAACCTTCAAGGTTT
>24683_Chr10_21219467
GGGGGTTCAGACATCGCACGTGGAGTAATCCTACCACACTTTTAAGTTTCTATGTTTGTTCTAAGCTTCAATTACACTGCATTAGCCGCTGCCTAAGTTGA
>24684_Chr10_21246522
TTACTAAAATCACTTTTCATATTCCATATATGAAAGAATACAGTTTTTTTATAGATAATCTCTCCCTCTCCCCTAATGAAATGTGAATATATCGTTTCATA
>24685_Chr10_21267319
GGAAATCAGAAGGAGCCCCGTCGAAACAATGAAGCTTTAATTGCCGGCTTAAATGCTTAGTGGAAATAATATTTCAATCTCTTGACTACATGGCTTGTTAT
>24686_Chr10_21267356
TAATTGCCGGCTTAAATGCTTAGTGGAAATAATATTTCAATCTCTTGACTACATGGCTTGTTATTATCGATTCAAAACCTCACCTTGAAACAGCAAGCTGA
>24687_Chr10_21268416
GATTTGATGCAGGAAGTTTACTCTTCATCAAAGAAACTTGAATCTTGTTCATAATTTTTCTTTGATTACTGGGTTTGAATGATGTTGATTCCTGCTTGTGC
>24688_Chr10_21268459
CTTGTTCATAATTTTTCTTTGATTACTGGGTTTGAATGATGTTGATTCCTGCTTGTGCTGTCTCATTTTTTATTCAATTCTTGTTTTGATTGATTAAGGTT
>24689_Chr10_21268504
TTCCTGCTTGTGCTGTCTCATTTTTTATTCAATTCTTGTTTTGATTGATTAAGGTTAGTTTGGGTTTGACGATTTCTGTTTTAGTTTTTCCCTTGTGGTTT
>24690_Chr10_21271180
CTGATGTAGGTTTTTTCTTTCATTGAATGGAATTAAAGTTTTCGGTCCTGAAATTTGATTTCCACTTTTGTTTAAATCTCTTTCGATTTTTAGATTCAGAT
>24691_Chr10_21274337
GGTATTGCATGTTTATATTGGAAACAGGCAATGAGAATCCTGGCTGTTCTATGTACGCTTGTGTTCTGTTTTCTTCTTGTTTCAGAGCTAGTCTTAGTTCA
>24692_Chr10_21274386
TATGTACGCTTGTGTTCTGTTTTCTTCTTGTTTCAGAGCTAGTCTTAGTTCAGAACAAACCATGCGATTAATTTCATACAAGCAACGATTCTATTTATGTT
>24693_Chr10_21274432
AGTTCAGAACAAACCATGCGATTAATTTCATACAAGCAACGATTCTATTTATGTTTTTGTTGTCAAGTGACGGGCTACCATTTCACATCGGAACAGTTTTC
>24694_Chr10_21292182
CCTCCATTCATTCATCCGTAAATAAAATGTTCGGCCAACAAAATTCTTTCATTTTTCAGCCCCCTTGTTCTTCACAAGCACAATGGCTATGGTACTGCATC
>24695_Chr10_21374752
GTATGTTGTTTAACTATAGCTACAAATGCATTCAAAAATCTTGATGGTTTCATTACTTTGTACGATCAAAACATGGGTCAGAATTAGACTTCAATTTTCAT
>24696_Chr10_21377555
AGCTCATGTCTATCATTGCAATGTATTTTATAGTCGTTTTTCTCTCTTCTAGCCAAGCAATCAAATATCTTACCTTTTTTATCGTAACAAGAAAAATCCTC
>24697_Chr10_21377590
GTTTTTCTCTCTTCTAGCCAAGCAATCAAATATCTTACCTTTTTTATCGTAACAAGAAAAATCCTCCTTTCTACTAGTACGAATTCCAATGATGGTAGTTT
>24698_Chr10_21405897
GGATTTTAAGTTCCAAGCCACTAATGAGAAGTATGAGATTTTTACAGGTGAAAATTTATCCTCACCATGCCTTGTGTGCAGATTACGAGGTCTACCATGAC
>24699_Chr10_21414452
GCCTTGATGGATCAGTAAAGGAAATAGAAGGATAAGATTCAAGCACTTGGAATAACGTTTTAGGAATTCGATCAGTAAAAGAAATAGAAGGATAAGATTCA
>24700_Chr10_21424890
GATTTCCATACACTTAATGACTGGATGCTAGGTGTCCTGTCACTTTACTTATTGTGCTTTCTTCACATACCCTAACAAGGGAAACACTATCCTATCTCCTC
>24701_Chr10_21424933
TTTACTTATTGTGCTTTCTTCACATACCCTAACAAGGGAAACACTATCCTATCTCCTCCAACTGGTATTTCAAGTTTGTGTTGAGAGGGCGTTGGGGGAAC
>24702_Chr10_21425053
GTGAGAAGTAAAGCACTCACCAAGCCACTATAATATATAACTTTTCATTCTGTAGTGTTCAAAACCCTCTTCTATGAGGTAATTTTGGAGTTTTGAAGGCC
>24703_Chr10_21429040
TTCTTCATTTTATAGTGAATATAAAAAAAAAGGGAAGAGATGTTTCAGCGAAATAGCCATGGAAGCGTGATAATCCATTTCGGTTCTCTTTCTATGCCCAA
>24704_Chr10_21460503
AAGCCACAATGGCTGTGTTGGTGAAAATTTGTGAACATGTTTTAGTTTCTTTTGAGTTGGCTCAGTCTCTTGGTGGTTACCTAACAGAATGATGTCCCAAT
>24705_Chr10_21460535
GAACATGTTTTAGTTTCTTTTGAGTTGGCTCAGTCTCTTGGTGGTTACCTAACAGAATGATGTCCCAATCTTTGCTCCTGAATATGCACTCCCCATCATTT
>24706_Chr10_21460564
TCAGTCTCTTGGTGGTTACCTAACAGAATGATGTCCCAATCTTTGCTCCTGAATATGCACTCCCCATCATTTTTCACACTCAATATTTTTTATTCGCTCTC
>24707_Chr10_21460595
TGTCCCAATCTTTGCTCCTGAATATGCACTCCCCATCATTTTTCACACTCAATATTTTTTATTCGCTCTCTCCCCTTCCAACATTATTTTGGTATACTAAT
>24708_Chr10_21460658
CGCTCTCTCCCCTTCCAACATTATTTTGGTATACTAATCATGCTTTTGCCAGATTTCAAGTGTAAATTATGAATGGTGGGTTTGGAATTCGTTAGGTTTTT
>24709_Chr10_21523781
TTGGATTTACGAGGGACTATAGAACTCTGTGCACGAAGGCATTTATTTGCTATGTTTTTCTTGTTGGCATTATTGTTTTTCCATTGTGTTGTGTTGGCAGC
>24710_Chr10_21531592
TGACAAGCGGTGACTGCTACGGTGACTTCAAGTGATGGGTTATTTTTTTTATCTATTATGAAAAGAATAAATAAAATGCTTGCATGAAAAGTTTTATTATG
>24711_Chr10_21531640
TTATCTATTATGAAAAGAATAAATAAAATGCTTGCATGAAAAGTTTTATTATGCTAAAGCTGTAATTATTATTAATATTTAGAGATAAATATAAGAAAGAA
>24712_Chr10_21535578
AGTAGAAATTTTGTGTGGGTTTTATTTTATTTGAATTCAGTCTTGTTCCGAATATCCCTTGCTTCTTTTTGGTTGTTTCCCACTGATATCATTTCTGGCTA
>24713_Chr10_21544935
AGGTTGTTCATTTGTGTAAGTAATTAAGAACTGACTAGGGAGAGTTTATTAGACCATGAAATCCATGTCTTTCGTGGCCAGAACATAAAGGGCTGAGGGTT
>24714_Chr10_21574017
TTGTTGTGAAGACAGAAAATTATGTGCAAAAGTTATCCACCTTTATCTGTAGTCTATTGGTAGTACAACACCAATTTTAATCTATCAATACAGATCTAGAC
>24715_Chr10_21574072
ATTGGTAGTACAACACCAATTTTAATCTATCAATACAGATCTAGACTTGGAACATCTTTGTTATGTAACTCTTTCCCTAATCAGATATTACCTAATTGAAT
>24716_Chr10_21574126
TCTTTGTTATGTAACTCTTTCCCTAATCAGATATTACCTAATTGAATTCCATACCGTGTTTGACAATTCAATCTCTTACAGAAAATTTGCTATAATTTGTG
>24717_Chr10_21602278
TTTACAAAGTATAATATAAGTAATCAAACATCTTCTAATTCATTTGGACGAACAAGGTGAAATTTCAATCCCACCTTATTTTATGTACCGTAGTATTGATC
>24718_Chr10_21602499
AACTGTAAGAGAAACAGATACATATATTGAAGTTAATTAACTTTTACACTAGTTAATTATATTCAGATGATCTAGGGCAAGGTGTGTCATCCTCTCATAAA
>24719_Chr10_21656999
GTATGCAATGGTAGATGGTAAATGTATATACAATATTAGCATTATTTGCTATCCTCATCCCTTGATGTCGTGCGTGTGTGTAAGTGCCTGTTTGGGAACAT
>24720_Chr10_21657083
TGCCTGTTTGGGAACATGCGCGATTTGGAAATACAAGTTGCTTTGCAGTTATGCCCTTGTTCCCAACAGGCCATAAGGCTATGGAAAAGTATGAGTATGAC
>24721_Chr10_21657151
GGCCATAAGGCTATGGAAAAGTATGAGTATGACTACTTAATTCATTTCTTAGGACTGTCTACAATGTCACAGCTACGTACTCCGGCTTGCACAAAAAAAAA
>24722_Chr10_21674223
GTAACAGCATCTTTGATTGCTATCTATGATGGGTGAAGTTATTTGTAATCTATTCCTGCTTCCTTGCATGTTTTATTCTCGTGTACCAAAAATTTGCATTC
>24723_Chr10_21674342
TGTTTGCCCAGCAATCTTATATGCTTCTACCATGCTGGAAATGTGCAGGCACTGATGCACCCATCAGAATGTGGAAGATTGTAAGCTTGTTGATCGACTAT
>24724_Chr10_21674870
GTGTATTTAATGGATGTGGTGTTTTTAATCAATGATTATTAGACTTGCCTAGTAACCTCTTAAAAGTGCTTTGCACGGGTCAAGTGTATTTTTTTTTCAAA
>24725_Chr10_21674952
AGTGTATTTTTTTTTCAAATTGTTTTAAAAATTAACCTAGTTAAATGTGTATCTGATTCATCTAGTTAAACACGAGTGAGATACGACTAGATAAACAATAT
>24726_Chr10_21675078
CACTAAAATAAAATATTATTTTATTTAAATAAAAGCAATTTAATTTCATGATCCAGTGACTCAAGCTATTAGCCTGTTTGATAACTATGCATTTAATGGAT
>24727_Chr10_21682639
TTCTATTCTTAGTTTCAAACAATATTGCAAATAGATTGGATTACGACCCTAGTTCTATTCTCAAAGTTTGCTACCAGGGTTCACAGTTTTAACCGAGCCCA
>24728_Chr10_21688080
GTCTGCAACTGAGATTTGGTCACGTTGCAAAAATGTAATATTTCGACACTACATTTCACAGCTTAGCATTAGCTGGTTGGCGTTTCCATTAGATAGTCCAA
>24729_Chr10_21738617
CTTCAGTGGGATAGTCTAAAGGAAAATATGGAAAGAAATTTTGTTTTTTTAAGACAATTTATCCTGTAATAAATTATTCTATGTAGCCTTGGTTTATTTGA
>24730_Chr10_21738684
AATAAATTATTCTATGTAGCCTTGGTTTATTTGAGATTCATCATTAATGCAAATATCCAGTCAGACTCGAGTTTTTACATGAAAATACAACTGGGCCTGCT
>24731_Chr10_21745711
TGTGTGGTACTGTTTGGATATCAAAATGTGATCTGTGGACATAATTGTTCATGTTGTTGACTTGCTACATCAACTGTGAATGAGCGTTGAATTTGAAACTG
>24732_Chr10_21745762
TGTTGTTGACTTGCTACATCAACTGTGAATGAGCGTTGAATTTGAAACTGAATAGGGGTCTTGAACTACTAAGTGTAGACATTTTCAAACTTGATGCTTGC
>24733_Chr10_21745843
TTTTCAAACTTGATGCTTGCTGGTGCTATTAGCGAAAAATTATGATTTCCAATTACGTTTTTGATATTTTGATGGCAGAGTCAATTTCCCATTTTATTTCA
>24734_Chr10_21761262
TTTTGGACATGATCTCTAGTCTCCCATGTCTTGAAAGCTTCATTTCAGTCAACTTGTGCTCAATGCGAATTGATTTTGGGTTTCATGCGGGTAATTATCAA
>24735_Chr10_21761397
TATGCTTGATTTGTTTCTCAGGTGAGGCAATAAACAGTTCGGGACCGTCCAACAGGGGGAGCAAATGAACGTTTACTTTCAAATTCTTTTTGCCATGAATG
>24736_Chr10_21768865
CACTCAGTTTTGGGTTGTGTTTGTATACAAGTCTGTTCTGTGCAGTTTGTACATCATGTTAAAGTCAGTGTGTCTGCAATCACACTTAAGTGTGCGTGCTC
>24737_Chr10_21797524
AGGTCGAGTTCTGAGCGAAGAGGAACGCGCTGCTGAAAACGTTTATATTCAGGCCTGGCCTCTTATCTCACCTTTCCCCATCTCGCTACCTCTCTCTTATT
>24738_Chr10_21798062
TCTGTGGGTTTGTAGAAAATGGAGAGGGAAAGGTTGGAGAAACTGAAGCTAAAGCAGGAGAAGGAGAAGGCAGAGAAAGAGAAACAGGGTGCTGACAAGGT
>24739_Chr10_21798829
GTTGTCTTTGGAATACTTTTGAACAGCTATAAACATAACCATGTTCTTCTATGTAGCTCTGCATCTGTTGATAGTTTTCCTATCCTAACTTTGAATGATCT
>24740_Chr10_21807988
ACATCATTGTACTACCCGCGTCTCTCATTCAATCAAATCTGTTATTGTTTAGGTTATTGGTGTTTCGTCGCTATAGTCTATTGGTGTTCATTTTAGCTGTA
>24741_Chr10_21808096
GCTGTATAAACATAAATTCAGAGTTATTAAAATTTTCTGTTCCTATTGTCAATCGTGCCTTTGATTGTGGTAGTGGCAAAGTGCAGAGCCAGGAAGCTCGC
>24742_Chr10_21818794
TGTACATCAGCTCATGTGATCCATCAACTACTATTAAATTTGCTTGTTTGACTTGAACAGTTCATGAATGAGAGCAGCGTAGCATAGAAAAGAAGTCATTT
>24743_Chr10_21827722
TGGAGATTTAGTTGATTTTGCTGTTAAAGAATGATATTTTTAGTTGATTTAAACGCGTCTTATAATGCCATTTTTGTCATGTGCTCAAGTATGTGAACACC
>24744_Chr10_21836387
TTCTCACGTAGCAACATTATCTTTGCCTTCATCAATATTATAGTTGAATGAAAATCAAGATTCAAATTAATTTAACCTTTTATATATATGAAAATCAAGAT
>24745_Chr10_21854436
ATTTCTTAACTTGATGTTACATACTGCAAATCTAATCATGGTTTTCCTCCAAGATTTCATTTCTTTGTACAAGTTAGGCAATCTTCCATGCAAGTTTATAT
>24746_Chr10_21879394
TCATATACATGGTGTCCCACTTGACTAAATGAGCTAGCATTATTTGAATTATTCCTCTTGGATGCATATCCAATTCGGTGCTGATCGATACTCCTTGTGAT
>24747_Chr10_21879475
TGATCGATACTCCTTGTGATTAATTGGAAAATAAAAGCTGGCATTGATTTGATTGCGGTTGTTGATGTGATAAAAAAAAAATTCAACTTCAGTCTTGCCTC
>24748_Chr10_21898416
ATTCTACACGGATAGATGTGTAAATGAAGTTAAACTTTCCCTCTTGGTTCATTTGTGCATTCTAATATGGATAGCAGATATACATGTTTGACTTGAGAAAA
>24749_Chr10_21898486
ATAGCAGATATACATGTTTGACTTGAGAAAATTCAAGAATTGCTTTTACTAATCCCCAGCAATGGCTGCTTTTGTTGTTTCCTGATTCTAAAAATCCATCC
>24750_Chr10_21920859
TTTTTTTTTAATGATTATTGATCTTGAAGGGTTTTGTTTGTGCAGGATTTAAATTGATATAAAAAATGTTTGGGAGAGCACCAAAGAAAAGCGACAATACC
>24751_Chr10_21923246
TTACTGACATGGAGCTTGATGAATGTGAGGAAACTACTTTACATGATGTGAACATTGAGGAGGAGATGAGGAGGAAGCAACAACAACAGGCCCAAGAAGCA
>24752_Chr10_21923472
GGGTTTGACAATTATTTAAGTAATAAGATTCTCAACATTGTGATAGGAGATAGACTTCTAGTTTCCTGTATGGAGATTTCACCTATGTTTGCAGACTCGGG
>24753_Chr10_21923584
TATTTGAACCTTTGAGAGATCTCCAAGAACAGCACCTTGGTGTTTTTTTCTGTGCAACTCTTACTTGAATTTTGGATTTATAGTTTGCCATGTAGCTGCTT
>24754_Chr10_21923796
AGGAATGTTTGTCTGGCTTTGCAATTTGCAATGTTGATGTTAGTATTGTGAAGCTGTTGTATGCAACATCCTGATTGAAATTACTGCTTTCAAGCCTGAGG
>24755_Chr10_21946015
ATCTATGTATTCAAGGCTCATAAGTATTTATGCCATCCTTTATTTAAACCAAGTTTATCTTCTCCTGTATCATGCTTATGCCAAACATTCATTTCCTGCAC
>24756_Chr10_21976586
CTACATCTGTAAAAAACAAAATGAGTTTAATTCTGATTGTTCCCTTTTTCATCTCTTCTGTTACTAAATCTTGTTGCTGCATTGATTTTTGTTTAGTAATG
>24757_Chr10_21976710
CAAAGGGATTTATAGTGCTTTGCATTTTGTGCTTGTCGTTTTACACCACCAAAATCCCTGCCTGCCAGTAATTTTATTTGTATCATTTTTTAGACTTGTTG
>24758_Chr10_21976748
TTTTACACCACCAAAATCCCTGCCTGCCAGTAATTTTATTTGTATCATTTTTTAGACTTGTTGGCTCCAATACCTGAATCTTTCATTTTACATCAAAGCAA
>24759_Chr10_21976787
TTGTATCATTTTTTAGACTTGTTGGCTCCAATACCTGAATCTTTCATTTTACATCAAAGCAAGATTGGATGTTTCTTAAGATAATTTTTAAACGAATTTCT
>24760_Chr10_22016189
AGATGACATTTGATCCTTAAATCCATTGTAATTTAGTACATAAGATTTTGATATGGGGAATGTATAGAGGGTATAGGTGTGTGTTCTTAAGTTATTGTCTT
>24761_Chr10_22016227
CATAAGATTTTGATATGGGGAATGTATAGAGGGTATAGGTGTGTGTTCTTAAGTTATTGTCTTTCCTTTCGCAATCATCCCTTTTGTGGATTTCCCTAGAT
>24762_Chr10_22016253
TAGAGGGTATAGGTGTGTGTTCTTAAGTTATTGTCTTTCCTTTCGCAATCATCCCTTTTGTGGATTTCCCTAGATGTATTAGAGAATCATTTGAGTCTCCT
>24763_Chr10_22016336
GAATCATTTGAGTCTCCTTTTGAGGCACATGTATAATTTGTTGTTTGTTTACTTGTTCTTGGCTTCCCTGTTTTTCTGCAAATGAAACACCAATTCCCTTC
>24764_Chr10_22016387
CTTGTTCTTGGCTTCCCTGTTTTTCTGCAAATGAAACACCAATTCCCTTCAAACCGATCCTCAGTTTCCTCTTTAGTCTTCCTCTTTCTCTGTCTCATACC
>24765_Chr10_22020565
GTTAACTTCCTGTTTTTCATAAGGAAATGATTCATATCCTTTTTACTCTTAATCAACTTTCAATGTCCCAATATTTGAATGATTTGCTGGTGCTAATTATG
>24766_Chr10_22075394
AGCGCCAGAATTTTGGCCAGACATTTATCTTTAAAACCTTTGCTCTTCGTAAAAGTTCTCTCTTTCGTTTTAAAGTTTATTGGATCGTGAAATCATCTCCC
>24767_Chr10_22102171
AATTAGGGTCCCTAAACAAGCGTGTTTTATGAAAAAGGGTTCCTTCAAGCACGTTCTGTAGTTGCCTGTAAGCTCATATTGTGATTTTAAGAGCATGGATG
>24768_Chr10_22151535
AGTGGTAAGACCAAGCACACACATTATCTATGTCTAGGTACTTGGAAGCTACAAAGAAAAAATAATTGATCGTAAAGCTAAGCAAAGAATTTCAAAAGGAT
>24769_Chr10_22168093
GTCCTAAGATTTTTCAAAAGAATGGCCAATATATTTTTCTAGCTTCTTTCAGCCTGACATGCCCCACTTCATCTTTCGAGTTTTGGTACACAATTGTCAAG
>24770_Chr10_22179742
TTCTTTCTTGTATCTATTCTGTGAAAAGTTGAGTTAGAAATTTTCATATCTAATTTTCACTGTTGGAGTGTCCTGGGATTTTTCCCATGCTAGCTAGTTCT
>24771_Chr10_22179806
GGAGTGTCCTGGGATTTTTCCCATGCTAGCTAGTTCTTTTTCGTATGGTCAATATATTTTTCTAGCTTCTTTCAGCCTGACATTCCTCACTTCATATTTCG
>24772_Chr10_22179897
TCATATTTCGATTTTAGTACAATTGTCAAGTATAGATTACATCTTTCATCATGTGTTTGGTGCTGAGAGTGAGTTCTCTTTGTGCAAAAGAGACACTGGTT
>24773_Chr10_22243486
TTTGTTTGTATTCTACAAACTGTGCTAATTCTAGTCAATTCTGCTTGGGGAGCTGCTTCTTTCCTTTCCTTTTCCCGTAGTTTTCAGCGCAGGAAAACTAG
>24774_Chr10_22248257
CTGATATGTTTACCATTTGTAGCAAGTGTTGCATGACAGCTGTTTTTTGGATTTGTGTGCTTTTCATATTCTGTTCATATCTGCATCTATATTAGGTACGC
>24775_Chr10_22248378
TGTACGAAGTTCCCCACACTAGGTTCAATTATATCACATTATTTGACATGACATCCAGAGGAAATTCAGTGTACATTTCATGGCACCAGTTTAACAAGACC
>24776_Chr10_22249151
GTTGGTCTGAGAAGAGAAGAGATATATACCAAAGTACACTAGTTATTTTTTATTGGTGTTCTACTGCTTAGAGTTTTAATGGCTGCCTTGATTTCTCAGCC
>24777_Chr10_22249209
TTCTACTGCTTAGAGTTTTAATGGCTGCCTTGATTTCTCAGCCTTCTTTCACATTATCCTTAACTTGACCTTTTCGATGGTACTGTCACGGTTTTTTGATG
>24778_Chr10_22249287
GGTACTGTCACGGTTTTTTGATGTGTTAATGTAGTCCTGGTCTTCGTCTCTGTATCTGTTTCGACCATGCAGCTTGTGTGATTTCTGCGTTAGCACAAGTT
>24779_Chr10_22273279
CAATCTCTCACCACTAACTTACCTCTCCCTTCTCTCTTTCTCCCAAAACCAACAACAACAAAGCCCCACCAATTCACACCTCTAAAGCAGCAAAAACCATT
>24780_Chr10_22276196
CTATGATAGGAGGCCCTTAATGACAATTCTTTGCTGAGTTTTTATTGTCCATACTTTTGATGGTTCAAGATTGACCCATCCATTCAGACAAATTTGTTGAA
>24781_Chr10_22276265
ATTGACCCATCCATTCAGACAAATTTGTTGAAATTACGAATTTGATTGGCAAGTGTTCATGAGCTGCATCATATCTATTTTAGTTGTTCTAAAGCATGCTC
>24782_Chr10_22295177
AGAATTTGTTTGATGTTTTGTAAAACTTTGAAGTATAAGTTGTTTATTGTAAAATCAGTTTGCATTTTATGAGGTGGTTGAATGATGTTCTAGGCTTGGAC
>24783_Chr10_22295291
TTGTGTAACATGAGTTGGAAGATGAAAGAAAGACAGGCCAGGTTTCCTCCATTGATTTTGTTCCATATGCAAAGCTGGAAAAATCCCATTGAAGGCTTCAG
>24784_Chr10_22341388
TTTTGGTGACCATTTATCCTATCAGTAATATTTTTAGCATATTCCAATTTAAATCTGCTCCTTTTTCTGGATGATCTGCTTTCAGAATTGTTATGAACCAT
>24785_Chr10_22368905
TTTGTCGTGAATCATATCAATGGAGCTTGTTGATGACACTTTTTTCGAGCAGTTTAATGTTTACAAATCCTAGTCTTGGATAATTTGCATGTATAATACAA
>24786_Chr10_22374454
TGCATATTAGATTTTATATCCTGGAAAAACAATAAAAATGTGTGCTCTCTACAATTCTGTTCTGTTGTTATTCTCCATAGAAATTGCCATGAACTTGCCAA
>24787_Chr10_22403041
ATGTATTTTGTAGTTAATAACATTACTTACAACTATGTTGTTTGTGATGCCGTTTCTATTTTGCTGGACATGTTTTTTTTTAGTTCAATTGCATGCTTTTG
>24788_Chr10_22403134
TGCTTTTGTACATATGTTTTAAGCTAATAATACGGTGATCTTACTCTCCCTTTCCCTCTCTAGATTTAATGTATTACTAGCTAATTTTGGCACTTTACTGC
>24789_Chr10_22403186
TCCCTCTCTAGATTTAATGTATTACTAGCTAATTTTGGCACTTTACTGCTAATATTGAATTTCTTTTTATTTATTACCTGTACATGGACAATAAGAAAAAG
>24790_Chr10_22404833
GTTGTGTTTTATATGATTACAACTTATATTAATTCTTAGTATTTAGTATGATATTGGATGATCAAAGGATTCTCCAGTTCCAGTCATTCTCATTCGAGTTC
>24791_Chr10_22412880
ACAATCTTCCAATCTACTAGCTAAATAAATATATTTTACTTAATTCAAGCATATACAACTGCCTTTAACTTCATTTCTTGTGCTAATCTTCTTTTTTTTTT
>24792_Chr10_22425391
GGACAGGATGTAAATTTTGCTGGTCAATGCACAATGTATTTTCAGTTCCCATTTTCCATTGCTCCTCTTTCTGGGAGTTAAAAATAGAGGATCGCATTCCG
>24793_Chr10_22425454
CCTCTTTCTGGGAGTTAAAAATAGAGGATCGCATTCCGAGGGGACCTCTTAACTTCTAATATGCTTTAGGTTTAGGATCCTTGGAAACTAGTATGGTGATA
>24794_Chr10_22425528
GGATCCTTGGAAACTAGTATGGTGATAATATTTATTTTCTTGAGTGATTGAAATGATTGGGTAGGTAGCCATCGATTCTTTGAAAGTGGTTGAAATATCAC
>24795_Chr10_22425766
ATTCATACCTTAAAAAAAAAAAAAGTCGCTTTCCAAAATCCAAGTAAAGTACGGGACTTGTGAATCTCTCTCACGTCATCTTAAAGACAGTTTCAGTTGAG
>24796_Chr10_22431225
TATGTTTCCCAAGATTTCTATATTTACCTTTCTCCACTCAGTTTTTCCTCACATTACTCTCAAGGTACTCTATTATGTTTATGAAATTTGCTGGTTGTGCT
>24797_Chr10_22431276
CATTACTCTCAAGGTACTCTATTATGTTTATGAAATTTGCTGGTTGTGCTGTTGACAGTCTTCTATGTAAGGTAAGCTGCCTGCGTCTGTTAAGTGTTGCC
>24798_Chr10_22459395
TGTATTGCTTTGATGTTTGATGCAATTAAACGTCTTAGAAATTGTGTTTATTTGCTAGATTTATTGCTGTTGCTTCAAAGTAAAAAGCAGGAGGATATGTA
>24799_Chr10_22459489
ATATGTAATTGCCGGATTTGTTCAAGATCCACGAGCATAGCTTTCGGCCCGTCCTGTTTGTTTCATAGATCCCTGTTCTTTCCTTGTCGTTTATGTTTGTT
>24800_Chr10_22477297
GAAGAGATCAATGAAAGAAACAAAATCAAATGGCAAGCAATTAGCCTACCAACAACCATAGGAGATATAATAGCCAAGGCACCAGGTTTTATCATCTCTCT
>24801_Chr10_22495584
TGCATTTGTATTGGCTAGTACTATAAATGCATCTTTCATCATTTTAGTTTGATTGCTTGTGTGGCAGAGATGCAGGGAATAAAAGTGCTATCCCTACCTAC
>24802_Chr10_22495669
TGCTATCCCTACCTACATTTTTTGGAATGCGAATGAAACTAATTTGTTTTAGCGTTTTTCTCGTTTGTTTTAGCGATTTTCTCATCAGTGTCTGCTTTTTA
>24803_Chr10_22495827
AGGGGAATGATGAGCTGAACTGGTATTTTGATTTCAATTTTCTTTGAACCATTATTTCTCTCTGGTCGTTCCTGGCTTCTTTATTGCCTCACTCTCGCATC
>24804_Chr10_22505079
AACTATACATTGTTGGCTGCTCATCATGAAATCCATCGATGCTCAACCTCACACGACACGAGCAAGCTTCTCTTACTGTTCCTTGAATGAATGCCTTAATT
>24805_Chr10_22520200
GTTGTAACCAAGATTGTCTATGTATTAGTGGTTTTACTTGATTATCATGTAAACCAAATTTTGATGGCACAAAAAATCCTTGTTTTAGTTGAAAAGTGCAT
>24806_Chr10_22520263
ATGGCACAAAAAATCCTTGTTTTAGTTGAAAAGTGCATTTGATATTGTGCAGGAGGTTGTTGCAGACAAAATTTTATGCGGTTGAAATATGGATGGAGTAT
>24807_Chr10_22520323
TGCAGACAAAATTTTATGCGGTTGAAATATGGATGGAGTATTGATTGATGAAATCTGAATCATTATGATTCTGAACCTTAGTCATGGTTTGTTTTTGCGGG
>24808_Chr10_22520421
GGGAGAACTCGAGCAATTCCGCCATCAATGAGAAGCTATCTCTTTCTCTGACTGTGGTATAAGACAATGGGCTGATTATCGTTGGTTTTCTTTGTTTATTT
>24809_Chr10_22536138
ATAGTATCTTGGTAGATGAATTAGTCCACCACATATCTTGCAGGTATTTTACTTGCAGCAAAACCATGCCTGGCTCACTTGGTCATGAGGAACAAGATGCC
>24810_Chr10_22538007
AACAGGGGACTAACCCTCATTTCCAAAAACTATGTTTGCTTCTCCTAATCAAATAGACATGTTTGGTTTTTCAATGAAATAATCATCTTTTGTCAATTATA
>24811_Chr10_22538051
CTAATCAAATAGACATGTTTGGTTTTTCAATGAAATAATCATCTTTTGTCAATTATAAGTTACATTGCATTGAGGATCTTTTGTTCAACCTTTGATACGGA
>24812_Chr10_22538135
TCAACCTTTGATACGGACTTCTATCTGAGAAGCTCATAGCCATCAGAGCACATTGCAGCTGGCCTTCTCTAAGAGCAGAACATCTTTCCCATGTCATTTTG
>24813_Chr10_22540839
TCGTTGTTTTTTAAAATAGTTTAAATGAGAAGAATGACTAACTTCCATCCTACAAGGTAGAAAATTATATGATTAAACATGCTAACTATTCAAGTAACTTA
>24814_Chr10_22554037
AAACAGATTGTAACCTTGGCACTGTATCAATTCATTCTTTTTTGAATACCTATCGAAAGAGGAAATAGAGCAAACTGGTTTTAAGTGTGTACGAATATGTT
>24815_Chr10_22554077
TTTGAATACCTATCGAAAGAGGAAATAGAGCAAACTGGTTTTAAGTGTGTACGAATATGTTGCGGCTACTCGCCGCCTCCGTTACAACCGCTTTTGTTCTC
>24816_Chr10_61521
GTGAGAGTGAGCAATGCTATCACATCTCTTGCTGTCATCTCTTGCTGTCTGATTGAAGTTTCTTATATCCCACTGTATTTTATTATATAACTGCATAGAAC
>24817_Chr10_99044
TGCAACTATTTGTATTTACAGCTCATGTGCATAATGGAAAAAATAAATTTATAAGCCTACCTCTATACCTTATTTGCTTTGCTTTTCGCACAAATAATAAT
>24818_Chr10_120289
TTTTATAATGCTAATGTACAATTCGATTATATATCTAGTTCTTATTGAACATGATTGTTTGGTTTGATTTTTTCTGCTATATTTCATCTACCATCTCTATT
>24819_Chr10_149946
AGACTTCATTCCATTTTTTGCAAACAGAAGCAGACCACTCGCTTGTCTCTCTGTCATGTTTGGATGTTATCATCAAGCATCGCCATTGCTCCAACCACCCA
>24820_Chr10_149975
GCATTGTCGCAAGAGCTCAAAAAATGTTGAGACTTCATTCCATTTTTTGCAAACAGAAGCAGACCACTCGCTTGTCTCTCTGTCATGTTTGGATGTTATCA
>24821_Chr10_161867
CACTGGGGAGAGTCAATTCTTTTATAATATAAAAAAATTATTCCAACGGTAATAACTTGAGTGAATCTAGATTAACTTAATCAATTAGTGATTCGAGATAA
>24822_Chr10_162042
CCGATATTTGCTGAAGAAGATAAATTGAGGCCATCAGTTGGATTATTTTTAATGCCCTTGTTGCCGAGACTTCTTCAATTTGGGGGTGCACACAGAAGGTT
>24823_Chr10_162910
CCTCATTTTCTTTGGAGTAGTGTTTAATTTTATGGAGATTTTTTTAAAGAAATCACTCGAGTTTCGTAAGTTTAATTGTTGTGATTTTTCCAGGAAAGATT
>24824_Chr10_162987
CTAGTATTTTTTTTTTATATATATATATATAGTCTATTTGGTTTTTCTTTGATTGGGTGAATATGGTATTTGATAAACCTCATTTTCTTTGGAGTAGTGTT
>24825_Chr10_163439
GCATTGAAAACGAATGATCTTGTGCACCAAGTAATATTACTTTTGTTTGGAAGTCTGAGTTTTACTTAATTGGTTTGCCCCAGGAATCTGTAGAGTTTGGA
>24826_Chr10_178649
AAATGAGTGAAAAATAAGGTAGTTAGGGATCATGGATTTACTTGATGTGTGGTTTGGCACAAAAGGTCCAGTTTTGGATGCTTTATGGATATCATCATCCT
>24827_Chr10_183242
AGGCTAGAAAAAGGGATAAGAAAGATTGAAAGGGAATTTGATTTTTGAATACCTAATGGCTGCCATCTACATCGTCTACCTTTCTGTCTATTAAATGACAG
>24828_Chr10_183319
TTTTCACTATATTTCTTCTGGGTCATAGTAATATCGGTTTAGTTCAAAGGATTACTGCAGAATTTTCCTTGATGGAAAGGCTAGAAAAAGGGATAAGAAAG
>24829_Chr10_183361
GATCTTGAGATTTTTGGTTTTATTTTTTATTTTGTTTTTTCATTTTCACTATATTTCTTCTGGGTCATAGTAATATCGGTTTAGTTCAAAGGATTACTGCA
>24830_Chr10_229235
TTCCATGTAGGCTAATCATTTGAATGTCAAGAAACCGTTATATTGAGTTTAATCATGATCTTATTTTCTCCTCATCCAGACTCGTAATGAAAAAAATTTCA
>24831_Chr10_229312
ATTTGAAATATGCTTACCAGAGCTATGCATTGCTATAAATTGTTCTTAGCAGTTGTTATGTGGCTGTATCGTGTAAATTCCATGTAGGCTAATCATTTGAA
>24832_Chr10_233812
TGATTCTTGTAGTCCCAACTCCAAATAGATTAGATCTGGTTTCTAAATCCAATTTATGCCATTTTATACTTTTCAATTTATAGTATATTTGAGGTAAATTA
>24833_Chr10_237186
ATTGTAAAACTGTTGCAGAGTCGGCAAGGCATCTTTCTCTGGCCTTTATGATATGACCTCTCAATACTCTTACACTTCACCTTTGTCATATATTTCATACA
>24834_Chr10_237256
TCCTTTCAAGGGGATTTTGTCTCAAATAAATATAGGAACTTTTGGATGCCTGAAATGTTAGTTAACATTCATTGTAAAACTGTTGCAGAGTCGGCAAGGCA
>24835_Chr10_245811
CTTTCTCGCCTCGGCTTTCATATTGAATTAAAGAAATGGATTATTGGGTCTGGGATTGACTTGATCGGAAAGTTCCTTGAAGGGTACAAGCAGACCACTTG
>24836_Chr10_245871
ATTCCATTTTTCTGTACTCTCTTGTAAAAAAAACATATTATTTTTCCACCACCACTCGGTCTTTCTCGCCTCGGCTTTCATATTGAATTAAAGAAATGGAT
>24837_Chr10_256013
TTCAGATGTATGAGCTTTGTCTGTAAATAAGAAGAGATCCATCTTCCTTCGCTTCCCATCTCCTGTCAAGCAACACCTTCTAAACATGGGAGGAATGTACT
>24838_Chr10_268696
TCTATTCAAGACAATACTTTCCAGAATGAATAAAATACTGTTTATGTCTCCTTGGAACCTTCTATGGTTAAGCTTTAATGGAAGGTCAGTATGTAAGGTCT
>24839_Chr10_268791
TTTTGCCACCATTTATCAAAGTTATGAAGATGACTTCAATGATTCACGTTTATTGTTGAGTAATCCAACTTAATGAAAGTTGTAAATTCTGCATTTCTATT
>24840_Chr10_276387
TGTTCTATACACTGCACTTAGTTCAACAATAAAACCATGATTGTGTTTGCAATGACTTGTATGTGTGTGTAGTTTGGCGGTTGCCATCTATGGGCTTCTAA
>24841_Chr10_324917
GAACGATAAGCTTCGCCTTCAATGCAATTGTTCAATAATGATTTCCATTCAATGGAGCTTGAAATGCTGATATGCTTTATCATGTTGAACTTCAGATTTAC
>24842_Chr10_330394
ACGAAGAAGATCAATAACTTCAAAAATCGCTGTATGTCAGCTGTTTTTGGACATCAAGCTTCACTCTTTAGCCCTAGCTACCTCCTCCCACCTACTTCTGT
>24843_Chr10_337512
TCTCAAATTTCAGTCCGAAGAGTATGAATAAATTCATCTAATTTACTCCCAGTTAGTTGATGATTGCTTCCCAATTGATAGTACTGCTAATCGTTCAAAAA
>24844_Chr10_363810
GGCATGTAACAAATAATACTGCGATCAAAAACTGGGATATCAATTCTCTCAACAAGCTGTGTATGTTATTACATTTCAACTTGAGCTCTGTGAGGGACTGC
>24845_Chr10_394791
GGAGTTCAATTGTCAATCACAAAATAATAATGATTAGAAGTACGTTGATCATAATTTCTCATGGCATCATAAGAATTCTGCTTAGTCATTGATAAAGACGG
>24846_Chr10_401528
ACATTGTGACTGAAACTTGGGGAGAAGTAATAACTGAAGCTATATATTCCAAGAACCCTTCTGAAAGGAGCAGTCTGCTTCACTGTTTCTCTTTGTTTGTT
>24847_Chr10_493934
CCCTTTCCTGATACTACCGCATAACCTGATAGCCAATTAGTTGAGGTTTCATCTCTGTTAGTTCCTCATGAGTTTTATATCTGCATCTTGTTTGCATCTGT
>24848_Chr10_567952
TACCTCATTTCAATATGTTGTTAATGTTATCAACTTGGGTTGGTTTAGTCAGACGTGATTATCTATTTTCTTTTTCTTTTTTATGTTTTTTTTTCCTTTTT
>24849_Chr10_638008
ATGGGTTTGTATTGAAGAACAAATTACATAGTGTATTTTTGACTTTGTGGAAACTTTTCTTTTACAGTTTTAATAATTAAAAAAAACTGTTTTGTATTTTA
>24850_Chr10_638118
TGGTGCTTGATGTTTAATGCTTTAATTAAGCTATTGGTGTTTGGTTGCCGAACATAGTTGTGTAATAGACTATGACAATAAGGATTGTGCGTGTGCCCTGT
>24851_Chr10_638145
TGTATTAAGACCCTGTTTTATTAATGTTGGTGCTTGATGTTTAATGCTTTAATTAAGCTATTGGTGTTTGGTTGCCGAACATAGTTGTGTAATAGACTATG
>24852_Chr10_658150
TCTTTTTAAATTCCAAGATTTTGTTGTCATCTGATTTAAATGTTGGTCCGAGATATACACCACTGTAATTCTTTATATTTAGTTACATATTCGTGGTTGAT
>24853_Chr10_658331
TGGCATTTTGCTTGAATACATATTTCAGTTGATAATTGTGGCTTGTGTTTATGATGTTGAATTCTTTTTTTTCTTTTTTTTTATTGTGACTGGGATATCCT
>24854_Chr10_680339
ATTTAAAATATCTAGACTGCGAGATGGTTCAGACTCATGTTTTCTTGGTCATATCTGTCTTCTCTTTGAACTTATCTTTTCTTCTGTCTTCTTCCCTATTG
>24855_Chr10_680451
TGACATGGGTCTTGCACTATCTATAATTGATAAATTTATGCATTTTGTCTAGAATCTTTTCTTTTTGGAGAAAGGAAATGAGTGTATGCTTCATGGGTGCT
>24856_Chr10_721757
TGTGTTAGCAATATCATCATGAAGTTTTAGTAAATTAAAAGCGGAAGCCCAAGAACACATGTCTTTAGCCATAGCAATCAGATTTTAATTGTAAAAAAGCA
>24857_Chr10_721830
TTCTGTTGTCACGCAGTTCACTTATCTATAATGTAAGATCTTTCTGTGTCTCTGTCTTTGTATGTGCGGGTTGTGTGTTAGCAATATCATCATGAAGTTTT
>24858_Chr10_1033927
TTTGTGTTTATATGATACATTATTTATTTTAATAAAACAATTAAAAAACAATTGTAGATTGCGTTGTTGTAAACAGCGCACCCCTTTTAGTTAAGCTTTTT
>24859_Chr10_1245564
CAGGAGCTTCTTGTTACTTCTTCAAATAAACTTTCTGTGATTTATATATCATTTTCTATTTGTATGTATTGTCATAATTATCTTTCTTACTTCCTCATTAT
>24860_Chr10_1302356
GTATTGGAACCTCAATTTTATTATTATTATTAACATTGAGTGTTGGAGTCAATTTATTTATATCTCGACTAATTTTATAAATTCTGAAATTAATGATTATA
>24861_Chr10_1302418
TTTTCTCCTTAATTTTGTCTCCTATTATTTTAATTTACAGAGATTTAGACAAAGGTCGTTTTGTATTGGAACCTCAATTTTATTATTATTATTAACATTGA
>24862_Chr10_1389854
GAGATGTCAGCTTTCAACTTTTTGACGTAAATGCATCCAAACTTTATGTTAAATTGCCTAGCATATTTTATTTTTTTCTACTCCAATAATAACACAGTTTA
>24863_Chr10_1415787
CTTACTGCCTTCCAGTTGCTGCTTGAAGATGAAAACACTTTCTTTAGCTTACACAAGTCTAATGATCATCTCTAAATCTCATGTCCTTTTCTTTTACGAAT
>24864_Chr10_1614688
TGTATTTGTTTTAGTTATTTTGAAAAAAATTAAAAAAATTTTATTTTTTTAAAATTAATATTTTTTGTTTTTTTGAATTTTTTTGATATAAAAATAATTTT
>24865_Chr10_1614755
TTGTTATTTGATCACAGACATCAATAATGAATAGTAGTGTGCCTTTATTTGATGGTATGTTTTTGGTTGTATTTGTTTTAGTTATTTTGAAAAAAATTAAA
>24866_Chr10_1634684
CCAATACTTTTTAATTGAAAATTATATATTAAAATGATGTTTTTATTTTTATTTTTTATTTTTAATATTAACATATTAAAATTATAAAAAAACACTTAAAA
>24867_Chr10_1634775
TTTTTCTTGCTTCCCAAGGAATAAAGGTCATGACTGCCCATGCATCATCTATATGCAAGTACTCTCCAGTCTATGCTTGAGTTTTCTTTGCCCAATACTTT
>24868_Chr10_1634829
TTTCTCGTTGCTCCAACCCTTTCCCTACGAAGAATGGATTATGTTGTGTTATGTTTTTTCTTGCTTCCCAAGGAATAAAGGTCATGACTGCCCATGCATCA
>24869_Chr10_1634898
TCTGGCCATTGCTATGTACTACTTTATATATGAATAAGGTCGTTTGTATTACTCGTGTGTACTGCGTTCTTTCTCGTTGCTCCAACCCTTTCCCTACGAAG
>24870_Chr10_1640344
ACCAGGTTTTTGAACCTGTGAGATCGTTAGAGCTGAGGTTTTTAAGATTTACATGGTTGCGATGGAGTGGTGATATTGTAGCTTATTTTGAGATTAGTATT
>24871_Chr10_1640509
ATTTGAGACCATATTCTAATTATTGTTGAATTTGAGAATGTTTTGCCTTGATATTGTTTGTCTTGTATATCATATATCTCTGTGTTGCTAGTAGTTGAGCC
>24872_Chr10_1641936
ACAACGTGGCTGAGTTGTGTTTTTAATAAAATTTGATTTTTTTTAATTTTAAATTGATTTTTTTAATTATTTTGACATGTTAAAAAATAAAAAAAATATTA
>24873_Chr10_1642429
TATTCGGCTACTTGAATGCAGCACTCATGTAGCCCGGTTGTTTTGGATTCAACTTCGTCCCCGTTCGGCATGCCCAGCTAAATCAACTGAGCACTGCTTTG
>24874_Chr10_1642528
GCGGTTGCATGTTGTATCAGAATGAGCATGAGAACAGAAATTAACTCCTCATCGTCAAAGTTGCCTTGAAAAGTTGTCAAGAGTGCAATTACTAGTTCTTA
>24875_Chr10_1642600
ATCATACTCGTTTGCAACATTTTTGACAAAATGGAAACATGTATTGAGCTTTTGTGGTGTACGACTATATTTGCGGTTGCATGTTGTATCAGAATGAGCAT
>24876_Chr10_1659024
TCTTGCCTGACCAAATCAAAGTCCAGAATAATAGAAGACGTTGAGAATCCAACTCAGTCGTCATAAGGGTTAGCATTTTACGAAATGTCAACACAAGGCAT
>24877_Chr10_1659136
TAGTTTGTATCACGCTGCAGCCTATTATCGAATATTTTGGTTTATGTTGCAGTGGAGATGCATTGAAGCAGACGCTGAATTTACCACTTGTGCGAATATGT
>24878_Chr10_1672845
ATAATTGTATCGAAATTTTGATAGCAATATAAAGGTTTAGCCTTACCCTCACCAGTTTGGTGTTTGATGTCTTTGGAATATTATGTTGTGTGTGTTTGTCT
>24879_Chr10_1673100
TACTCTTGCTACTGATGCTTGTTTGGAGGAAGGTCACTTAGTTTACATTTAATGCCACTTCGATCATGTGGAGATCTTTGATGTCCCCTGTCACCGTCTAT
>24880_Chr10_1677108
TCTGTATGTAGATACTAGCAAGTTTTATGAAATTCTTCCTCTTCTTACTCAGTTCATCTTCAAAATGTCGGCAGATTTGTTAAAGTGGTAGACGGGGACAA
>24881_Chr10_1696477
ACGAACCTGTAATGGTTTGCAGACAACAATTAAACCAAAATAGGACGCGCAAATCCTCAAGTCCACCAGAACAAAAGATAGCAAAGCATTCAAGGATAAAA
>24882_Chr10_1710674
TGTAAACGCTTAAAAGCATATAGTGGAATAGGAAGAAGAGTAATTGCAGCAGAACAAAAAAAAATTTCTATTTCAGTTTTTTTTTTTTTTTTGGTCTTTTA
>24883_Chr10_1741222
TGAACTAATTCTTGAAATATTTTGGTAATGTGTTTGCTTAATTTTCTTTTAATTCATCTCATCCTCGTGATAAAGTCATTGTCGTCTGCATGGTGGATGAT
>24884_Chr10_1741288
ACTAGCTATTTACAACGATAAATAATTTTTAAAATATTCTTATGATAGCTATACACCTATTGTATTTGAACTAATTCTTGAAATATTTTGGTAATGTGTTT
>24885_Chr10_1830995
TTAGATAAAATTTTAAAGAGGTTTTTTCAAATTTATTGCTTTCAGTGGTTACATTGTGGATCCTGTTTACCATTTCATAATTATTTTAGTGGGTTTAAGTA
>24886_Chr10_1831089
ATCTTTGTTACACATAATTGCTTCACCTATGCAAGGGTCCTTCATTTATTAATTGAACTCCCATCCTCCCTGCCCCGTTCAGTTCCCTTGTAAATTAGATA
>24887_Chr10_1851171
CCATCTCATTTCTTTATTGTGCAATGGATAACAGTGTGTTTTTTTATAGCAACTCATTGCTCGATTTGAAAAGGATTAAGACTTGTTAACACAAACTGCAG
>24888_Chr10_1851219
CATGGTATGTTGTAAATGAAATTCTCCTGCATAATCACCTCCCTTTGTCCATCTCATTTCTTTATTGTGCAATGGATAACAGTGTGTTTTTTTATAGCAAC
>24889_Chr10_1854662
CCTAGGGAAATTCTTGAAGAGAATAACTGAATGAGTTTTTTGTTCAGAAGGGGGTTGCTCATCCTGTGGTTTCAAGGTCCCTCTCTGTGCCTTGGCGAAAT
>24890_Chr10_2572516
ACTTGTCATCCTGCTTTCACTGGGGAAAGAAGCCGCTGGCCTTTTGTATCAAGCTAGCTTTCTGTTTATTCCCCGTTTATTGTCTCTCCATTGTTGATCTG
>24891_Chr10_2572584
ATTTTAATCTTGAAAATGCTCATGAATATGCCGAACTCGATGTTTTCAGCAGTGTATGCTCTTTTATTACTTGTCATCCTGCTTTCACTGGGGAAAGAAGC
>24892_Chr10_2572659
TTCTGTATCATGCATGCTTCACTAGTGATGACATTTTTTCTGTCAGGTTTAACCAATGCTTCGACCATGTCCTAGATTTTAATCTTGAAAATGCTCATGAA
>24893_Chr10_2608506
GTAAAATTGAATAATAGTTTTAATATCAAAATAAACTAAATATTCTATTTATATTAGTTCTAAATTTTTTTATAAGAAATAATTTATAATTAAAACTTATC
>24894_Chr10_2608623
TCTGGTTTTATATTGCCCCGTGTAAGTGATCTAATTTATGGTTTGGTTGTACAGTACCGTGTATATTAGGGTTTTTATTTTTAAGTTATAGATAAATTTAG
>24895_Chr10_2639782
CTGTACATAGATTGATTTGTACATCTAAATCTTTTTTATTTATATTTTTTATAAGGGAAGTATATTAACAAAAAAAAACAACAAAACAACAAACACTACAA
>24896_Chr10_2661235
AGCATGGCACAAAACTCTTAATTTAAAAATATGCTCGGTCTTTTGGATTCAAATCTTGGAATCAATACCGAAAAGAATTTATTAAATATCTTGTGTGCTCT
>24897_Chr10_2702435
ATGTTGTAGGATGTTTCAGGCTCGAGAATGATTTGCAAGTGTTAATTTCCAAGCCAATCTTTCCAATGAGTCACTAATGCTTACTATTGTTGGATTGTTTG
>24898_Chr10_2899573
TCTTTAGTAATTTCTTCTTATCTTTTATGGCAAAACCCTAAATTTATCTTAATGTTTGTCAAATATTCGTTTTTATTCTCTTGTTTTTTAATTTGGTAACT
>24899_Chr10_2899646
GAAAGGAGGGATTGGTGAATAAAATTTATAGTGGATCTCATGTTCACGTGAAAAGGGTGTAAAACACTGGTGGTCTTTAGTAATTTCTTCTTATCTTTTAT
>24900_Chr10_2899710
TGTAGGGATTCTTCTTGCCAAAAAATTATTCAGTACACTCCTATTTTTTTCTTGCTTTCTAATAGAAAGGAGGGATTGGTGAATAAAATTTATAGTGGATC
>24901_Chr10_2939674
CTGTATATAGATTGATTTGTACATCTAAATCTTTTTTATTTATATTTTTTATAAGGGGAGTATATTAACAAAAAAAAAAAAACAACAAAAAAACAAACACT
>24902_Chr10_3115881
ATTTTCTGGTCCTGAATTTACATAAGTTGATGCTAGAAAATACTTTTGGTAGCTCGCCCTTATAATCGTCCCCCAGAAGTTGTTTGGACATGTCGGCACAC
>24903_Chr10_3115925
TTCCAGGGCCATACGACCCTTAATTTTCAATGTATACACGTCTTATTTTCTGGTCCTGAATTTACATAAGTTGATGCTAGAAAATACTTTTGGTAGCTCGC
>24904_Chr10_3144307
CCAATTTCTTGAGTCAGAATACAGAAAGAGCTGATGCCTATTCATTGTTCAACTGTCAAATTGCACAAACTAAAACCTTACATTGCATGGGGGGTTCTTTC
>24905_Chr10_3144355
TGCCCCTGTCAGAAATAAAGAACTATCAGAAAAGAAAGCTAGTGCTCTCCAATTTCTTGAGTCAGAATACAGAAAGAGCTGATGCCTATTCATTGTTCAAC
>24906_Chr10_3144452
GTGACGAGCTGGCAGTATAACAGACTGTTCCGAGAGGAAGTTTCTTTTTCCTTTTGGCCCCTACTAAGTAGAAATACTAGGTTGACAAAAGTAGAGATGCC
>24907_Chr10_3182527
TTGATGGATCTATTATGAAATACAAATATATGAAGAGTCACTCAGACTGTAATAATCATTCCTCTCATTTATTCCTGTCTTTTCCCTTATTTTGTACGTGC
>24908_Chr10_3201461
CCAGTTGTAAAAGTTCTGTAAATGAGTTATTGAATTCTTTGTTTTCATCCAGATTGAATCTTATGCTCAACAACAATTCTTATAGTCATCCATCATGATTG
>24909_Chr10_3251056
AGGTTATTTGTGCTGATTGGCTACTTGTAGTTTTGCATTGCTATCCTCTCATGTTTGGTCTTGTTTGTTAAATTTAAACCGCAGAGTTCAAATTAATGGGT
>24910_Chr10_3251110
TCTAGTTTTTATTTTTTATTATATTATTATTATTAGCAGAGATTGTCCGCAGACAGGTTATTTGTGCTGATTGGCTACTTGTAGTTTTGCATTGCTATCCT
>24911_Chr10_3251225
GATGACGGTGTTTTCAAATTAGGAGATTTGAAGTTCAAGGCATGGAGTCTAAAATGGCATCTGGGTTCTTCTTGTTAGTTTTGCTTAGTTTGATGAGTTTA
>24912_Chr10_3251976
ATATTTATCTATAGTTTGAAAATTGGCCCGGCCAGAAACTCAGTTCAGGCATAGCAAATGAGTAATCTGTTGCCAGAAACTTAGTTTAGGTATAGCAAATG
>24913_Chr10_3252049
TTTTGACTTCCGTGAGCTAATTAATAATATCCTCGTAATGTGTGTTAGGGAATTTTTGAGCATCGGAAGTGTAATATTTATCTATAGTTTGAAAATTGGCC
>24914_Chr10_3281009
CTCGGTGGTTCTATGCTCGCTATAAGCTCAATAGTATTGTCGTTCATTGCATAATGTATCTTTTTTTTTTATTATTATTATTAATGCGAGTGTTCGGGTCA
>24915_Chr10_3304473
CATTGAGCTGTGATTCCTCAGGAAAATCTGGTAAAGATGGCATTTGATTCATGTTGTTTCATTATTCTAGTTTAATACATGCAAGAGAAAATCTATTCAAG
>24916_Chr10_3304504
GGAGGTGAATGCTTATTGTCTGCTACAGCTTCATTGAGCTGTGATTCCTCAGGAAAATCTGGTAAAGATGGCATTTGATTCATGTTGTTTCATTATTCTAG
>24917_Chr10_3353798
AGAGTAACTCCGAGTTTGCATTATTTAATTAGATGGATGTGCTGGTTATCAAATATTATTTGATTGTTCATACTTGTAAAAACTTGGAACTGCTTTAACTT
>24918_Chr10_3383692
GGAGACAATGCTATTATTTATATGCCACTGGAGATCATGGACTGTTCATTAAATCTCTAAATTTGTTCACACATGGTGGAAGCTCTGTTGTTGCTGGTTTA
>24919_Chr10_3521981
TAATGTCTGCGAATCATTTAGGAGTGTTTGATTCCCTGGATTTACTTTTCATTTGTGGCCGTATGTTAGCATTTTGCAAGGTGACCTCCATTGTTTAGCAG
>24920_Chr10_3528438
AGTATTAATGCTGAAATTTATGGTATGCTATGAAAGTGCTTATGGGTTTGAGAATTTAATTTCTCTTGTGTGGTTGTGTAAGTCCTATGATCTGTTCCATT
>24921_Chr10_3660541
AGAGCGTGAACATTAACTGAATTTGTGATATCATGATGATGTTTGTGATCGATCTCTCGTGTCTTGGGGATTCCAACTTTCTCAACAAACGCATTCAAATT
>24922_Chr10_3660680
TAATTTCATAGTTTAGTGGAGCTGAATAATTACTCTTGTATTATTGGTTCAATTTGTGTTCCTTGTTCCTCCTTCTAGCCACCAGAGATTTCTTAACAGAC
>24923_Chr10_3670371
ACCTAAATACTCTAGAAGAATTGGGTATCTTATAGAGAGCCTTACTGTTTATATATACAATGTGAACAGTAAAACATCTTGATGCATCTTTTTAATTGTTT
>24924_Chr10_3670439
AAGTGAATTTAGTCCCATCGTATTTTAGTATTCCATAAATTGGTGTTTGTAATTTCCAAGAGCTCATTACCTAAATACTCTAGAAGAATTGGGTATCTTAT
>24925_Chr10_3716352
CCTGATATATATATAAAAAAATAAAAATAAAAATAAAATAAAATAAAATTTTGAATATTGCATTTATCCCAAAGAATTGATGTCTTCATGCCATGTTAAGA
>24926_Chr10_3806243
TTGTGCTTGTATGAATTCTTATGAAGATACAGTACCATCAACTTCCACTTATCATTATGTGCTCTTCATGCTTTTCTTTTATATTTTGTTCTTCTTCAAGC
>24927_Chr10_3814375
CTCATTGTAGATACAGCCAGCTTTCATGAAATACAGAAAATGCATTTAGCATATGCGCTTCAATAGTTCTTCGCTTTCTGTTTTCCCCCCCCTCTTTGAAG
>24928_Chr10_3819125
TTTGTGTAACATCTTCTTTGCTATGAAATGAAAGGTAATTGTTCGCATGTAAAGAGTTTGATCTAAATATGATCGAAGAGCGCCGCCAGTACAAGTATAGT
>24929_Chr10_3825700
AATAAAATTACACCAGGAAGGAGAGTTCTTTTCTTCTTCTTTTTTGCCGCAAATGTCAAAGAAGATCTTGTGTGTATGTTCTTCTGGTTGCTTGCATTCCA
>24930_Chr10_3867355
TGTAAAGTCCAAGAGATTCATATAATGTAAAAAGGCCTGTCATTTTGTGCATGTTTTAGAAGCCATAGCCATCTGTTTGTCTGGTAGGAATTATTAAAAAA
>24931_Chr10_3883002
AAATTGGCTTACAGTTGCAATGTTTATGCTTCACAAAGTGCTTTCCCCTTATTTTGTGTCTTCTTTCCCTTAAATTTCATAGAACATAAAATCAAAGCTTG
>24932_Chr10_3883364
TGCTCAGAAGGAGTCAAGGACCCCTTGTATCTCAGAAGTGGCCACAGATTTCCATGACTACTTTGAGATGGGAGGTGTGAAACGAGAAAGGGAATGTGTGA
>24933_Chr10_3884290
ATCGTGAATAATGCTCAATCAGGTTGATACCTGATCTGAGACTCTTTACTACATTTCCACTTGTGATGTGTTGCATGCAGTTGTGTTGATTGACGAGATAC
>24934_Chr10_3903091
ACAGTAGACTTGTAAAGATAATGAAGTAAATTGTATAATGCATTTGCTCCATGATGTCTTTATCGTTATTAAATCTACTGTGTTTGATTCGTATGGTTCAT
>24935_Chr10_3988641
CAAACCGTAGGCGCTCCTCAATTAGTTATTTAGAAATTTTAGACTTTTTTAAGTTCTTGTTGGAAAAGGTAACTGAAATAGATCTGCAACTAGATAGATAT
>24936_Chr10_3988709
TCCTCCGATGTATTTATTACGCACCTTTAAGATAGTAAACTTTGTGTGGGATATTCAATGGTAAGATACAAACCGTAGGCGCTCCTCAATTAGTTATTTAG
>24937_Chr10_4031135
CTTGGTGTTCTATTTTCCTAATCAACTGTGGTAAAAATATGGTTTCTTCTATGTGAATTGTTTTCCACTCTATGGTTTCTTCTACTTGGGTGGATTGCCTT
>24938_Chr10_4031191
TATGTTATTAATGTACTCTGCTGGCGCCTAAGTGGGCGGTTGCTCTTTGCAGAGTCCTTGGTGTTCTATTTTCCTAATCAACTGTGGTAAAAATATGGTTT
>24939_Chr10_4049081
TCAAGGGTAAGGAATTGAAGGCATTTCTTCAAAATAAGACTACGCATTTCATAATTTCTGGATAAGCATTGATCACCTTCTTGCATATATATGACTCTCTT
>24940_Chr10_4049178
AAGACATTCTTCATGGTGAGTTCTGGATAATTTATTTTGATTTTCAAACCATCACTGTTTTGGACCTTTTTACTCTTGGGTTTTGATTATTTCCCCCTCAA
>24941_Chr10_4109918
CTTTATACAATGAGAAGAAATGCTATGGAGAAACCTTGTGTTCTTTGACAAACTCTTTTTTCAATCAGACAATGTGTTAGTCCTTAAGTTTTTATTGCATT
>24942_Chr10_4110024
TGTTTTTAACTGTAATGATTCTGGTGAAATTCGATCAACCTGTTATTCTGATAAAGTTTAGTGAAGTGGTCATCTAACTGATAATTGGCTTTCTTTGTACC
>24943_Chr10_4110220
CGTTCTCCTCTCAAACATTTGGAATAGGCAAACACAAATTCATTGATGCCATATACTTCTGGAATGCCATCTTATATCTGTGAAGTTTTTTTTTTTTTTTT
>24944_Chr10_4284291
TTGATCAAAAGGAGAATTAGGATGCAATGAAATTTGTTGTCATTATCACTACTTAATTCCCTACTTAATCTGGCTGTTTGTTATCTGTTTCTTTCATGCAG
>24945_Chr10_4284346
ACTTGTTCTTTCGTCTTGAATATTTGTCTCAGCAACTGGAATGTTTGGCCATAACTTGATCAAAAGGAGAATTAGGATGCAATGAAATTTGTTGTCATTAT
>24946_Chr10_4284378
TCTGTTTGTTATTTTGTATTCGGAAAAAGGATACTTGTTCTTTCGTCTTGAATATTTGTCTCAGCAACTGGAATGTTTGGCCATAACTTGATCAAAAGGAG
>24947_Chr10_4284447
TGTTTTCTTTTAAAAAATAAGCTATTTCTTTCCCCTCTTTTGGGGTTTTCAATCTGAAGGTTGTATCAATCTGTTTGTTATTTTGTATTCGGAAAAAGGAT
>24948_Chr10_4378270
CTGTCATTGAAATTTTTATTGGTTAGAAAAACATATTTAAATGTTTCTTGTTGGGAAGTGTCTATAAATTTTTTTCTTGGAGTCTCATTGAAAAATTTACA
>24949_Chr10_4378440
CTACATGACAATTAATTCGAGATCATATGAATAAATTGTAGGCTTGTACCAGAGTGTTGTGATTTCGTTGTGCTTTATATTCTTTTGGTTTTAGTTCTCTC
>24950_Chr10_4437997
CTCAGCACGATAGTTACATGGAATATATACAATGGTGATTGGAATTGTCTAAAGGGGTGTTTTCTCTTCCTTGTTCGTTTGCATTTACATTCCAATGCATG
>24951_Chr10_4494813
CACTTGTATTATTTACCTTATAATTGTTTGGCCATGAAGCCACCTTTATTACCTTGATCATCTTATTCTTGCAAAATGACTTCTTGCTATATGGCTTCGCA
>24952_Chr10_4494885
ACAAAATACTCTGTAGATCAAATCTTGCAAAGAGATAATTCACTAACAGTAAACATCAAATGAATCTTTAGCCACTTGTATTATTTACCTTATAATTGTTT
>24953_Chr10_4514859
TCGCATATCTGTACAGTCCTATCTTTTACAAAATGAAAAAGAAAAGAAGGTTAAAAATAAACAAATTTGTAGGTATGGATTGAAGTGACTGATCGGCATTT
>24954_Chr10_4514922
TACCTTTTTGATGGGCAATGCTCTTATTTAATAGCTCACCATTAAGTGCCTGTCATTTGTTATTCGCATATCTGTACAGTCCTATCTTTTACAAAATGAAA
>24955_Chr10_4514968
GACAAGCATGAAAAATGAAATTCATAATTCGTGTAAATTCTTTTCCTACCTTTTTGATGGGCAATGCTCTTATTTAATAGCTCACCATTAAGTGCCTGTCA
>24956_Chr10_4575460
TTTGTCACTTTAATTATTTGTTGAGACACCAAGATGCAAGCTTGACTTGTATATTTGTCTTCCTAGCCGGAAAATATCCCAAAAGGAATACACACACACAC
>24957_Chr10_4599505
ACTTGAATAGAAATAAAAAAATAAAATCATCATAGTCACAGTTACAGACCTAAAGTGCCTTGACAGTGCAAATTCACTCACTGTTTCCCAAGTCTTGGTCC
>24958_Chr10_4664146
AATTTTTTACCTTCAGAATCGGCTTAAAAGCAACTAGATCATTTTTGCGCAACCTTGTCCTTTTCTTTAAGACTGCACATACTTGGGCATCGTGTGAAGAA
>24959_Chr10_4910652
GCTGTTTTGTTTTGTTCAGGCCTGCAGGTTTTTTGCAGATTGCTTGTGCTGCTGGCCCTCTTGGGGCTGGTCCTGGTTGCTGCTATATGCAGCTTGGTTGC
>24960_Chr10_5281143
TTTACGTTGTTTTTTATTGGAATGATAAATTTGATTCTATTTTGATGTTCTATTTTGAAGTCATTCAAAATGCAAACCCTGTAATGATATGGTCATATAAT
>24961_Chr10_5281269
CTTCCATCTGCTGATTTCTTTTCTTAATTGGGCAATGCCAATTCTCTCTCAAACCTTTTAATAGTTGGTTGGGGTACTCGTAAACCTGGGCAGGTGTTGTC
>24962_Chr10_5281314
AATAACCGAGCAGTATGCTGGAGGAAGTAGGAAAGTTACTTGTGTCTTCCATCTGCTGATTTCTTTTCTTAATTGGGCAATGCCAATTCTCTCTCAAACCT
>24963_Chr10_5281364
TTTGGTTTTGTTGTAATTCGATTGTATGAGAAAATAATTGTTCATTGACTAATAACCGAGCAGTATGCTGGAGGAAGTAGGAAAGTTACTTGTGTCTTCCA
>24964_Chr10_5284674
ATAAGCAAAATGAAAGCAGTGAGTGGTGGAAATGGAGAGTTTTGGGGTTGGAAATGGGAACATAAAAGAAGAAGGATAAAACAAAGTAAAGCATCGAAATC
>24965_Chr10_5831171
AATGTTTAAAGATTATTAGCTCCTATGCCCGATTGGAAAAATTTTCCGTTATAGTTCCTATCTGTTGACAATTTAAATCGTGGCCACATAGTAAAAAAAAT
>24966_Chr10_5831207
AAAAATCTGTCAGTCATGTTTCACTGCAGTCAGGAAAATGTTTAAAGATTATTAGCTCCTATGCCCGATTGGAAAAATTTTCCGTTATAGTTCCTATCTGT
>24967_Chr10_5844532
GAGCCAAGGGTTTTTGGCAATGTTATATGTCATATTAGTTTCAGTTTTGGAAATGCTTACCATTTGCTTGCCAAAGTATATGGAGACTTGTTTTAAATGCT
>24968_Chr10_5844663
AGCCTCAAATAGTGTATCGTAAATCATGGTTTGGAGAAACAACATTTGTCAGAGTGGTGCACTGAACTTTTTCAAGGAAAGGTGGATGTGTGTGGAAGGCG
>24969_Chr10_5920216
TATTTTAAACTGATTTAGTTGTTTATGAATTGAATTACACTCTTGTAGCTACCGAATTTAAGTAACTTAACAAACAATAATCATAATTAATACGTAGTAAA
>24970_Chr10_5991238
TACCTCCCTTGTTTCAATATTTGATTTTATTTTGGGGGTTGCTTTCTCTTATTCTCCTGCTTCATAGAGATCTAATGTTCTCAAACTGAGAGTGAAAACTA
>24971_Chr10_5991329
GACCAGTTTATATATACATTTCATTCAATAGTAAGACAACAATTCTGCTTATCTATGTCTATGTTGTGTCAGTTGGGACATGCCAAGATCTTACCTCCCTT
>24972_Chr10_6096518
TCCAAGAGATGACTGTGGCCTTCTGATCTAAATTTGTGTACTATTGATCTAATTTCAGTTTTTATCATTCATGGCTTCGAATTTGAATGTGAAAAAGGATG
>24973_Chr10_6121402
CTGACTGGTGTCTGCTGGTGCCAGTGTTTTAATCTTATGGAGCATGTTTTAATAATCATTGAATATTTAATAAATGAATATAGCTTTATAGGAAAGCTTCA
>24974_Chr10_6148127
AAAGTTACCATTGTGTGAAAGCAAAAATAAAGGCAATCAATATTTTGGTTGATCAGTGGGCTTATCAGATATTTTGACACTGATGGGATAATAATAGAGCA
>24975_Chr10_6179576
TTGCTTGTAATTTTCCTGCACCATTTTGCTTGAAATTAAGAAAACTTGTTGAAATAATGGTACAAAATAATCAAACATGACTGAAAAAACCCTTTATAATT
>24976_Chr10_6179653
ACAAGAAATTAAGCTTGTTGAGGAGAAATAAATTTAGATTACTTGCTGTGAACATTGATGGGGGCTCTAGTTACCATTTGCTTGTAATTTTCCTGCACCAT
>24977_Chr10_6242129
GCAGCAGGGGTTCTGTTTTTAAAATGGAAGATAATAACCGCATCATGCACATGTTCTGTACTGCCCAAGTGGGACAATAATTGGTTGGTAGTTAGGTCACT
>24978_Chr10_6242177
CTTGTAAATTGCATTAATTATTCATGAGGATCCTCTCATCAACGTTTGGCAGCAGGGGTTCTGTTTTTAAAATGGAAGATAATAACCGCATCATGCACATG
>24979_Chr10_6242278
TGTAAGAATGACAGCATCTCGTTGATATTGTAAAATTCCTTCCTTTGTGCACTCCTTTTGGTCATTCTATTGTTCTTTCCCCCAGATTGTAGGAACACGTA
>24980_Chr10_6242415
TTAATTTGCTTGTGTTCTGGCGCTAGTGCTAGTAAAGTATGAGGTTAAGCAATTTCTCGACCATGAGTGGTCATTCTATTGTTCTGCCATGTGAAGTGCAG
>24981_Chr10_6282837
TTACATGTAATATTTAATTATTGAAGTCCAATATGATTTATTGTAGTATTAAATGACTTTATATGCGATCCAGCATTGGTTTGAATGATTCATCGTATCCA
>24982_Chr10_6297624
CTATTGTCAAATAATTGCTTCCAAGATATAACTCTATTAGTTAGCATTTTGATTCCTGGCAGAGGAAAATTTTGAGATGCAGGATTTTTTTTCCATTAATA
>24983_Chr10_6319762
ATGAATAAAGGGCCATGAACATGGAAGCATGGAAAGGCAGCTTATAAACGATACAGAATGTCTGCTTAACTGGAAATGATCTGAAAAGGTTCTGCTTGCTG
>24984_Chr10_6319837
TTGTACTTAGGATATTGATTTATACAGATAATTCCATCGTGATGTTGAGCATAAATGAATTTTATTTTCAAATAAATGAATAAAGGGCCATGAACATGGAA
>24985_Chr10_6319915
TCATTGTGGAAAAAAGTTAGTGGTTTGGATGATATTTTATTGGTGATGGGATACATCATGGTGTCGATTTATGCATTTTTGTACTTAGGATATTGATTTAT
>24986_Chr10_6346603
GGGATTCAGAACGTAGCTAGAAGCGAAGCTACTGATGGTTGATTTGGACTTATCTATACTTGCTTGATGCTTCTCCTTGTTTTGTAGAAGCTAGTTCGAGG
>24987_Chr10_6346694
CCACTTCTGACTAAAAATATTTCAGTTTATGTACATAAGACATTATTAGCATGCTCTGGATTGCTGTTTTTAATTTCTCCTTGGTATTGAAGGGATTCAGA
>24988_Chr10_6387044
TTTGTGGAATTGCTAATCTGAATTCAATGACATTCGGTAGTGTTGAGCCCTTTTGCTTTGTTTGCACTTCTTTACGTGTTGAGGTCTGCAATTTATTTTTT
>24989_Chr10_6393354
GGCCTCTGCTCGGTGCTTTCTTATTATATGACAATAGCATATTGCCGTGGAATCTCTCAATGCCCGTTTTATAACTCACTTTCTTTCATCCAGGCTGATGA
>24990_Chr10_6393450
TTTGTTTGCACTTCTTTACGTGTTGAGGTCTGCAATTTATTTTTTTCTGTAGAGTTTCTCCTCTTCTTTCGGTCACCATGACTGAACCATTGATGTGGCCT
>24991_Chr10_6393506
TTTGTGGAATTGCTAATCTGAATTCAATGACATTCGGTGGTGTTGAGCCCTTTTGCTTTGTTTGCACTTCTTTACGTGTTGAGGTCTGCAATTTATTTTTT
>24992_Chr10_6401637
CTGTTAGTTGGGCAGCAAATAATGCAATTACGAATGAGACGCTTGGCTCCTGGGATCTTGATTGTCTAGTTGTGACTAGCCAGGGCGCTTCGGCGGGGTTT
>24993_Chr10_6480171
TATTTGTTATGGCACCATGTTCTGCTTTTGTGAAGATGTATCTTCTATTTATCTTGTCCTTCGAATTTTCACAGTGTGAGGTTCAATCTTGCTTGTGTCGG
>24994_Chr10_6514585
TGTGTATGTGATTCGCAATCAAGAGAGGAATAACATACATCCATTCACTTAGTTGTTCATTGTTTTCAAGTTCTTATGTCCTTTGTCTTCTGCTTTCTGGT
>24995_Chr10_6514716
TTTGGGGGTTCAATTCTTTTTGAATGAATGAATATTCTTCGTGTTCATCTATCATGTTCTTCGCATATAGGATTTCAATTCCATGTTCCTCAGGTTCCAGT
>24996_Chr10_6539333
TTCAGCTTTTGTCAAATTGACAGCAATAAGACCTTTCCATTTTCTGTGTCAATTTGACCTGGAAAATATATCCTTAATACTCCTGAGTTTTACTTCTTATA
>24997_Chr10_6539443
GTGTAGTTTTTCTTTCGGTGAGCTACAACAAGTTTCTATGATTTTTGTTGAATGAGCTGGTAATGTGCTCAAGAATACAAGAGCATCCGGACATGATATGC
>24998_Chr10_6539469
GTTGTGGGGCAAAACTATTTTTTCTAGTGTAGTTTTTCTTTCGGTGAGCTACAACAAGTTTCTATGATTTTTGTTGAATGAGCTGGTAATGTGCTCAAGAA
>24999_Chr10_6558188
TGTGTGTGTATAAAATATATACTGTGTCTGTGCGTGTTCAGATTTTTGGGACATTTTGTTTGGAAATGATGGTGCATTGATTGAACTTCCACGCATGTATC
>25000_Chr10_6563747
TGAGATATATGTTCATTCCATTCATCAATATTTTTATAGTCTTCTTTCTCTCCCTTGGATCTCTGCTCCACTCTTTGTAGTCACCGTGCCGTAACTTGCCT
>25001_Chr10_6569285
GGTCACAAGATGTCTTTATTTTCCAGCAAGGACAAGTTTACAGCAAAACCCATTAATGAACTTGACTTGTCTAACTGTGAGCGCTGCAGTCCCAGTTATCG
>25002_Chr10_6661064
TCTGTAATTTTACAAATTCAAGTTAGTGTGCAGGTTTTGTTTTTGTGAGCAAAATGCATGCTGCTTACTTTATTCTGATTTATAAACAAAACCACAGGCAA
>25003_Chr10_6700211
TCTTTATAAATGGGACTATAAAATGCTCCTGGTCGTGATGAATTTGTTTGACAATCCCAGCATCAAGTCTTTTTATTTATTTTTTTTACTTCCACAAATTG
>25004_Chr10_6707114
AAATTTAACTACAATGACAATTTTGGCCGTGCGAGTTCATTTTGTTTTCGAACTTCACAGAGTTATTCCAGTCGGATAGATTGCTTTCGAGGAATCCCCAA
>25005_Chr10_6730601
AGAACCTCCTAAAATGAGTATTAATCTTGTAAAAGAAAGTTGTTTGTCCTATATTTTCGTTACCTGCTATGATTATCAAAAAATAACAATAAAAAAAAACC
>25006_Chr10_6901359
TTAAGATGGAAGAAATGTGCAAAGGATAAGCAGTTTCATTCTTCTTTTTCATTTTCCAGCCTCTTTTTATCTTGATAAAGGAAGAGCATAAGGGATCAGGT
>25007_Chr10_6934994
TCTGAACTACCTTAGCTTTTCATTATACAGACACTGCACTTTATGACGCTATTGATCTTTACAAAGTATTCTTTTTAACCTACAGGTTAGTGGATAGCATG
>25008_Chr10_6935055
TTGTGTACTGTATCATACTAATTTATACTTTTGCATAAGCATCCATTTTTATCTTTGTTGTTCTGAACTACCTTAGCTTTTCATTATACAGACACTGCACT
>25009_Chr10_6935835
CAAATTGTTTTATAACTAGGTCTTCAACATTAAGGTACGTTTATTGCCTCAATGGCCTAGGTCTAGCTCTCACACTGATGCTCGATCATTGCTGCTTTCAA
>25010_Chr10_6935874
GAATTCTTATGTTTGAAAGGTGAAGGAAAATTGGGATTCCAAATTGTTTTATAACTAGGTCTTCAACATTAAGGTACGTTTATTGCCTCAATGGCCTAGGT
>25011_Chr10_6959744
CATTATTATCAATTATATATAAAATATCTCATTGACAATGAGTTTATGTTTACATTTATAATTATAAAATTATTTTTAATATCAGCACATAAAAATAATTC
>25012_Chr10_7106769
ACTATGTCATGATAGATATAAAAATGATCGAAAGTATGTTCGGTTCTTGCATGCTTGGTCTTTTTAAGCTCTGTTGCCAACTCCTATCTTTACCCCTACTA
>25013_Chr10_7114236
TCTTGTTTCTCTATAAATATTGTTTCAATAATATTCACTCGTTGTCACTCATTTATCAATTTTTTTTTAAGTTAATAATCATATGCAATATTCTTTCACTT
>25014_Chr10_7114303
CCTACCACAACTTCAACTATAAAAATTAAAACAAAAATTAGTCTCTGCTCATTTCCTAGCTTCCAAATCTTGTTTCTCTATAAATATTGTTTCAATAATAT
>25015_Chr10_7114385
TGGGTGTGATATCCACTAAAAAAATTATAAAAAAAAATAAATTAATTTTTTGTGGTTGAGTTTTGTGCATAATTGGATTGTACCTACCACAACTTCAACTA
>25016_Chr10_7114467
TTCAATAAATATTTGGCAATGTGAAACTGTAGCCGGCCGAATTTTAAATTAGTGTGGATTTGTACGGGGTGTAGGTGGAGGTTGGGTGTGATATCCACTAA
>25017_Chr10_7118921
CAGTGATTAGGTGGCTCATTCTCACACACAAAGCAGCGGAAGAATCCTTGAGAGAGAGAGAGAGAGAAAGAAAAGGTCTGTAGCAGATGCTTCTTTGAGTA
>25018_Chr10_7184433
ACATTCTGTAACTTCATCCTTCAATAAAATCAATTTCATCATTGCAGATTAGTTTAACATGTGAACTTTTACTTCAACTAATTTTCTTTTTGTTGATATTT
>25019_Chr10_7222053
TAGCTAGCTAGTAATTAGCCTTTTAAGGTTATAAGCTTCAAGTCTTGATTAAGAACCTAATCTGTATTTTCTTTTCTTAATTTCTAATTTTTCTCTCTCTC
>25020_Chr10_7222131
TTTAAGGTGTTCTTGTATTTGAAATAGTATTCATACGAATCTCTATTGGTAAACTTCGATCCCTCCTCCTCTTCAATCTAGCTAGCTAGTAATTAGCCTTT
>25021_Chr10_7222209
TCATAAACCCTTTTTCAGGCTGCTTGTGCTAATTATTTTCTTGTTCTGTGACTTTACATGCAAGACACTGTGGTGTTATTTAAGGTGTTCTTGTATTTGAA
>25022_Chr10_7222256
GTTTAAAAACTGGTGTAATCCCATCCTTCCTTTAATTTTGTCTTTCATCATAAACCCTTTTTCAGGCTGCTTGTGCTAATTATTTTCTTGTTCTGTGACTT
>25023_Chr10_7243021
ACTATACCATCTAGTGCTTGATTTGTTTATGTGAAATAAATAAATATTCTATAGATATTCAGATTTTCAATGTGACCGTATAGCTTGAGAAGGATCCTTAC
>25024_Chr10_7243068
GTATGAGGTAGTCTGGTTTGCTACTACTCCATAATGGATTGTTTGAGACTATACCATCTAGTGCTTGATTTGTTTATGTGAAATAAATAAATATTCTATAG
>25025_Chr10_7262300
TCTAGTAACTTATCTTTGAAAGATGAAAGCTTCCGTTGGCTCATTATCTTATTCCCGCTGCCCGTATGACGCTCTCCTCTCTCTCTCTCGTCCCTTGTTAT
>25026_Chr10_7262335
TCAAACTGTTCTTTCCCTGACGCATAAGATGTATGTCTAGTAACTTATCTTTGAAAGATGAAAGCTTCCGTTGGCTCATTATCTTATTCCCGCTGCCCGTA
>25027_Chr10_7262471
GTAAAGAATGTGATGCGTTAATCAATGTTTGTCCTGTATGCCGGTTGATCAAAACTAATAGTTTTCAAGTGTTCTTGTCCTAAAAGATGGAGTAAATCACT
>25028_Chr10_7407544
CATCAGCATTCTAATCCAGTTGGGACATTCCAATTAATACTTATCAATTCATAAAGATTGATTGCAAAACCACAGAACAGAGTGTATGCTCCTCCTCTAGG
>25029_Chr10_7407692
ATGTCTGTGTGTCAGTTTCATTATGTAATGAAGTACTAGTTCACATAATTAAATACTGAAGTGAACAACTCTCCCTCTTATGTTCTATTTCTGAATGCATT
>25030_Chr10_7443433
TTTAAGATCTTTTTGAAAATAAAAATCATGTAGGAATACATTCTTGATTTGAGGGGTTGGCATGCATTTCCTCTTCCATCAAGGATACTCTTGGGCGGGAA
>25031_Chr10_7449455
GTAGGATTAAATAAACAAATCTAGCTGAGGAAACTAGAATTACAAGTTTTAAGATCTTTTTGAAAATAAAAATCATGTAAGAATACAAACTTCTTGATTGA
>25032_Chr10_7455091
GATCTGTTTAGCACTTTACACTGAATAAGATTGTCTTCTCCTCTTCCCCCATTTTGATGGCCACATTCTTAAGAATCCATTGCTCTTCATTGTGCAATTTA
>25033_Chr10_7486174
ACCAAAAACTATACAAGGTACTATTTTTCCGTAGCAGGTGTTTTGTGTTTCAAAGAGAATATGATCATTATTTAGTAAGTCAAAATAGAAATAATAAGACA
>25034_Chr10_7553271
TGTACTAGACTTCAAAAAATCTATCTTAATGATGAACGATGTGTTTATCTATTTGCGTTTCCTTAATATCTGGATTATTATCTAATTATTCTATAGAATTG
>25035_Chr10_7568435
GCTGTGCTGTAGAAACTCATCTTGTTAACTATTATTATGAACTATTAACTATAAATCTAAGTGTATTTCTTTTGTCCTTTTTGTTATTATTTTTAATTTGA
>25036_Chr10_7568675
TCCTTTAGGCCTGTGCAATTTTTTATCTGTTATTGGATTTCAGATTTCTCAGCGTTTATGTTATTCGAATTTTGTGCTGGGAGCAAATGGAAATTTGGGTC
>25037_Chr10_7588643
GTTTTTAGCCTTTTGAGCTGTGCAATAAAGATGTTTTTTTAATTTTATTGAATAATTTTACTGTGTTTACACTAGTGTTATTTTATTAGTTTTATTATAAA
>25038_Chr10_7588704
CTTCGGAGGGAAAAGTTAAGTCTGCTATGGGGAACACTTGTGTTATTTCTAGAGGAGCACTGTTTTTAGCCTTTTGAGCTGTGCAATAAAGATGTTTTTTT
>25039_Chr10_7588816
GAACAGGAACTTCCAGGCAGAATAAAGTTTTCAAGTAGGATTTTCACCTCAATAAGCAATTTGTAAATTTCACTTGTTGATCACCATCAGTCTTTTAAGTT
>25040_Chr10_7611468
TCCTCCTGCTAAAAAGCTAACGGCGCCTGCCTAACTGGATCAAACAAAGGAAATTAAAAAGAAAAAAGTAGAAGCAAATCATGAGAAGAGGAGGAGGCAAA
>25041_Chr10_7620351
ACAGAGTTTTCTGGATATTATTGGTAATTAAAACAATTTGTTCATGCCTTACAAATAAATCAAATTAGTTATAAATTTACCTGGTCCCTTTTCTAAGTTGA
>25042_Chr10_7639060
AATTACTTCTATATTTTGAAATTCCGTTAATAAGATCATTTATTGGGGGCAGATGTCATTGTTAGTGCCTTTTTTGCCTTGGAGTAACTTCATATCCAGAT
>25043_Chr10_7656111
TCTCTTGCATTCATGGCCGGGTCGAATTGAATTGATTGTTTGATGATGCTAATTTCACTGTGGTGCTTTGTGAATATGAAACCTTACTCTTCCTAATGCTG
>25044_Chr10_7656174
GATATTATGGATACTTTATGTTTTTCTTATAAATCTATTGGTATTGGCTTATTTATGGCTTTGTCTCTTGCATTCATGGCCGGGTCGAATTGAATTGATTG
>25045_Chr10_7686709
GAAGTCACAGTTTTTTATGGAAATGAGAAAACAAAATGAACTTTTTTTTTAAACTTGATATTGGTATTTTATGATATTGGCATAAGAAAATAACCTAAATA
>25046_Chr10_7686739
TGTCTTTTTGAGCTATGTGATTTCCTTTAAGAAGTCACAGTTTTTTATGGAAATGAGAAAACAAAATGAACTTTTTTTTTAAACTTGATATTGGTATTTTA
>25047_Chr10_7686794
TGATGTATGTGATTAATCAAAATCACTCCTCTCTCAAAAGAATTTGTGGTATTGGTGTCTTTTTGAGCTATGTGATTTCCTTTAAGAAGTCACAGTTTTTT
>25048_Chr10_7809899
TTCATCCCACTGGATTCTCACCTGTTAATTAATTGCAACTAGTTTTCCTTATTCTTGTCTGTCATTATATCTTATTCTTTTGTTTTTAGCCATTATGTATC
>25049_Chr10_7809952
ACCAATTTTCTTGATTTGCGTCCATAAATCTGCAACATCTACTTTTGTCTCCTTTCATCCCACTGGATTCTCACCTGTTAATTAATTGCAACTAGTTTTCC
>25050_Chr10_7810091
AAATTCTAATGGTGATGTAATCTAATATAATAAGAAAGAAAATTTTGAGGACATGAGGAAAATTAATCTCCTGGCTGATCTCATTATGGGAACTGGAAGAA
>25051_Chr10_7810152
CACTATCTTTCTTGTTTTGCTCTTCTGAAATGCCTTGTACTTTGTAGCTCAGAAAGAAAAAAAATTCTAATGGTGATGTAATCTAATATAATAAGAAAGAA
>25052_Chr10_7810198
TTTGTTTACTTCCAGAAGCAGATGGTAATTTAAAGTGCAACTTATACACTATCTTTCTTGTTTTGCTCTTCTGAAATGCCTTGTACTTTGTAGCTCAGAAA
>25053_Chr10_7810241
AGTTGCTGTCCATGAATAGAAATTCCAGTGAAAAAAATTGAATTTTGTTTACTTCCAGAAGCAGATGGTAATTTAAAGTGCAACTTATACACTATCTTTCT
>25054_Chr10_7854193
CAATGTGTAGGACCTTTGCTTTGAATAAATTAGACATCTAGTCCTGCACCAAGATAAATTTTTCACATTTCCAGGAGCTAGCCAATTTCAAAAAAAAAACT
>25055_Chr10_7854247
TTCCCCCCCTAAATTTTCTTCTCCGTCTAGGTCTAGGGCCTTTTTGGTGTCAATCAATGTGTAGGACCTTTGCTTTGAATAAATTAGACATCTAGTCCTGC
>25056_Chr10_7854287
AATACATTTTAAAACACTTGTATTGTGCAGGGGATTCCTTTTCCCCCCCTAAATTTTCTTCTCCGTCTAGGTCTAGGGCCTTTTTGGTGTCAATCAATGTG
>25057_Chr10_7854321
AGCGAATCACAGTTATTTAAATCTGTAGAATTTAAATACATTTTAAAACACTTGTATTGTGCAGGGGATTCCTTTTCCCCCCCTAAATTTTCTTCTCCGTC
>25058_Chr10_7892792
ATTAATTAAAAAAGACAAGCAAAACAAGTTAACGTGAGAGATTATTGGTTATTTGGAGAAGAGTTTCTTAAGCTCAAGGAGTAGGTTTAATTTTTTTTTCC
>25059_Chr10_7917300
AGCTGCTTTGTGCTAACTGCTATGCTCTCAATTGATTCTTTTTCTCTTCCTCTCAACTCAACTGCACAAAGAATTTTTTATTTTTTTTTACAGTGCTTGAG
>25060_Chr10_7917422
TTGTAGGACTCAATTTATTTGAACACTATGGGACCTGTAGTTTTTCCTCCTCCTTTTTCCCCTTCTTGGACAGTTCCAAGGTGCTATACAGTTAAATGGTC
>25061_Chr10_7925239
ATTTTTTGGGATGATTTTGATGTAAAATAAATAAAAAAACAAGTTATTTTATTTTTTAAGAATTAAAATTCGACACGTGTGAAATCCAATATAAAAAAATA
>25062_Chr10_7925279
AGTCCAAACCAATTTGATGTAAAATAAATTAAAGCCTGATATTTTTTGGGATGATTTTGATGTAAAATAAATAAAAAAACAAGTTATTTTATTTTTTAAGA
>25063_Chr10_7940454
AGCCAAAATGATTATGCTACACCAGCTCCTAAATGTCATATTGATTTACTAATCTTCTTGTATCTTTCTGTAGACATTAAATAGTGCACTGCATCCTAAAT
>25064_Chr10_7948203
GCTATATTATTTTACCAAGAATGAAGAAAAATGAGTGGCGTAAGGTTTTTATATGGGAAGAACTAGAGGAATATGATCAGCACAGATAGCTGCCGGCAAGC
>25065_Chr10_7948237
TGTCTGAAAGAATCATGGCTCTGTGATTTGAAAAGCTATATTATTTTACCAAGAATGAAGAAAAATGAGTGGCGTAAGGTTTTTATATGGGAAGAACTAGA
>25066_Chr10_7948283
TGCATGTATTTCTAGATGCGTCGCCTCTAATTCATTATGAGGAGCATGTCTGAAAGAATCATGGCTCTGTGATTTGAAAAGCTATATTATTTTACCAAGAA
>25067_Chr10_7981584
AGGGAGGAATATTATCACAGAAATTGTTGAAACAAGGCTTTTTTCATTGCAGATGTGTGGTAATTTCCAGTGAGTGGTTCTGAATCAGTAAAAGACCATGT
>25068_Chr10_7986399
TAAAATTGGAAGCTTGGAGGGCCTGGAGGAAGAAGCTGCTCACTTTGTCCCGCATCTTTCATCCTTTTCATAAACAAAAGCAGTAGAGGCAGAAGTAAAAT
>25069_Chr10_7991428
AAGATTATGATGATGTGCTTCACAGTCAAGATGGAGCAGTTTCTTGTCGTATCTCTTCAATTCAAACTCTCTTTTCTTCTCAGTATTATGATGCACTTAAA
>25070_Chr10_8138363
AAACAAAAATTATTTTGATAAATGCAGTGCCTCTCATTCACTTTGGCTGCAATTAATTATTTGAACTGTATTTTGTTTTTTTTTTTTTAATTAATCATGTG
>25071_Chr10_8138396
GCAAAAATGAATTTGTAAAATATTAAAAAAAATAAACAAAAATTATTTTGATAAATGCAGTGCCTCTCATTCACTTTGGCTGCAATTAATTATTTGAACTG
>25072_Chr10_8185920
GCATTTTCCCTCCCTTGTAATCTATGGACCTTGATTCCAGTCTTTTCTTCACATTGGGTTTGATACAGCGTGTTATGACATAGACATCTCTCATTATATTA
>25073_Chr10_8193829
CTCTTCTCTGTAAAAATCATCTTTTTTCAATTTTTTTAAAATTTTTTCCCATCCATGAAGTTAAAAGAAGTTTTGATTCCAAGGTTGTTGACACTTGGAGA
>25074_Chr10_8193882
TAGGAAATCAGTTAATTTACAAGGACCCGCTCTCGAGTAATTATTTAGGCACACTCTTCTCTGTAAAAATCATCTTTTTTCAATTTTTTTAAAATTTTTTC
>25075_Chr10_8193914
ACGTTCAAGGTGTGTGCCTCGTATATTTACCCTAGGAAATCAGTTAATTTACAAGGACCCGCTCTCGAGTAATTATTTAGGCACACTCTTCTCTGTAAAAA
>25076_Chr10_8193968
GAATTCAAAACGAGAGTTGTGATATTTAAATGTTGCTTTTGTTCTGCTGCAAAGACGTTCAAGGTGTGTGCCTCGTATATTTACCCTAGGAAATCAGTTAA
>25077_Chr10_8240340
TTCTGTAGACTGGTGCAGATGCTGTGAATTAGCAGAGTTTTTTTCCCTTCAAGTTTCCCTTTTGTTATATATGATCACTTGCCATGAAATGGACCAAAAGA
>25078_Chr10_8240397
TTATGAAAGAGAAAGGAAACAACGAATCACATAGCGTGAGTTCCTTTTGCATCCTTTTTCTGTAGACTGGTGCAGATGCTGTGAATTAGCAGAGTTTTTTT
>25079_Chr10_8251288
AATCAAGCACTTGACACTCAACCCAGCACAGAAGAATTGGAATATTAAGGAAACGGGAAAAAAAATTCAAAAGAAAGAAAGTTCCATTAACACAAGGTGCA
>25080_Chr10_8262003
TGGAAGGACATCGAAAGAAAAAATTGAGGTCTAGATGCTTTGTTTCATTGAAATCGGGGGTTTCAACCTTCTCATTGACTCGAATGGTTTCAACTTAAGAT
>25081_Chr10_8262083
CGTTCTCCTTTCTTTTTTGGTAAAAAAGCAAGGCATTTGGCCATTCAATCTCTCTGGTCTTGTTTTCTCCCTTATGGCCGTGGAAGGACATCGAAAGAAAA
>25082_Chr10_8262144
ATTTTTGTTGTTTTCTATGACTTGGCCTGCGGGAACCCCAATTTTGTTCTGAATTTTTTCTCGTTCTCCTTTCTTTTTTGGTAAAAAAGCAAGGCATTTGG
>25083_Chr10_8274724
GGTATGCCTTGATAATTTTACTAGTTAATAAAAGCATGAATGATTAAAGCATATAAAATTCCTAGTTGGTTTTCTCCCTTTTTCATTTATAACGAAGATCT
>25084_Chr10_8274763
TTCATGTTGCCTTTTGGTTATTATGAATGGAGGACCATTGGTATGCCTTGATAATTTTACTAGTTAATAAAAGCATGAATGATTAAAGCATATAAAATTCC
>25085_Chr10_8279688
GCTGTGCTAGACTCATTTCGAAATTAAAAAATCCTCTTTCCATGTTTATTAGAAAGATCATGCCATATGTGGTTCAAGGGTTAATTCCACGAAAGCCATCA
>25086_Chr10_8304625
AGCTTTGTGAGTGATAAGAGGAATGTGAAAATTGGTGGTGACTAGTGGCTAACCTTGGTTTCTCTCCCGTGTCTGCGTGCCCTTTTTTCTTTTTTAAAGTT
>25087_Chr10_8304662
GTTTGTTTATACCCTTTTGTAGGAAAAATTGAGATGTAGCTTTGTGAGTGATAAGAGGAATGTGAAAATTGGTGGTGACTAGTGGCTAACCTTGGTTTCTC
>25088_Chr10_8304704
TAGGGTGCAGAGAATCCAATCTGCTTGTGGAAAATAATCCACGTTTGTTTATACCCTTTTGTAGGAAAAATTGAGATGTAGCTTTGTGAGTGATAAGAGGA
>25089_Chr10_8322472
TAAGTTTATTTTTAGAACATATAGCAGCACATTTATACTTACTTATCATCAATACCCTTGTTGTGCTTCTCCTTTCTAACAGTTACAATAACAATATTTAG
>25090_Chr10_8322503
AAATAAATGTAATCTCTAAATATGTGAAAATTAAGTTTATTTTTAGAACATATAGCAGCACATTTATACTTACTTATCATCAATACCCTTGTTGTGCTTCT
>25091_Chr10_8322566
CTGATTCTTAAACAAAATAATCAATCTCATCTTATGTTGAGTTCTTGAGCATCAGCAACCTATAAATAAATGTAATCTCTAAATATGTGAAAATTAAGTTT
>25092_Chr10_8367148
TAGAAGAACTTCTGCTATGAATCTTGAAGATGAAATTCAGATTTTCATGCATTTTTCATTTTTATCACCTCTGAAAATGGATGGCAATAAACAGATAGATA
>25093_Chr10_8367230
CGCTTGTCCTTCTTCTTTCCTCTGGTGTCAGCTTATGTTTTAAGTTTTGTGGATGAAAATTGTAGATTGAAAGAACAGTTGGTAGAAGAACTTCTGCTATG
>25094_Chr10_8379826
TGGACATATGAGCGCAAGAATACAACGATGATGATTATTAGCGAGAGCCTAGAAACTCACCACTTGTCATGATCTCTTCTATGAAAGAGTTTGTGTTTTTT
>25095_Chr10_8379873
TACACTCTTGTGTTTTCCTCCATCTTTGATGAAAATACCTTTGATTATGGACATATGAGCGCAAGAATACAACGATGATGATTATTAGCGAGAGCCTAGAA
>25096_Chr10_8379922
CTGCTCTTGTATGCAATATCTCGATATTGAAAGATCTCCGCAAATTGGGTACACTCTTGTGTTTTCCTCCATCTTTGATGAAAATACCTTTGATTATGGAC
>25097_Chr10_8383989
GATGAAAATATTATTCATTGGATATTAAAGGAACATTACTTTGTGAGCTCAGTTTCAGGCCTCTTGCATGTAAACAGTAGAATTGCAGTGATACTCTGATA
>25098_Chr10_8444521
TGCACTTTTTCCTTGTTAAATGGTAAATAAAAAGGAGGCAGAGTTGAATTACCGAGGCGTGTGTGATCTTCCATGAAGTATGGTTCTATAACGATTCTTGC
>25099_Chr10_8451642
TGTGAATTGTGCTTTTTACTAATACGATAGATTTGAATGGGGTTAATTGCAAAGAGACTTTCTCTGATGGATCGTTTTGGATTTTGTTTGTCTCCGCACTC
>25100_Chr10_8451688
GTATCATATATATGTTTTATTGTGTAAAAGTGAAACTTTTTGTGGGTGTGAATTGTGCTTTTTACTAATACGATAGATTTGAATGGGGTTAATTGCAAAGA
>25101_Chr10_8451713
CTTTGATCTCATTTCTTATTTGCATGTATCATATATATGTTTTATTGTGTAAAAGTGAAACTTTTTGTGGGTGTGAATTGTGCTTTTTACTAATACGATAG
>25102_Chr10_8451841
TAAAACTAGTAATTTTGTTAATTTTTATCGTAATTGATATTTAGAGCGTCACATGAAGAAGCTACAGATCACACAGGTGATTTAAGAACTGTCTTGATTTT
>25103_Chr10_8452061
CTCAGAGTGGCAAGATGGTCATTATGTTTTACGAGTTTGATATTCTCATGGATCCATGCCCGATTTCTCTTTTCTGGTTCCCAACGTCAAGATTTTCAGGG
>25104_Chr10_8459974
GTTTAAAATTCCTTTACTGCCTAATAAACATTTTGTATATTGATCCTTCCATTCTCACCAAGTTTTACTCTTAATTTTGTTTTTAGCTTAAGAAAGTCAAA
>25105_Chr10_8460029
TTTTGTTGAGATGGATTCATTATATTGATAATGCTTCTCTTAGGTGTTTGATATGGTTTAAAATTCCTTTACTGCCTAATAAACATTTTGTATATTGATCC
>25106_Chr10_8465765
TAAATTTTTATCGCTACTAGTAATCAATTGTGCTGTAGTACCTGGACTCCAGCTCAGCTGTTCATCATTAATTTTTGAGAAAAAACAAGTCCTCCGCGCTT
>25107_Chr10_8486647
TAATGGTCCTTTTCCAATTATGAATTCAAATCAGGAATTCCTGTTTTTGTAGTTATCTCTAGAGATGGACAGTCAAATTCATGGACAGCTTGTCTCCCGGA
>25108_Chr10_8507981
CCAGAATGCACGTCGGTAGAATATGAATGGATCTTTTTTCTTTCCCTCGTATCTTTCTTTCTTATCAAAATGTAAGTATATTATATATAGCAGATCAAAAT
>25109_Chr10_8525688
TTTTGTTACTCTATCTCAATACAATTTAATAATAACAGAGTTCATCTTCTAATCTCTTTTCTTCTGAGTTTTTTTTACCATCATACTGATTATTTCTTATT
>25110_Chr10_8557899
CTGAACCTTTTTTTTTTAGCAGTAAGAGAGTTCTGAAGCTTGTTTCAATCATTCATAGGTGAATCAATCTCTGTCCTTTATGTGATAACATGAGCCTCAAA
>25111_Chr10_8558111
GAAAAGTAATTGATTGCTGTGTGGTATTAGTAAGAAAATGGTGTTCATCTAAAATCGCTTCTTATCAGGACGAGCTTCTGCATGATTCTTTTCTATTTCAG
>25112_Chr10_8560220
CTAATCAAACTAAGATAGTGTGCTCTGTGCAGGCAGCAGCCAAAATTATGATGAAAAAGAGAAAGGTAAGATCCCTTGCCCATCTTCAAGTCATTGGCCTT
>25113_Chr10_8575498
TTTCTTGTTGTCTGGTCATAAAATTTTACAGCAATGTAATTGCGTTTCTCAACAGTATCATTTTAGCTGCTCTAATTTTACGAAATGCCACCACAGATGAG
>25114_Chr10_8575546
ATTACATTCTTTAGTTTGCTGGTGGTGAAATTTCTTTTCTTTTTCTTTTTTCTTGTTGTCTGGTCATAAAATTTTACAGCAATGTAATTGCGTTTCTCAAC
>25115_Chr10_8575584
ATGTGTGATGTAATGCGCTTGAATGATCGATTCATTACATTACATTCTTTAGTTTGCTGGTGGTGAAATTTCTTTTCTTTTTCTTTTTTCTTGTTGTCTGG
>25116_Chr10_8594634
TTTCTTGTTGTCTGGTCATAAAATTTTACAGTAATGTAATAGAGTTTATCAACAGTATCATTTTAGCTGCTCTAATTTTACGAAATGCCACCACAGATGAG
>25117_Chr10_8651173
GTATGTAAATTAATAGGCGATTATGTGCGGAATAGGCTAGGTATTTTTGGATTATTGGAGCTTTTTAGACTTTAAGATGGTAACACTTCAATCCATAACTT
>25118_Chr10_8651289
ATCAATGATTTTAGATGTGCGATGGTCAATTAAAAATGGAAGTTCCTTGCATGCTGAGGGCTTGGTGATGGTACGAATACACTATTATCTGTACAAGGATT
>25119_Chr10_8651355
AAACCAACGAATTAGAAGCTTATGGGATTCATATTTAAAGTTTGAGGACCAATATGTATGTGTGGTATCAATGATTTTAGATGTGCGATGGTCAATTAAAA
>25120_Chr10_8651440
GTTAGCGTCTGTAATAAAATGTCAAGCATGGAAGCAATTTCTATCGATCCATATTTAGAGCTTTGCAAACATAGGATATGACGTAAAACCAACGAATTAGA
>25121_Chr10_8660020
AAACTACTTGCATGTTGTGTTTAATTTCTAATAATAGAAATTCAAAGCTGAAAGAGACCTAGTTCCATCCATTATTATAATTTATATAATTACAATTACAA
>25122_Chr10_8689699
CCAGAAGAATCATAATCTCTATGGGACAGTGAATCTCAGTTGATACAGCTTTGAAAAAAAAAATAGCAGGACTGCTGGTGCCTTTAGGTTACTAACCACCC
>25123_Chr10_8693358
TTTCTTAAAAACAACATTTACTTGAATCATTTTACTCCCTTCTTCCTTCTTATGGAGCTTCATTTATCTCAATCATAATGTTTCAATTTTCTCCTGCTTGT
>25124_Chr10_8722769
GGAATGCATGTACCATATATGCAAAATTATAATGGAAGCCTTAGTAGATTAGCCTTATAGTAAAACAACTTTGTGGCGTCTTCATACCCCTAATTTTTTAA
>25125_Chr10_8792417
TTTCAGTGTCATACGTTTCGCCATGCGGGATATTATATAGACTTTGCTTCAAATCTCAGCTTCTCAGTATTGTAAATTATCATGTGCATTTCATGTGATGT
>25126_Chr10_8792697
TGGTTGTAAAGATTAGTAGTTTGGAATTCAACTATGTGCAAGCTTAGTGTAACGTGACTGATTTCTAGCCTATCCCTTCGTAGTTTTAGGTTTTCAACCCA
>25127_Chr10_8792976
AATTCAACTCCGACAAGAGCTGTCATAAACTAATCTCAAAATTCTCTCCCCTCCCTGTTGTGTCCGTGTTTTTTAGCGCCACCCCTCCCCCATCCACCCCT
>25128_Chr10_8799796
TGCTGTAATTGTGTGTTTTTTTTAATAAAAAAAAATATGGCTTGAGTTGTAGATTCGATGAGGTCGCATAAATTGATTTTATTTTAATTAGATAAAAAATA
>25129_Chr10_8799841
CCTCGGTGTTGGACTATTATTTTTACATAAAAAATAATATTCATTTGCTGTAATTGTGTGTTTTTTTTAATAAAAAAAAATATGGCTTGAGTTGTAGATTC
>25130_Chr10_8800580
TCATTTAAACTCTCGACTAATCCCAGCCCCTGAGAACTCATATTGTCATTAGACGACGTGTAATCCCTGAATATTGCTACAACTTCCAGATTAGGGATTCT
>25131_Chr10_8800646
GTGAAAGTTACCGAGACGGCTGTGTTGCTATATGCTGTCTGTGTTTTGCCATTGATGTGCCTAAGGTCATTTAAACTCTCGACTAATCCCAGCCCCTGAGA
>25132_Chr10_8800700
GGATTTGTGGTTTCTATTTCTTTTTTATATCTGCAAATACTTTTTTTTTCTCTTGTGAAAGTTACCGAGACGGCTGTGTTGCTATATGCTGTCTGTGTTTT
>25133_Chr10_8810224
AGTAATGCTATAGACTGTTGCTTCTTTTAAATATAATTGAGTTGATTATTAAGAGAGAATGCTGATGATAAAAGCGAGGTATATAATTCTTTCAATTCTAG
>25134_Chr10_8810655
TGGGTGTTAGAATAACTTTGTTTTGCTATAAATTCAATACCTTTTAGACAATGGCATTCGAGTTTCAGTTAGTTTTTTTAACTTTTTTTATGCTTGTTTTC
>25135_Chr10_8814273
GTTCCTGTAATTGTTTTGCAGATTTAAAAAAAAGAGGGCTGATTGTGACTAAACCAACATTATATAATGAAACCATTGTAACTCCACCGTAAAAGAAACAA
>25136_Chr10_8814399
AAATGAAAATGCTTATCACTCCTGTCAAAAAACTGGGAAGAGGTGCTATGAATGGTTCCATTGTGCCACTCTCTTTGTTTCTTTTTGGCTGGATGAAGCAG
>25137_Chr10_8814449
CTGGTTGTTCTCAAATCTCCATCACTTGTTATGAGGTTCTCGTCATTCCGAAATGAAAATGCTTATCACTCCTGTCAAAAAACTGGGAAGAGGTGCTATGA
>25138_Chr10_8814538
CCTGTATTTCGATACCAAAAATAAATAACCGGATTGGCCAAGTTTATGTGAATCCTGTGACCCATTTGAAACTTGGGAATCCATGGTTGCTGGTTGTTCTC
>25139_Chr10_8814602
TAGTGGATGTCTTTCCTGCTATTGATATCTAATTAAGAGGCGTGTTGCTGAAGGATTTTCATGTCCTGTATTTCGATACCAAAAATAAATAACCGGATTGG
>25140_Chr10_8814793
TGATCTTCACCCCAAGTGTGCTTTGAAGGAAGATGAAGATACTGGAAGTGAAAAGGGAAAGGAAGGAAGGATCTGCCATGGTGATGTGTGCCGCAGAGCTT
>25141_Chr10_8819131
CATGTTCTCGCAGTTTCTTTTTCATGGAATCTATTATTATAGTCTTTGACAGCGTATGTGCAAAGATAAGAAAGATCATGATGGGTTATGCCAAAAAAACC
>25142_Chr10_8819170
GTTCAGCTTATTTACCTTTTCATGTTCAAATGCATGTTTCATGTTCTCGCAGTTTCTTTTTCATGGAATCTATTATTATAGTCTTTGACAGCGTATGTGCA
>25143_Chr10_8819478
CTTGTATTTCGATACCAAACATAAATAACCGGATTGGCTGTGTTTATGTGAATCCTGTGACCCATTTGAAACCTGGGAATCCATGGTTGATGGTTGTTCTC
>25144_Chr10_8819512
AATTAAGAGGCGTGTTGCTGAAGGATTTTCATGTCTTGTATTTCGATACCAAACATAAATAACCGGATTGGCTGTGTTTATGTGAATCCTGTGACCCATTT
>25145_Chr10_8819733
TGATCTTCACCCTAAGTGTGCTTTGAAGGAAGATGAAGATACTGGAACTGAAAAGGGAAAGGAAGGAAGGATCTGCGATGGTGATGTGTGCCGCAGAGCTT
>25146_Chr10_8832281
TTTTGTGAATCCATTTGAAACTTGGGAATCCATGGTTGATGGTTGTTCTCATAGCTCAATCACTTGATATGAGGGTTTTGTCATTCCTAAAGGAAAATGCT
>25147_Chr10_8832586
GACTTTGATCTTCACCCTAAGTGTGCTTTGAAGGAAGATGAAGATACTGGAACTGAAAAGGGAAAGGAAGGATGGAACTGCGATGGAGATGCGTGCCGCAG
>25148_Chr10_8839838
AAAGAAACTAGAATTTCCAATCCAAGCAACTGGATAGTCATTTTCCCCCCTCTTTGCCTTCTCAAATAACTTGTTGAGGCGGATTTCAGAATCAAGAAAGC
>25149_Chr10_8839865
CAATGAAACCATTGTAACTCCACCGTAAAAGAAACTAGAATTTCCAATCCAAGCAACTGGATAGTCATTTTCCCCCCTCTTTGCCTTCTCAAATAACTTGT
>25150_Chr10_8839928
CCTGTAATTGTAATGCTGATTAAATACAAAAACTGGGCTGATTGTGACTTAACCAGCATTATACAATGAAACCATTGTAACTCCACCGTAAAAGAAACTAG
>25151_Chr10_8840006
TCCTGTATTTGGATACGAAAAATAAATAAACAGCTCTCTGTGTTTTTGTGAATCCTGTGACCCATTTGAGCAAATATTCCTGTAATTGTAATGCTGATTAA
>25152_Chr10_8840263
TGATCTTCACCCTAAGTGTGCTTTGAAGGAAGATGAAGATACTGGAACTGAAAAGGGAAAGGAAGGATGGGTCTGCGATGGAGATGTGTGCCGCAGAGCTT
>25153_Chr10_8858989
GCTTGTTGTTCTCAAATCTCCATCACTTGTTATGAGGTTTTCGTCATTCGTAGAGGAAAATGCTTATCAGTCCTGTCAAAAAATTGGGAAGAGGTGGCATG
>25154_Chr10_8859088
GATTTTCATGTCCTGTATTTCGATACCAAAAATAAATAACCGGATTGGCTAAGTTTATGTGAATCCTGTGACCCATTTGAAACTTGGGAATCCATGGTTGC
>25155_Chr10_8859141
ATGTGGATGTCTTTCCTGTTATTGATATGTAATTAAGAGGTGTGTTGCTGAAGGATTTTCATGTCCTGTATTTCGATACCAAAAATAAATAACCGGATTGG
>25156_Chr10_8867542
AGGTTTTTGTCATTCCTAAAGGAAAATGCTATGCATGATGCCATTGTGCCGCTCTCTTTGTTTCTATTTGGCTGGATGAAGAACCAGCTTCATTCATATTA
>25157_Chr10_8867575
ATGGTTGTTCTCATAGCTCAATCACTTGATATGAGGTTTTTGTCATTCCTAAAGGAAAATGCTATGCATGATGCCATTGTGCCGCTCTCTTTGTTTCTATT
>25158_Chr10_8867613
ATCCTGTGACCCATTTGAAACTTGGGAATCCATGGTTGATGGTTGTTCTCATAGCTCAATCACTTGATATGAGGTTTTTGTCATTCCTAAAGGAAAATGCT
>25159_Chr10_8867664
TCCTGTATTTGGATACGAAAAATAAATAAACAGCTCTGTGTGTTTTTGTGAATCCTGTGACCCATTTGAAACTTGGGAATCCATGGTTGATGGTTGTTCTC
>25160_Chr10_8867700
TGTATCTAAGAAGTGTGAAGCTGAAGGGTTTTCATGTCCTGTATTTGGATACGAAAAATAAATAAACAGCTCTGTGTGTTTTTGTGAATCCTGTGACCCAT
>25161_Chr10_8867920
TGATCTTCACCCTAAGTGTGCTTTGAAGGAAGATGAAGATACTGGAAGTGAAAAGGGAAAGGAAGGAAGGGTCTGCGATGGAGATGTGTGCCGCAGAGCTT
>25162_Chr10_8886621
CCTGTATTTCGATACGAAGAATAAATAACCGGATTGGCTAAGTTTATGTGAATCCTGTGACCCATTTGAAACTTGGGAATCCATGGTTGCTTGTTGTTCTC
>25163_Chr10_8893928
TATTTGGATACGAAAAATAAATAAACAGCTCTGTGTGTTTTTGTGAATCCTGTGACCCATTTGAAACTTGGGAATCCATGGTTGATGGTTGTTCTCATAGC
>25164_Chr10_8894195
GACTTTGATCTTCACCCTAAGTGTGCTTTGAAGGAAGATGAAGATACTGGAATTGAAAAGGGAAAGGAAGGATGGAACTGCGATGGAGATGTGTGCCGCAG
>25165_Chr10_8923457
ATTATGTTTAGTTCTTTGTTCTATGAGAAATGTCTTGGCGAGTTTATTTGAAGTCTATTTTCATCACAGTTTTTATCGTAAATTGACAAATAGTCCTTGAT
>25166_Chr10_8926815
TTCAAAATTAAATTTGCAGAAAATTACAAAGCGGCATGGCCATGATCCTGAAGCTGTTGTGCTCCAAAACATAGCCTGAAACACCATTTTTCAGCTATCAT
>25167_Chr10_8926873
ATGTATGAACTTTGCCCGAAAATTATATAGACCCAGATGATAACCATCGCAAATATCGTTCAAAATTAAATTTGCAGAAAATTACAAAGCGGCATGGCCAT
>25168_Chr10_8949822
AGAATATACTCTTTAGGTATCGATATGAGTAAGATGAACTTTCTTTTGATAAAATTTGAAGAGTTCAAGGGATATCTGTTGAATCATGATGGGGTGTTTAA
>25169_Chr10_8949892
GTGTACAGATTTATGTGAATAATACAGTATACCCAGTCATGCTTTAAGGCATTTGATTTGTACTGTGTACAGAATATACTCTTTAGGTATCGATATGAGTA
>25170_Chr10_8955074
ATGAGTGAAGGAAGTAATAAAGGAATAAAAGAACTCGTTAACCTGCCTCTATTTCTTAGACTAGAGATTGACAAATGTTTAATTTAATTAACCAAGATCAT
>25171_Chr10_8960186
AGAACCAGAGCAAGGACATGGAAGAGGGCTTAGCTTTAGTAGTGGAGAGGAAAGGAAAGAAAAGGAAAAGAAAGAAGATGAGGGAGGATCGAGGTCGTCCC
>25172_Chr10_8963345
TGTTACTTTCCGTGATTGAAGGAAGGAATAAAGGAATTGAAGAACTCGTTAACCTGGTGTTCGGTAGTTGGAAAGTATTTTAAAAAAAATTTAAATTTTTT
>25173_Chr10_9077773
ATATCTGATTGGATGTTGTGCATCTAAATATCAAAATACTATTCAGCGGCAACTTCTTTTTTCCTGGTTTACCTTCAAATTCTTTGATCGTCTTTTCATCA
>25174_Chr10_9077828
ATGTACCTGTACAGCAAAGATTTATTTCAAATTCAAATCACATTTTCATGACAACATATCTGATTGGATGTTGTGCATCTAAATATCAAAATACTATTCAG
>25175_Chr10_9097073
TGGATTGTAATTTTCACTCAACAGGGTAATATTATTTGTGTGTTTTTGTTTTTCTGTTTTGAAATTTCTTTATTTATTTTAATTAATTTTAGATTATTATA
>25176_Chr10_9097108
ACTTGCTCTCCTTTATTTTGATGAAGTATCACGTCTGGATTGTAATTTTCACTCAACAGGGTAATATTATTTGTGTGTTTTTGTTTTTCTGTTTTGAAATT
>25177_Chr10_9103289
AAGAAAAGGGGATTCTATTTTATTATAAGAAATAAGCAAGTTTTTTTTTTAATATATAGATCTTGTTCTCAAATAATTTTCATTTCTCAATTGAGACTTTC
>25178_Chr10_9103315
GTTCGTTATAAGCAATGAGATGATATAAGAAAAGGGGATTCTATTTTATTATAAGAAATAAGCAAGTTTTTTTTTTAATATATAGATCTTGTTCTCAAATA
>25179_Chr10_9103402
TTTCTCTTGCTTGTGGATTCAAATCTCTTATAAACGAGTCCTTGGAGGCTAATTCCCAGTATTATGCCTACTAGCAATTATAGCCTCGTTCGTTATAAGCA
>25180_Chr10_9107902
ATTTTTCTCGTGTTCTGCTTTAACTATTAATTAAATATATCTAATTGATTATTATTATTGTTATTATTATTATTATTGATTGCTGATAAACTATAATGTAT
>25181_Chr10_9120787
AAGCAACGACAAACAAAAGAAAAATAAATCAAGCGTGGTGATTTTTTTTTATTTCTTTTGGCAAATGCTCAACATGTGCTTCGATTCTCGTTATGAATCTC
>25182_Chr10_9120856
GTCTTGTCTTGAAAAGATGCACGTGTCCACTTGTTCCCAGACGGAACGGGAATTGTTTTGGGTTTTTTCAAGCAACGACAAACAAAAGAAAAATAAATCAA
>25183_Chr10_9120968
CTGTTGAAAATCATGTTCATATAGTAAATGTCTTGCGGTGGTTGAGAGGTATTGGAATTTGCAAGTCACTTGGCAAAGGGATGATCATTGTGGGGATGCTT
>25184_Chr10_9121012
TTGTATGGAGATAAGGAAGACTTGGACTAGATCAATTTGTTTCTCTGTTGAAAATCATGTTCATATAGTAAATGTCTTGCGGTGGTTGAGAGGTATTGGAA
>25185_Chr10_9127243
TCCAATTTTCAACAGAATACGGCTCCGCCCTATGGACTATGGAGTTCTTGACAACTTCGATTGTAAGAGTTACTTTTCAACTCTAGTTGCGTGCTAGGCTT
>25186_Chr10_9127283
CTTGGAATCTGAAACTCTGAATTTCTAGCTGTCAACAAATTCCAATTTTCAACAGAATACGGCTCCGCCCTATGGACTATGGAGTTCTTGACAACTTCGAT
>25187_Chr10_9127328
GCAGGTATCCATATCTGAATATAGAACATGAATGTGAAATTTAGACTTGGAATCTGAAACTCTGAATTTCTAGCTGTCAACAAATTCCAATTTTCAACAGA
>25188_Chr10_9134434
GATTGACGAGGGTGATTATGGTTTAGAAATTCCTGGTCTTGATAAGAAGGTGAAGAAAGAAAGAAAGAATAAATCCAAGAAACAGAAGGATAGTGATGCTG
>25189_Chr10_9157129
AGGAGTGGACGCGTCTGGCCTCTGACCTCCACTTCAAGAGCTTAATTTGCAGTCCTTTTTTCTTTTGTATGACTTGCTGCTCTTGCGTTTTACTTCTTCAC
>25190_Chr10_9243742
TATTATGTTGAGGCCACCTTGATGAGCGATTAAAAAAATATGAATTTGTCATTGGCTACGATTGATCTCATTTTGACAGAAAGACCAGAGGAAAGAACATG
>25191_Chr10_9243820
TTCCATATGCTGGCTCACTTACAAACTCGAGTAATATACCATGCGATAGGATATAGGCTGTCATTGTTGTCGCATTTTTATTATGTTGAGGCCACCTTGAT
>25192_Chr10_9247087
GCTCTTAAAAACACGGAAAGCTGGTCTATGAGAAGTGATGATTAGTCATTACACTCGCTTGCTTGCCAGTAGTTTGGTCTTTTCATTGTGGTGTCGTTAAT
>25193_Chr10_9247158
AACGAATTAATTATGCAACTGTATTCAATGCCTCAAGCAATTAGCCTGTCACTGGATATTCTTGAACTGAAGCTCTTAAAAACACGGAAAGCTGGTCTATG
>25194_Chr10_9283342
TGATATCTAGAGTGGAGTTTGCTGAAATCTAGTGGACTCAGTTTAGTGCTTGTGTGGTTTGATGCTTGAAAGTTTTCATGTTATCGGTTGGCCATGTTTTT
>25195_Chr10_9283368
TCTCATACTGTAAATATGGGAGTACTTGATATCTAGAGTGGAGTTTGCTGAAATCTAGTGGACTCAGTTTAGTGCTTGTGTGGTTTGATGCTTGAAAGTTT
>25196_Chr10_9306870
AGCTCCTTGAGCTGGATCTATTTGTTTATTCAAATTTTTTCAATGTTTCTAAGGTTCTTGAGCGCTCCTACGGTCATTCTATTTACCACGTATTATGAAAT
>25197_Chr10_9306944
TCATTATTCTAGGCAATATGTTTGCAATTTTGAGATCATTTGTTTGATGTGAATCGAGCACCTCTGGTTGATGAAGCTCCTTGAGCTGGATCTATTTGTTT
>25198_Chr10_9314330
AAACAAAAGACCTGTGTATCACTTTCATCTACAATTGCTAGTTTTTTTCCAGAATAAGCTGTAGTGGATGGACACCCGATGGTCATGATTTGCTATGATGA
>25199_Chr10_9314438
GCTACAAAAAAGAAAAAAGAAAAAAATCTCGTGTTAGCGAGATGCTGCCATGCTGCTTGTATTGCTGCATTTTATACCTAGCTAACATTTTTACTTGACAA
>25200_Chr10_9314486
GTTCCTTATGAAATCTGTTGTGGTTTTATTTGGTAAGGCTATGAATTCGCTACAAAAAAGAAAAAAGAAAAAAATCTCGTGTTAGCGAGATGCTGCCATGC
>25201_Chr10_9318156
GCAATTTTGCTATACTGTAATAGAAACCACATGAAGAGCACTGTTCACATAACAGAGTCCTTACATTATGAGTTTGTAGCCCAGAAGAAGAAATCCTCACT
>25202_Chr10_9325840
TTTGCCACCTTTTCCCCCTTCTCCAGATTAATGCATCCCCATTTTCTTCTGCTTTATGCTTTTTAGAAAGTGGTAACATATACTCTCTCTTTTTCCCTCTC
>25203_Chr10_9325906
TGGATGACAGAGGAGAGTTGAATTAATGGGCTTTGCCCTTTATATTTTGCATAGCCATGTGGGTGTTTTGCCACCTTTTCCCCCTTCTCCAGATTAATGCA
>25204_Chr10_9337419
TGTCAAGCGCTCTTCTTAAAGGTTAAACCAGTTGAGATCTGTATTTCATCACTGTAGGGAAATGTTGTTTGATGTGGTTGCAATTGCCATGCTAATTAATG
>25205_Chr10_9379526
GTCACTTCATGCGTGTTTGAATATCATCATGGTGCTGGTGAAGTTCTTCAGTTCCTAGAGTGAGTATCATCAAGTGCTTCTAGCAGATAGTATGGAAACAT
>25206_Chr10_9379573
ATCAACTATCAAAGCGTTGTGTATGTATTTGAATAAAAGCTCATGTAGTCACTTCATGCGTGTTTGAATATCATCATGGTGCTGGTGAAGTTCTTCAGTTC
>25207_Chr10_9392256
CATTTTACCTGTAGTACTTTGTCTTGAGATTATTAAAGTAAAGCTTCTTTAAAGGTTCGTTAATTACCTGGCTCGCGGCAAGGGTGACCTGGGGGCCAAAA
>25208_Chr10_9392301
CTTGGAATCATCATGTTAACGACACTGTATGGCTACTTCACTCTTCATTTTACCTGTAGTACTTTGTCTTGAGATTATTAAAGTAAAGCTTCTTTAAAGGT
>25209_Chr10_9402140
TTGTAGAAGTACATCAAAGCTGCATGTTACTCTAATCTACTAAGGTTGTGACAATAGCAGTATAGCAACTTCAAGAGCCATCAGGCCTATCATTAAATGTA
>25210_Chr10_9414531
CGTTGTTTTGGTATAGACAAAGTGGGCTTTTAAGTATCTTATTTCTCACCATCATTACTTTATTATTTAAATCTCCCTCCCCTTCGAGGTTTGCTGTTTGT
>25211_Chr10_9479741
GAAACTGAAATTGTGAAATGGTTTGGAAAATTAATTTTTTAAGACAGACATGTCATGGTGTTCAGATTTAGACATCTCATTCAACCCAGGATGTGCAAATT
>25212_Chr10_9511053
CATTTTCTTCACCTTTTGAGGGAGAAATAAAACTGTCATGTTTGCTATTTATTTACTGAATGGAAAAGAAATGGATATAGTTAATGTTGATGACTTGCAAG
>25213_Chr10_9511081
TAAGTGGTGGTTTAATACCTGTATGCTTCATTTTCTTCACCTTTTGAGGGAGAAATAAAACTGTCATGTTTGCTATTTATTTACTGAATGGAAAAGAAATG
>25214_Chr10_9559180
TGCTTCAATGTATCGGAAATCTTTTTTAAGAAATGATTTGCTATATTTGTAAGTTTAAGCCCCATTTTTTTTTTTTTGTAATATTTAACTTCAAATTAATT
>25215_Chr10_9574309
CTGGATTTTGTACTCTCTATATATTCTACAGTCCATCGTTTTTATGTGTGAATCTCCCTGCATTTCTGAGTTTAGAGGATGATTTTAATCTCTTACGCATC
>25216_Chr10_9574342
AAAATTAAGGTCTCTGATTCTCAGTAGAACTACCTGGATTTTGTACTCTCTATATATTCTACAGTCCATCGTTTTTATGTGTGAATCTCCCTGCATTTCTG
>25217_Chr10_9574367
TGGTTTGTTGAACTTCTCCCTTGGGAAAATTAAGGTCTCTGATTCTCAGTAGAACTACCTGGATTTTGTACTCTCTATATATTCTACAGTCCATCGTTTTT
>25218_Chr10_9639213
GTATTTGGGATTGTTTTCTTATGAATACATTTGGGACATGTCTCATTACTATATCTTTGTACAAGCATATTTGGAAAAGGGAGCATTATCACCCCAGCCTG
>25219_Chr10_9657839
TCAACCTTTTCTGTAGCACTTGTGTTATGACATGCTCACTCTTTTCATTTAGTCTTTGCTCTTTGCCTTTCTGAATGGTTCAGAACAAGTCACACATTGCG
>25220_Chr10_9663815
TTTGATGGAATCCCTGTAGAGACTGCATGATAAACATATCCTTTTTGTTTATTGAGCTTTGCCCTTTCGGAGATTAGATTTGAGCTTTGTAGTATAGGCTG
>25221_Chr10_9685550
ACTCGTTGCTCCCCTTCTTATTGATTGAAGTATGATAATGTTCATAGATTGATACAAGTCTTCACATGGCTCACTAGGAATAGGATATCTTGGATTCTTAA
>25222_Chr10_9685612
TATATCGGTCAGTGTACATTCACTTTCAATTTCCGAAGTTCGTTTGATGTATTAGGTTGTTGACTCGTTGCTCCCCTTCTTATTGATTGAAGTATGATAAT
>25223_Chr10_9706863
ATGGTGGTCTGATTCTTATTATAACTTTTATATATTGTTTCTATATTCTTAAAATCATTTATATTAATTTTAATGCGATTGTTTAAGGTTGTGACCGCATT
>25224_Chr10_9706913
TAATCACTCTCTACTTCATCCATTTAAATTAGAACACATATTGATTGATCATGGTGGTCTGATTCTTATTATAACTTTTATATATTGTTTCTATATTCTTA
>25225_Chr10_9707009
TAGCTCTAATAAATACTTGTTTTTCTATGCAAAAGAAGAAAACCTTACCTAATAGACTAAAGATGAACTTTGGCCATCCTCCTGGATGGTTGGTATTAATC
>25226_Chr10_9707033
TTGTTTATATATTTGAGATGCTTGTAGCTCTAATAAATACTTGTTTTTCTATGCAAAAGAAGAAAACCTTACCTAATAGACTAAAGATGAACTTTGGCCAT
>25227_Chr10_9717609
AGTGGTTGAATTTGTGATTTCTTTTAATATATGATAAGCTTCCCTTTTTCAACGTCTAGTTGGTTTTCAACATGTTTGTTGCTTGGGCCAATTTTTCTCAG
>25228_Chr10_9751427
GGATGTTGGGTTTAAGGAGCTTTTATAAAGCGGTTAGATTGCTTTGTTGGATAATGTAAGGATTTCGGTTCCCGGTAATAGGCATGGCAGTAGCTAGTAAA
>25229_Chr10_9760712
TGTATATGAAGTCATATATGAACTGCGTAAAAGGGATTCAATGCTTTTGCAATTTTCAAGGTAATCATTTATGAACTAATTCTATACACACACACACACTT
>25230_Chr10_9770570
TGTATTATGCTATACAAGTTGAATAAAGGGGCAACCTCACTTTAGTCCCTTACTTGTTACCCATTTCTCAATTACATCCCGGCCTATTTTCTAATCAAATC
>25231_Chr10_9828421
TCTCACTTTCCTGTACGGTTCCTATAGAATGAATCTCTATTTCACCGTTTACATAACTTTTCACACAAACTCATTATAGTATCGTATTCCTGCACTCTAAT
>25232_Chr10_9974393
TCACAGAATATTTTAAAATACAATTAAGCCTCGAATGAGGTTAGATGTGCAAGTATGACCGATGGAAAGATGTTTATGGTCCTCCAAAAAATATTGCAACC
>25233_Chr10_9974441
TCCCTTGTTGCATGCACTTGAACAGGGGATAAGTCATTTGTTTGACTTTCACAGAATATTTTAAAATACAATTAAGCCTCGAATGAGGTTAGATGTGCAAG
>25234_Chr10_9974620
CATGAATGGAAAACCTCTAAGAATACAAGTATGCTGTGAGCTTTTTGTGTACTGTTTTAGCATCCTTTTCTGCATAGAGATCAATTCTGCGTTCTGGCAGA
>25235_Chr10_9979946
CACCTCTCGGAAAAAAAATGAAAAAAAGAAGCCCAAGAGTGCGGTATTTGAAGAATGTCCTATTGGCAGATATATCTATGTGATCTGATATGATTCTTCTT
>25236_Chr10_9980014
TCTACTTTTCTCAATTATTTTGTAATGAAAAAGGAAAGGTTACCCATTGTATATCTTAAGATCCTATGCACCTCTCGGAAAAAAAATGAAAAAAAGAAGCC
>25237_Chr10_9980065
GTTGTGTAATTAGTGACTTAAATAAGTAAAACAGATTAAACTCCCCGTGTATCTACTTTTCTCAATTATTTTGTAATGAAAAAGGAAAGGTTACCCATTGT
>25238_Chr10_9984438
ATAATCTTTTATTTTTGGCGCATTAAATATAATTCTTCTTCTTCTTCTTCTTTCCCCCCTCTTTTAACCTTTTTCACACTCCTGATCTTTCTCTTCTCTAT
>25239_Chr10_9984464
TCTTTGTCTGCTTTATTTATTTAGTGATAATCTTTTATTTTTGGCGCATTAAATATAATTCTTCTTCTTCTTCTTCTTTCCCCCCTCTTTTAACCTTTTTC
>25240_Chr10_9984860
AATTTCAATGGTTTGTAAGCAAATTGGTACTTCTTTCGAAAATGTTGACCAAGATAATGTCTCCACAGCTGCCAGCCAGACTAGACTGGCTCACAAAAAAC
>25241_Chr10_9987655
TCCTTTCACTTGTTTTACTAGTAGGATAATATGATGAAAATTTCTACTCGAAATATGGTCAAGAGTTGCTTGTATTTTTTTGTCTGGCGGATATCAAAATG
>25242_Chr10_9987698
TGTAAAACGGCTTCCAATAACGGTGGATTCAATGAAACACCTCTCCTTTCACTTGTTTTACTAGTAGGATAATATGATGAAAATTTCTACTCGAAATATGG
>25243_Chr10_9987865
CATGAGTTGCTTGATGTTCAGAGTTAAAATAATCGAAGAATGGTTCTTGGATCTTGATTGCCAGTTTTATTGAGCGATGACAATATATAATATCTTAGTAC
>25244_Chr10_9991222
ATTACTTGACCCGCTATGTCATTAATGGTCAAAATTAAAATTTATTTTTGATACATTGCTCTTTTCCTTCGTGGTTGTTGATGTTAACCTCTTTGAAGGTG
>25245_Chr10_10016660
ATGTATTGTTACTAAAAAGAGAATTCAATAAATAATGATCGTGTTTCTGCAAATTAATTGTTGTTGCTAGAGTTAACTGCTTATTAGAGTGCGTTTCAGGG
>25246_Chr10_10076766
ATTCAAGAGTAATAAAGGAACCTTGGCAATAAGAAAGTTGTTTTTTCGTTGAAAATACAGACGCTCAGAGATTAAAAGTATTTTCTCAACGGAAGGTCTCA
>25247_Chr10_10076788
ACGGGCATTTTGTACCAGGAACATTCAAGAGTAATAAAGGAACCTTGGCAATAAGAAAGTTGTTTTTTCGTTGAAAATACAGACGCTCAGAGATTAAAAGT
>25248_Chr10_10076994
ACATTTACAGTTACAACGATATACAAAATTAGCTCGCCATTTTCTTGATTGATAGAGGTTTATCTTCCTCACAGTTGCGTCTTGCTTAACCTATCTAATTT
>25249_Chr10_10126372
CAGGGCATCCTCTGGTTTGATGCTATACTAATTAGTTGCTACTTATTGCACAAGACTTTTATCTGTTTAGGATTTTATGAATTTATTATTCTAGCTCTGTA
>25250_Chr10_10126510
CTCTTGTACTATACTCACCTTGTAAGACAGCAAAAACTGAGATTACAGGCAGCTGGGCACAACATCATATTCACTCATGTCCTCCGTAGATAACAGTCTAT
>25251_Chr10_10126559
GGCATGGAATCTCGTTCATCCTATTCCAATATAAACCAGCCTTTATGATCTCTTGTACTATACTCACCTTGTAAGACAGCAAAAACTGAGATTACAGGCAG
>25252_Chr10_10126672
GAATGTTACTGAGGAAGGATAAAGGACGTGTTCCCACTCCAGTCACCTTGTTGTCTCTTGTAATCACCATTTTCTTGTTGTGCTTGGGACATATGACTCTG
>25253_Chr10_10132760
AAATCTTTGTTCGCATACAACTTAATGAAATAAAACTGCTTGTTCTAGTGAATCTTGGTTCTTTTCTTGTCCTTTTTTTTTTTCCTATATCAACTGATCCT
>25254_Chr10_10132854
CTTGTGTCTGGGATCTTTCTTTTTAATGTATTAAGCAATATACTCGCACCATATTTTTCACATTATAACCACGTAAGAGCTGTAGGTCGATATGAAATCTT
>25255_Chr10_10139643
CCCTCATGTAGCAGCATCCTTCAAACTGATATGAAAATCAAGTTGATGCTAGAATTAGGTTTTACCTGCTTCTATTGTTAGTTGGGTTTATTTGATTGGAT
>25256_Chr10_10176918
TCCGTTTACTATATCATCAATAAAGTTATACTACGTGATTTTAATGCTCCTCCCTCCCTCCCTCTCTCTCTCTCTCTATATATATATATATTCTGGGCATG
>25257_Chr10_10197668
TAATAAATCAGTACTATATCATCAATAAAGTACTTATACTACGTCATTTTAATGCTCCTCTCTCCCTCTCTCTCTCTCTATATATATATATATTCTGGGTA
>25258_Chr10_10204286
TTGAGGAAAGACAAGGCTGAATTCGAAGACTTAATATATTTTTTTCTCGTACTCGAGCCTGTATGTGCATCATCTTTCTGCTTCGTCTCCGAAGTTTGTTG
>25259_Chr10_10204400
CTTTTACTGATTTACTTTAAATTAAATAGAACATTAGACCTGTTGATGACAGAATACTGAAATTTGGAAATTGAAACTCGTGGAAGGAAAAAAAATGCTGG
>25260_Chr10_10206180
ACAGTTATTTTATGATGTTTATTTTGACAAAATATCCATATTATTGTGCGAAGTTACTCACCTTTTACCGAAGTGTTGTTTTTCTTAAAAGTAAAACTACA
>25261_Chr10_10267795
AGTTGTTTTACGAAATCAGTTGATTAATTAAAGGTATCTCGGTTTGAATGAAATTTGCTTTGATCACACATTCTATGATTTTTTCTTAGAAATATATTAAA
>25262_Chr10_10267848
ACAATTTCGGTGCAATTCAATTCCTGTTTGAATGAAATTTGCTTTAATCTTCCAGTTGTTTTACGAAATCAGTTGATTAATTAAAGGTATCTCGGTTTGAA
>25263_Chr10_10278778
TATTTTGTCAACAGCAAAAAATAAAAAAGAACTATACTTTGTTACCGCTGAATTACCATTTTTCACGTGGCAGATTAAATTTCATCAGTATATGGAACAAG
>25264_Chr10_10294601
CGTTACACAAACACTTGACACTTAGAAATAAAGTTTTGCTTTTATCTTCCATTTACCTGTTCGAGAGGGTGCTTTATTCAGTTGCAAAATAATAGAGCAAT
>25265_Chr10_10294674
CTTTCAAGCAAAAAGTGTCATCTTAATGGTTATTGTGAGCACTTGGAACAATGGCTCTTAGTTGCAACTTCTGCGTTACACAAACACTTGACACTTAGAAA
>25266_Chr10_10294734
CTTATGTGTTTATGTGTTGGATTTTCATCAAAGCATGTCATGTTCTTGTTATACTGTTTTCTTTCAAGCAAAAAGTGTCATCTTAATGGTTATTGTGAGCA
>25267_Chr10_10294867
GCAATGTAACCTGTCCGTTTGTTTATTTTGAACCAAGGGTTGTTATACCTCATTCCCTCTTACATGGATCACGTTTCATTCTTTGAACTATTGTAGGCGAG
>25268_Chr10_10311398
GATATACTTTTTTAATTTTTTTTCCCACGATAGTGAATCTTAATTTCTTGAAATACAAATCAGCATTTTATTTTTTGCTTTTTTTTATATATATTTAATAA
>25269_Chr10_10311422
TGTAAAACAGCATGCAGATTTTTAGATATACTTTTTTAATTTTTTTTCCCACGATAGTGAATCTTAATTTCTTGAAATACAAATCAGCATTTTATTTTTTG
>25270_Chr10_10321241
AATGTTAATTCAGTTTGAGCGGATGGTCAATAGGTTTTGATGATTTTGCCAAATGAGGATGCTTTTACATATTTTTATCCTGTTTTCCTCCTTTGTTACAC
>25271_Chr10_10321327
AGGAGCACCCTTGTGTTGGGTGTGGTATATATTTTTTGTTTGTGCTTTGCAAGTAGAGCTATTATTTTCTCTTGCCGGCTTTGTTCAATGTTAATTCAGTT
>25272_Chr10_10326418
TGGCTGGCTCGTGTAATAATCACCTATTGTTAGTTGTTGTCTTGGCTGTCATAGCTGTTGAGTGTTTTATTCCTTCAGTTTAATGCTACAATTCCTTTTCT
>25273_Chr10_10361125
AAGGGATTTGAGTGGTTTCCAGCGATAAATACTCGGCGCTCTCATTCTTGAATCCTTTTCTTTAAAAAAAAGTTCCTGTAGCGCTCGCTTGATATACGTGT
>25274_Chr10_10361254
TAGGGTTATTGAGAATTCTTTCCTACAGAAACTCACTTTCTGGTTTGTTTATAATGGATTGTATGACTTCAATGTTGCCGCATCTTGGCGATGTTGTGGTA
>25275_Chr10_10361280
TACTTGATCCCGCGCCTGTGAAGTGCTAGGGTTATTGAGAATTCTTTCCTACAGAAACTCACTTTCTGGTTTGTTTATAATGGATTGTATGACTTCAATGT
>25276_Chr10_10369405
GCCCAAGGAGGTTGGTTGGCATGGAAGGTGATGCAGGTTGAAAATTTTCAAATTGGTTTTTAACCAGAATTAAATATTTTTTGCAAGGATGGGATTATATT
>25277_Chr10_10369559
CTTACAAGCACAAACTGTGTCAAAATGATCCCAAATAAAAGAAAATGATGAAAGATGGGATTAATGGTAGTTTGACTAAAAAATGGCTAGCTAAAACTGAG
>25278_Chr10_10390941
AGATGGCCTATGACGTTACTTAAGCCGTGAATGAAGTCAGGATGTTTTGGAAACATGATGTTAACTTTTCACACGAACACACACAGAGCAAATGCCCATAT
>25279_Chr10_10390995
GTTGAAAGGTATAGTTTATATTTCCCAATTTTATTCCACCGTTTCTTCGTATAAAGATGGCCTATGACGTTACTTAAGCCGTGAATGAAGTCAGGATGTTT
>25280_Chr10_10402483
AGCTAGTTAACTTGTAAATGTGATGATCTCAATTAAGTTGGGTTTAATTCTCTTTGTTTGCCTTTCGATTCTCTAATGTATATCTGTGTTCTTTGATTTGG
>25281_Chr10_10402547
GTAGAATAATTTTCACTATTTACTTGTGTGTTAGCTTGGTTTGTGATCTTAATTTCCTGGCTTAAGCTAGTTAACTTGTAAATGTGATGATCTCAATTAAG
>25282_Chr10_10402622
ATGGTTATTATTGCTCTATTTGGGAATGGAAAACATTAGCTGATCTTTGTACATGAATTTTATTTTTTTTCAGTTGTAGAATAATTTTCACTATTTACTTG
>25283_Chr10_10403239
AACTTCTCGACCCGAATCCTAATAAAAGAATGAGCATAGAAGCGTTAATGAAACATCCTTGGTTTTTGAAGAAGTTTGAATTACCAACTAAAAGTAGTGTG
>25284_Chr10_10403318
GTTATGTACAGGAAAATTCGTAAAGGAGAATATCAATTGCCTTCTTGTTTACCAAAGTCGGTTAAATCGATTATAAACCAACTTCTCGACCCGAATCCTAA
>25285_Chr10_10403361
TTTATTATCGGCTTCCTTGCCTTTTGATGACAGTAATCTTGCAGTTATGTACAGGAAAATTCGTAAAGGAGAATATCAATTGCCTTCTTGTTTACCAAAGT
>25286_Chr10_10663210
TATTGTTTCTACACTGGGAACAAAGGAGGATGAAACTTTCTTTTGTTTTTGTTAGTATCTCATCTTTTTAGGCAAATTACCTTTTACAGATTCTTTATTTT
>25287_Chr10_10663315
AAAAAAAACTAAAAATATAAAAGCACCTGAGGATCGATCCTCGTTTCTCTAAATGGCAGATACTGTCTATTAAAAAATGGGGTTCTCATACCCATTTTTCT
>25288_Chr10_10663387
TGAATCTATCGTCAATGTAATAAAATATCGATAATGTAAATATTAAAACAATGTAAAAAAAAAAAAAGTTAGAAAAAAAACTAAAAATATAAAAGCACCTG
>25289_Chr10_10663509
AAATTTTGGAATTTTTTGAGGTATAAAAAATATAATTTCTATATATAATTATAAATATATCCTTTTTTCCCCTTCTTTTTTTGTTTGCGAGGTGAAGGGTT
>25290_Chr10_10679012
CAGAAGTTGTTACCAGATTTGTTTATGCTATCCAGTTATTGCTTTGTATCTGTTCACACCTATTTATCTTTCCATTTTATATCTCCAAGCATACTGAATTT
>25291_Chr10_10679172
GTTTTGACATGTTTCTAAGTGTACCAATGGAAGCAGAGCTATATTTTCTCATATATTGTTGTGTGGTTTTATATAACCAGTGTAGTCCAGATTGCTTATGT
>25292_Chr10_10711648
TTGTATCATACCGTGGTTGTGATTCTGTAAAAGACATGGTGTGTTTGTTTAATTTTTTGGGTACTTGTTGAAAACTCAGTAGCCACAGCACACATAATTGA
>25293_Chr10_10711691
TGTGGCATCTCGCATTGGCACACTAGCATGTGTGTTGGGCGCATTGTATCATACCGTGGTTGTGATTCTGTAAAAGACATGGTGTGTTTGTTTAATTTTTT
>25294_Chr10_10711755
ATAAAATCATGAGGCACTGGAGCAGGGACAAAAAACTTGCCTCAATTTGCAATTAGATGCCTGCTGTGGCATCTCGCATTGGCACACTAGCATGTGTGTTG
>25295_Chr10_10762235
ACTTGTTTGGAAGAGGAATATGAACTGGTCATGGTTTTGATTTCTTGCCTATTTTGGGGAGGATATTTTTACTTGTCCTTACTTCTCGCAGGAAGTAGGTT
>25296_Chr10_10762285
AAGTTACTAACATTCTCAAAAAGGTAAACAAAGCTTTCGAACTTTGATTTACTTGTTTGGAAGAGGAATATGAACTGGTCATGGTTTTGATTTCTTGCCTA
>25297_Chr10_10784167
TTTTTATGAATTGTATCATCCTGTTTTATAAGCAAAGTGTAAGTTAAATCAAGCGACATGTGTTCCTTAACCCTGCTAATATTTTTATTTTTTTTTATTAA
>25298_Chr10_10784334
ATGAATTGGAGACCTTTGCTGGATATAACATAAAATAAATTTTGCATTGCATAGAAGATTTCCAATGTGTTTGCTTCCTAATTGGTATTCAATCGTGTGTC
>25299_Chr10_10793302
ATTGGGTATCTGCAATGGTCATTATCTAGGAGGCGGCTTTCTTTGGGCCCTGGAAAGTGTAAAACCATGGATCTTTGGGCCCTGGAAAGTGTAAAACCATG
>25300_Chr10_10793407
AGTCTTCGCATTTCATTTATAATACAAAGTTTAGAACCCATATTTATTTCAACTTCTCATCTTTGATTTTTGTCTATTATATTCCGAATCTTAACATGTTG
>25301_Chr10_10800248
CCAAGTATAGTCGAGGAAAAGGAATAATGAATAAAATCTGGATTCCAATTATTTGACAAGTGCTTCTTTACAGCGCGGATTCAAACCTGAAAACAGGTACA
>25302_Chr10_10800292
GTAATGAATAAGAGAGGATGCTATGCTATCCATATTCCAGGTTTCCAAGTATAGTCGAGGAAAAGGAATAATGAATAAAATCTGGATTCCAATTATTTGAC
>25303_Chr10_10800400
ACTAAATACATGAAGTAGTAGTAATGTATTCTTCTCATTCTTTCCTGTTTATATGCTTGGAACACTGTAGAGCCCCCCCCAATATATATGAAAATTGAGAT
>25304_Chr10_10824404
TTTTTTTTGCGGTTTCATAATTGAATGTTAACTGATTTTATTCATCGATTAAAATCACTTCTTCATCTCATTTCTTTTGTCACTCAGTTATGCGATCCATA
>25305_Chr10_10824459
GATAGTAAGCAAGAGCATGTTTTCTTTGAAACTGATGGGATCTTTTAAGATACTTTTTTTTTTGCGGTTTCATAATTGAATGTTAACTGATTTTATTCATC
>25306_Chr10_10845653
AACAACTTTGCTTATGATATGGATTTTGCAATGAATTTGACGTCGTGTGTAGCAAAGATTGCACGTTGGAAACCATATTCTAGCTACGCCTTCCTCTGTGT
>25307_Chr10_10845714
TTAGAACAAGTTCTCTCAATTCATGAATATTATTAAGGTGTTCTGTAAGTATAATGATGGTAACAACTTTGCTTATGATATGGATTTTGCAATGAATTTGA
>25308_Chr10_10848741
ATAATTTTGTTTGGATTAAGTTAATCAAGAGTTTTAACGACGTTTTGATTATTGTAATGTTGGATTCCATCTTGATTGTCAGAAGATACTTCCACTGTATT
>25309_Chr10_10848839
GTTTTTGTCTCCCTGATTTGTTTAATTAATGGAGCGCTTGTATTTTCCTTATGGCGGAGGCCATGATTGTCTTGATTAGGGCATCTCCACTTTACCCAATA
>25310_Chr10_10848914
GGAGTTCGATAATGGAATGGTAATGGAAGATAAAGACACGGCTTGAATCTATGTGCTTCCTGTCATGTGGGCTTTGTTTTTGTCTCCCTGATTTGTTTAAT
>25311_Chr10_10849031
GGAAAAGGCAAAGTGTTGTGAATTAAAAGTAAGCAAGAACCATGTGATCCAAGCCTGCGTGTGTTTCACCGTCGAGGGAAATAAAAGGAGAGTCTTGGACT
>25312_Chr10_10849090
TCTCTCTCTCTCCAGTCCAGGGGGAATATAGTTGGGGCCTTTGTTTTTGTATCTGAACTGGAAAAGGCAAAGTGTTGTGAATTAAAAGTAAGCAAGAACCA
>25313_Chr10_10849151
GTGTTCCTAAATTGTAAAGAACGAGGAATTTAAACATAGCTAGCTTATCCATGTGGGTCTCTCTCTCTCTCTCCAGTCCAGGGGGAATATAGTTGGGGCCT
>25314_Chr10_10870348
CTCCGAACGCCTTTGCTGCTAACGTCAAAATGCAAGTGCTGATCTTAATTAAATTGTGACGTTTTTTTAGGCGGTTCGGTCTGCCTTTAAAGCAAAACCTA
>25315_Chr10_10870378
TGTTTATAGCAATCTGAGACACCTGGTGTTCTCCGAACGCCTTTGCTGCTAACGTCAAAATGCAAGTGCTGATCTTAATTAAATTGTGACGTTTTTTTAGG
>25316_Chr10_10902013
GAGCGAGTTATTCTCCATCTTGGGTATAAAATGCTAATGTTGATGCCTTGAAAATTTGCAAATGAGTAGCACAAAACTTATTTTCTTGTAATCAATGCATA
>25317_Chr10_10902122
TTTGTTTAGTTCTGAACTCTTAATAGTATCTTGTGAGCTTCTTTTGAGTTATTGCATTTCTAGATGCTCTTTCTTCTATGGTTTGCTTTCCTTGCATTGCT
>25318_Chr10_10906458
AGGAATCACTCAGCTTCACTTCCTTCTACACTCTCTGAGTATTACAAACTTTCAAAAAAAAAAAAACCCAAAGATCTCGCTCACATAAACTCTAGCAAGAA
>25319_Chr10_10950701
GTATTTCTTTTTCAATTTTTGTTCATCTTCTGTTATAAAGGTTGATTTTCAACACTTCATTGTGTTATCAAAGACTACGAGTAATTGAACGTTATTCCCAA
>25320_Chr10_10991422
TCTTCCCATCCTCACTGTTTATTTTGCTATTAAACGTAGCTTTTTCCTCCAATACTCAAACGAATGTCCTCTCCTCTCCTTCCCTTTCCATGATTTATTTT
>25321_Chr10_10991465
TATTCTTTCAATGGCTGTTCCGTTGTCAATGAATAGACTTCAGTCTTCCCATCCTCACTGTTTATTTTGCTATTAAACGTAGCTTTTTCCTCCAATACTCA
>25322_Chr10_11049925
GTATAAAATATATGTATTGGCGAAGATAAATATTTGAGTATTTCGGTTTCTTTCGGAAGGTTGGTGATAAATAGGTGGTCATGATAAATATGATTTTGCAC
>25323_Chr10_11059206
TAATACTGCCAGATTAACACCTTAAATGAACTTGTTGATCGTTTTTTGTTATTATGCTATTCATTTCCGTTCTTTTTAGCTCAGCTTATGTTCAACTCCTT
>25324_Chr10_11064696
AGAGTGAGAAAGATTGCTTGGAAATGAATAAATTATAGAGATGTTTAATTATGTGCATCTTTTGTCTTTGGGTTTTTTTTTTGTAACCATGCCTTTGACAA
>25325_Chr10_11081034
ACGACCCCCAACATAAAGACTGAAGAGATCCTGACATGCTTTGTGACTCCCCACGAGCCCTCTCCACCACCATAGAATCCACAACCTACACAATAAACCAA
>25326_Chr10_11089476
CCGGGTTGTAGGGCTGTCAATTTCTTGCTGAAATAAAATCGGGTATTCTTAATCAACTATGCAACTGGTTATTTTTCCTTCTCTGGTATATATGGCCAAGA
>25327_Chr10_11113468
TGTTTCTCTTCTTGGGTAATGGATGCACCTTCATGGTTTCTCGATTTGTTGGTGCGTTGGTGGTGAAATGGGTAGAATAAATAAATAGGGAAACAAAAGAT
>25328_Chr10_11118163
CCATCTTGATATGTTGTCAAATGAATCTCCACTTGATGATGTGGGTTTCTAGAGTGCTCGATTTATTTGATTATAGTTCTTTTTTTTTTTTTGTCCAAAGG
>25329_Chr10_11125552
CAATCCTATAACAGTAACATCTATGGTTAAATATGAATTGGGTTTAGGTGATGATATGATGTCGGGTGACCAAAAGAAGTTTCGCCATTTTCAATATTTTT
>25330_Chr10_11150176
GGCCAATTATTTTCTGGGGTTCTTGATAATGACAATGTTGTCTTAACACTTGTCTTGTTTGCAATCATCGTCCTTGCTGCTTTCCAAACCTGAAACACCCT
>25331_Chr10_11150305
GGTCGCACACTGACTCGCACTCTCAAAAGTTATGAAGATTTGATATCCTTATGACACTGCTAGTAAATAGGAGAAAAGACATCTGATAACCATGCACTGAG
>25332_Chr10_11150831
TTTGCTAACTCTATTTAAGTTAAGAGGCAGCCTCTTGGAGTTTGGATGCTAACTTATCAGTGTTTGTGTTGACAGCTTGGGTACGCAGGAATTTTACAGGT
>25333_Chr10_11163057
AATAGGATCCAGTACCTTTGCTCTAGTCATATGAAATGCCTACGTTATTTAAACATGGGACTATTATCTTTTCAAGCATTATGAGGTGTTGCTTTCCAAGT
>25334_Chr10_11163079
ATTTGACAAATTGTCTGTCTTGAATAGGATCCAGTACCTTTGCTCTAGTCATATGAAATGCCTACGTTATTTAAACATGGGACTATTATCTTTTCAAGCAT
>25335_Chr10_11163124
TGCCAAATTATTACTCTGCGCTTTATTCTATGGCACATGAAGTGAATTTGACAAATTGTCTGTCTTGAATAGGATCCAGTACCTTTGCTCTAGTCATATGA
>25336_Chr10_11168760
ATTTTGAATTCTATTTTTCATGTAATTATAACTTACTTTTTTTTTCTTCTTCCCATAATGCCTGCACTTTATTCATAAACTTTATATCTCTTGTAAGTGGC
>25337_Chr10_11176399
AGCAGATGAGGTGCTCAGCCAACTAACAAGGAAGACAAAAAAGAAGATTGAGAAAGAAATGAAAAGGAAGAAAAGAGATGTCAGCGACAGTGAGGATGCAA
>25338_Chr10_11181831
TTTGATCTTTTGGAATGCTTATGCTCCATCCAGGATAAGATTTTCCCCCCAAATTTCCAATTTCCTATTAGCAATTCTTGATTTTGAGCCTGTGTTGGTCC
>25339_Chr10_11181891
TGTGGTGTCTGCTTTGTTGTGATTCTGATGCAACTGATGCAATTTGTTCTTGCTGGATTCTTTGATCTTTTGGAATGCTTATGCTCCATCCAGGATAAGAT
>25340_Chr10_11181960
AACATGTGCCTGTAGAGGTTTTTAATATTTGAGGAATCATTTGTTGAAGTAATTGCGACAATTTTGCACTGTGGTGTCTGCTTTGTTGTGATTCTGATGCA
>25341_Chr10_11191708
TTGTACATTACCAACTAACATATGCAAGTAAAGTAGTAAAAAAGTTTTCCAAAGTTTTACCCCTCATCTGGTAGAAAAATTGTGATTTCCCATATTATCCC
>25342_Chr10_11220859
CATGCTCGTTTTCTTTTCTTTGTTAAAAAACAAAAAAAAAAACAAAAACTATATGCAGATGGTTAACACCGACTCTGAAAGAGTCTTAATTCGAAGAATAT
>25343_Chr10_11243774
ACATGTACAGAACTTGGCTTTGATGTTATTTAGTGTCCCTTCAATTTCTTATAACCATAAATGATTCAGGAAAGTTATAGAGATAAAATCTAGCTGCGACA
>25344_Chr10_11303499
CTGCCAGATGATTTACCGTAATTGAAATTTAAAAACATGTACTTAATATCAGTGCATGGTCGCATATTCCGGCAAACAACTTAAGAATACGCAGGACCCAG
>25345_Chr10_11303623
TCTCTTCTCCTTTTCAGATGGTTATATATCTAGCTACGTCATTTCATATGAACATAGGATTGCATGTTCTAGTGTTTTTATGCCAGACTTCTCCCATATGA
>25346_Chr10_11305734
TGTATCTGCAAGCATCTACAAATAGCAGGAAATGTGTGGTGTGCCTTTCTAGTAATGCATCCATCTATAAATTATTATTTTGTTCTTCTGAAAATAAAAAA
>25347_Chr10_11305795
CAGATAATATTTTTTGCGTTCAGGTTTTCTTTCGTTGATTATTTGGGTCGAAGGTAAAGTGTGTATCTGCAAGCATCTACAAATAGCAGGAAATGTGTGGT
>25348_Chr10_11333898
TGAATGTGATGACGTTATCTCTCACAATGTATTGCTCTGTAATTGTCTTTATTTGTTTGTTCTTTCTTTGTTGTTTTTTCAGAGGGGTGCTCTGTGGCATG
>25349_Chr10_11334345
TGAATTATGTCTTGCACATATAAAAGTAAACCCACCCAATTTTTTTATTTAATATCTGTCTCCATCCTTGTTTTTCTTGTGTGATGGTGTCATATTTTAAT
>25350_Chr10_11334438
CCCTTTTTTATGGGGTCTAATTCTATTTTCCTGAAAGCGCATTAGGCAGTATCTTCTAAAACAACATATATATCGTGCAGTGGATGGTGTATATGAATTAT
>25351_Chr10_11334587
GAGGCTGGGAATGAAAAGACATGGGAAAAGATTGGTTCAAGTGTTTTTGTAGAGAAAAAGAGGAAAGATGGACGTGGAAAGGTGAAGAAAAAGAACTACCT
>25352_Chr10_11334628
TGATGGTCAGGTCTAGTTAAATTTGATTGGTTTGATGACGAGAGGCTGGGAATGAAAAGACATGGGAAAAGATTGGTTCAAGTGTTTTTGTAGAGAAAAAG
>25353_Chr10_11377215
ATTTTCTACATCTGATGATAATTGATATGAAGAAAATTCAGGTGATGATGAGAAACGAAGTTGCAGAGAGAATGTTTTTATTAGTGGTGAATTGAATGTAG
>25354_Chr10_11389516
ACAGCTCATTGAGTTTCTTACAAAAAAATAATATAAAATTTTGCATCGTTATATGATCATTTGTTTATCGTACCACAGCTCATTTGGGCTCTCAAACAAAA
>25355_Chr10_11402023
CCTTAACATGTTGGTGTATCTTGTGAATGAGAAATGGAAATTTTGATCTCCTTGATGTTCTCTTTGTATCCAAAATGACTGGAGGGTGGTGGTTGTCCTGA
>25356_Chr10_11402671
GTTCTGAATCTTTGCTTTAAACACGCCACCAAAGCTTTCAGGTGGATTGCAATGCTTTTGATATTTGAGTTAACCATTGTTGCAGTGATTATAAAAGGTGA
>25357_Chr10_11402838
TTAAACTTGGAAAGGTGTCCATTGCCAGTTTAATTTATGCCCGAGGTTTCAATAGATGTTCCTCTTGGTGAGAGAAAGCATTAGCCTATTTGGTTCCTTTT
>25358_Chr10_11432001
ACCTGGTCCCCATGTTCTTATAAAATGACGAGGTTTGATGGTTTGCTGTTAATGAACGTCTTATATCAATTACTTTCCCTCTGCAAATGACCCTGCAATCT
>25359_Chr10_11432102
TCAACCTGTACACGTAAACAACTGATCCTATAAAATTCATTCTTTGTTGTATACTTGTATCTTTTTTCTCTTCTTACCTTCCAGTTTGTGTAATTTGAAAC
>25360_Chr10_11468642
ATTGGCAATAATGTGAGATTCCCTAATTTATGAAGTGCGCATTTATTATTATTTATGGCTTTCAAGATTATTTTTCATGTGGGAATAAGGCTTTTGGCGAG
>25361_Chr10_11492712
ACACTGTTTCCCGTCAGATGGGTATATGCATCGAGATAATGTGTTCAGCAAAATTTTAGCTTCTCGACTTGAAGTTGGTGCACAACAGGCTATAAACACGC
>25362_Chr10_11492806
AGTTGATTCTTAATGTAAATTACAAGTTTTAGTGTACATTTAATTTTTTTTTTCCTGGAGTCGTTTTTCTTTGAGCTGTAGTCTCCATCTATATACACTGT
>25363_Chr10_11524159
TTGCGGGATTCAAAGCATAGAGAATGAAGTATTTTTTGAGTTTGTGTTGAAAACATGGAAGTAATGTTTGACGGACTTGTTGTTAAGGATCGCATGCTGGC
>25364_Chr10_11540090
GTTTAATTGCGAGGAGCTTTTTCTATAGTTCCAATGTATTTGAATTTATGAACTTGGTTGGCAGCATGCTCTCTTAACCTTTTTTAGTTTTTTTTTTTTTG
>25365_Chr10_11558058
GACATGTACTTCGGTATTTTCCTCGTTAAAAAACGACAGTGTTTTAATGTATAGGTTCCAGACAAGGAAAATCTCAAGACGACATAGAGATTTAGAGGAAA
>25366_Chr10_11582290
TCCTATTATTGTTGCAACATTGCCATAATGAAGATGCCAAAGGTTATTGTTGGTATTATTATGTATTGTGATAATTGCAAGAATTACTCATTCCAATGCCA
>25367_Chr10_11582592
TGTCTGAGATATGTATATATTATATTGTAATAAAAAAATTTAAATTTTCTATAAATATATTTATATAATAAAAAATATATTTTGGGATAGGTTTAGACGGA
>25368_Chr10_11582638
TATATTAAATGATAAAGGGATAAATATTATATATAAATGTGTTTTATGTCTGAGATATGTATATATTATATTGTAATAAAAAAATTTAAATTTTCTATAAA
>25369_Chr10_11582715
TAGTATTTATTATATATTATTATTTATTATTCGATAAAAAAATAATAGTTAATATATATATTTTAAGTGTGGATATGTATATTAAATGATAAAGGGATAAA
>25370_Chr10_11627427
GAATTTACTAAACAGATTTATGCCATTGCTCCTTGCCCACTTTCCAATTCAGATAGGTCTTTGTTAAAGATGATTTCAGGTCAGGGATGCGTTTGCTTGTG
>25371_Chr10_11627507
TAGTTCCGCAAGTTTGTTGGATTCAATGAATATCCGTTTCTTTCTGTTCTGCTTATTGTCTATACTACTGTAGTTGGTCTGAATTTACTAAACAGATTTAT
>25372_Chr10_11633098
TCAGTATTGCTATATTGTGGAATTAGAAGCTAAACCAAGTTCATTTTTTCATACTCCATTTTTTTCAATCGCATCACACTTTTGGAGTTTTCTTTCTCGAA
>25373_Chr10_11633162
CCAGTTCTAAACGAGTAAAAACGCTCGGATTACAATTTTCATATTTACTCACTGCGAAGGTGTATCAGTATTGCTATATTGTGGAATTAGAAGCTAAACCA
>25374_Chr10_11635880
TTAGATTGCTAGCATGAGTCATGGAATAAGAAAGAGATCGCCTTCTCTTCCTTGCATGTCTTTTTTGCTATACTTATATTTTCTTCGTTTGGAATCATGTC
>25375_Chr10_11635973
GGGATGACTTATACATTTTCCTTGAGTAATAAGAGGGATGTTTGCCTTGCAAGGCTGGATGGTGGAATTTAAATTATATTTGCTTGTCACTGGTTAGATTG
>25376_Chr10_11636093
ACACCCATGGCAACAGTTGATTTTCATTTCAATAAGAGGGAAATTATCTTAATTTCATGAGTTTAAAATTAAGTTCATGTTTTGGCACTTAGAATATTGGT
>25377_Chr10_11636848
GTACTTCTTGCAATGATTTCTGCGAACTTTTCAATAAAGCTTCTTTTCTCATGATTAGCTCACCTTTTTCATTTTTAATATATGTTGGTTTTAGCACCCTT
>25378_Chr10_11644428
ATCATTTCAAATGAAAAATTCATACGGCAATATACCTGCAATTACTTGCTAATTTAGAAATCATGAGTTAACTGGTAGTTTACATTTTATGTCGTTAATAA
>25379_Chr10_11653054
TTCAACTGTAATTACTTAGTTATTGGTTATATGAGCTCTTTGATTGATGCAATCTGAGTTTAAGTTTTGTTATCATCCTCAAACGTGTTGATCAGCAGAAG
>25380_Chr10_11653095
AGCATAGATGTGCGTTTCTCACCACAGTAATCCATGTCCTATTCAACTGTAATTACTTAGTTATTGGTTATATGAGCTCTTTGATTGATGCAATCTGAGTT
>25381_Chr10_11663805
CTGTCACTCCCAATTATTTGATGTTTATTATTAGCATAAAATCTTATTGTTCAGCTGGCTGGATATGGTGGATGGAGTTGTTGCTTTTCATTACCTCAGTA
>25382_Chr10_11669286
TCTTTAACTGTTTGAGAGTATGCTGGTCAAAATTTTGATATTTTTCTTCCATGTATCACTTTAGCTGTTCTTAGAAGTGTAATCATTATGCATGCTAATCT
>25383_Chr10_11676546
GACTGTAAGGTTTTGGACATCAATATTTATGGCCTTCTTTTTTTCTGTCTGCCAAATTACCACAAACATTGGCCCCTCCCAGATCCCCAATTATGACTGCA
>25384_Chr10_11693853
GGCCTCTTTACAAGTGTTGAAGGGTCTTTCGAAGGAGCCATTTTTGCACTGATGCTCTCTCTCTTTTTCTTTTTTTTTATAAAGGGAGCTTTATCTCGTAT
>25385_Chr10_11704150
AACTTGCGGAAACAAGCAATGAAAAATAATAATATTAGCATTACAGTTGCATCTGGGTGTATTGTAGCGTTCATGTAGAATTCTTGATGAATTGCTTCCTG
>25386_Chr10_11704240
CTAAATTGTTTTTATCATTCAAGACTGTCTGGTATTTTTTTTTCGGTGTTAGCTACCCGTTGCAGTCTCTCCACTTGAAGCTTTAAATTAAACTTGCGGAA
>25387_Chr10_11704274
TGAATATCTTGCAAGTCGGGATGACATACATGGTCTAAATTGTTTTTATCATTCAAGACTGTCTGGTATTTTTTTTTCGGTGTTAGCTACCCGTTGCAGTC
>25388_Chr10_11713322
TTCCGAGATTTTGAAATTTTTCTAAAGTAATCAGGTAGACCTTTTAGTTGATATAATCCTTTTTTTCCGCCTGCCTCGTAAAACCTTCGATTATAACTTTT
>25389_Chr10_11721645
TGTAATCATTTTTTTTTAATTGAAAGGAGACCTAACAGTTGAATTTCTTTATTAGCTTTCCTTGTGTGATTAGCATTATGGTTGGTCGATTAATGTGAGGA
>25390_Chr10_11721759
AAAAATAGAGTTGTTACCTTTCATTAAATGAACACATTTTTGTTCTTGTTAGAGATGAACTCAATTTTAACGACGAGGGAGCAACGAAATCAGTGCGTGTT
>25391_Chr10_11721821
CGTTACTGTAAAACACAAGAAGATTGCAATCTAGGTTTATTAATGTTTCCGATTTGAATCTTAAAAATAGAGTTGTTACCTTTCATTAAATGAACACATTT
>25392_Chr10_11787324
CTCCCTGTATAGCTACAAAAGAAGCAATGGATCTGATATTGTTTACAATTATAGTTTATGTTGCCTCCATATTCTGTGCCTTTATGGTCGATGATTGGGAA
>25393_Chr10_11797150
AAGTAAACTTTAGTGGTATAAATGTATGTATAATTATTGTTTGATTCTCTACATTTCTTCTAGCTGGCATGTTTCTTCTTGGATCTCAAATTGCTGAAGTA
>25394_Chr10_11797180
CCTTTTTCCCTCATTTCAGATCAACATAACAAGTAAACTTTAGTGGTATAAATGTATGTATAATTATTGTTTGATTCTCTACATTTCTTCTAGCTGGCATG
>25395_Chr10_11884660
TCAAAACATGAAGCAATAGTTAAATCACGAGCATGGTGACTTGTGTGATCAATGTCTCTTACCATTCTACTTTCCCCCCACCACTTTGTATGTTGGCCATT
>25396_Chr10_11913248
TCCCGTTGATCTTTCCTTTTTCTCTAACGAGATGCGAAGTAATTCTTCTCAGTGCCATGTTTAATCCTTTCTATTTTTCAGTTCTTCTGTTGACATTACTA
>25397_Chr10_11913354
TGAACCTTGGAGTGGAATATCCGGTGCTTAAATTATAACTACTTTTTAGCATGTTATCTTGTTGCCACCCTTCATGTACCCTATTAGACCGATAAATGATG
>25398_Chr10_11929027
CCATGGTCATGAAAGGTTGTATTTTGAAGAGCGATTACTTCACTTTGACGATAAATACTGTTTGGTTACCACCTAATTCTTTCTTGAATGGAATCACAATT
>25399_Chr10_11944530
AAGGAAAGTGATACTGCTGGAATACTCAAAACTTTCTGCAATTAGCTTTCATATTTTCTAGTTCATTTCCCCCCCTTTTATGGCGGTTGCATTAGGAAGAA
>25400_Chr10_11967612
CAGTTGTGTTTGTATCTGTCTGCAAGCTTTTATGTTTATATTCAATCATCAAAAGCTGTGTACTCGGTGAGCCTTCAGAACAAGTCATTCTTCTAAATTTC
>25401_Chr10_11967646
ATTGATTGAAATCAAATTCTTCCCTCCGTAAATACAGTTGTGTTTGTATCTGTCTGCAAGCTTTTATGTTTATATTCAATCATCAAAAGCTGTGTACTCGG
>25402_Chr10_11967688
GATTTCGTGGATGCTGAATAGGAAATCCAAAGTGATATTGTTATTGATTGAAATCAAATTCTTCCCTCCGTAAATACAGTTGTGTTTGTATCTGTCTGCAA
>25403_Chr10_11976554
TCTTTGTTCTCTCCTAGTTTTGTGAGTGGATGGATGCTCTTTCCTAGGTCAAATCTTTTATAAAAAAAAATGTATAATAAACAAAACAAGCATTAAAATCA
>25404_Chr10_11976642
TGCAAGCAACCACGCACAAGAAATAGTGGAAAAATTGTTTGTTGTGCCTTAGGCTTGTGCTGTTTCTTATACTGGACCCGTCAAATGTTCTTTGTTCTCTC
>25405_Chr10_11976677
GTCTTATGCTTGGTGCTCTGTTGTTTCTATAACTTTGCAAGCAACCACGCACAAGAAATAGTGGAAAAATTGTTTGTTGTGCCTTAGGCTTGTGCTGTTTC
>25406_Chr10_11976723
TACTTGACTGTGTTACAGTTAGTGTTCTAATCTGTGCTGGCTGCATGTCTTATGCTTGGTGCTCTGTTGTTTCTATAACTTTGCAAGCAACCACGCACAAG
>25407_Chr10_11976745
TGAAAAATCATGACCTTCTAAGTACTTGACTGTGTTACAGTTAGTGTTCTAATCTGTGCTGGCTGCATGTCTTATGCTTGGTGCTCTGTTGTTTCTATAAC
>25408_Chr10_12009556
GTCTTTGTAATCCTGAATGCCTGATGGGAATTATTTATTTCTTCTTGATTATTGATTCTTTATATAAAATTGCTAGGAGCAAGGCCTGCATAGCTTGAGAT
>25409_Chr10_12029042
TCTAATGGTGTATGTTTTATTCAATGAAAGGCCATCCATATTTTTCCTCTTTTCCTATAAGCTTATGCAGTAAAACATCGCTGTCTTTTCTTGTCCTTGTC
>25410_Chr10_12036067
AGAGGGGAACGCAAAATCCCAGTTTAGTGATATCTGAAAATCCTTTCACGAGCTATGGTGTTTGATTACATTCTATGTTTGATTACAAACCCGATGTGCAT
>25411_Chr10_12036133
GTCGAATATAGCAACTACAGAGGATGAGCTTGGAATCCTTGTTTAGCTTTATTTCTGCTTTGGATGAGAGGGGAACGCAAAATCCCAGTTTAGTGATATCT
>25412_Chr10_12036213
AACATGATTTGAGTTGCTAATATACCTATGGAGCTATCTGCTATTTTTCTTTCTGGTTTGTTCATTGTTTTTCAATTCTTGTCGAATATAGCAACTACAGA
>25413_Chr10_12036439
TTGTGGCTTCTGCAGAGAGATATTTAATATTTGATGGAAAGATGCAATTCAATGCACGACCCGTGAAGTTGTGACTAGGAAATAAATCACAAACATAAACC
>25414_Chr10_12080774
TTTTTTATTTAGGATAAAATTGCAAAGATTAAAGAAGAATTTAATATTTTGATTTGCTCACGGATAAAGAATTATGAACTTACATGTAAGTCATATTTCTA
>25415_Chr10_12098453
CAGTTCAGGAACTTTCATATATTTGCTTTACTTGAAAAAAGAAGAAGATTATATATAGTGGGTCATATGATAATATGCCATGTATATATATGCTGGAAAGT
>25416_Chr10_12098509
CTTTTGGATCAGTGTTACTTTATTTTCTAGTAGTTAAAAGTAATATTACTATACAACAGTTCAGGAACTTTCATATATTTGCTTTACTTGAAAAAAGAAGA
>25417_Chr10_12098581
ACTGTACCTAAGAGTTTTAAGGATTTCATATCTTGGATAGTGACTTCTGTAGCCGCAGTCTTTTCATGTTTGCTTTTGGATCAGTGTTACTTTATTTTCTA
>25418_Chr10_12138806
TTGCTTATTGTTGTTCATATTACCAATATTACAAATGACATTTTAGGCCTAATTCATGGAAAATTACCACCTTGTGATTAGCAAATTATGCCCGTCTCCTA
>25419_Chr10_12138840
TTCAAATGTTTGGCTTAGAAGATATGCAAAATCGTTGCTTATTGTTGTTCATATTACCAATATTACAAATGACATTTTAGGCCTAATTCATGGAAAATTAC
>25420_Chr10_12160396
CTTCATTAGTACAAAAGTGAGTTTTACATAAGATGTGAGATTGGATTTCCAACATTGTTGATTTTCTTCTTGTTACCTCATTTTATAGGGCACTATTAAAT
>25421_Chr10_12160518
TAGCACTGACATTTTATGATTTCACATCTTTTACTGGATTTGAATTTGGCAAAATTGAATTTTACGGATGATGCTTGGGACAGTAGCGTTGTTGTGTGGAC
>25422_Chr10_12170858
CAGGGAATTTTTGTCGGGTTCAATGTTCCTATCAGTGCATCTTTATTTCTACAACGTCTGCTCAAACATGTAATGTGAGAACTGATATCCAGTTAAATGCT
>25423_Chr10_12177735
GAAAGGAGCTGTGGGCACTTGATTTTCACAGCTCAGCCTGGTTTACATGCATTATGATTTTCTTCTCTCTTGACTTGAAACTGCATTTAACCTTGGTATGT
>25424_Chr10_12177814
CACAATTATGCCTCTGCATCTTAATCAAACATCACATCTCACTTTATTTTATGGTGTCGCCTTCTGAGTAAATTTAAATGAAAGGAGCTGTGGGCACTTGA
>25425_Chr10_12177871
TCCAGGTTCGAAGGAATGTGTACTATATTTATCGGCATAATTTGCTTGTCATATGCCCACAATTATGCCTCTGCATCTTAATCAAACATCACATCTCACTT
>25426_Chr10_12188167
TGATTACTGTGCTAAATATTTTTGGATGCAAAATTTTGAACTTTAGTTTTGATTGTGTGTGCAATTAATAGACCTTTTGTTTTTTTCTCCCTTGAATGCAT
>25427_Chr10_12188252
TATATCGTTTTGATTCCATGATAATCCGTGTTGGAACTCTTCTCCCTTTCACATCTCACCCTACCCTTCAACATTATTCCATATCTGATTACTGTGCTAAA
>25428_Chr10_12220486
AAATAAACAAGTGAAGTTTCTCTAATTCAGATCTAGTAAGTTGATTCTTCACATGTTTTTTTAACGTCAGAATGGGGATTTGCTTCCAACATGTTTTTAAT
>25429_Chr10_12312477
ATACACTAGGCAGAAATCTCTTTTTAATTTAACGCTCTTATATCTTCTTCACAAGTTTTGTTAAGCTAGTTCTGATGGGCATATTGTTTCTAGGAACTGGG
>25430_Chr10_12329086
TATTTCTCCCTGGTTTGTAATGAGGCTGGCGATAATCCATCTTTTCGTGTCGTTCTTGCTGTTTCTGTTGATAGTTCATGTCAATTTTTGGATAGGTTTTG
>25431_Chr10_12334190
ATTTTTTCTGTACTCTTGACACGCTCTAACGGGTTAAATAAATTCTTAGTATATGGAGTCCCTCTGTGTGTTGGTATGGGTTTTGGCTGTGTTTTTGCACT
>25432_Chr10_12334229
GATGTTGTCTCTTGGCTTTACAAATTGAACTTGGTAATGATTTTTTCTGTACTCTTGACACGCTCTAACGGGTTAAATAAATTCTTAGTATATGGAGTCCC
>25433_Chr10_12363640
GAACTCGATGGTATCCCTCCAATATAACTCATGAATTCAAGTCTTTGTCCATATCATTTGATTTACCAATATTTCGACTATTAAACTATAATTGTCAAATA
>25434_Chr10_12363806
TCATTGCTTTAATATAAAAAGAAGGAACAGAAACAGCGAGATTTTATCTTATAGTATATTTCAGGTTGTTTGATACTGTTTGATATTCTTAGTGGCCGTCT
>25435_Chr10_12363883
GGGCCTGGAATGTTTGTCCTCCAAATGCAGAATGCACGACTTTCCTTCCTAGCCGTGAAACTGGGGAGCTTGAAAGCTCATTGCTTTAATATAAAAAGAAG
>25436_Chr10_12363938
TTTGCTGACAGATGATGCTTAATAGTGTGCAATTGTCTTATATCTTTGCCATTTTGGGCCTGGAATGTTTGTCCTCCAAATGCAGAATGCACGACTTTCCT
>25437_Chr10_12364143
TATGCAGAGAAGCTGGCAAAACTGAGTTTGCAAGAGACGGGAGAAAGACGAAGGAAGAAAATGGAAGAACTGAAGGCTTTGGAAAATACACATTGTGATTA
>25438_Chr10_12377187
CACTTTGTACAGTGAGATATGCATTGGAAATGGCTATGAGCTTTCTAATTAGAACTTCGCTCTCCATCTCTTTCTTGTTGTCAATTTTTCTTATTGTTGTA
>25439_Chr10_12377328
GTACAGTGAGATATGCATCAGCAATGGCTATGAGCTTTCTAATTTTCATTAGAACTTTGCTCTCTATCTCTTTATTGTTATCAATTTTTTCTTATTGTTGT
>25440_Chr10_12485608
GTGATTGAACCATCAATCTGGTTATATTGTTATCCAAATGATTTTGCTCCTCTAACTGCATTATCCTTGTAAATGGCTTTCTTATGGTTTTGGAAGTGTTC
>25441_Chr10_12485738
TCAACAATGATATATAGTCATTGCCTTTTACTTAATAGATTCAGTATTCTAAAATGTAATAGGCATTCGATTTTATATATATATAAGCGCTTTTTTTTTGG
>25442_Chr10_12527447
ATTTCTAGCTTCTGTTATTGAATAAATGTTTGGTTTGCCCTTTTCTATGGAAATTTCTCGGTGTCATTGTAAATGCCATCCCATCACCTGCCAAGTGGCAT
>25443_Chr10_12559754
TTGTTCTTTTATGTAACCTATGATAGCCCATTGAAGTTAGAAATTTTGTCAAATATAGAAATAGACTTATAGGGTATCAATTTCTAACATGTCATTATTTC
>25444_Chr10_12563203
ATTGAAAATAAGATAAAATTTCTCCAGCAATCCATTATGGTTGCAAATTCACATATATTTCTTGCTTTGCAACATTACACTAGCCACTATCAATGGCGTTT
>25445_Chr10_12572063
TGTAGTTATGTGGTTTAATGATGATAAATATAAAATATGATCATTTTTTTAATCATGCCACTGATCCAGTTTTCGTGCGTTCCTTTATTCCTCGTTGTACA
>25446_Chr10_12591549
GGACTTGGGTTTGCTATTTGTTCTTCAGTATAATAGTCATATTCAGTACGAGATTTGACTCGTCAATCCTTTAGGCATTTTTCCAATTTCCAATTTTACTT
>25447_Chr10_12591587
ACGATAGAGTTTTCTCAATGATTTCGCCTCATATGGTTGGACTTGGGTTTGCTATTTGTTCTTCAGTATAATAGTCATATTCAGTACGAGATTTGACTCGT
>25448_Chr10_12591643
TTCCATATTCTTTTTGTACTTTATAATAATGCGAAGATTGTACACTGTGCAACTGTACGATAGAGTTTTCTCAATGATTTCGCCTCATATGGTTGGACTTG
>25449_Chr10_12602373
GGTTGTGTTATTCATCTATATGGTTATAAATGTAGCACTGATCTTCCTTCATTTTCTGTTCAAATCATCTCAATTGCACCGTCTTGTCATGTTAAACGTTT
>25450_Chr10_12667483
AGATTTTTGTAAATTCAGGTGAATGATGATAGTCCATTGCAGTTGCCTTCAGTTAGCAGCTTCTTAAGTTGATCGAGTAATTTTTGACCCCATGGTAGAAA
>25451_Chr10_12672932
TTTTCTGAAACTTGTTTGAGAAAGTTCAGTTATAATTGTGATTGGTAACTAATAGCCAGTGCTGTTTCTTCTCTTCTTCTTCTTCTTCTTCTAAATCTTGG
>25452_Chr10_12719626
ATATTACAAATATTAGAGGTTGGAAGAAACAAAATAATTTTCAGCATATTAATTCGGTAACAAACATGTCCTCTTACAATTTTCTCAGTGACCTCTTTTAT
>25453_Chr10_12719682
AGTGAACGAACAAATGCTCCAGTGTAATAATATTTTTGAACTTAGCTGTCATTCTTATATTACAAATATTAGAGGTTGGAAGAAACAAAATAATTTTCAGC
>25454_Chr10_12719831
TTATGCCTAGAAGTTGGTTAATTTAATTGCATAATGGCATTATTTGGTTCATACAGTCCCCATTATCAAATGTGTGCAAGTAATGGACTGTATGCTACGGT
>25455_Chr10_12749608
GTTTGATTTTGGATGTGAAGATCTGATCAATATGCAGCTTTTCTTTAATCATTTTAGGATAGCGTTTTTTTTTTCCTGCATGTCGAATTCATTTCCAATTT
>25456_Chr10_12753103
TGTATTCACAAAACTTGTTAAATTTTATTTCAAGTCAATGTTTACTTTCCTTTCCTCGTATCTCCAACAAATTCTATATTTAGAAAACCTAAATCAAAGTC
>25457_Chr10_12802660
AAACTCGAAACTTATGGGGAATTAGAGTAGTGATATTCAGTAATATGTTGAGACAGAAATCTTCAAACTTATGGCAGCTTTCTCTACATTAGATTTCATAT
>25458_Chr10_12805275
TGTATAACACTCCTCATTATAAGAGCACAAGAGATTGGTCCTTTGTTACTAATTTTTTTTCTGCATTATGTTCTCTCCATTACAAATTAATTAAACCAGGC
>25459_Chr10_12815382
TTTATGTATAGTAAAAAATATATATAAAATGTTTGGTAGTTTGTGTTTGGAAATGTGGTTGCGGTTGTTTTTCAAAGTGTTTTTTTATTTAGAAATACATC
>25460_Chr10_12815540
GTGGTGGTATAAGAATTATTGTATCGGATCCTCTATGATGATATTCATCTAAAAGTGTGCTTGTGTTTGGGGTAGTTTTAGTAGTTGTGATTTTTAAAAAA
>25461_Chr10_12815635
GAGTGATGTATTAATTATTATTATTATTATTATTAGCTCACGTCGTTTCCATTGTGACTGCTTTGTTAATAATTCCTCGTCTGTGTTGTAGACTTGTGGTG
>25462_Chr10_12840644
CTTTATATATAAATGTACACGGCTTAAATGATCAAGGGATAAACTCATGCATGAAAAAAGTGTTTTCTTCTTCTTGTTGTTTTTGTTTAATCATCTTCCAT
>25463_Chr10_12840700
TGGTGTTATCTTATTTGTTTGGGAATTGAGATTGTGGGATTTTTATTACTAGTCGCCTTTATATATAAATGTACACGGCTTAAATGATCAAGGGATAAACT
>25464_Chr10_12840758
TATAGCGGTAATAAATGAAGCTCTGAGCTTGCTTTTGTTTTTGTGTTTTCAATTCGACTGGTGTTATCTTATTTGTTTGGGAATTGAGATTGTGGGATTTT
>25465_Chr10_12870848
TGACGTAAGATCACTTTTCTTCTAAAGCTAGTTTTTATTCAATTTTGTCCACAGACCTCTCCCTATCTCTCTCTCTCTCTCTATATATATATATATATATG
>25466_Chr10_12870942
ACTTATCATTTAAAAAATAGTGATAATACAAACTTAATAATTATTATTTTTGTTGCTGGCCCGTGGTCACGTTGCGCTCCTTAAGTTTCTTTGATGACGTA
>25467_Chr10_12871031
TGATGTCTTGACCTGCGGTTTTCAACACGAGTATGCACGCGTTACGTTCTGATTTGAACCAAGCTCGAATAAACATTTTAATAATGGAGACTTATCATTTA
>25468_Chr10_12871072
GCCCTGCTGTTTTGGAGCTTGTAAGCATGAAAGATGCCTGTTGATGTCTTGACCTGCGGTTTTCAACACGAGTATGCACGCGTTACGTTCTGATTTGAACC
>25469_Chr10_12871176
CGAAGTCAAAGTTTTGACGTTCAAAATAAATAAGCCAACTCTTCTCATGTTATCCTACATGTAATATGGGGATTAATGCGGAAACTGGCTGTCATTGATGT
>25470_Chr10_12881815
TTCTCTCTCTAAAAAAAAGCAAACTAAGATTGTATTGGTTTTTGCCGTCCATTTATGTTTTACAAAAAAGTTATTGAAAGTATTTTTCTGATGTATTAATA
>25471_Chr10_12881904
GATCACGCGACTCCTGTAATTTTAATTTAATTTGCCTTGTAAATTTGATCAGCCGCTGTGTATCTATCCCCTTAATTATCGCTATCCTTTTCTCTCTCTAA
>25472_Chr10_12886695
ACTGTGTAAATATTAACGGAAAATTAGTGGTTAAATAGAAGCAATTGTGGAACCTCAGTTCTCCTTGTTACTTTATTAGATAGGGAAGATGGGCATTCACA
>25473_Chr10_12901089
TACTAAATGTATCCATTTGTAAAGTACATAAAGTGAGTGGGTGTTTCCTCTGTTTTGGAGTTTCCTTGTGCTGTATATTCTTTGTTATGAGGACTGACAGA
>25474_Chr10_12901114
TAAGGGCTAAGTTGAGTTACTTGTATACTAAATGTATCCATTTGTAAAGTACATAAAGTGAGTGGGTGTTTCCTCTGTTTTGGAGTTTCCTTGTGCTGTAT
>25475_Chr10_12914238
TGCATGATTGTAGATATATTGATAATAATTACTTGTGTTGAATTCTCGGTAGACTTTTGACCTGACTTTTTTTTTACCCGATACTTTATCTCTAGTGTGAT
>25476_Chr10_12914290
TTGATACGGATCCCAATTTTCTCATAATTAATTTTTGTAATTTCTCCCCTTGTGCATGATTGTAGATATATTGATAATAATTACTTGTGTTGAATTCTCGG
>25477_Chr10_12924490
CCTACTGAGATTGCAACTTCTGTTTACCAAAAGAAAACACACTCTTGGCTATCAAGGCTGTTTTTTAAGTTTTTTTTTTTTTTTAATATATTAAAATAATA
>25478_Chr10_12924578
ACCAAGGACATGTTAGCTACTTGGTCTTAATTTATCTTGCAATTCCTGTCATCAAAATATTTAAGATATCAGTGACTGGGTAGTAATACCTACTGAGATTG
>25479_Chr10_12924651
CAGAATGAGTTTGGACAGGTGAATTGAATCTGCAAATAGCTTTATGCTGCATGTTTGTTGCAAGTTGGAAGAAACCAAGGACATGTTAGCTACTTGGTCTT
>25480_Chr10_12924782
GAGTTGTGCACAAACCTTCCAGCTTTTCCTGCCAGTATAGATATCAATTTAAATGTGGAAGGCTCAAATTAAAGGCTAACCTGCAGGTAAGCAGGTGCATC
>25481_Chr10_12924832
AATATCAGTTGAGATCACTGTGCTTGCAATGTTAGTTTGAGAGTTTTACCGAGTTGTGCACAAACCTTCCAGCTTTTCCTGCCAGTATAGATATCAATTTA
>25482_Chr10_12926349
GTTTACTGCTTTCGTGTTTCCATTTCTTATGTTTATGGTAATAAGTGACCAAGAGAAGAAGGAGAAGAAAAAGAAGAAGAAGATGTCTGGATTTATGGAGG
>25483_Chr10_12927116
TTTGGTGATACCAGGCCTCTATTCGTAGTGCAGTTTAACTTGATTTCCTTATCCTCCCATTTTGCCGCTCTACTTTTGTTACTTCAGCATTTTGTTTCTAA
>25484_Chr10_12927183
TGTAGAATCACCTAATGAAATTTATGAATCTACAAAGATGACATTTCTTCGATGGATCTTGTTAAGCTTTGGTGATACCAGGCCTCTATTCGTAGTGCAGT
>25485_Chr10_12936470
GGAAAACCATTCGATGGGTCTCGTTTATTTTAAACAAGTGGATCGAAACTAGTTTTTTTGTGTTTTTTCGATTTTGAGGTTGTGGGAGATCAAATTCATGT
>25486_Chr10_12936612
TCCTCAATTTTGCACTCTTTATATTTAACGAAGAAGGGCCAAAATTTTTGATAAACCATTTAGGATCCTTGTTTGGTGTATCACATGCGGCATGAGAACTT
>25487_Chr10_12936657
TGGTGCAAAGCATCGACTTGTTTTTTCTTTTTAGGATACTAGCTTTCCTCAATTTTGCACTCTTTATATTTAACGAAGAAGGGCCAAAATTTTTGATAAAC
>25488_Chr10_12937184
TTCAGTGAAACTGGCTCCTCTTGATCCTATGAGGGAAACTATCAAGAACTATAGACAGAAGGTAGTTTCTTGCTCTTTTCTTTTACATGTTCTGTTCTCTT
>25489_Chr10_12964263
CCTTGAATGTTTTTCTTTGAATAAAATAGACATTTTTGGTTGTCTTTAGTAAATTTCTTTCTTCCATCAGTTTTCGATTTTGGTTTGCTTTTAGAATTTGA
>25490_Chr10_12976676
GATTGCTTGTATCTTCCCTTTATTTTTGTAATCTATTTGCTTTATTTTCGACTCTTTTTTTTTTTAATTCCATGATCGGAACATGAGAATCCCGCTCGAAA
>25491_Chr10_12976716
GTGAAAGTGGATGGAAAGTGATGAACGTGACTTCACGTGTGATTGCTTGTATCTTCCCTTTATTTTTGTAATCTATTTGCTTTATTTTCGACTCTTTTTTT
>25492_Chr10_12976950
GGCTTTGTGTGAAGTTAATGTATGCCTTGATGTGTGTGATTCAAGATGTTAAAAGTCTCTCCTCCTATCGTTTTTTATTCTTTTCAAGATCCTAGCTGGAA
>25493_Chr10_12977065
TGTATTTTAATTTATCAATAAACTTGTGTACGCGGGGTCTACTGAAACTTAAAGGTGGGGGCTTCTTATTTATAGGTTTCAGTAGCCTGCCTTGCTGTGTG
>25494_Chr10_12984278
AATACTTGCTTTCTTGTTATCTCTCATTTCGTAATTTAAGCATTTCTTCTATGTTCTTGTGTTCTTGCTAGAATAAAGGAAACTCCTTTTTTTTTTTTTTT
>25495_Chr10_12984310
CAAGGAATGGAAAACAGAAAAAACAACTACATAATACTTGCTTTCTTGTTATCTCTCATTTCGTAATTTAAGCATTTCTTCTATGTTCTTGTGTTCTTGCT
>25496_Chr10_13013927
GGACACGAATTGTGTACCTTTGTGAAAATTCAGGGTATCATTTTTTTCGTAGCTTGATTCTTCTTTTTCTTATAAGTTGCATGCATGTTCTTGCCTTGCCT
>25497_Chr10_13027288
TGAAACAGAACCATTTGGGAATAAGTACATGACTGATTCAAGTATTGGTTAATTTGACGATGACTTTCGAGTTCATGGTGGAAATGGCTCTGAGATTTTGC
>25498_Chr10_13027421
ACCGGTAACAGATTGGGTTTTTTTAAATTGAATTAAAGTTAGTCTTCTTTAGAATATGAGAATGGCACTTATCTGTCTCTGTTTTCTGGGGGTTTCCCCCT
>25499_Chr10_13050530
AGAGTAAAAATGAGTTCTCTTGTAATCGAGCTAAGAGTTCCCTTCTTTTTCTTCGTTTGGTTCACAGCTTTAGCATTTGATTTTATGTGTGGCGACTCGGT
>25500_Chr10_13050557
GAAATGTGAATAACTATTTGACGTTAGAGAGTAAAAATGAGTTCTCTTGTAATCGAGCTAAGAGTTCCCTTCTTTTTCTTCGTTTGGTTCACAGCTTTAGC
>25501_Chr10_13090408
TTTCCCTTCTCACAAGCCCGCCTCCAAACGCCATTACATAATCCATTTCATAATACTTTTCAATTCTCTTTATTTCTTATTTTATTAATCCTTTAAGCTAC
>25502_Chr10_13162871
TCTAGTTGTAGAAAGCGATTAGCAAGGGTTTAATTGCAAGTGAATTGTTTAGTTGTTCGTTTCCTATTTTTAATTTCTTATTGCAAGAACTTCGATATGCG
>25503_Chr10_13162929
GAATTTATGTCATGCGAGGGAGAGGATACAGCATCAACATTTTAATTGCCAAGTTTTTTCTAGTTGTAGAAAGCGATTAGCAAGGGTTTAATTGCAAGTGA
>25504_Chr10_13162996
TGATGTACGCAATTTATCGCCTGTATGCTAATAAATATATAATTAGGTTTAAGTAGTTGTAATATTTGAATTTATGTCATGCGAGGGAGAGGATACAGCAT
>25505_Chr10_13170660
TAATCTGGTCATGATTTATGGTTTGATAAATGAAAGAAAAGTATACGATCAATTTTGGGTTCTGGGTCTATAAATTAAATGTAAACTTTTACAAGAATAAT
>25506_Chr10_13170779
TCTCTAAATTGTTCAGTATCTTGAATAACAGTCTTCTCTTCCCTTTTCGTAATTTCGTTTCAGCAACAATTTTTTTCTTTTAATTCCGTCCTGTTTTCTTT
>25507_Chr10_13177242
CCACTGGGCTATCACCGACGTGGGAAGAAAACTACATGGCTTAATCTCTCACCTCCCTCCTCTCTCTCTTTTTTCCCACCACTTTTTTTCTTAATAAAACG
>25508_Chr10_13224198
TGTCAAATCAAACTGCCAATTTCGATTGTTTATTGCAGGCTTGGCAACTCTGTTCTGGTTGGTACTTTGTTTTTTTTTTTTTAATTTGAATGATATATTTT
>25509_Chr10_13224303
TACAATTGATCGTGTGGAAATTTTTACATTGTTTTCCTGTTTGATCTTTTAGCATGGGTCTGAACTGAAGCTTATGTTCATGTGTGATGTTTTTCATATTG
>25510_Chr10_13256413
TCAAATAATAATTATCCCTTCAATGAAAAAAAGAGACACTTTTCGCTTTCTATTACTTTTTTTTACTTACAAATCCTTGTATGAATCTAGATGGTACGTCG
>25511_Chr10_13256442
GTTTAATTAATAAAATAAAAATCTCAGAATCAAATAATAATTATCCCTTCAATGAAAAAAAGAGACACTTTTCGCTTTCTATTACTTTTTTTTACTTACAA
>25512_Chr10_13266855
AAGCCACGCTACCAGCAAGTAAATAAACAAAAGGGAGTGAATTATGGAGTAATATATAAATGTTGGTGTATAGCTTTGAGGAGCATTGTCAAATTCTGAGT
>25513_Chr10_13266905
TGTTCTTTTATTTGTTTGAAAGAAAGAGAGTCTTGGTTTGTGGATTGTGTAAGCCACGCTACCAGCAAGTAAATAAACAAAAGGGAGTGAATTATGGAGTA
>25514_Chr10_13266975
ATCTTCTTTTTTTAGCAGTGTATCGTGTAGTCGTTAAGATGTTTGTTTCTAAATTAGTCGAGCTCTCTCTTGTTCTTTTATTTGTTTGAAAGAAAGAGAGT
>25515_Chr10_13289596
TGTAAATTAAACAGAAATGCATCAAGAAAAAGCTCTGTTAATTTGAACCCATCTGATCTATATTCTGTATTTATTTGATATGGGACAAAATTACACCATTG
>25516_Chr10_13289688
GATCATGCTTAGTTAGATAACCTTCTTATCTATAGATGTTTATGACGATCACATCATCAAGTTTCCAATTTTCATGAAAATTAATTAAGAGATGTAAATTA
>25517_Chr10_13289892
ATGAAAGAGCAAGAGCTAGCATATATATACATATAGTTTGTTTTTTGTTGAAAGCTTTGCTGTTTAATTAGGGCTAGTTTAGCTAGTTAGTGTAAGTAGTT
>25518_Chr10_13299882
GAAGAATCAGTGAGAAATTCAGGGGGCTCAATTATTATACCAGTTGGACCATATTTCTGTCTCGTCTTAACTTTCTGAAGCTGCCATATTTGCTCTATTTT
>25519_Chr10_13300449
TGCACTCAATCTTGGCTGAATTTTATGAAATATTCTCAACACGTTTTTCCTGATATTGAATCTGTTTAGTGTTTTATCTGTTCAAGTTTTTCTGTTTCTTA
>25520_Chr10_13303065
GTTGTAACAGAAGCTCATTCATTAAATTCTTATTTGCATCCTCTCTCTTTATATGCGCGTGCGCGTGTTTGTGTTGGCAATAAAGGTTTAAATCTGGAAAA
>25521_Chr10_13313421
TTTAGAATTAAAAAAGGTTGTGCCCTTGGTATAGGGTTCTTTTGTCTTTTACATTTGCTTGTTTAGTGGGTCTTGGGTGTTGTTAGGGGTAATAAGATAAT
>25522_Chr10_13313516
AAGTGTAATTATTTCATTGCCCTTAAAAGTAAGAAATATTAAACTTGGGTAAACGGGCTTTGACTTACTTTAAAACAATTAAGTTATTTCATTATTTTAGA
>25523_Chr10_13368377
ATTGTACAGATTAATATTATAATTTCAGTCTTACAAGCGATCATTATCTCTCTCTGTTTTTTTTTAGTTCCTTTTATCTTACTTTAAAAAACTGCAATGAT
>25524_Chr10_13390867
GTTTAGATGATACTTCAAAAAATATTTATATAATTGTTCTTGTTTATATTATTTTATATTTAATTTTTATTAAATAAAATAATGTGATTTAAATTATAATC
>25525_Chr10_13390913
GAGGAGTGGTGTAAAATCACTATTCCAATTCAAAAACTTAAGCGTTGTTTAGATGATACTTCAAAAAATATTTATATAATTGTTCTTGTTTATATTATTTT
>25526_Chr10_13390980
TTAGCCAACTCAGAGGATGATAATTAGCTTAATTTGATGATTATAAAAGAATATAATCTCTTGTGAGGAGGAGTGGTGTAAAATCACTATTCCAATTCAAA
>25527_Chr10_13391076
TTAAGATGAGTTATAGGCGGGTAAATAAATTAATTGTTTCAGTTTGTTGGAGAGATTACTCTAATTCCTGTCTCTTTGTGTTTGCTCTCTGAGTTTTTAGC
>25528_Chr10_13439152
TGTTAATTCAAACATAGAGAGGTGATGCAGTATAAAGATAAATTTCCATTAATTTATTTGTAATTTTATTACTTCATTGCTTTTATGCACCTTAGAACTTG
>25529_Chr10_13448417
TGATATAATTACCGAATATAATCCAGACAGGAGCCTGCAGAAATTCTCTCTTTCTGTTTGTATGTTTGTTTGTTTTTTTTTTTTTTAACTTTTGACTTTTT
>25530_Chr10_13448483
GGAGGACATGTTGATGTGAATCAGTGTAAGCGACGCCTGTTAAGCTTTTCAAACGCCTAGGATGGATGATATAATTACCGAATATAATCCAGACAGGAGCC
>25531_Chr10_13448515
TAATTTATCACAGAATTCCGTGTGATCTAAGAGGAGGACATGTTGATGTGAATCAGTGTAAGCGACGCCTGTTAAGCTTTTCAAACGCCTAGGATGGATGA
>25532_Chr10_13448654
CCGCTGCTGAAGATGAAATGTGCCGCTCAGCAAATAAAACCAATTTTTGGATATTTGGGGATCTTCGTTGTATGTTGAAATTGACAGATCAGAACTGCAAG
>25533_Chr10_13454654
TTTATCTTCAGGACATCAAATATCAGTTATCCCTTGAAAAGCATATTTCTAATTCTGACTGAGTTTTGTTTTAGGTATCACGGTGGTAGTGGTCGTTTTGT
>25534_Chr10_13454797
GTTACGATTTGCAATTTCTGTTTTAATGCTATTGTAGAGTGTGGAAGAGGAATAGAACTGAGACCTGTCCAGCCAAACCCCCTTTTTTCATGTTGCTTAAA
>25535_Chr10_13454858
AATAATTAAGGTGGTGCTGGTGATGCCAGCAGCAGGGCGTTCATTTTTTGAGATCAAATGTGTTACGATTTGCAATTTCTGTTTTAATGCTATTGTAGAGT
>25536_Chr10_13489836
CCTGGCAGAAGCTTCTGCATCTATGAAAACATGCATAAATATTACATCTCTTTGAAGTTTTATCATCTTATATTTACTTGGATTGGACCTCTCAAATACAT
>25537_Chr10_13489994
GCTATACTGAGTAGCCCAATGATAATTGTCAAATATGCCACTTTTATCTTAAATCTGCATCATGACCAAATTGTCGATGACATGAAGAAAAAGGTTTTTGT
>25538_Chr10_13490171
TTGCTAGTGGCCTGTGCATCAGGAGTATGACAGGTTTCTGTTGATTACCGAAGGATGATGAATGTCAAAGAGATGGGGAAGGAGAGTGAGCATCTTTGACA
>25539_Chr10_13504099
GTCTTCTTCGAAAACACTATTAAATTTATTAAACCATAAGATAGTTTCCTACACATTTTCCTTGACGCAAGACTCCTTTCCTTCTCTCTACAATGGGTGGA
>25540_Chr10_13504174
TAGAAAAAGTGTATCTCTCTTAATCATGCAGGATTTTGTTTTTTGCAGTCAATATGCCCATGACTTATAATCTCAGTCTTCTTCGAAAACACTATTAAATT
>25541_Chr10_13504199
ATGTCACTGTGTGTATATATAGAAATAGAAAAAGTGTATCTCTCTTAATCATGCAGGATTTTGTTTTTTGCAGTCAATATGCCCATGACTTATAATCTCAG
>25542_Chr10_13504746
ATTTTTCATTGGAAAATGCATGCCTGACAATTCCATTGGGGCATTTTATCAGAATGTTTAAAATATTTATATTTTGCGTCGGCTCTATAGCATATGCTTAT
>25543_Chr10_13504815
TCAAATTGGTAATTTTCCCTTTTAACTTGTCTGAGAGAGGAGCAATTTTTAACACCGGGCTTGCCTCACATTTTTCATTGGAAAATGCATGCCTGACAATT
>25544_Chr10_13504941
GGAATTGTAAATGCTTATTCTCTTAGGTTAGTGGATCACAGTTTTAGAGTATTCAATTCTTTTATGATAGGTAGTTGGAAAATGCCTCTAATGGTAGGTTC
>25545_Chr10_13531288
AAGACCTGTTATTCTGTTATCCCCATGGATATATTATATTGTTCATTTGCATGTCTGTTGTCTTTAAGGTGGAAGGATCCGGATTTGTACAACAGCTTTGG
>25546_Chr10_13541609
TTTGTCATGTATCTATTTCTATATCAATGCATCTCTTCCATATAGCTATCATCTCAGGCAAATCTCCATACCAGTTACTTTGTGAAAAATTGCCTCAAGAA
>25547_Chr10_13544757
CTCACGCCAGAGAGCTTGAATAATATCGTTGCGAAAGGAAAACTTTTGCCAGCTTCGATCGGTGAGGTGGGTTTAGTGTAATAAAGAAGAATATATATATA
>25548_Chr10_13544841
TATTGTTCCTTGTTAATTGCTAGCTATGCAAGCTGAGAAGTTATAGCATTAGATGATAAGCTTCTTTGTTTATTTCTTATGTGGCTCACGCCAGAGAGCTT
>25549_Chr10_13611079
CTTGCTAGATTGAGTTTGTAGATGTTCAATGAATGCATGATTGCTTTCCTATGCTCCTTTTCCTCTCTCTCTCTCTCTTAGAATACGGTGCTTTCCTTGCC
>25550_Chr10_13631412
TAGATGTACATGGCTTGTGTCATGTTCGGCAAGAGAATTCCTTTATTTTTTCCCTGTCTGTTAGCGTAGCAACTTTTGTGAAGCGTGGGCCTCGTGTTTCT
>25551_Chr10_13631474
TTTGATTCTGATTTTGGTTCAACTCTCAGCAACACCCCCTTGTTTCGTTGAACGGCATCGTTTAGATGTACATGGCTTGTGTCATGTTCGGCAAGAGAATT
>25552_Chr10_13670951
CCTGAATTTTCTATATAACATACTATGCAGAGGCTAATTGTAGGTTTTGTAATTCCAGGTGTTTTATCTGCCTCATCTGGAAATGTAGTTGCAGTTGTTTT
>25553_Chr10_13670997
CGTGTCAGCTTGACAAAGATCACATGAAACCAATCCATTTCTTTTTCCTGAATTTTCTATATAACATACTATGCAGAGGCTAATTGTAGGTTTTGTAATTC
>25554_Chr10_13671058
CAATTAATGACACGTTCTAATTTCCTAAGTTCTCTGATTTATGTTTTTCCTTTTCGTGTCCCGTGTCAGCTTGACAAAGATCACATGAAACCAATCCATTT
>25555_Chr10_13697364
TTTTGTCCCATTCTTTGTTCTCCGTCAATGAATTTACCTATTTCTTTGCTATAGCTCTCCTGTAATAACAAAAAATATTGTGTAGCACTGCAATGCAGAGA
>25556_Chr10_13697426
TTGGCTTGTAACTTGTTAGTATATGTAAAAGGATGTCTTCTTCTTGCTCTCGTTGCAGGCCCTTTTGTCCCATTCTTTGTTCTCCGTCAATGAATTTACCT
>25557_Chr10_13713403
CATTAGCCATTATTATGACGAAATGAATAATAGCCAGAGATTTCTTATCCAATTTCAGATGACATTTTTCGTTTCAAAACTCGAAGGCATCCCAATTTCTT
>25558_Chr10_13714068
ACTTGTGATCTTGCGTCAAGTCAATGCAAAAAAAAAAAAAAAAAAAAAGTGTTGATGAAATGATAGCATATATGATATTGCTAACGAAAGGAGGACTTAAC
>25559_Chr10_13725502
TCTGATATACAATGGGCCCTCAAATGAATCTGAGAAAGAATTGTGAATCTATAAATCCAACTGGCTCTGAGGTTCCAGGTTCAAATTCTGGATGAGTGGTC
>25560_Chr10_13725595
ATAATTCTAAAACTTTGATTGTCAAGTTTTTAAGTGGCGTGGTTCCTTCTAGCTTGGTGAGATGTTGCAGAATGCTACTCCTTGTTTTGCAGCTCTGATAT
>25561_Chr10_13725723
CACTGGTCACTTGCACGGATTTGACATTATAGTTATACTATTAAGATCGCATCTGCCTGTGTCCCGCTATGCCCATTGAGTCCATCCACACTTGGCTGCAC
>25562_Chr10_13725775
GTATTGCCTCCGCGTATTATGCTGGGTTGGTCTTCGTTGATCATACTGCTAACACTGGTCACTTGCACGGATTTGACATTATAGTTATACTATTAAGATCG
>25563_Chr10_13728664
TATCTCAAAACACACTTCAAAAACTAAAAAAAAAAAAAAGGCTTTTTGTTGTTTAATTTTAACGTTGGAGTTTTCTGCAAATTAAAAGGGCAAAATCAGGG
>25564_Chr10_13744628
TATCTGTACATTATGATCGGGTGAATGGTGGTCCCAAATTGTTTTGTTTCCCTTGTATGGTGATTTTATAGCCCAATGCTTGCCATTTTAACACCAACTGG
>25565_Chr10_13744677
ACTTAACTGCGTGATATCCTTGAGGAGTAGTGTGTTAGAATGTTTTTGTTATCTGTACATTATGATCGGGTGAATGGTGGTCCCAAATTGTTTTGTTTCCC
>25566_Chr10_13744856
CGAGTTTCGTCTTGCTTGTTTTCTATATTTTATATAATGGGTATGTCACGATAAACCAGGCACTTTTTTATGCTCTGATTATCCGTATTTAGGATTTAATG
>25567_Chr10_13745109
GAGTTTAACAATGAAGACCGTGATGATTAGTGGATTTGGGTGTCCTTTCTACTTGGTTTCCTGTTTTTTTTTTAATAATTTATGAGAAACGGGGGAAAAAA
>25568_Chr10_13801510
ATGGACAAGTTAAACGTGAAGGTAATAAAAAAATGCAAAATTCTCTCGCCAAAATTTTGATTTATTTTTAAGGCCTAGGTTGGTTGATTCAGTTTTTTTTT
>25569_Chr10_13835367
AGAGAACATGGAAGCACGGGTATATAGAAGAAATTTATATCGTTTTCTTTATCCAGAAGCATAGTTTTAAAATCTTTCCTTTGCTCTCTGGTTTTCACACC
>25570_Chr10_13843564
ACCTATACTATAACCAGTTATATTATCAGAAATGATTTTTCCTTTCTCTTATATGATATAGATATTCAATAAATATATCGTTTGAGTATTATAAGATTTCT
>25571_Chr10_13907140
TATAGGAAAAGTGATGTGCTTCGGCAATACAGGAATATTTGTTGGTGTCTCATGGGTCAAATTGTAAAAAGCCTTCCTAACTTTAGTTCAAAAACAGATAC
>25572_Chr10_13907189
AATAAATTTTTTTATGTAGCCCATAAATGTAACCAGCCTTCAAGTGAACTATAGGAAAAGTGATGTGCTTCGGCAATACAGGAATATTTGTTGGTGTCTCA
>25573_Chr10_13907257
AAGATACAATGTAGGAAGGTTGGTAATCATATGTTTACATCCTGTTAAGCAGCCCTGTATCAGAAGAAAATAAATTTTTTTATGTAGCCCATAAATGTAAC
>25574_Chr10_13907324
GCCCTGTGAAGTAGCTCCTTGCATGTAGCAGGCGAGCAGAAAATTGTTCTTCCCAGCTTGTTAGATCAAGATACAATGTAGGAAGGTTGGTAATCATATGT
>25575_Chr10_13907386
TAGGTTTTGATTTATGTACTGGTTTATGTTGTAACATTGGAGGACTTTTTACACACATTATGGCCCTGTGAAGTAGCTCCTTGCATGTAGCAGGCGAGCAG
>25576_Chr10_13998859
GGGGATTTTACGACATTTCATACATAGTGAATTCTTTTGACATTCTTTCAATCTGTTTTATCTTTCTTAAAAGTATTATTTGAAATAAATTTATAATACTG
>25577_Chr10_13998961
TCAAGTGTGAATTACCATGTTGCATATTTAATTTAATTCATTCTTTGGCCATCGAATCCCCAAGGGAAGTTTGATATCTCTTCTGGTGAAAATGGCATTAT
>25578_Chr10_14056710
AATTGGCTCCTTTTTTTTTTTTTTGGCAGGCTACAGGAAAAAGAAAAGCGGCGCTAAGAATGGGAAAGAAGAGGGTGATAAGGTCTACGAGTGTAGGTTTT
>25579_Chr10_14109894
AGTGTAGAAAAACAAAAACTATTTGAATATCCAAGATGTTTATTTTTTTCTATGTGATTAAATAAAAAATAAAAATGAGTGGATTTTGGAAAAATTTCACA
>25580_Chr10_14109989
TATATTTTGATGCCATGTATTTCTATTAATAAAAAAAAACATATTATTTTAATTTCTACAAAACGAAAATTTTAAATGTAATATATACCAAGGTCAGTGTA
>25581_Chr10_14110013
TGGTATCCCTTTAAAGCCGGGGGATATATTTTGATGCCATGTATTTCTATTAATAAAAAAAAACATATTATTTTAATTTCTACAAAACGAAAATTTTAAAT
>25582_Chr10_14110082
TCGACTGGGGATCTTCACAGATTCAATAAATAAAATTTTGTGCTGTGTCCTCTCCTTCTTACTAACTTTTGGTATCCCTTTAAAGCCGGGGGATATATTTT
>25583_Chr10_14112194
TTGAGCCACTGTGAGGTCCAAGAACTGAAAAAACACAAAAAATAAAAATCACAATGACCCAATGATTAATTTCTGGGAACCCTTTTGCTTGCTCGATTCCC
>25584_Chr10_14117645
GAAACCAATGTAGAACCCTCTTTCCAATTCTTATAACTTGATTTTACTGCATGCTTTAGTAGTCAATGGATTTGAAAATTAACAAGGTGTCAGATCCATCT
>25585_Chr10_14117699
GCTGAATTTTGTTATGCTAATTCGCCGTCCTTTGAAATTATTTCTGCACCAGAAGAAACCAATGTAGAACCCTCTTTCCAATTCTTATAACTTGATTTTAC
>25586_Chr10_14130294
AGTAATTGCAAAAATGGGAATTGAAATAATGAAAGTATGGATTGATGGCGATTGAGAACTGTTTATTTATCGTGGAGGAAAATTTGATTAAGATTGGCTGC
>25587_Chr10_14130364
CTCTTGCAAGAAAAAAAAAAAGGGCAGAATAAGAGTATGTATTGGTGGTCTCTTGGGTCTGCGGAAAAAAAGTAATTGCAAAAATGGGAATTGAAATAATG
>25588_Chr10_14130477
CTTCTCGTCACACTGTTGTACTCTATATATTCATCTTCATCTTCTTCTTTTTTGAATTTCTCATAAATTTGCGTAGACATTGGGTGATATGGCCACTTCTT
>25589_Chr10_14159733
GCATCTTGTCCATGTGACGTTATGAAATGGAACTTGTGTGATTTTTATCTCGTCTTTTGGCTTGTTTATTTCATCTCTGAGGCATTCTTTCCAGGATTGGA
>25590_Chr10_14174313
TGATATTGTAGCTTAAAATGAAGCAATGCAATCTCAAGTTCCTTGGAGTTATAATGCAGCTTTTGGATTCTGGATTTGTATTCTTGTTCTATAAGGATAGA
>25591_Chr10_14174476
ATTGAAATGGTACTATTCCATCTAATTAGATTGTTGATGCATTTCGAGTTTTTTGTCAGGGTTCTAGTAGAGGAGATGAGCTGAGCTATGCTCATCCTTTT
>25592_Chr10_14211588
AGATTCTTCAGTATAGCATCCAAGAGACTGCCAAAAAATTCATCGTCCCCTTACAAAAAAAAAAAATTCCTCACTTGTAGCCACGGCATCTCTCATTTTCA
>25593_Chr10_14217397
ATGATCTTGTTAAATTTGACTTTTCTATGTAAATTTTATGATCTTTGTCTGGACTCTGGCGCCATCTATCAAATTCACTGAGAATTTACCAGGCTATGGTC
>25594_Chr10_14245543
GTTTTGCCACAAACATAGCATTTGGATAAATCTTTTGATGATAAATTTGGATAACGGTGGGTATCAGGATTTAGACTGTACTGTTAGATTGGTTTTGAAGC
>25595_Chr10_14245610
GATTATAATTTTAAAGATGTGAATAACGAGCTAGTTCTTGAATGTTTTTGACAGAAGCCAGTGTAATGTTTTGCCACAAACATAGCATTTGGATAAATCTT
>25596_Chr10_14296027
TTAATGATACTTGAATTCTCAATCTGTAATCCCACATTTGAGAATTTTGGAACTTGGTTATGGTATTTTCCCAGTTCAAGTTGAAGTTGAGATAGTGTTGG
>25597_Chr10_14296105
TTTGTATCTTTCTGGTGCAATTGAAAGTAGAATTATGCCCATGGTCATGTAATCATATTGTTTTAACTTTGCGAAGGTTTAATGATACTTGAATTCTCAAT
>25598_Chr10_14317466
AGCCCATTATGCGTGTGTTGTAGTGCATGTCAATATAACGTATGATTGTTATACTTGTGCATATTGATTAATTTTACTATCACGATGCAAAGGTCAATGCT
>25599_Chr10_14353649
TTGTGTTATTTGAAAGAATCATGCAATGAGGAGATATATAGTATTAATTTAGTGTTTTTTTCGTGATATTTTTTAGTCATTTTTTATGGTTTTTATATACT
>25600_Chr10_14353702
AGTGAGAGGATGTTAATTAATGACCAATGGGTGACCGTTGCCCTCTTGTCATTTTGTGTTATTTGAAAGAATCATGCAATGAGGAGATATATAGTATTAAT
>25601_Chr10_14358410
TAAAGTACACCAACTTTTAATAAATATACCAGTTTTTTTTAAAAAAATTCAATCAAGTATTTTTTTTGTTCAGTTTTTTTTATTGCTCCATTTTTTTTTAT
>25602_Chr10_14374378
GCTGAACACACGATTCCCCGAAGCTTTATCACATTTGATTTTCTCGAACTATATTAACTAGCAGTACTGTTTTGTTTTCAATATATCATGACCCGTTCCAT
>25603_Chr10_14374473
AGGATTCGCTAATTTTGAATAAAAAGAGACTGATCTGCAGCTGTTACATTAACTGCAATCTGTGGTTGTCATCCATGTCGTAAACAGGATGTTGTGCTGAA
>25604_Chr10_14378439
ATTGCTAGTCATTTCTGCTATTCTAGAAAGTAAATTATTGTTAAGGTTTTAATTTGGAGCTTCTTTTTCCTATTATGTTTATTGATCTTCCTGATTATTTC
>25605_Chr10_14378509
GCCTGGCTTCCACTTCATATAATGACGCAAGTTTTCACGCTTGTGCTCTCATGTGATCGAGATTTTCATCATTGCTAGTCATTTCTGCTATTCTAGAAAGT
>25606_Chr10_14396306
TCAACCACCTTCGGCATTGAGCCCATACCAAACAAAACAAAAAAAACACCCTTCTCGCCTTATACTCATTAAAGGTGAGGACGTCAAGAAATTTGTTTACC
>25607_Chr10_14408844
ATCAAAGGCCTCTATATGTGACATAGACATCGTTCGGAGTTTTGTTGTGCAACTTGTTTTTCTGGATTGTATTTTCCTTGCCATTTTTTTATTTTTTTTGG
>25608_Chr10_14432052
ATTATATTATAATTACAAGACAAAAAGCTGAATAAAGCTTGAAATTAGGCACAGCAAAGTTTTAAAGACGGAAGTTTAGAAATGGATAACTGTAAATCTGT
>25609_Chr10_14432088
CCGCTGCTGCTGCAAGTTGCAAAAGGCTAATTGTATATTATATTATAATTACAAGACAAAAAGCTGAATAAAGCTTGAAATTAGGCACAGCAAAGTTTTAA
>25610_Chr10_14432223
CGTTGGAGCCTTGTAACATTTTGTAATTTTGTTTTTAGTTTCTTGGTTTTACTTTGTGTTTTTCTCTTCCTGGCATTTTGTGAATTTTAGGAAGGTTAGGG
>25611_Chr10_14432259
GTCAATAGATCGTCAGTATAGTAAGAAACAAAGGATCGTTGGAGCCTTGTAACATTTTGTAATTTTGTTTTTAGTTTCTTGGTTTTACTTTGTGTTTTTCT
>25612_Chr10_14446991
TGCTGTGAGTTCGACTTCAATTTATGAAAAGGGCATTGCACATTTATACCAATTGGTCCCAGTTTTGGTAGCGTTGGATGATAAACGTTTTGGCTGATTAT
>25613_Chr10_14483097
TAACCACATAGTTTCTATGAGGTAGATCAAAGTTATTGTCTCTCTTTTTTAAGAGCTTGGAGCAAAAGTCTTAGCACTCTCAATCTGAATCTAGTTCCAAG
>25614_Chr10_14508504
TTCAAACCATGGGATCAAAGGAAGCTATATATTTTCCCTTGTTAGGATTTAATATAAGGTTTCTCTTCCAACGAAAAAGATCTTTTGCTTGCTAACAAATT
>25615_Chr10_14508805
TGTGTTTATTGGTGTAGTTTTTGCCAGTTAACAAAGAAGGCAATGATGGTATATTGGTGTGTGTTTTTGGACTTACATCACTACAAAATATAGTATACGTA
>25616_Chr10_14552310
AGTGTTGTGTGCACTTGTTTCAATAGTGAAATGAAATGACAGTGTTATCGAAAGATTTCTGGCTGTCTTCCCTCTCCCACCTCATTTGTTTTACGATCAAC
>25617_Chr10_14578679
TTGTAATTGCTCAAGACTTTTGGCAAGTGAATAATCACAGTTTCAACTTCACCTCGTTACAGAAACTTGAAACCAAAAAATATAAGCACCAGTGTATCCTG
>25618_Chr10_14578884
TTGTAGAAAAAACCAGTCCAGCTTGAGCCAACAAAGGTTAAAGTTACTTTATACAGGGAAATATTTATAAATTTTATTGTCCTTTGACCGTCTCAAGTTTA
>25619_Chr10_14579034
GATGCAGAGAGCATGAAGGCTTTTGAGGAACTGAGGAGCCGTGTACGTTCACAAATGGGAGAAGAGAATAAGATGGAAGGGTCATAATTTTCTGTTGTATA
>25620_Chr10_14586986
ATAGTCACCATGTATGTTGCTACTTCTGGATTAATTAATCAAGCAATTTGAGAATAGATGAGATACTAGGGGATATATGAGGAGCATTTCTTCCTCCAATT
>25621_Chr10_14623655
CCATTGCCTAACAGTCCTTTAGTGAAGCTAATTAAACAGCAGTTTATATTAACTTTGAAGGTCACTTAGTTTAACTTTTGGGGATACCTTGTGCTTGTTTA
>25622_Chr10_14628567
CTAATAGATAGATACATGCGCGGGTTCACGTAAAGGTGGGAATTGTAAGTGGAAAAAAGAAAAAAAAAGAGACAAATTGAATCGATTAGATTATGGAAGCA
>25623_Chr10_14689762
TCTTTTCATACGTTTCTAGCATATTAGTAATGACAATCATCTTTTGAATCACCCAAGAGTATCCAAAAACGTCAAGCCCAACTTGCATTCTTCGGCTATTC
>25624_Chr10_14689819
TTAATGTCATCCAAACACTTTCGCCCCTGAAATCCCTTAAGATTATTATTGATTCGGTCTTTTCATACGTTTCTAGCATATTAGTAATGACAATCATCTTT
>25625_Chr10_14723566
TGTACATTTTCAGTCCCTCGAAGTATATAATAAAGACGGACCTTACAACCATGAACAAAACTATTCAAAAGAAGAAACAGAATAGAAACTTGATTCATTGT
>25626_Chr10_14726042
AAACTGTATTATCTTTCAATCCAATTGAATATATATTCGGTGTCTTTATGAGAATATGAAATCCAACAAACTTCAAATCGCCACGTCTAAAGGTGAAAAAT
>25627_Chr10_14752843
TGGAATTGTCGACATAAATAAATAACATGAAAACGACATTTTATCTACCAGTCCAAGATTTTCATTACTAATTTTTCTGCTACATGACATTACTGGTGGCA
>25628_Chr10_14756501
GTTCTGAACAGTATTTTTTGTGTTAATAAAATCTCGATTCAATTTTGTTCATTCATCTTGAAGCATGTAAGAGTCGTGTCACTCTCAGTTGACTCTTACCA
>25629_Chr10_14804268
ATGTAAGAAACGTTTGGTGTTCTGCGAATAAAATGTGGCTTTACACACTGAACAGATATAGCAATGTTTCATGACTGTTCTTTGCTTCTTTTATTTTTTTC
>25630_Chr10_14808473
TCCTTCCTGGATTCTGTAGTTGCATTGATCAAGTTGAAACAAAAGTAGCTAACAGAAATGAGTTTGCATGACTTTATAGTTTATACTTGAAAGAAAAATAA
>25631_Chr10_14821620
AGTGGTGAAGACAGTTGCCACGAATCTTTTAGAATAATGGCCTTGGAACTGAAGTGGTTTTTTTTGTTCCTTTTCTTTCGAGAGGCGGGTCTTTTGAATGC
>25632_Chr10_14821680
TTCCAGTTTCATCTGGTGCTTTTAATAGGTATCATCATTGTTTTATGCTGAAGTTTTGGTAGTGGTGAAGACAGTTGCCACGAATCTTTTAGAATAATGGC
>25633_Chr10_14821770
GGACAGTCAATGGTAGGCTGTTGCCGCATTAATGAAGCGTATAATTGCTGAATCCTGTGCCTGGTTAACGCCACCTTCTTGGTTGAGACCTTCCAGTTTCA
>25634_Chr10_14821845
AAATTTATGATGGATGCCTGGGCTATAGATGTTGGGGATCTTTTTGGATGAACACCGTTGAGTACTTCATTTCAGGGACAGTCAATGGTAGGCTGTTGCCG
>25635_Chr10_14828575
CACCCAAACCTAGCTGCTCTCCAAAAAAAAAAAAAAAAAAACAAAAAATCTCCAAATCCCTCTCGGTATCGCCATTCCCAACGGTACAATATTTTAAGCTT
>25636_Chr10_14851849
CCTTATCTTTTCTTTTTATGAAGTACTTGATAAAAACTCTGTTTTTTGGGATTTCTTATAAATGTTTCAGGAATATGCTTTGCATGGTAATGGTATTGGTA
>25637_Chr10_14851933
TTATCTTGCCCCTTCATGGGTGCTGCATAATAAACTTTGATTTCTCGAGCTCAAAGAAGAGTGAAGAATGATAGAGATTCATGTCCTTATCTTTTCTTTTT
>25638_Chr10_14863527
TGCTTTCTTAATTAGTTTTTTATTTGAAAATATATTAAAATAATTTTTTTAAATTTTAATGTTAGTACATTAAAATTCTAAAAAATTCTAAAAAATAAAAA
>25639_Chr10_14882608
GACTTGTATTTTTCACCTTGCACTGAAACTGCATGCAAGTTTTCTGCTCGACATTTTTCCGTTCATACTTTATAGAGGTATAACGAGTGCATGTTGGGATT
>25640_Chr10_14882664
TGCAAGAATTTTGAAAGACATGAGCAGGAAGATTGTTGATTTTGGTTTCCATCATTGACTTGTATTTTTCACCTTGCACTGAAACTGCATGCAAGTTTTCT
>25641_Chr10_14886749
CTAACCTTGTTTTGAATCAAGACATTGTTAATTGATTTTGATGTATGTTTAGACATCACTGTTAACTGATTTTGATTAACTGTTCATGTATTTTTAGATTT
>25642_Chr10_14901881
AATTTGTGTCTCAAGTCTATGAAAATTACTTAAAAATCATTCAAGATTTGAAAATTAGCTCATGTACTCTCAGTTTCATTTTTAACTTTCCTATATTTAAT
>25643_Chr10_14901955
GTGCTCGTGATTTGAATATATATAATTCTGATGCAGCATCATTGCTTTTTAAAGGTTGTTAACACTACAGAATGAATTTGTGTCTCAAGTCTATGAAAATT
>25644_Chr10_14916434
TCATGTTCCTTCTGTTGTGATAATTATCAATGAGTATTTGCCTTAACTTTAGCTTATATCTGCTATAACAGCTTTTTAACCATTCCCCTCCTTGGCTTAAT
>25645_Chr10_14924837
TATTTGAAAAGCTGTGAAAATAAAAGTTCACATCATTTCTACTTCTTGGTAAAATCTGTGCTGGTTTTTTCTCTTCTTTTACGATAAGAAAGATTTTATTA
>25646_Chr10_14951243
ATGCTTAGAATGTGTTGATCAATTTATTAATAATTGAAATAAGGTTTTTCAAGAGACAATGACCATTCCTCGAGATCGCTGATACTGTTATCGAGAAAACA
>25647_Chr10_14954824
TAAACCGATCGACAGTTTCTTTCTGACTTGAGGATTTGGCATTTCCTAGCAACTATGTTTAATTTGATAGATTGCAGAATCATTCTGTGTTTTTATTTGGG
>25648_Chr10_14954946
GGTTGATTTTGATATGTAATAAAAACAGAATAGTGAGTTCTGATATTTGGAGAGATTGGATCTGCTCTTCTGTGGGTGTCTGTATGCCTACACAGTTATTT
>25649_Chr10_14955479
TGTTGTACTTTCGTTACTAGGATTGCCAATGTATGTTTCTATAATTCGCTTTGTTTTTGTGGTGTTTAATGTGCTTTTGTTGTCATGTGGTTTTATTTTTG
>25650_Chr10_14955665
GGAGTTTTATTTTTATTTATCTAAAAAATACTCCATTTTATTTTGATTGTAATTCGTTCTGTTTAATAACTCCCATTCCCCAAAGAAATGCTCCATTTTAT
>25651_Chr10_14955831
TGAATCTGATGTGGAATTCTATATCACTGGTCTTCAAAGTTCTCTGATCGCTTTACTGCACTGTAGTGATGTGTATACTGTTTGGTGAAATGAACTTGTTG
>25652_Chr10_14956147
TATTTATGTGGAATCACATTTTGTTAATGGTCTTCGAAGTTCTCTGATCGCTTTGCTCGCTGCTTCGTTTTTCTGATGGTTTTGTCTTTTTCTTGTGCTCT
>25653_Chr10_14957445
ATTTGATTGTGTTGAATGCTATGCACATAAAATTAGATTTGTTTTTCCTCGATTTTTGTCCGTCGCTGGTCTATAACGTTTTTTTTTTTTTGGGATGTATG
>25654_Chr10_14993423
AAATTTATTACAAACACAGCAAGACCAATCTATTATCTTTTTAATTAACCATAACAAGCTTTAAGGGTCCAGGTGTAATTAAGCATGAATCAAAAGTTGTA
>25655_Chr10_14993464
CTATTGGTTTGTTCTTTCCATGAGTTGGATCCAAAGCCGCAAAATTTATTACAAACACAGCAAGACCAATCTATTATCTTTTTAATTAACCATAACAAGCT
>25656_Chr10_14993500
TGTTGTATAGGATCTATAAATGGATGCATAGACTGGCTATTGGTTTGTTCTTTCCATGAGTTGGATCCAAAGCCGCAAAATTTATTACAAACACAGCAAGA
>25657_Chr10_15004211
GCTTGTTTTCTTAGACAGAGAAACCCCAACCTGCCTCTTTCTGTTTTCTTAAGAGGATAAGCGGAACCCTAAAGCACGACTCCATTACACGACTGTCCTTT
>25658_Chr10_15004296
CAATAGCAGGAAGAGTAGTTGGATGGGTGATAATGGCGTATTTTTTGATCTCCCATATTTGTTAAGCTTAATTACTGTATCATGTGCTTGTTTTCTTAGAC
>25659_Chr10_15004378
TTTGGATCTTTATCGGATTGTATCATTTCATGGTTCAAAATAACTTTTGTAACTGCTTTTTTACCCTGCTCGGTTAGATAAGCAATAGCAGGAAGAGTAGT
>25660_Chr10_15010440
ATTCGAGAACCCTCTCTTCTCCTTAAACCCCTCAAGGGTTTTCTTCCTTCTTTGCAACACTCGTGACTCTCCTACTTTCAAGTATAAAAATAGATAGATAA
>25661_Chr10_15021486
CCCATGTTGTGTGATACACACACACATGTTTATATATGATTTTTATTCTCATAAATTATTTTTTATTTTTTTGTGATGTGATATATATATATATACATATT
>25662_Chr10_15029379
TGCATGTCTCGGCCTAAGCATTTCATGGCTGACGGCTTCTATACGTGATAAATACCATGCTTTTAAAATTTAAATAGCTTTGCCGCAGTACGTGAGCTAGA
>25663_Chr10_15044686
TCTTGGCTTTCTCGATCTTGCTATCAATCAATTATTTATCCGTTTTCTTTAATCATTCATTTAGCCAGCTTGGATCTTTGTTGCAATGGCATGGTTTTCAT
>25664_Chr10_15044872
ATATTCTTGGCATCAGCAAAGTGAGGACTCGCTGAGTAGGAATTTGGTTGTATTTCTTCTACTTTTTTTTTTTTTTTTCCTTTCCATTTTTTTTTTGTTTT
>25665_Chr10_15066604
ACCTTATGTATTTCGGTACGCTCTCCGTATTCATATAAAGCACTTTCTCCATCCTGTAGTGACATCTATCAAGCTCAGCGGATAACGATTGGTTATGACGG
>25666_Chr10_15074786
GGAACAGTTGATTCAAGAATTTTCAGTTCAATTTGGAAACATATTGAAGTATTCGGGGTGTTATGCTGTGCAAATTCCATTGTTTCTTTGAAAAGGCGCTC
>25667_Chr10_15085040
AATATCTTATAATTTTGCTGTCATAATTTCATCTGCCTTCATTAAATTTCATTTTTTTCTGTTCCCTGTATAGTTAGAGATCAATTATATTTTATTTTCTA
>25668_Chr10_15187631
TATTGATGAAAACAAAGACTTTGAAATAAATCTGATGCAGGAAGTTATGGAAATATAATTCATTTATTAGACATAAATGGATCTATGCCACATAAAGAAAG
>25669_Chr10_15225181
ATGTAGAAATTACTGCCAATCCAGAAATGAAATTTCATCAATATTCGGGGATAACAATTCAACTAAACAAGTCACGTTTACTCCATCCTTTTAGACTTGCT
>25670_Chr10_15225336
GCGAGGGCTTTCCTCCAAGAACAAGAACACGCTTTCAAATCTGGGCAATTAGGAAAAGGAAAAGGGAGGAAGAGAAGAAGATGAAGCTGATTCTGCTGTTT
>25671_Chr10_15235690
TTGTAACATTGTTTGTAAATTAATGATAAAGTCTGCTCTGCTGAGAAATTATCAAAAGGGGATGGGGATTGGGGTGCGAATGAAAAGTTAAGGTGTGTAAT
>25672_Chr10_15278300
AATCCGGCATTGTGTAAATAATTACAATCGCTAGATGAAAGGTTGTGATCAAATATGTCAGTAATTGGACGAAGCTATTTATTGTTTGGCTTCTGAATGCT
>25673_Chr10_15278359
TTACCGCACTGTATAAGATAATTTTTTTTGCAATTGATTGTATTATTGTCAACATGAGGAATCCGGCATTGTGTAAATAATTACAATCGCTAGATGAAAGG
>25674_Chr10_15278482
TATGTCAACATGTTGTAAATTCAACTGTTTCAATGAATAGATTGTTGTTGAAATAGAGCGTATACATTTGTTTCTTAACCACTGGATAGAGTTTCTGGCCT
>25675_Chr10_15289293
CCCCTTTGAATGTTGATCTAAACTATTCTTAATAAAGGAGCTTTCGTCTGAGATAAATCCCAATATACGCTCTCTTTCTTCACTCTTAAGTTCAAATAAAT
>25676_Chr10_15298223
CCGATTTTTTACATATGAAATAGCTGAAATGACCTTGCTTTGTTTTTTCTACCAGGTAAATATTCGTACTTGCAAAATATACGGGGCCGTATTTCTACTTT
>25677_Chr10_15298263
TAGTAAGGGAATGGCTTTTGTTACGGTGAGCACAGCCTCACCGATTTTTTACATATGAAATAGCTGAAATGACCTTGCTTTGTTTTTTCTACCAGGTAAAT
>25678_Chr10_15298309
TGTCCATGTATGATTGTAATATATTTATGAAATTAAAAGTTGTTTTTAGTAAGGGAATGGCTTTTGTTACGGTGAGCACAGCCTCACCGATTTTTTACATA
>25679_Chr10_15298485
ACAGAGTGCTATTGTGATGCAAATACTAAATAGGCGTCGATTCCCAGTCCATAAGCTTGCCGAAGGATATATATATATATATATGACCGAGTGAAACAAAT
>25680_Chr10_15313883
CTTTGGCTCTTGGATTTTTTTTTATGGCAGGTAATTGGGTTGATATTCTCAATATTTTGATTGGTTTTAGCGCTGTCCTTGATTTGGAATTTCTATAGGTT
>25681_Chr10_15313942
ATCACCTATATTATGTTTTTGAATTGCATTCATCAACTGTGGTTTTGGTTATCAATGGACTTTGGCTCTTGGATTTTTTTTTATGGCAGGTAATTGGGTTG
>25682_Chr10_15314018
AAAAAATCTATAATACCATGGACAACTATGTAGAGAGTGTATATTGGGTCACTTCTGTGTAATGTTTTTTGGATTCATCACCTATATTATGTTTTTGAATT
>25683_Chr10_15314115
AGGGAAGACTTTAATAAGGAACAAACAGACGTGGTTCCGAGGATGTAAGCAAATACTGAGAGAAAGAAAGAATTTATTCAACTTCTGATTTTTATGTAAAA
>25684_Chr10_15336575
CGAGGTCCCTAGGATTAGAACAATAAAATTATGGTTTTGTCCGACTTTGGAGATAAAATTGGGGTTCATTTGTCATTTCATGTTTATCAAGGGCGGCTCGG
>25685_Chr10_15336678
GTAGTAACATATGATTGATAACTCAGCCTTTGTGAAAATGGAGTTTATCGAACTACAGTCTGTGCAGTATCTTTGTGACAGATTATCATTTTTTGTGGATC
>25686_Chr10_15343530
CAAATCCTCTCCTAAAAATTAAATAAATATATATATTAGTGTTTATATTTGATATTTATCTTTAATATTTATCAAATATTTGATTAATAAAAAATAATTTA
>25687_Chr10_15343665
CGCTCCCTGGGCTGATTGGGATGCCTTAGTAAGGTACCGTTTTCTTCTCCAAAGCTGCTGGATTGCCCGTTACATGTTCGATAATTTGCCCATGTATAACC
>25688_Chr10_15344183
ATTGGACAGTTTATAATCTACTCCAATAAAAAATGCCAGAGTTCTTAATTATCACCATTTTAAAACTCTTGTGTGCTTGCGAGAGTCCCTGTGGTATCTTT
>25689_Chr10_15344255
CCACCATTGCCTTGGAAAGATACTCAAGTTCATATATTACTTCCATTTTGAAACTTGTTTTGATTATGATATATTGGACAGTTTATAATCTACTCCAATAA
>25690_Chr10_15395807
GTTAGCATCCTCACAAATGAATACAGAAACTGCCCAGCATTTTAGCCCTTAGTTGCTGACGTTGTCGTTCACGTTCACGTTCTTGTTCTCAAATGGCAAGT
>25691_Chr10_15433093
TTTCTCACATCTTGATTTCTTGGTCCTCTCATAAAGTTAAAATTTTCTTCAATTCCTTTTCATTTACTTTTTTTAATTTTATTTTCTGTGATATTTTGTTG
>25692_Chr10_15481384
GTGTGTAGAGCTCACAGACCCCATCAAATGTTAACAGCTCTCTGCATTCTAAACATACATGAAGCGGAATTATCCAACGTGTGATGGTGCTAATAGATAGG
>25693_Chr10_15483232
TGAGAAGAGAGAGAAGAAAAAAAAGAAGAAGAAAACCAAAACTGACCACCAGAGAGAGAGAGAGAGAGAGAGAGAGAGAGAGAGAGATGGCAGGAGAGAAG
>25694_Chr10_15505197
TTTAACATTGGGTTTACTGGAATTGAAATTTGTTATTTATTTTGGTTGGTTATCAGGTCTTAGAAAACATATCTTGATATTAGATCGGTGCATGGTTTAAT
>25695_Chr10_15533369
AGCCACAAACAATCTATTTTCTATAATGGTAACTATAGGTATTGTTTACCATGCAATGTCCCATCCTTGTCACAACAACAACCGGGTTACTACAGGCATTA
>25696_Chr10_15592989
GTATCCAGGAAATCAGCGATTCCCAACTATATAGATTTATATCCTTGCCTAACATTTTTTTCAATTCCTGTGATCAGTAATCCACCATACATGGGAACTTC
>25697_Chr10_15635562
CTCTGAGCAAGCTGTTTATCAGCTGCTTAATTGATGCATAATTGCTGCCTAGAAAGCTATGTCTGATCTATTTTAACTTCAAATTGTTTGTTTCTTTTTTT
>25698_Chr10_15704512
AGTGGTGTTTAACCGTTTTAGGACACATTATAAAACTATAATTTTCGAGTATTTTTTTTTTACACGCTCGAACGTTTATATAAACCTCATGGATTATGGAT
>25699_Chr10_15704640
GGATCCGAGATGGCAAGTGATGCTGATGAATAATAATAGTAATATTCACCAGGCGTTGTACTTTTTTTGCCAGGTTTATTTTATTAGTGTTGGGTTATACT
>25700_Chr10_15704743
ATCAGTACACGGGGTAATGACTTGCCTATATAACATATCAGTTGCTACCTATGATCCAATATTCACTTGTAACCACATAACCCCCATATTTGGCCCCACTT
>25701_Chr10_15713950
AGGACATCTTTTGTTCACAGTGACACCAGAAAATATTTAATTGTTACTCTCCTAATGGTGTTAAACATGATATAATCTTAAGGATTTTTTATGGTTTTTTT
>25702_Chr10_15754079
GTTTTCTTTTATGGTCTGATGGTCATATGCTTGATTCAATTTGATTATCCATTCCCCAGCATCACTTGATCGCCATATGTTAAAGTTGACCACTTTTCTTT
>25703_Chr10_15770955
AATAACTATAAAGTCATTAGTGGAAGTGGCTATGATATTAGCTTTTAAGTATTACCAAACACTTTGAAATTCTGTTTTTAAATGAAAAGCCATGGAAGCTT
>25704_Chr10_15771030
GAATTGTTCGTTAGTTTTTGTGTATGGGAAATGGCTTTTTATTGGAGTTCAAATTCTACAAATTGTAGCGTTGAAAATAACTATAAAGTCATTAGTGGAAG
>25705_Chr10_15782051
GTTGGATACTGCATGAGTATAAATGGTCTTAAGCCTGCATCAAATTTCGTATATTGCTGCGATGTTTGTTTACCTTGGGTTTTCTCTCTGTTGGAAATCAG
>25706_Chr10_15782140
TGTGATCTTTACTAATTTGAATGAAGGCCTGGGGAAAAGGTTTCAAGTCCATTGAGTTGGATGCTGCATGAGTAAAAATGGTCCATTGAGTTGGATACTGC
>25707_Chr10_15791192
TGGCTTGGATCTTTTCCTTCATCATGAATAATTAGCAAGGTAAATTTTCTACTTGTTTATATGAACTGAGATGCCTGCGATGTGGCTCTTCTGAGACAATT
>25708_Chr10_15803115
TTTTGGAGCCCACGAAGTTCGAAGTTATAAAGTGGGATCGTTGAATTTTGAATCTTGTTTAGCACACATGTCTTTTTTATGGTTTTTTAAAATATTATAAT
>25709_Chr10_15803208
TATCAGAACTATTTATAAAGGGGGGAAAAGTGTCCCTCTCGGACTTTCTTATACTTTTTGGGGTTCTCTTAAAAAGGGAGTTGAAAAGGTCTTTTTTGGAG
>25710_Chr10_15807792
GAGGCCTTATTAGAGTATTGTTTTAACAAAGAGTTATACTTTTTAAGTGCATAGATAGGCGTTTCATTGCCTTGCATGTTTTGTCCGAGATCCTGCCAGTT
>25711_Chr10_15808021
AGGACCCGTTAAGCCGCCTGTCAAGATGCTTTCTTCGACCATTTTCGATCAAAAGTAAAAGAAAAGATTGGAAGGATGACACTGAATTGATTCTCCAGCCT
>25712_Chr10_15850408
GGGAATTTGTAATTTGAGGTTTTTTTAATCTCATTCTTTAACATTAACTTAACTCTCTCTTTTTTCACCATTTCTGGGTTCTTAAGATGGTAAGAAAAAAG
>25713_Chr10_15896630
CAATTGTCATTTTCACTCGAGCCAAATAATGAGAACAGAACTCCTTACTGATATCATCTGCCTTGCCATTTCCAGCAGGTGAACATTCTAATTTTGAAGAT
>25714_Chr10_15896741
CATATGTGCTCGACAGTGCGGGCAGCAATAGGATTTTGAGTCTTCAATTTAATAGGAGCCCAATTAGGTAAAAGTTAAAACCCCTAAAAAACATCTTCAGA
>25715_Chr10_15896820
GTTCAAACGGCAACCCTTCTACAAATGAGTTACGAGGCCGCCTTCTGTTCAATTCGGTGTTGTTTTAATGTACAAGTATCATATGTGCTCGACAGTGCGGG
>25716_Chr10_15921151
TGCTAAAAAACGTGGAGGGAAATTCTTCTCCCCTGTTTAAGGTTGTTACTAGATTGATGTTTTTGTGCCAGTGCTTTTGCGTTCACATTAGTTGTTTTTTT
>25717_Chr10_15921449
CTTTGTAGACCAATTTCTTTTTTTTAATCTATGTTTTCAGTTCTAAAAGCAAAACCACATGTAGATTTTGGGGTGAGAGGAAGCAGGATTAGGTATATGGT
>25718_Chr10_15971332
TAGGGATTATGAAACGAGAATTCAACTCGTGTAATGTACCTCTTGATTGTAATTCTGGTTACAATTCTAATTCTTGAGAATGTGAAGCAATATTCTAGAAA
>25719_Chr10_15971436
ATCAAGTGAGATGTGAGTCTCTGTTGTAATGCAGCCAGTAGTTTTTATCTGTTTCTTGTTTTGTTTTCTCTTTTACACATCGTCTCTGTTTTGCGACCTGT
>25720_Chr10_15979321
TCCACTGTATTTGTAATTGCTGATTGAAATAGAATTATTTTTAGATTTTGAAAAGCTTCTTGGTCCAAAATCGCAAAGCCGAGCATCTCACAAAATGGAAG
>25721_Chr10_15988040
ATTACGAGTTCTTTAAAGACTTTTTTTTATAAAAAAAAAAAAATTTAATTTACACCTTCATGTAGACTGTGGAGAGCACGTTTCACAGGTAAGATGTTTTT
>25722_Chr10_15988162
ACAGTAATGCGTGTTTTCAGTTTCAACAATAATAATAGTAATAGTTTCTTAAACTTTTGTGTCCGTGTTGAGCAATCTGTGATTTCTCCCTTCGCTGTTCG
>25723_Chr10_16009531
TGCTTCGTGGTGGCTTTTGTGATAACGGAGTAAGAGAATTCTTTTCCTCTACATCTTAGCTTCATGATCCTTATCTGCACTTTCCGAAAGTTTTATCTATC
>25724_Chr10_16009637
TCGGTGGTCAATCATGCGAAAAGCAATGCAAATGTGGATTGATTTAAATTATCCTTTTCCTTGGCCATTCATTTGAGAAGTAACCTGTTCTGTCCAGAGAT
>25725_Chr10_16019970
GGAAAATTACCACAACCTTACCTCTAATTAAAGATACTAAGAATTCTGTCATGGGCAAATTACGTTTGATTAAATTTCAAATTTGTTTGTTCTTGCTGTGT
>25726_Chr10_16020074
TGCTCCTTGCCCCTTATTTACTTTATTTGAAGCAGTTGTTTGGATCTTCTAATTGTTTGTTTTGGTTTTATTTGGGGTAGGGTGTTGTTATTGCTGTTTTT
>25727_Chr10_16020138
AATATAGGAATGTGGGCAATAGAAGTTGAAAAATTTGAATTGTTTCCGTCAAACCCTTTTCTTTTGCTCCTTGCCCCTTATTTACTTTATTTGAAGCAGTT
>25728_Chr10_16029934
TGTAAGATAACCTAACTTGAACAAATACCCATAAGTAGTCACTATTTATGATCTGCTCAATCCACTTTTCCTTTGTTTTGTGTTTTATACTCGTTTGTTTC
>25729_Chr10_16030023
ACTGACAATTCGTGAGTTGAATATCAATATTTGAAAGAGTTATCAGATTCAAGATAAATTCTTTTGTCCTACTACAATCAGCTTGTGGTTGTAAGATAACC
>25730_Chr10_16045528
CAAACTCATGATTGAGATTCATAATTATATTTTAAAGTATTTTTTTGATGGATAGAAAATCAAATTTATTATCAAAATAGAGAAATAAAAGTCAGGTGGCC
>25731_Chr10_16046859
CTGCTTTAAATCACTGCTGGAGGCATTGGTAAGGTTGAAAGAAGTGCAGGATGAAATGGAAGAAGATGAAGAAGATGGAGAGGCTGAAGAAGATGGTGACG
>25732_Chr10_16079587
TACTTCTTGTTTACCAACTAAAACTTGTACCAAATGCATCTGCAGTTTTCAAATTTCTTGATCACTCTTCACTTTCGTTCTATCGTTATATCACTCCACTC
>25733_Chr10_16079713
GAGATTGTACATGTATTTGTCCTTATGAGCACTAGTCAATTCAAACCTGGAATATAGTGGAGAACAGAACGATACATTCGTCACTGAAAGAACGAAATGGC
>25734_Chr10_16079794
AGCATGTTTTAACTTTTAACAGATTCTCTGTGACTAAAATTTAGGTAAGGAAGCAAAAGGAGAAAAGGTGAAGATAGGGGGGAGATTGTACATGTATTTGT
>25735_Chr10_16106633
CTTGACGATTTGTCTGGCAACTGTATTAATATAAACACCACCATGTCCTCAGTTTTTGCTTGCTTGTGGAGAGAATAATTAATAATGTTCGCTATTTTAAT
>25736_Chr10_16106665
CTGGCAATTACTGTGGCCAATGTAATCTTATACTTGACGATTTGTCTGGCAACTGTATTAATATAAACACCACCATGTCCTCAGTTTTTGCTTGCTTGTGG
>25737_Chr10_16141945
GGAAAAGAACATTGACATGGTAATTTATTCTCGATTTCGTAGAAACAACCAGCAAGACTTGTTCAGTATCGCTGGCTCGATGTACTCTATAATAATATTTT
>25738_Chr10_16155863
TTTAGGCCTCGTTTGTAAGATGAAATTTTTTTTTGTGAAAATATTTTTCTAAATTTTTCCTATTAAAAAAGTTGGTCAATTAAAAATAATTTTCAGTCAAA
>25739_Chr10_16155942
ATGCTGTAAGCATAATTAAGATGTCCGGTATTGATGTTATTAGTTTGATTAGTGTTTCTGTGCAAGCTTTAGGATATCATTTAGGCCTCGTTTGTAAGATG
>25740_Chr10_16159108
TGTATACGTAATAATAAATTAATAATAATTGTTAAGAGGGCTTTTTTATTGTTTCGTTTGCAATGCTCCCTCTCACTAAGGGTTGTGTTTGAGATTGATAG
>25741_Chr10_16159214
AGGTCTATTATTATTTCTTTCTTCTTCTTTTTTCTTCCCTTTTTCTCCATGAGAAAAAAAAACACCTGATGACGTGTATGAATTTAGATTCGAGTGGAAAA
>25742_Chr10_16264148
CTTTAAAGAAAAGCAAAGAAGGAAAAACTCACAGGTATCTTATTCTCGTCATGTTTGCATATTTTGGGAAAGGGAAACCGGCCGAGCTATTTACATCACTA
>25743_Chr10_16278789
TGTATTTGAAAGGAAGATAGAAATAAAGAGACATGAATCGAGTTCAATCCAATACTTGGCTTTTATGAACCCTGTTAGAGAGCATGTTCATGTTTTTGTGA
>25744_Chr10_16289280
TATGACAGCTAGTAATTTTGTGAATGGAATAAAATTATCATTTGCCATCCTTTATATATAGCCTATATAAAGAATAAAATTATAATTTTATGATGTGTGGG
>25745_Chr10_16334569
ACACAGATTGTGTGGTTTATATGCCAGTTTTTCTACACTTCGCGTTGAGCAAGGATCGTGCCTTGTTGAACCATAGCTGCTTCTTTCTGTCTTTCCCAGTG
>25746_Chr10_16380017
ATGGTGGGCCAACAATTTGTTTCCTCCTTATGAATTTAAATTTTGAGATGATAAGATTTTTGGGCAGAATTAATTTGAATTGAAACTCGAAAGAAGGGTAT
>25747_Chr10_16380075
CAATGACTCTACATTTGTTTGGATAATGATTGTGATGACTGGCGAGTTTTAAAACTCGATGGTGGGCCAACAATTTGTTTCCTCCTTATGAATTTAAATTT
>25748_Chr10_16380134
CTTTTCTGCTACATTGCTATCAGCTTTAGATGATATCAGATTTGAAATTGAATATTTAGCAATGACTCTACATTTGTTTGGATAATGATTGTGATGACTGG
>25749_Chr10_16380198
CAAAATTTTCTTACCCTTTTGAGTTGAAGTTTGAGAGCATTCCTAGTGCTTAGCTGGGTGTAACCTTTTCTGCTACATTGCTATCAGCTTTAGATGATATC
>25750_Chr10_16380222
GTCGTCCATCATTATTATTTATTGCAAAATTTTCTTACCCTTTTGAGTTGAAGTTTGAGAGCATTCCTAGTGCTTAGCTGGGTGTAACCTTTTCTGCTACA
>25751_Chr10_16400606
GTTAAAAGAGATTCTGTCTTTTGCTTTACAGAGAGATTACAAGTTCCATGACATTCTGTAGGACTTCCCTTGCTCTCTCTCTCTTTTTTTTTCTCAGAGAT
>25752_Chr10_16400721
TTGTATGAAGAATAAAGTTGGGGCCTCGGTGCAAAAACTTTTCCTGGTTCTGTTTCTTCTAGGATGGATTATGAAGGTGGGATAATAGTTCACGGGAGAGC
>25753_Chr10_16413477
CTTTCACATTGTGGTGTAACTATTTTTTTGAAAATTTTTGAAGTTTTTTTAAATTTTAAATTAATTTTTTCTTTATTTTTTGAATTGTTTTAATATACTAT
>25754_Chr10_16417692
CTGTATATTACATGGTTAATAGGTAGAAAAATAAATTAGTATATTTTCTCACTCTGCATTCGTAGCTATTAACTTCTGATGTGGTTTTTCCCGGTCACTAT
>25755_Chr10_16430276
GAAAAGTTCACCCTCCGTGAATCATGCCAAACAAGAAAATTATTCCGTCCATCACTTCTCATCCATTCCCCATCATCTGTCTTTCCTACCATCCCTCCTAA
>25756_Chr10_16430418
ACAATATGTTGTTTCTAATAGCATTGCCAATGCTTCTTTTTTTTCCCTTCAATTATTCTTTCCTCGTCCCTTTTTATTCCTTGTTAATAGGGCAGTGTCAA
>25757_Chr10_16430510
TGTTTCAACATTTCAATCACGATCGTGGGATTTAGATGCCTGGGCATCTGTTAAAAATCGGGTGGATATTTTCTGATACATATAGCATCCGAACAATATGT
>25758_Chr10_16451709
AATAAACAATCTACACTCATAAACAATAGCTTTTGTTACACAAAACTTACTTCTAAAGTTGAAATAGGAGACACTGAACCATCTGAGCCTGGCCTGCCAAT
>25759_Chr10_16483237
GTATATGCCGTATTGAATTATGGGATCATGTTATAAAATTTGATCCAACCAATCCAAGGTGTAAATGGTTTTAGATCCCATTTCTTTATTTCCTTTTTCTT
>25760_Chr10_16489050
ATTAAACATCTCTCAGTTTCAAGTGATAATGCATTACTCTTCCGGATGGCAGTTTTTTGTGCGTAATATTCTTTTTCCGTAATGTGACTGTTGAAGTCTTA
>25761_Chr10_16489203
TTAGTATTTTGTTTTAGCCATTACAGTTCTGAATAAAGCTTCCTTTGACCTTTCTTTTCCAAAAAAAACAAAACAAAAAACAAAAAAAATGCAATAATGAT
>25762_Chr10_16498339
CCAATTTTGTTTAAAGTTCAAACTTCAAAATGGATAATACGTTCTGCATTACAGCTTACTGTTACCATTACTAATAACTGATGATGTACAAAATCTTCAAT
>25763_Chr10_16504601
TTGCAAGATACCTAAATTTTAAGAGAAGGGAGACCAAAGTTTTGATTGTGACGTACTGGGTCCCCCAAATTTCGTTGATTTGTTTGCGATGATAGATGAGT
>25764_Chr10_16504713
TTTCTTAGGTTAAACATTCGTGTTTATTGCTGCACGTTCTCTATTTGCTCACTCATGAACAGTCCACACACTAAAATTGTAGTGTTACGCCGTAGTATTTG
>25765_Chr10_16504752
TCTTTAATGTCATTGAGAGAAACAAGCAGCTAGTTATGTTTTCTTAGGTTAAACATTCGTGTTTATTGCTGCACGTTCTCTATTTGCTCACTCATGAACAG
>25766_Chr10_16504797
TCTATTAGAAGGTTGCTACCAATGGTATATGCGTTACGTGTGTGCTCTTTAATGTCATTGAGAGAAACAAGCAGCTAGTTATGTTTTCTTAGGTTAAACAT
>25767_Chr10_16504827
TCGTTTGGGAATGACCTATGCTTTTTGCCTTCTATTAGAAGGTTGCTACCAATGGTATATGCGTTACGTGTGTGCTCTTTAATGTCATTGAGAGAAACAAG
>25768_Chr10_16518035
AGAGAGAGGTTGTAGTATTTTTTTATATTAATCTAATGAAAAATTGGCCCATCCACCACCCCCAGTTTCAGGCAGTGGTTATTTTTGAAAAAAATTATTTT
>25769_Chr10_16518127
AAGCTAGGAATTTGATTCCTATCGAGTGGATGATATGACTGCTGTTGGGGAACCTGATCTCTTCTTTTTAGAATTTCTCCTTTTGTATATCTAGAGAGAGG
>25770_Chr10_16532279
TTGAAAATCTTTTGGACCAACATTTCCCTGCCCTATAGATTTCCCTCAGTAGGAAAAAAAAAACCGAGAAGCATATGGACGATTATGATAATCAGATCAAT
>25771_Chr10_16540341
TCCTTTGTTTTACCTTCTGCTATTTATCCGTCCAGCTGGCCTTTTAAGTCTATGTTGCTGCACTTTTTCATTTTTTTTCATTTTTTGATGTTGTTTTTTTG
>25772_Chr10_16544800
TACATTGTATCACACTGCCAGGAAATGATAATTACAAATTTATTCTTTTTCTTCTTTTCTCTGTGATCCCTGCGCAGTTGTTCAATTCAGAAAATTCTCAA
>25773_Chr10_16554401
GTCCCACTGTACAGGATTTGTCGCTGAATGTATTGCCTTTTTTTCTGTGTATCATTGAAATCCGAGCAATATTTTGTTAACGGGGACAGCAATGTACCATT
>25774_Chr10_16569468
CCAACCTTTCTCAATGGAATCTTTGTGATTAATGGATCACATTAGTCAGTACATCCTCTGTAATGTGGGGCTTATAAGTTAGAACTCTTAATTGTTAACGA
>25775_Chr10_16569557
AAATAGGCCAAAAAGAAATTGAAAAAAAGAAAAGAAAAGTTTTGGTTTTTGGTTTTTGGTTTTTGGTTTTGCTTCATGTACATTCATCACCAACCTTTCTC
>25776_Chr10_16569607
GAATGTCTTTCAAGATTTCTAATTTCTAGAGAATTGGAGCATTTCCCCCCAAATAGGCCAAAAAGAAATTGAAAAAAAGAAAAGAAAAGTTTTGGTTTTTG
>25777_Chr10_16576538
AGCAAAATATTATCCGTTCCTGTTTAATGTAATAAATCAGAACATCTAGGAATCTGAGCTCTCTTTGCCCACCATGTATGCATGCATGCATCTATGCATCA
>25778_Chr10_16576658
TTTCATTATTGTTGTCTTTATTTAGCCATATATATTTTAATAGTTCTGGGATTCGATTGTTTCTTACTTTGCGGTGGATGGGTTCCCTGACGCCATTGTGT
>25779_Chr10_16599878
CCTTTTTTTTCCCCTTTCTTCTTAATTATTATTCAATAGCTTCTGATCTTAGATCTGTACTGCTTCTCTGTTTTCAGTGCGGTGAAGTTTATTGCAGGGAA
>25780_Chr10_16599961
TTCACGCTCTTTGCTACCCAGCATTCAATTTAGAGTCCCAATTTATAGTCTGCACCTTGTAAAAATGCCTTCATTTCTCCTGTCCTTTTTTTTCCCCTTTC
>25781_Chr10_16600008
ATATTAATGTATATATATAATGGACAGCAGGTACGTGCTCCTCGTTTTTCACGCTCTTTGCTACCCAGCATTCAATTTAGAGTCCCAATTTATAGTCTGCA
>25782_Chr10_16616882
TGTAAAATATGTGGCTGGAGGTAATTTGTTCCACAGGTAAAATCATTTTTACATTTATGCCTAAAGTTTATATTTATAGATGTATGGAATTATTATATATA
>25783_Chr10_16632400
TACGCTTTTGTAGCAACATGTTTTGATGGAGCAAAAACTAATCTGTTTGTAAAGTCGATTGCGTTGTGTTTATAAATTGCATTCCCTTTTAGGTTAGGTAA
>25784_Chr10_16632456
ATCTTTGTTCTGTATTTTGTGAGAATAAAAGCATTAAAAAGGATTGTATGATAGCATACGCTTTTGTAGCAACATGTTTTGATGGAGCAAAAACTAATCTG
>25785_Chr10_16632485
ACTTGTATACTGTAAATACTAAATACTAAATCTTTGTTCTGTATTTTGTGAGAATAAAAGCATTAAAAAGGATTGTATGATAGCATACGCTTTTGTAGCAA
>25786_Chr10_16660160
ACTTCACTGGCATTTCGATAGTAGTTCAATTTATCAGCTTGTCTGTTTCTAAAATTTCACTTCATTTCCTTTTATTTTAAACTGACGACTCCATTTCCTGA
>25787_Chr10_16660214
TTCTCATTTCAGACAATCTAAGAAATTTTGCAGCCCTGACATTTCTCAGTATTCACTTCACTGGCATTTCGATAGTAGTTCAATTTATCAGCTTGTCTGTT
>25788_Chr10_16664463
GTGTGTTACTTCTTGTATGCTGTCACTCTTTAATTTAATATTCTAGTTTTATATATCTGGTTTTTGTTCGGAAATTTTCATTTCTTCATCACAGCTCATTT
>25789_Chr10_16664595
CTATATATCTTGGAATTAAGTCTGTGCGAATAAATTAATGTGCTTAGTCCTACGCCGCTTTTAAATTTCAATCCTAATCCTCTATGTGTGTTATATGTACT
>25790_Chr10_16697121
GTAACCAACTTTGTATTATTCATAAATAATGTTGCATGATTTCTTCCAGGATATATACCAAGCATTGCTTCAGTTGTGTATGCGCATTGACTTATTGGACA
>25791_Chr10_16741266
ACGATCACTTTTACCAATAGAAAATTCCGAAGCCAAAGGCAACCTTTTCAACTGCCGGCATGTCTCTGTGTTAACAGTTATGTGCATAACATGTTTGAATG
>25792_Chr10_16760220
GCTCATCCACATCTCTTAAGAATTCAATTGATTGTAGCAATTTGCATGCCACATTGGATTTCCACTTTTGACAGTGCTGGGAAACGTAACAAATGCAGGAA
>25793_Chr10_16803596
GAACTCAGTTCTATGTGGATAATGCAATGAATTTGAAACTTGTGTGTACCATAATCTGAAGTAAGATTATTATAGCTCTCTTCTTTTTACATACACTTGGT
>25794_Chr10_16820407
AGTTGTCTGAATGGCAGAGACTTGCACAAACAGCGCCATTCTTTGTCTTTACTTATTTTCCGCGAAGAAGCAAAACTATTCCCTTAAGATACCAACCAAGT
>25795_Chr10_16820461
GAGTTGTGCATTTCTTTGTCAATGAACTATGACGCATGTTCTTGTTTGGCAGGAAGTTGTCTGAATGGCAGAGACTTGCACAAACAGCGCCATTCTTTGTC
>25796_Chr10_16820502
GATGTTAAGAACCTCCTCCTCGTAGCAAAACAAGAAACCAAGAGTTGTGCATTTCTTTGTCAATGAACTATGACGCATGTTCTTGTTTGGCAGGAAGTTGT
>25797_Chr10_16820612
ATGAATTCTTCAATTAATGACTGGCATCAATACAAACAGCACCTAGCTCCAAATGTAGCGCAGCCCATTTATCACTTTAGTGGCTGGATGCCAACGCTTAG
>25798_Chr10_16833963
TTTCAGCTGACTATTTTTTTCATCTAAATATTTAAGTGTTTTTGTTGTCCTGCTCCCCTCCGTTACATTTTACTTGCCATTTGTCAATAAGCTAGAAAAAT
>25799_Chr10_16872330
CTTGGTGCAAGACCCCAGTGGGCTGATAATACAAAGAATTTTTTTCCCCCAGCTTATTTTTAATTGTGCGTGAGATCTTTGCCAATGGCCGTTCATATGCG
>25800_Chr10_16872355
AATCTACTGTATTTGCAGGATTGCACTTGGTGCAAGACCCCAGTGGGCTGATAATACAAAGAATTTTTTTCCCCCAGCTTATTTTTAATTGTGCGTGAGAT
>25801_Chr10_16872451
GCCAGCTGTTCACGAATTTTGAGCTATCTAGTGTACAATTAGTGTTCCGGATACCAGGGAAGCATCTCTTTGTAATTCTTATAGATTCTTGGTCAAAATCT
>25802_Chr10_16872514
GTAAAATGTTTTACACATTATAATATTTTGAGAAAGAACAATTACAGGTTAAATGCGACTTTGGCCAGCTGTTCACGAATTTTGAGCTATCTAGTGTACAA
>25803_Chr10_16892119
TATACATTAAGTTGAATGTTGTTGATGAAAAAGGAATTAGAAAGTTTCCCATATTTACCAAAGTTAATTAGTTAGCTCCGTCGGCATTCCGACCAATGAAC
>25804_Chr10_16947294
TGTTTATTAGTGATTTATTATAATTTAAATATGGAAGATAAAATTAAATAAAAACTCTCTTAACAATTAATTTGAAAAAAGAAAAAAAAAAAGGCTAAAAA
>25805_Chr10_16947384
TGCAAGCCACTTTGGCCAATTATTCTCCTTTAGTCTTAACTGCATTCACCAATTGGCACATTCAAACCCACCTTCACTTACTCATTTTGATGTTTATTAGT
>25806_Chr10_16947459
GGCCAACACTTGCAAGAAGTTTCAACAAGCTCCAGGCTGTCTTCCTTCCTATAATTCTTCTCATTGCATTCACTCTGCAAGCCACTTTGGCCAATTATTCT
>25807_Chr10_16947482
GAGGACTCTGCAAAGCCCATTTTGGCCAACACTTGCAAGAAGTTTCAACAAGCTCCAGGCTGTCTTCCTTCCTATAATTCTTCTCATTGCATTCACTCTGC
>25808_Chr10_16954204
AAATAAATCTTATCTTTACTTTTATAATGGGGGAAAATAGGTTATATATTATTTCGTGTTAGTGGAAAAAAAATGTCAGGTATTGATAATTAAGCATTTTC
>25809_Chr10_16954259
CTGTATTAGTCATGAATTTATGTTGTTTTACGTCACCATTTCTTACTGTCAACAGAAATAAATCTTATCTTTACTTTTATAATGGGGGAAAATAGGTTATA
>25810_Chr10_16973022
CACGCACAATGTACCAAAAACTTTATGAGTTGAATGCATGATTATTTTTCACTTCCCATTCTTATTATATGTTGATAGAGCTTCGAGATCATATTGGATTC
>25811_Chr10_16987088
CATCTCATCATGGTGCAGTCATTCTTTTATTTCAATTTACTTTTATTTTCAAGTTTGTGATTGTTATCTCTGTGGCCATGGGTTGCCACTACCTTCATGGT
>25812_Chr10_16987132
GGGCCCGGAAAACTTTAGGTTCTGTAATCTGGACTATGCTTTACCATCTCATCATGGTGCAGTCATTCTTTTATTTCAATTTACTTTTATTTTCAAGTTTG
>25813_Chr10_16987159
TGTGTGTGGGTTGACAGATTATGGCAAGGGCCCGGAAAACTTTAGGTTCTGTAATCTGGACTATGCTTTACCATCTCATCATGGTGCAGTCATTCTTTTAT
>25814_Chr10_16987245
ACTCACAAACTTGTGTCATTGGTTTTATGAGGGAAAATTTTTTATAACTGAATTCTGATAGTATATGCTTGTATTAGTTATCATTCTGTGTGTGGGTTGAC
>25815_Chr10_17012175
TCAGACTTCAGAACCAAGGACATAGTTCAGCGGAAGCTGATTACAATATTATATATAGATATATAGATAAAAAAAAAAAAAAAAAAAAGAGGCCCCCAAGA
>25816_Chr10_17052744
ATCCTTAAAGTTTATATATTTATATAAATCAAAAGTGTGAGACAATAGTTGAAAGAAGAGAGATTCTTGGATACAACAAAACCCTACTCTTTGCAGGATAA
>25817_Chr10_17053047
ATTACATGAAATGGAGTTTTTCACAAGTCTAGTGCAGCTTCACTCTCAACAAATTTGTGTTCCCTTTTACATTAGAAGGTTGACACTTGACATCTGACACG
>25818_Chr10_17079754
TTATATTTTATGTTTTCAATTAAATAATATTAATAATAAAAATTTGTTTCAATTGTTGCAGCTGTGTTTGAGCATTTAACTTTTCAAAACGTGTCGTGATT
>25819_Chr10_17080010
TCATGGGAATTGCCCTGTTTGTAGGTACAAGATGCCTGTTGACGAGGAGGAACTGGGGAAGAAAAGAGATGAGGGAGATGGAGGGAGAGAGAGGAGAGTTG
>25820_Chr10_17083349
CCAGTTTATAGAAATTCTTTTTGTCGCAATATAGTCATTTTGCCCTTAGCAATTCTTGTGTATGTGTTCTAAAATTTTTACTGCCTTTCACTTGTTTTGTT
>25821_Chr10_17087613
AGCAAACTTTTCTACTTGCTAACAGATTAATGAATTTGGATTCCTGCAGCTTGACAGTCTTGTGCGAAACATTTAATGAAGTTGTGTGGTGGAGTTGGCAT
>25822_Chr10_17098658
TTGATGTGCAGCAGCCGGCAATTGATCAATACATCATTACCTTTCTAGTTATAATGTTTATTTTCTTTACCGGTGATGAAAAGAAGCGGCACAACAATTTC
>25823_Chr10_17139117
TGTATAATATAAACTCAAAAGTTCAATAATATGATTTAGTACTTTGTCGTTAGGTTAGTGTGCGATTTCAATTTTTAGCTGGGTTGGTTGTGGGCAATCAA
>25824_Chr10_17142161
GATCATTCTGATGATGACGATGCAATTGGACTTTCGCAGTTGCATTTGTGAAATGTTTTTATTTGATCTCCATCATATAGTTAGTTCTTCTGATACCCTTT
>25825_Chr10_17146391
TTTTGGTGATTTTCCTTGTCCAAAAATCTAATGCTAAAGGACCTGTTTTTAATCCTGTAGTGGAAAAGTAACAGCATCTAATCAATATGAGATTCAAATGC
>25826_Chr10_17146433
GGTTGTATCCAAAAACTGCGCACATGACCATTATCCTGTCTTTTTTGGTGATTTTCCTTGTCCAAAAATCTAATGCTAAAGGACCTGTTTTTAATCCTGTA
>25827_Chr10_17167537
TGGTGTTATTGTTGGTGATTTTTATTAAATTTTTCTTCTTGTGATTCTTTAAATAGAATTTTGATGCGTCTCTATTTTTTTTTTGTCTCTTCTCCTTGTTG
>25828_Chr10_17196806
AAATTCTATCATAACAAATTTAATCGATGGAATGAATTGGCTTTCAATCTAGAATATTGTTAATCCAAATTTTATTCGCAACTGATAATATGAAAGAAACA
>25829_Chr10_17238004
CATCTGGGCCTCCGGGGAAGTTATCAATTCCAATACTCAAATTCTTAATCTGGGATTTTCTCTTTTCTTTCCCGATGATCTTCTTTAGCTTTCCTGAATAG
>25830_Chr10_17248148
CCTTGACAAATATTGAACTCCAATTGGTTTGTATCTACCACTTGTTAGCTACGCGTTGCCTTCGCTTTGTTTCTGATGAACTAATATTTTAAGGGTACGAA
>25831_Chr10_17248256
CTTTTTGGTTTTTCCCAATTGTGAGAGGAAAGTATCCTTCTTTTGCCTCGTATTTTTTTAATGTTTTTTCCCTCCTTTTGTCGCACACCCTCGACTGCATG
>25832_Chr10_17248305
CACCGGAGAATGGTTTTTATTAAATGTCATCTGTTTTTGGTTTCCGTTTCTTTTTGGTTTTTCCCAATTGTGAGAGGAAAGTATCCTTCTTTTGCCTCGTA
>25833_Chr10_17266766
CGGTGGCGGAATATACTTGCGTTGCCAGCATATACCAAAAAAGCAATTTGACAATATTCTCATCTCCTTGCTTGTTTTCTTCAAGCCATTTAGCCGCTATT
>25834_Chr10_17266808
CAAAAGGTGAAGCAAGCAAAAAACATAGGAATGGGAAATGAACGGTGGCGGAATATACTTGCGTTGCCAGCATATACCAAAAAAGCAATTTGACAATATTC
>25835_Chr10_17266857
CAATCTGTGTACAGATTCGAATGTTCAAAATCCATTTTGTACACCAGTTCAAAAGGTGAAGCAAGCAAAAAACATAGGAATGGGAAATGAACGGTGGCGGA
>25836_Chr10_17280143
GATCATCAGTTATACATGCATGCTGTAAATGAGATAAATCATTATTGACGATATTTTGTTTGTGCTCGGAGAAAAGTTCACCCTTTTTTTTGTGTGATTAG
>25837_Chr10_17291892
CAACATCGCATCTCTCTCTCGTAACAATAAAAGCATCGGCATGGGAATGGGGAAAAAAATCAAATAATCTCACACAGCAACTCGTTCGACTTCATCTAGTG
>25838_Chr10_17297559
CAGCTCTATCATTTAGCCCACTCCGGTAGCAAAACCAAACATATACCAGCACTAAAAGAAAAATCCAGCTTAGGCGTCGTCAAGAGCCAGGACTCCAGGCA
>25839_Chr10_17317951
GCATGTGATTAAAGATGATTATTTATATTTTAACTTACATATTATGCTTCAAATTCCAATTATCTCTATGCAGCTATGCCCCATCATCAGGGCTCGTTTCT
>25840_Chr10_17342896
CTGATTGTAAGAGTATACGAGTGCTTGGTAATTGATGTCAAGGTTTACTGACAGCATTCGAATCATTTCATGCTATGCTGTCTTAAAATTGTGACAAATCA
>25841_Chr10_17343224
CTCAATGCTGGAGCACAAGCGAAAGCAGAAAGAAGAGAAAACAGCAATGGAAGAGGAAATGGAGAATTTGAGGAAGGTGCAAGCCGAGACGGACAGAGAAA
>25842_Chr10_17402324
TCTTGTTGTAATGTTCCCTTGGCTTAATTTCTGGATTATCCTCCTTTACCATCTTCGGTGATATACTTGCATATATGAAGGATTCTTCTTTTAAACTGAAA
>25843_Chr10_17402365
GATCTCTGAACCGTCTGATTTAACATAGAAGTACCGTAACGTCTTGTTGTAATGTTCCCTTGGCTTAATTTCTGGATTATCCTCCTTTACCATCTTCGGTG
>25844_Chr10_17419917
TGAAATTCTTATTCTAAGCCAAAACAATTAAATCTCCGTGTTACTGTGCTAATCTGATTGGTGGAAATCTTAGCACTCTATCTGTGCATAAAACATATAGA
>25845_Chr10_17420017
AGGTGATGTACTTGCACATGTTGCTATAAACCAAGATACGGCCTTTGATCATCGTTTTCTCCACCCAGGTCCTGTGGAGTTACTTTGCAAACTGATAGTTT
>25846_Chr10_17440822
CGAAAACTTCACTCACTTCAACATTATAGAATTTGCATTTTTTGTTTGTCTACATTGTTTTTTTAACATCTATAATACTCTTAGTAAAATGTTGGAAAGGT
>25847_Chr10_17440870
TATAATTACAACATCAGTATTGAATACAATTTTTTATTATTTGTTTCCCGAAAACTTCACTCACTTCAACATTATAGAATTTGCATTTTTTGTTTGTCTAC
>25848_Chr10_17440919
TGTTGGTTTGAATTTTTGATTTCTAGGCAATACACCAGTGATCTTTATGTATAATTACAACATCAGTATTGAATACAATTTTTTATTATTTGTTTCCCGAA
>25849_Chr10_17481864
ACTTTTGAGTTGCTACTGAGAAATGGAAAATCGGAGAACGAATCTTACTGACATTGGCGAGTGTTTGTCATTTATAATGTCTCTTCTGAAAGAAAACTCAT
>25850_Chr10_17481988
AAATGACCAATTCAAGCTTGGGATGGAATAAGATGTTAAGTTTATTAGGTATTCACAGGCGTTAAATCTATAATATAGCTAGGTGAAAAGTTGTATTCAAG
>25851_Chr10_17524152
GTTGAGAATGATGTATATTTGCTATGCTGCAAAATTTAGCTTGTGGAATCACTTCATCTGTAAGTAATTTAGAATATAATTTACGGCTTTGGGAAGCGATT
>25852_Chr10_17558482
AATATTCAAGTTTTATGGCGCCTGAACCTTGATGCAGGCTGGTACAATTCACATAGACCATACTGCCGAGTTAACCCTTTCTTTTCCTAACATGCTATCCA
>25853_Chr10_17558597
CTCCAGTACTAAGAGATGAATAAATTTTATGTGCGTGTGCGTGTTTTTTGAGTGGACTGTGCTGATTTTTATTGTGCTTTCCGTCTGAACTACAAAACCTT
>25854_Chr10_17565830
AATAACTATATATATATATTTTTTTTTGAAGTTTTTTCTTCGTGGACGTCACACAAAATTTCCTTCATTTTGATCGTGTCCAGTGCTCCTTTCTGAGCTGG
>25855_Chr10_17565893
TGCTGTGACTTGTTTTGTTCTAGTAAAAGTTTAAGCTGAATCAGAAGGTCAATTAATTTTGTAAATAACTATATATATATATTTTTTTTTGAAGTTTTTTC
>25856_Chr10_17578044
ATCCTTCCCAAAATGCGAGTAGTTTTCTATATTGATGCTATTTTTTTTCTATTCACGCTTGCTATTCTATATTGATGCTATTTTTTTTCTATTCACGCTTG
>25857_Chr10_17589009
GAAGAACTCCTGACAATGATGTATTAATGAACATTTGATCGTTTTATTTCAGACAGACTTGTGCTCTGTATATGATTTTAAAGCGTGTCTTTGATTTGTGC
>25858_Chr10_17673886
TAATGGATCTCTTTTTCAACTGAAATAAACAGTATAGAATATTGGTTTTCAAGATGAAAAGTGTTTAGTTTTGTGGTAGAAAATCTATATATATATCTGTG
>25859_Chr10_17674100
ACCGTTGCCTCTCTAGACGGTTGGCTTCATCAATGCCACAGAAAAGGAGGTGAAGCTTTATACATGCTGCTGGGGTTCCCGAGCGTGTAAAGCAGAATATC
>25860_Chr10_17699943
CACCTCAAAAACCGATGACATAAAAAAAAAAAAAAAAACAAAAACAAACCCTGGCATTGGGTCTAACCGAATGAAAAACTATTGGCAAATGCTCAACTTGT
>25861_Chr10_17699976
CAGTCCCAAAAAATCACAAGTTCTATTCAAACTCACCTCAAAAACCGATGACATAAAAAAAAAAAAAAAAACAAAAACAAACCCTGGCATTGGGTCTAACC
>25862_Chr10_17780899
ACAAGGGTGATTGGAGAGATCCTTTCTCGCTTGTAATTTTCAATCCTTTCAATTTGAGCGTCATTTACTTTAATAATTTTAAGTGTACGTAATTTGACCCG
>25863_Chr10_17781025
TTTACCCGCACTAGCTTCACTCCTCAAATATAATTTTAAATTTTACACTCAATTTGTCAAGGAGGGATTGAGGAAAAGATTGATGAAAGGGGAGGGATTGT
>25864_Chr10_17781081
TAACAGTGTTAGTTTAAATTTTATCGTAGCAAACTGAACTTTTTTGGATCAAGAATTTTACCCGCACTAGCTTCACTCCTCAAATATAATTTTAAATTTTA
>25865_Chr10_17783536
TGCTATTTCTTGCCAGCAAAAATAAAATAAAAAACTAGCAGATGTTATGCATGGCTATGCTGCTGCAAAATACCATTATTCGTGCATGTTAACAAAATCTT
>25866_Chr10_17783602
GTCTGAAACTGCATCTTCTAGTTAATCAGACGTCTTATGGTTAACTGGTTACGGTTAGCTCTTCTTTGCTATTTCTTGCCAGCAAAAATAAAATAAAAAAC
>25867_Chr10_17793767
ATTGTAAATGATAGTGATGTTTTTTAAAATGGATGCCGTGTTTAAAGCTCAACTTTTTCATGGCTTGTCTCTGATAAAATAATAGTTCTTATCATCTCTGA
>25868_Chr10_17793868
CTATGTGTTCCTGATGTTAATTTTTACCAAAATAGAAGTTGATATCCATGATAAAGAGACAAAAAAGGAGGGGGGCAGAAAAGCTTCTGATGTGATTTCTG
>25869_Chr10_17810815
TTGAACACCTCGTTTTATCTATAGAATCTTGAGTGCAAGCTTGTAGTGTGAATTTTTTAATCCCATGAAGGAAGCTTTTTGGGTATTTTCATTCTTGCTCG
>25870_Chr10_17810878
CTGTTATCGAGTGTAAGCTATATATAAACTGTTGGCAAAATCTTTGGCTTAAATATGCATGTATTGAACACCTCGTTTTATCTATAGAATCTTGAGTGCAA
>25871_Chr10_17847813
TTGTGGAGAAAAATGATTTGTAAAATTAGAAAAATAATCGGAGTGGAATTATAAGAACAGTAAAGGAATCATTTGGCAGTGGTAATCATGATCTGCATGTA
>25872_Chr10_17868501
TTTCATGATATCACATAAATAATGCGTAGATTTGAATAGATTATGGAACTAAAATTCATTGTTCGGCTCGATATTCTCTCCTTGATTACCTGATGATATGA
>25873_Chr10_17868567
ATTGACATTTGAAGAAGTTTTGGGAAGCAGCAATTTTGTATTTCCTTTTTACTTGAATTGTTGATGTTTCATGATATCACATAAATAATGCGTAGATTTGA
>25874_Chr10_17914840
ATATGGGGTTGAATTTTAGTGGATGGTGGTAGCAAGGTCTTTTGCTACTTACAATACCCCTTATTTTGTTAGTTGTTTAGATGAAATTAGCTTGTAGGTTG
>25875_Chr10_17914873
TGTTATATGTATATTTTTTATGTATTAATTTACATATGGGGTTGAATTTTAGTGGATGGTGGTAGCAAGGTCTTTTGCTACTTACAATACCCCTTATTTTG
>25876_Chr10_17914932
TAAATGTATGTGATGGTATATGTTAACAAGCTCAATGTCTTGCTGATGCTATATTGTATTGTTATATGTATATTTTTTATGTATTAATTTACATATGGGGT
>25877_Chr10_17925903
TCAATAGAAGCACTGTCACCGATGTGTGTTCAGATGCTTATTTTGTCCTGAATGCTTACATATTTTCTCTGGGAAAAAAAGGGGGGGATGCCTAAAAACTG
>25878_Chr10_17925959
GAATTGTAAGCAAAGTTACAAGAAAAGCAGTAAAAAGGTTTTCCATGGCTAAAATTTCAATAGAAGCACTGTCACCGATGTGTGTTCAGATGCTTATTTTG
>25879_Chr10_17953201
GTGGATTTGGAGAATCGCTTCTTGGAAATATTTATAACCATTTTGTTCTCATAATTTTCCCTTTTTCAGGGATTTGTCCTTTCTGAACTCCCTCCCGTGCT
>25880_Chr10_17981542
TGCGAAGAGTCCTAGTAGAAATCATTAATAAATACAGTCACATATGCAGTATACAAAAATTAGAATCACAGAACAACGTATTTAAATCACCGTGGTGTTGC
>25881_Chr10_17981592
GAAAGTTTAGGTCGTAATTTTGTATATTGAACTGGCATCAGATTCTCTCTTGCGAAGAGTCCTAGTAGAAATCATTAATAAATACAGTCACATATGCAGTA
>25882_Chr10_17981619
TCCTTACAATCCAACAGCAGCTTCTCTGAAAGTTTAGGTCGTAATTTTGTATATTGAACTGGCATCAGATTCTCTCTTGCGAAGAGTCCTAGTAGAAATCA
>25883_Chr10_17992478
TATAAAAATATCAAAAATATTAATTTAAAATTAAAAAAAAAATAAAAATTTCATGGGAAGACATGCCACTTCAGAGTTGGGATGTTCAAGGCTTCAAATTC
>25884_Chr10_18018106
TAATTTAGAGTTGGATTGAAAATGCCATTGAAGCCAGTAAACTTGAGGCTAAAAGCAGGGAAATATCGTGCGTGCTAAGCTATAATCTCCGCACCTAGATG
>25885_Chr10_18018139
ATGCCCAAATTTATACTTAAACTAAAGTTTGTGTAATTTAGAGTTGGATTGAAAATGCCATTGAAGCCAGTAAACTTGAGGCTAAAAGCAGGGAAATATCG
>25886_Chr10_18030326
GTGTATATATATATATAGCTAGCGAATGAGAGTTTTTTATTTCGAAATTGAATTATTATTGTAAATTTTTTTACATGAAAATCGATGACTTCATTAATACC
>25887_Chr10_18036727
TAAAAAATGTTGTGAAAAACATGCGGTAATTATAAATAAATATTGCAGTGATAGAGAAATCAGTAAGAACATAAAATTTAACTTGGGTTGCTCTGGACAGA
>25888_Chr10_18063550
GATCTTGTAACGATGGATTTGATATTTTCAAGTACATGCTTATTGTTTCTAATTTTAGATTATTTCCCTTGTATTGTTGATGACTAATCATTTACCACTTA
>25889_Chr10_18063639
AGATTTGGTTACGATTTTGTAGATTGAATGAATTGAAAATTTGATGCAGTATAAGATCTTTCCAGTGATTGATTTCGCAATGTGGTTTTGATCTTGTAACG
>25890_Chr10_18113015
AGGCCAGGTAACATTTGCTTGCTGATAAGCTTATCTCTGTGAAATTGTCCAAATGTTCGTTGTGAGATTGATTTTGATTTACTTAATAACCTCACACATAA
>25891_Chr10_18115649
TAAAAGAAAATTCAAGTACAATTGAATTGATTTGTTCTAATTGCAGAACTAAATTCTTGTATTTTAAAATTATACTCTGCATCTTGAAATTACAATGGAAT
>25892_Chr10_18169656
ACCTTTAAGTTGACTTGAAAAGGAGTACACGCTAAGTGAAACCTATTTCTAAATGAGCACAATGCGGTACATGCAGCTTCTGCCAAGGCGCTGCATGAACA
>25893_Chr10_18196755
TACATGTCCGTCTGTTCGTTAATAGAAATTTCTGATCTCAATTTCATTGCAAAGTTTCTAGTTCAAAACAATCATGTTTCTCTTTGAGTGTTCCTGGATGT
>25894_Chr10_18196810
TAATGTTTGTTTCACTTGTTTTGAAATTCAAAATAATCTTTCATTTCTGCAGTTGTACATGTCCGTCTGTTCGTTAATAGAAATTTCTGATCTCAATTTCA
>25895_Chr10_18200439
GAACTCTTTGTTTTTTCTCAGAAACACCAAGCTTTGGTACTAAAGTCCACCAAGTTTCTATTAGCGATATTTCCTCTACAAACATTTCTCAAAACCCTTCT
>25896_Chr10_18200531
TAATTTGATCTCTCCCATGAGAAAGCAGGGGTCACGAATGCATTGCAAGCAAATTATATATTGTCCCGCACAACACCCACCAGTCTGTTGCGGAACTCTTT
>25897_Chr10_18200594
TAATTTTGACTGAACATTGACAAGTGTTAAGAGCAACATGTTACAGTCTCATCCTCAACTCGATAATTTGATCTCTCCCATGAGAAAGCAGGGGTCACGAA
>25898_Chr10_18265602
GGACAACCGAGGATAAAAGTGGCAATGAAAGATAACCTTTTTCCTGTTCATCACTCACTATTATCAAACTTGGTTAGATTTTTCGGAATGATGTGGGAAAT
>25899_Chr10_18294574
AAACCATGAAATTTAAAACAGCGATGCTCTACTTATCTGAAATCAGTACTGATAATAAAACAAACATAAACAGGGACAAACACTAAAGTGAACGACAGCTC
>25900_Chr10_18298299
ATTTGTCAGAACAATATGAATAATCAGATTTATCAAAATTTATTTGGATTATAATGATATGATTCTCTCGTTTCGAGATTATGCCTTCTCTCCTCTGCCAT
>25901_Chr10_18301522
AAAGCAATACTTGGCTGACATTATAGTTTAAGTTCTATTTTATTTCTTTTATTTATCTTGATGATAATGATGCTCAAGCTTAACCCATATTATAACATCAT
>25902_Chr10_18301585
TCAAGTTATATTACATTGTTAGGATTTTAATGTCTTTTAGACAAGATACATACGTGAATGTACAAAGCAATACTTGGCTGACATTATAGTTTAAGTTCTAT
>25903_Chr10_18301645
AGCTACCTTTTCAAATTTATCCTTAAAAAAATCATGAACTATTTGGATTCAGGTGCTTGCTCAAGTTATATTACATTGTTAGGATTTTAATGTCTTTTAGA
>25904_Chr10_18301704
AAGTTGGTGCAATCCATTTTGATGAGTATTAATTAAGGTGTAGTTCTGCTATTTACATGAGCTACCTTTTCAAATTTATCCTTAAAAAAATCATGAACTAT
>25905_Chr10_18306043
CTTGATCTGTAATGGCTCTATTTTAATTTCATCTTTTCCCTTTTACTTTTACCTTCACGATTTCCATTGAACTTTAGATACGAGGTTTCTTTTTACCTTAC
>25906_Chr10_18306204
GTGGATAAGTGATGTAATATTTTTTTGGTAGGAATCATTTTTTGGCTGCTAGTAGCGAGCAAGCGGAGGATTTCCTGTATTTGCAATATTTTTTCCCTTGC
>25907_Chr10_18343506
TTCTCCAAAGGTGTAAAAACTGGACAATCAAATTGAAAAATGGAAATTTGATAGGTCTGCTGTTATTATTATTTATTTTTCAGAGTTGTAAAATGCAGTCT
>25908_Chr10_18378029
TGATGACTTCAGTGTAAACCTTAATAATAATAAAGATCTTGATTGTTCTCATGTATTCTTCTGGTTTATTGATATGCTTCATTGTAAACGTTACTTTGTTT
>25909_Chr10_18378057
CATTAGGAAAATCGGGTGCCATTTTCCTTGATGACTTCAGTGTAAACCTTAATAATAATAAAGATCTTGATTGTTCTCATGTATTCTTCTGGTTTATTGAT
>25910_Chr10_18378121
GAGAATGTACTTTATATTTCGGTGGTGGAAGAAGAGAGTAATTATTTTTCAAATACTGCAATCCCATTAGGAAAATCGGGTGCCATTTTCCTTGATGACTT
>25911_Chr10_18407410
TGATCCTCGTGAGTCTTGTATATCATGTGCGGAATCCGACTGCTTTCCCCGAGGAATGAGTTCATTTCATAATCAAGGAAAAAAGAGAAGACGAGGAGCTA
>25912_Chr10_18407774
AATGATAGTTTACGGAATGATTAATACTAACGGTGCCACTATTGAATTGCAGGTGGCTCTTTCGGAAGAAATATTCCTAGGACAGCCACAGGTGGGTGCAG
>25913_Chr10_18407796
AAATCGGTCTTAGATTTTGTTTAATGATAGTTTACGGAATGATTAATACTAACGGTGCCACTATTGAATTGCAGGTGGCTCTTTCGGAAGAAATATTCCTA
>25914_Chr10_18407869
GAGTTGAGGCTATCTATGGGATCGGTGTTTACCTAAGTGGATGTTGTTTTAACTTTGGAGTCTTTACACTGAGAAATCGGTCTTAGATTTTGTTTAATGAT
>25915_Chr10_18413006
GGTATGTCATCTACTTGTTAAATACATAATTAGATTTCTTCATTGCTTTTATCCCTACTGTTGAAGTACCCTTTTTTATTTTTTGGTAATTCTGCAGGGGT
>25916_Chr10_18459691
ACTGTATATGATTTGCCCAGATTAGGCCGATTACATGGACTGAATGATTTAATTGATGTTGATGCAAATCATTTTCTATTCGGTACGTACATCCAAGAAAA
>25917_Chr10_18459791
TTGGGATGTGGATGCAGGAATGGAAATGACCGTCAAATATCACTTTGATTAACGCAGCAAGACATGATTCTGATATGACTGTATGAACATGATGAGATGGA
>25918_Chr10_18467186
GTTTCTTGTCATCAGTTCCCGTTGATGCTAAAAAAAATAAATTCCAAGTCAATCTTGTTTCCTATTTCCAGTCTGTTTTCCAAGTGGTCATCGATTTGACC
>25919_Chr10_18467263
ATTTTTGTAGTTGCCTCAAGACAATAAGATCGTTAAACTGTGATTTGGGCAACATTGAATCCCAAGACAGCCATCTTGTTTCTTGTCATCAGTTCCCGTTG
>25920_Chr10_18467399
CCATTTGTTGTTGTGAGCTGGTGTGATTATGTGATTTTTGTTGCCGTGTGAACATAATAACATCTGCCTGCTGCTTTCCATTGGCTGTTCGTTTTGATGTA
>25921_Chr10_18496802
ACATATAATCCTATCCAAAATCCTAATTAATCTGAAGGATAGAATTAATGATGCTTATAGTTTTTAAACCCGGTCCGGTCCAAGGCCCGGGTTCTGGGTTT
>25922_Chr10_18496874
TCAACTGATGTTGTTGAACTCCATTTATTTTTAATCGAATTGTTCCTTGTATAGCCATAGGTTCTGGTAGCAACATATAATCCTATCCAAAATCCTAATTA
>25923_Chr10_18503498
CAGAGCGATTCATAGGTCGTTGGAGAATACGAGAAATTGCTTGACAGTTGACATCATAGCTTGTCGATTAGCTAACCTCTTTTTTTTTGGTGGAACTATCT
>25924_Chr10_18523040
GTGGGAGAGATGTAATCCTTTTAGTGTTGGATCCAATAAAAGCTAAAAGTAACAAGATAAAAGCAGATGTTAAGTTCTGGATTATTGAGTATTCCATTAGT
>25925_Chr10_18538112
TTTTTGGATTTCTTAAATGCAGTCCATGGTAAACAATCATATTTACCACCAGCTATAAGTACATAAATGATTTTTTTTTCCTGCAATTTACTGCAACGCAA
>25926_Chr10_18538148
GCTACGGGCATCACTGCTTCTGCTAGGGGTTTTCTTTTTTTGGATTTCTTAAATGCAGTCCATGGTAAACAATCATATTTACCACCAGCTATAAGTACATA
>25927_Chr10_18538174
AGAATTTATGTTTTGTAAATATGTGGGCTACGGGCATCACTGCTTCTGCTAGGGGTTTTCTTTTTTTGGATTTCTTAAATGCAGTCCATGGTAAACAATCA
>25928_Chr10_18538208
ATTCAGTAATGTTTGAAGAAGAATAGCAATCGATAGAATTTATGTTTTGTAAATATGTGGGCTACGGGCATCACTGCTTCTGCTAGGGGTTTTCTTTTTTT
>25929_Chr10_18552175
TGCCTTAAATAATGAGAAACGCTACAATAAATGGAGGGTTTTGTTTTTTCAAGACTCTCTCTCTCTCAATTCAGTTCTTTCCCTCTGCACTGCCCCACTTT
>25930_Chr10_18573660
TACAAAACTAGGCCATTCAAGCAGGTTTATAACTAGATAAATTGCTTGTCAAATTTCACTGCTGCTTTTTTTGAACCCGCAATAAATATGCTGTTATTCTG
>25931_Chr10_18573733
GTTGGTTTAACTATAACCGTTTTAAATATGGTTCACAGGCTTATTACACTGCTGTTTTTTTGTCTTCAATGTGTACAAAACTAGGCCATTCAAGCAGGTTT
>25932_Chr10_18599706
TTAACAAGCCTTCCTGTTCTTAGCTTCCATTTGATTAAATATTTTACAGCAAATCCTCTAATTGTTTTATTTTCAGCATTGTGTGAGAACATTAGCAAAAA
>25933_Chr10_18607942
CTCTTTTGGTTCTCTTCACTATTATATTTATTAATCCACATGGATTTGTTACTTTGTGTCCTCTTGCTTCTCAATTGAAACCTGATATGGGAGTTTACTAG
>25934_Chr10_18608263
GTGTTTTGCATAAGCCCTTCTATGATCATATATCAATGCTGTTATTCTCTATTCACAAGAGCACATCTCAGAGTTAGCAAATGTAGTTATTGGGGGCATCT
>25935_Chr10_18621730
TATTTGACTCTGCGATTGTTGTTGCATCACGAAATGGCAGTACATTGATTAAAGAGATGCTTTTCTTCTCTCTGCACTTACGGATAGCGGCGGCCCATATA
>25936_Chr10_18621790
TTCCCCGAAGCCATATTTACTGAAGCACATGCATAGATTAGGCAATTGTTAAACTTCCGTTATTTGACTCTGCGATTGTTGTTGCATCACGAAATGGCAGT
>25937_Chr10_18653359
CTTGTATTCTTACCATATAACGTAACTACTAGGGAGTCGGAGTTTGAGATAGTTACCCTTTTGTCTTCTGATGCTGTGATTTTGGTTTAGAATGGGCCGCC
>25938_Chr10_18653437
GTGCAACACTCTATATTCTACCTTACTGGTCTCTTTCCGAGATGGAAGCTAAATCAGCATGACGCCCCAGAATGTTTACTTGTATTCTTACCATATAACGT
>25939_Chr10_18695568
ATTGAACAAGATATATCTTTGTTTGGGGGATAGCGTAGTTTTATCTATTTAAAACCTGACTCTTTCATACTTTTTAGATCTATCAGCTTCGTATCTTTGTT
>25940_Chr10_18697582
TGTTGACATACTTTTTTTTCCTGGTTTAATCCTATGTTATGTTAAGTTTTATTGAACTTCTGAGATGGGACAGCCTTCAATACTTGTGCTATTAGAAAGGT
>25941_Chr10_18718061
CATGTTTCAATATTTTATTGAAAGGAATAAATTCTGCTTTTATTAGTTTTACTCTGTTGCATTTATATGACGGTTAATGTCAGTGGAATTATGATAGCTAT
>25942_Chr10_18780187
CTGAACAGTTGTAGTAATTTGTTCTTGAACATAAAAGAAATATGGACTCTATATAATGCCTGAAATCCCAACTTCCAGGTGGTGAAAATGAAATGCAGGGC
>25943_Chr10_18780271
CATGTGTGTGATATCGGTTTAATCGGTGACTGTTCCAGTATATTTTCTTTAATTTCTTGCTTTGTTTCTTTTCCTTTTTCTTCCCTGAACAGTTGTAGTAA
>25944_Chr10_18790104
GTTAGCCAGAATTTTTTTTTTCTGAGTGGTTGGACGTTGGAGTAAATTCCAATAGAAAAAGAAAGATCTCACATCCATCATTGCACTTTTACTTCGCTCTC
>25945_Chr10_18791080
GTACTGCTACTTGAGCGGCAATAAAGATGGTTGGCCCTGGAATTATCCCTATTCCCTTGTCTTGATTCTCAGACCATGCCAAGCTTTGCTTTAGATCTTAC
>25946_Chr10_18791193
GGTTTCAGCTCTACGAGTAATATTTATTAAAAGCCTGCTAGGAATTTCGTGAACTTCACCGGCAAGATTTTTGAGTCTGTTGTCTCAACGCGTAAAGATAC
>25947_Chr10_18791303
ACTGACCTTCAAGGGAACTGCTTATAAATATGTTTTAAAGTTAGATGATCATAAATTTGTACTGGGTTTTGTTGAAGTTTCTGCTGCTGTTAGGGGGAAGT
>25948_Chr10_18791397
AGATTTGCGCGAGCATGAAAATCAAGCAGGAATGATGACTATTCTTTCCTAGGCATGTTTTCTTCTCTGATTTGTGTGATTGACTATATATGGAACTGACC
>25949_Chr10_18791430
TCAAATATTGGAGACTTCTACAATTAAAGGATTAGATTTGCGCGAGCATGAAAATCAAGCAGGAATGATGACTATTCTTTCCTAGGCATGTTTTCTTCTCT
>25950_Chr10_18794949
AGAATCAGATATAAGTGTTTAATTGGTATTTGTGGTAGCAATTGTTTTTCAAATTGCTTTTCGACCTAAAATGTATTAAAATAATATTATTTTTGATATAA
>25951_Chr10_18821868
ACATTTGTCATATTCGATTAATTAATGAAAGGAACACTCAAAATTTTACTACTTCATGTTCGTATCCTCGGGGATTGGAAGTCTACAAAGTCTTCAAGCTG
>25952_Chr10_18821968
TTCCAGCTTGAGGTTGTAGAGACATATCATTTTTATCTTTTTTATTCTTTCAGGAAAAAATATTGTAGAATGGGGTCGTTACACAGTCAGTTTGTTATTAA
>25953_Chr10_18832812
CTGCTGGGTTACCTCGGGAATTTTATGAATGTTGTATTGCTTAATCATCCATCACCTTCGTGCAGTATTTTAATCTGTATTTTTTAAATAATCGCTTTGTT
>25954_Chr10_18832943
ACTCTTTCTCTTGTCCGGATCTTGTGATTTTTAATTGAATTTTGGCTCTTAAGATTTGCGTTGCTTTATGGATGGAAAGTGAAGGCAATTGACTATTATAT
>25955_Chr10_18835688
AGTTTTTCTTGTAGATTTGATTACAGTAAGGGGGGAAATGATTTATTATCAACATGTGAGCAAATTTACTTGAGATTGCATTTTCATTGCTGGAATCAAAT
>25956_Chr10_18843172
AAAACATACCATGTATTCGCTGATTTATAGTGAAAATTAGATTTCGATTGAATCCACTTGATTTAGACTTTATCCGCATTTCAGTTAACATTTGATTTCTT
>25957_Chr10_18856281
CTTGTCTAATTATGTTACCAGTTTTAAATGTATGTTGTATGTTCATCGCCAATTCTTGTTGTTTTAAATGTTATGTTTGATTGTTTTAAGAAAAGCATATA
>25958_Chr10_18856337
TTACTGTTATTTATGTTGCAACGTGATCAATTTAAGTATTTGACATTTGTACATGCCTTGTCTAATTATGTTACCAGTTTTAAATGTATGTTGTATGTTCA
>25959_Chr10_18900751
GTTATTAAATATACTTCCACTAACAGTATGATGTGGAAGATTTGAATTTCAAATTTCAGAGCAGAAACAATCACCAAAACATATTTCCTATGATTCTTGCA
>25960_Chr10_18900919
TCAAAGCCTTGAGTCTATGTTTATTGCATTCATGGTACTTGAAGTTTTCTAATTTATCCTGTTATTTCTGTTCGTTTGATGTAAAATGGAATTTGATTGCT
>25961_Chr10_18909147
GTTATTAAATATACTTCCACTAACAGTATCATGTGGAAGATTTGCATTTCAAATTTCAGAGCAGAAACAATCACCAAAACATATTTCCTATGATTCTTGCA
>25962_Chr10_18915492
ATGCATCATTTTCTATTTAGACATGAATTTCAATAATGAACTTTTTTACCATACATTGAGCACAAAATAATTTTTAATTGATTTTATTTTATTTTATCCTT
>25963_Chr10_18925479
TCTCTTGGAAGTTAATATTATAACGAAATAAAGTACCTTTATTAGTTTCTATTAGGACACTCCTTGTTTTACTGATCATTACACCATTGTTGTCTTGTCAA
>25964_Chr10_18967607
CCAGTCATGAACTAAATATTATTCTACCTGTCTTTGGACTGTTATGCTCTAATTCTATTCTCTCCCTCTAAAAATCGTACTGTTCAAATTCAAGCTTGTGC
>25965_Chr10_19064268
TACGGAACTTTCTTATGGATTAGAAATTACATAATGATGATTGCATGTTGTATTTGAAATATAACCTCATCATGCTATTGATTATGTGTTACTGGATAGGT
>25966_Chr10_19103268
AGGGCTGATCGGACACCAGCAATATGAAAATGATAAACAAATGGTTTTCCATTTTTGTTGTTACCTTCTAAATGAGTCAGTGCTGGATTTTGAGGTAAATT
>25967_Chr10_19103383
ACGACTCCGCCAAAAAGCTGATTGAAATGCTATAATTAGTGCTTATTAGCATGTCGCTATTTGCAATTATGGTTTGGATTTGATTGGATGTAGTTTATTGC
>25968_Chr10_19113195
TTGTAAAATTGAAATCTCAGTTTCGCAGAGTAGTGTAATTTATCAACAGTAAATTTCCTTGCTTTGTTAATCAAGTGTCGGTGGTAGACAGCTTATGATTT
>25969_Chr10_19113277
AGGCGTGTCATAAATGTGAAAATGGAGTGAGAATTGTAACTTTGTACTGTAGATAAAAATAAGGTCTCATGTAACCACAACATTGTAAAATTGAAATCTCA
>25970_Chr10_19113343
GTTCTTTTCCTTTATCTTCTATATGAGTTTCTATGAGTTTGAATTCGAGTAAGAATGCTGAAGAGTAGGCGTGTCATAAATGTGAAAATGGAGTGAGAATT
>25971_Chr10_19113380
CCGGGGGTTATGAGCTATTGCGTTTGGAAATGTTATCGTTCTTTTCCTTTATCTTCTATATGAGTTTCTATGAGTTTGAATTCGAGTAAGAATGCTGAAGA
>25972_Chr10_19144253
TCTTTTCTCTCTCCCCTTTGAGTAGTCCAGTGCTGGCATTTAACGTCCCTAAACTAAAATCCTTAAGCTTGCACATTTTGTCTAAATCTATCCCGAGTAGG
>25973_Chr10_19144313
GTTAGTAGTTATTGCAGGTTTTGCTAGAAAATGCCTGTTTATTTTGTTTTTACAATTTGTTCTTTTCTCTCTCCCCTTTGAGTAGTCCAGTGCTGGCATTT
>25974_Chr10_19167604
GCACAGGCATGAAAAACATTTGTTCTAATATATTGCTTCAGGATTCTGGCAGCTGCAGATGGGAGAGATTGTGTTTCCCAATTACTATGAACTAAAAGATG
>25975_Chr10_19167708
CGACTGTTTCTTGCATTCGATTGAAATGAGAGATGCCATATCTTCCTGGTATAAACAAACAATACCGGAGCATATCTTTTTACCATTTGACTACCTTTTGA
>25976_Chr10_19171845
TGGATCAACAATGTGGATGCATGACTTTATTTGTGCCAACAGGTTCTACCGTGGAGCCATTTGGATCATTTGTGTCAAATCTCTTCACTCGATGGGGAGAC
>25977_Chr10_19180661
CAAGAGGGACTTTTTATTCCTCAATATGAATCAGTATATCAGTTTTCTTCTCTCGTTAGACAAATTTTTTATTTTTTAATTCCATCTTATTTTAAGGATTT
>25978_Chr10_19180821
TTGTATTTTGTAGGGTTTCATTTTTAAGAAGGATAAGGAAATTTTACATCTGGGATTTTCTCTGGAGGTTTGATGAATGCTTGCTAGGCTGCAAATCTTTG
>25979_Chr10_19209803
TTTGGAGTCTTTGCCAGATTGAGGATACCATAAATCAAGTATGCTTGTGTAATCATTTACTGTTTTCCATGAAATTGTTAAAAGGAACCACCTACGTAACA
>25980_Chr10_19209858
TGCAACTGTATAATGAATCAAACATCTATCATAAACTGGATTCTTTTGTCACCTCTTTGGAGTCTTTGCCAGATTGAGGATACCATAAATCAAGTATGCTT
>25981_Chr10_19209893
GTTGCTTTTATTCTCATCTATATAAGAAGTATACATGCAACTGTATAATGAATCAAACATCTATCATAAACTGGATTCTTTTGTCACCTCTTTGGAGTCTT
>25982_Chr10_19274697
CTGATGTATGGGATTTGCTTATCTTTCTTATTTAAAAAACTTTTACTCCCACTTACCATGGTTGTGTCCGCTTGCTTGCTTGCCTGGTACAGGAATGGATT
>25983_Chr10_19274961
TACTAGTTGAATAGATTGGAGCTGAATGAAAAATAAAAACTGTCGGTTGTACTGAAAACTGTACATTTTTAGTTTGAGGATATACCTAGAATCAGGTTAGC
>25984_Chr10_19305484
ATGAAAAACAACTGCTGGTCTGCTGCTAACTTACAAATACCAAATAATGGAACATTAAAGAAGAAACAAAAAAAAAAAAATTGCAAGGCCTGTAGTTCACT
>25985_Chr10_19321263
CGTGTGCTTATTGACTTTGACCATATGATGATATGAAAGACCTTTAAATTATGAGTTGTTAATACCTTAAGATTTTCAGTTACGGACTGGTCAAGATTTAG
>25986_Chr10_19321492
AATCAGGGAGCTGAAGAAGCAGAGGGAGCTTGCTGCAGCAGCTAAAGAGGAAGAGAAGAAGAGGAGAGAAGAAGCTAAAGCCGCCGCTGCCGCCAGAATAC
>25987_Chr10_19330489
AGTGTTAGAGATTAATATGATAGAGAGATCATCCATGCGTAATTCTCACTATTCTTCCATGTCCATTATCTATTTTCCCTTTGTCTTAATGATTGAAGTGG
>25988_Chr10_19368986
TACGATGGATGTCTATCACTCTTGCTATATATAATGGTTCCTCTTCACTCACGCTATGTTGTATTTTTGCTGGAGGTGTTTACTGTATTTCTTTTCTTTTC
>25989_Chr10_19384232
CATACACATAAAAACTTTTCTTCTTCGTTAACAGTGCTTCTGTTTTTGCTATTAAGTTTGATGTAATCAATTTCAATCACTAAAATGAGAGACAACAGGAA
>25990_Chr10_19384253
ATCTTCTGATGTACCACGATCCATACACATAAAAACTTTTCTTCTTCGTTAACAGTGCTTCTGTTTTTGCTATTAAGTTTGATGTAATCAATTTCAATCAC
>25991_Chr10_19401384
ACTCTGAGAGGTCGGCATTTGTAAATGATTTGATGGAATAAAGGTACTCTAACAGAATCTACAGTGTTTTTTCTTGCATTCATTGATTTATTTTCTGTAAT
>25992_Chr10_19431225
TTGCTGAAATTGTATTTTAAGAACTCTTTAATGGGCAATAATTTCTTAGCATAATGACCACGAGCAGTCATCTTTGCAAATTGTCTTTTCATCAATTTGGC
>25993_Chr10_19460755
CTTGATATGTTCTGCTACATGAATTTGTATGGAATCGCTTATTTTATTTTACTGTATTTATTTATTTTGGTTATAAAAGAGAAGCTTTAACAAGAGACTTA
>25994_Chr10_19472382
TGATGGGTCATGCTTCCCTTTAGTCTGAAATTCCTCTATTTTTCGCTGTTGATTTGGCTACACATACGATACCTCCTTTAAAATTATCATAAATAGAACTC
>25995_Chr10_19472489
TATGCACTTCAACTGGCTTGATGCAACGCAGCTTTCCAGATTTTATCTCCATATGATCTTGATATTTGAATGCATCCAGTTGTGCCGGACGTGCTGAGTGT
>25996_Chr10_19485098
TACAGTTCTTCAATTCAACATCTAAATATGACAGTTTTTTTGTCACGCTTACTTACCGGGTGATAAGGAACTTGATGAAGCACCGGAAACTCTAGGATTGA
>25997_Chr10_19493820
CAGCACTTTAACCGGCTTTATGTTTGAATAAAGATAACTATTTCCTTCCCAATGCCATTTACATTTTGAGTTCTTGGTTACTTCCATGCCTTTGACATGTT
>25998_Chr10_19546116
GGTGCCATGTTATTATGTTTTTTGAGATATCAAGTTTTTAGCTTCTTTTCAATATATGTGAATGCTAACTCTTATCAAGCATCAAGATAAGCGCTGTATTT
>25999_Chr10_19546176
TTGATTTGCTCCTCTTTACAATGATGATTGGCCTAGTAAAAATACTTCGGAATATTTTGGGGTGCCATGTTATTATGTTTTTTGAGATATCAAGTTTTTAG
>26000_Chr10_19547569
GGGCTTCCTTGCCTAATTTGCATGAGTTATTTGAGGAGTCAATTACAACAATATCCCACGTGTAGAAACAACATGGAACCGAATCTCATTAATAGCCTGAC
>26001_Chr10_19547605
CACCCTAAAACCCTTAATTCTGTTAATGGGTTTAGGGGGCTTCCTTGCCTAATTTGCATGAGTTATTTGAGGAGTCAATTACAACAATATCCCACGTGTAG
>26002_Chr10_19547672
AGAACGGTCCAATTCTTTCATTATTAATATTCCTAGATGTTTTGACTGTTAAAATGTTTATCTTTTGCACCCTAAAACCCTTAATTCTGTTAATGGGTTTA
>26003_Chr10_19547722
TTATTCTCATGTTGCAGTGATGATTTTGAAAAGGCGAGAAGTTGATTGCCAGAACGGTCCAATTCTTTCATTATTAATATTCCTAGATGTTTTGACTGTTA
>26004_Chr10_19552318
TTTACTTAATCGTGTTGGTTTAGTTCACTTATTGAAATGGTGGCTTGGTTATGAGTTTGGTACTTCTTTAGCTCTCTTTTTTTTTTTTTCCATTCAAAGTG
>26005_Chr10_19585851
GGATCGATTTTCGTTGATATGATATGTGAAAAAAACACTTCTTTGTTTGCACAATTTGCTTCTTCTTTCAATCTGTGAAAGTTATGTTTTCTTCTTTCTTT
>26006_Chr10_19660260
TATGGCTCTATATTTCGCTCATCAAAGAAAGCTATGGGTTTCTATTTATCATTTTCCCATGGTTAAATTGGTTAAAAATTACTGTTCATTTATTTTCACAG
>26007_Chr10_19697770
TTTGTTTTACATGACGAGGTAGCAGAAGCTTATAGCCTCTCATTTGCGCGTAGATGGTCCTAAAATTGAGATATTAAGCTGTTTTGATAAAGAAATTTTTG
>26008_Chr10_19697842
CCTTCATCTAATATTTGAGTTGATAGTATTGGGAATCCACTTGGGGAATTATTTCTTTGTATTCTCTATTCATTTGTTTTACATGACGAGGTAGCAGAAGC
>26009_Chr10_19697893
CTTATTTTCCCGTTTTAATTTAAATGTATTTTCTTTGTTTTTTTCTCTCTACCTTCATCTAATATTTGAGTTGATAGTATTGGGAATCCACTTGGGGAATT
>26010_Chr10_19698483
CCAGAAGAACAAGATCACAATCACTAATGATAAGGGAAGGCTGTCAAAGGAGGAGATTGAGAAAATGGTACAGGAAGCTGAGAAGTACAAGTCTGAGGACG
>26011_Chr10_19731129
TATAGAATGTGTTCTTAACACTGTTGGATAATGTTATGCGATTGATGTGCAATATTTTACGCTGGTCAGTATGAACAAAATTCGCACCCTCCATTTAAGAG
>26012_Chr10_19731162
ATGTTTTGAATTTCTTTTTAAGGTTTTAGAATATATAGAATGTGTTCTTAACACTGTTGGATAATGTTATGCGATTGATGTGCAATATTTTACGCTGGTCA
>26013_Chr10_19742499
TGCTAGAAAGAAATTTGCCCTATAAATGAACTTTCATCCGTTGCTCTTTTATCATGCACTTCTTAATTACCAGCCACGGAGTCTCTGATTTCCTTATTATA
>26014_Chr10_19755371
AAGTGTGAAAATAAATGCACCTTCTGAAAATAAAACCGTTTTTAGTTTCCAAGATTGTGCCAGGGATTGACCATCCGTTCTGGAGGGTGATTGTGCACTTC
>26015_Chr10_19755492
TTTTGTTTCAGTCACTTTATGGTATGGTTAAATAGACTGATTACTTCTGGAAAATTGGGCTGTGTCTAGTTGAAACGATTCATTGCATGCTACTGCTGTTA
>26016_Chr10_19771469
TCTTGTTCCCCACTTCTTGGAAGTTACAACACACATGTTTCAGGCTCCGCAACAATGTTGTACATCAAACCCTATCTTTAACTCCCTTCTAACTTCCAAAA
>26017_Chr10_19771529
ACGCTGCTACTTATTTTGTATTTATTTCTTTTTCAAGTTCTTATTGCTTGAAACGTCCATTCTTGTTCCCCACTTCTTGGAAGTTACAACACACATGTTTC
>26018_Chr10_19789076
CAACACCCATTCTCCTGACCGTCAATATTTATAGTAAGAAAGGTTTTGTGAAAGACGAGCGACTTACATTGCCATATTTATGGTTCTTCTTTAGCTTTATG
>26019_Chr10_19820222
AATAGTCTTTTACCCTACTTTCAATTAAATTATGTACCATTTCATTGTCCATAATGAATAAACCAAAGAGAGTCATGCATGATTGTGATAATTTCAATTAT
>26020_Chr10_19835530
TAAACAGCTTATGTTTAAACACAGTGTGAATAGGGACCTTTTTTGTTACCACAATTTATTTTTCGTGTCATCCCTGTTTCTTCTTGCAAAACTGAAAACAT
>26021_Chr10_19835647
CTTGCATTTACTCGTATATACTGCAAAGGAAACGCTCGAGTTCAATTTCCACATGCCTTCTTTTATTTCATTTCTGTTTTGTCTAGGGTTTGAATTATGCC
>26022_Chr10_19835682
ATATTATTAGGCCATTTTTAACATATTCTATCATCCTTGCATTTACTCGTATATACTGCAAAGGAAACGCTCGAGTTCAATTTCCACATGCCTTCTTTTAT
>26023_Chr10_19868151
TCAACTTTTTTATCCTTTCGCTATAAGAATTTAAGTTTTTGTTTTGGACTTATTCTGTTATTGGTAGACTACTGTGTTTGTGCATTCATGACGGGCTAGAG
>26024_Chr10_19882824
TAATTTGTTCATATACATGAAATAAGAAGCTAGATCATGGTATTAATTTCATTTTCATTTAATTACTTAAATGATCAGTTTTATAACGTCATCATGAGACA
>26025_Chr10_19899184
TCATTACTCAATGTTTTTTCGTTAAAATTCAATATCAAATTCCGTTGCTCATTTCAGCGCCGCATTGGAAGTCCTTTCTCTGTTTCTGACTTCCTGAAAGG
>26026_Chr10_19899225
CCAAGTTCATCTGTTAAATCAGTCGAATTGAATGCCCTGGATCATTACTCAATGTTTTTTCGTTAAAATTCAATATCAAATTCCGTTGCTCATTTCAGCGC
>26027_Chr10_19908725
TTTAATTGCCTTTTCCCTGTTGGATCAATGGAAATGCTTTGTTTGCTATGAAATCATTTAGTATGAAAGTTCTTTCCTTTGATGGCTGACTTCCTTGGACA
>26028_Chr10_19915793
GCCATTGTTATGTTTTTGCAGGAAACCAATACGATGTTTGATGTTTTTCTTTTCTTTTCTCAGAATGGATGTTTGATGCTTTTTATTATTAGGATGGATAT
>26029_Chr10_19915821
CAATCGGTTGTTTGTCAATTAGATAGGCGCCATTGTTATGTTTTTGCAGGAAACCAATACGATGTTTGATGTTTTTCTTTTCTTTTCTCAGAATGGATGTT
>26030_Chr10_19915870
GATTGTAACCTGTTAAACTTTTACTGGCATGAATCAACTGGCTGGCTTTCAATCGGTTGTTTGTCAATTAGATAGGCGCCATTGTTATGTTTTTGCAGGAA
>26031_Chr10_19931823
AAGATTTATCGGACTATAACACCCGACATAAATCAACATTTGCTTTGTCCAAATTTTGTGGCATTCAATCTCGGGAAGGTTCTTTGAACAGCTGCCTTTGA
>26032_Chr10_19931948
AATGTCATGTTTGTTTTTCTTTAATATATTTTGAGAACTATTTTTCTATTATACCTTTTGTTATGTTTGGCACCTTTGTTATGCTTGCATGAATGCCTTGT
>26033_Chr10_19944730
GTCCATGCTGCTTTTTTTGTCCCTTGTTCGTTTATACATTTCAGGGTCTTGAGTTGTTGAAAGCTTCTCTCTTGTCAAAGGATGCTCTCACTGCTGTTTTC
>26034_Chr10_19948304
TGATTTGTCCATACTTATTATGCTTGTTGAAATTAATTTTGATTGAGCTTCCTGGGGTGCCGGTTGTTAAAACTAGTCATCCTTCTTTTACACGGACTGCT
>26035_Chr10_19948372
TGAAATTTCTCTTCTGAGGTTAATTTACTTTCCTACATGGAATTTCTTTTTGTTTAGATTGTAAGATATGATTTGTCCATACTTATTATGCTTGTTGAAAT
>26036_Chr10_19959585
TAGTTTAGCATTTGGATTTATGAATTTGATCTAGTTCCTGCAGTTTTTTTACATTCCATTTGTTCCTGAGCATGTCTATCTGAAGCGAATAAGCTTCCTCA
>26037_Chr10_19959680
ATGTTGATGGGTTGCATGAAAAAGTTCAAATCATTTAAGTTTGTGAGATGAAACGAATCTCTTGTTCAGGCCATCATACTGTGGCCATGTTGTTGTAGTTT
>26038_Chr10_19970439
TTGGAATAATGTTATGTTTTCGTTATTGGAAGGCAATGCTTTTTACTGTTAGTCTGATGATTGTCTTTTTATTGATATATTTAACAAATGCAATTTACACT
>26039_Chr10_19971100
GCGTATGTGTGCTCATGTTCAATATGGCAAAAGAAAAGGCTTTTTGAATTATGCAGTTGTGTGGTGCTTCAGATACTTTTTTCCAGAGTGATCGTTCTGCT
>26040_Chr10_20013055
TTTGTGTTGTTTTGTTTTTTATTTTCGTTTTTAATGTGAGGACGTTCTGCAACTTCATGATAGGTATACATTGATAACAAATGGGCTGTCCTTGAAATGTT
>26041_Chr10_20013196
GGTTGCTGTGTGTTCTATCATCTAATAAAATCTATTAACCTATCAATGTGAAATGGCTGGCATTGTATTTTTCTAGCAACGCGTTTCTGTTGTTTTGTTAT
>26042_Chr10_20013310
ATCAGAATCTGGTTATGTACTGTGCTTTAGCCTTCTCTATCAGAAAAGGGCAAGAAAGAAAGAAAGTTAAAGAAAGTTGAGCCTGGTGTATGTCAGACATT
>26043_Chr10_20031243
ATCTTGAACTAAATATATTGGAATATTGAAGGAGACCAGCTTTGTTGTTGAATCAAATGTGTTTTGGCGGTTACATTGCATAGCATTTAGTCTTGATTCTT
>26044_Chr10_20042841
TGAGCAACTTCTATCTTGATTTCAAGAAAGTGTTCGCTAGCTAATTTATCACTTCAGTTCTGAAGTAATTGTAGATGGCATGTATCGAGTAATTATAGCAA
>26045_Chr10_20042896
CTGCACATCCTCTGTACGAAAAGTTTGTTTTACAGAAAGCTTTCTAATTTAACAGTGAGCAACTTCTATCTTGATTTCAAGAAAGTGTTCGCTAGCTAATT
>26046_Chr10_20095510
GTGTAACTTTCTAAGCTCTTTTGAAATATTATGGACATTCTTGTTGGTCCTTCTGGTTTGTTCCAGCTGTGTGTGAACATCTTTCTTAATTTGAGTAACAG
>26047_Chr10_20106481
GTAAAATGCAACTGATGAAACAAATTAATGGAAGTATTTGTTTGCATGTTAAAGTTTGAATCTCTTGCGGACCAACAATATTCACCTGTCCTAGAGGTGCA
>26048_Chr10_20135494
AGGTACGAAAAATAAAAGTAAAGCCAGGAAGAAAACTTACATTTGCAGTCGAAACACCACCGTTTTCTGTGGTGCTGCCACTGCCGCCACCAGTTGGCTGA
>26049_Chr10_20151406
TTCACGCGTCGCCCATGCGTTGCACTACTGCAAGGGCCAGGCGCACCCTCCAAGTCAAGTCCAAGGGTTTCGCATGTCATAACAAGTGTTATTCTCATCTA
>26050_Chr10_20155401
CATGAGTTTTGTTGTGTGTTATATTAATGAAAGTTAATGATTTTTTGAGCATTAACATGCAATTGTTGCTTGATTTGCTGCTTCTGTGAGGTGAATTTTAG
>26051_Chr10_20155431
AAAGTACTCGAAGAGGAAGGAAATAAGAAACATGAGTTTTGTTGTGTGTTATATTAATGAAAGTTAATGATTTTTTGAGCATTAACATGCAATTGTTGCTT
>26052_Chr10_20170425
GATTCTGAAGCCATCAAAGAAGCTTTAATAAAATCAGTAACTTTCTGTTCTTTGCTTTGCTTCACATTCCCTTTGTTATGTTGCCCAAATATGAATATTCC
>26053_Chr10_20170701
TGTACATAGCTTGTCTCTTTCAGAACTCTATCCACTGGTTTCTTGTTCTCAAATTCTGGATGTTAGGCCACTTTTCGTTTTTCACCTTAGCAAGTTTTATA
>26054_Chr10_20170748
CTTCATTTAACACTGATACTATTAGCCATCAGATGACTGTTCTGTCATGTACATAGCTTGTCTCTTTCAGAACTCTATCCACTGGTTTCTTGTTCTCAAAT
>26055_Chr10_20177651
GAATTTTTTTTTTTTAATTTTTGGAATGGAAATGGTTCTGTTTCGAATTCAACTTTTGATGGGCTCGTGTTTTTTATTTTTCGGGCTCGACTTTCTTTGCT
>26056_Chr10_20183237
GGCGGGAATAGGCAGATACAGCAAAATAATACAAAATGGAAAACGTTCTGAAAGGAAAGTCCATTAACATGTGCTTCGTCACTTGTTTTCCTGCCTTGGGC
>26057_Chr10_20183391
CGAATTTCTTTGCTTGATTTGACTGAAACCTAAATTAAAGATACGTGGTTAATATAAAATCTGAGATGTGTCAATTTAAGTTTCTGTGGACAATGCTTCCC
>26058_Chr10_20183427
TAAGTGCGTGATGGGTTAATGTTGATTTTTCGGGCTCGAATTTCTTTGCTTGATTTGACTGAAACCTAAATTAAAGATACGTGGTTAATATAAAATCTGAG
>26059_Chr10_20186079
GTCATTTGGAATTGCCGCATGTTATTATAATAAAAGTTGATGATTCTAGTATATTGTCATGATGGAAGAATTTGGTTGTTTCCTTGATTATAGAATGGTCC
>26060_Chr10_20197966
CTTTTATTGTATGTAATATAATTTTTCTATAAATATGACCTTATAAGACTAACTCGTTGCTTGATTTAAAAAATGAAAAACATTTCTAATTAATTTTTCTA
>26061_Chr10_20198011
ACTTTGCAACCTTCGAAACCTAATGCACTCTGGCGTAGCTTTTATCTTTTATTGTATGTAATATAATTTTTCTATAAATATGACCTTATAAGACTAACTCG
>26062_Chr10_20199706
ATTGTCATGCAGGGGCCTTAGATGCAATAATGGATGGGATTGCTATTTGCAATGCTTCACGTTGCTTCATTGTTGGCAAAGGTGGGATCTGAACTCAAAAG
>26063_Chr10_20199750
GTTAACATGGCATGATTTATGATACAACTGTGGGTGGAATTGATATTGTCATGCAGGGGCCTTAGATGCAATAATGGATGGGATTGCTATTTGCAATGCTT
>26064_Chr10_20205568
CATTTTCCTTCTGTTATTGTGGATATGTCAAGTAAATGTTGTGGATTATGGTAGCAACTTGCAAGTTTGCAACTCCTGATGTATAAAGGGGTTTGAAGGAG
>26065_Chr10_20205603
ATATTTCGATACTTCATGCAAGGATTTGAATGTAACATTTTCCTTCTGTTATTGTGGATATGTCAAGTAAATGTTGTGGATTATGGTAGCAACTTGCAAGT
>26066_Chr10_20218090
CAAGAATTACAGAGAATTAAGAACTTAAATAATTTTCCGATGTTTTTGTCAAGTTTGTTACTTTTATCTGAGATGCTCTTGCGGATAATACTCCAGTGAGA
>26067_Chr10_20236389
CTTAATAGAAACTCGTGCAGCCTTGATATAAGTCTGCTCTAGTTGCTTGGAATTGCTCCTTGCCTATGTTTTTTTTATGCATACATCCTCCTGATTTGCCC
>26068_Chr10_20246247
TTGTTCTCCTTGTATGGATTCTGTTCTCTAATTATAACGCCTCTGTTCTCACTTTGTTTCTTCTGTTATCATAAACAAGGAATCCAACGTGATGATTGCTC
>26069_Chr10_20246347
AAGGTAACCCTTCACAGGGTAGCCTTCTCCAATAAATGAGCTGTTCAATCTGTGTTGTATTGTAGTTTACAGGACTGCCTGAAACTTGAAAGGTTATCATT
>26070_Chr10_20259629
TGAATAAACAGCACTATATGACACGGAAATACTGTGTTCTAGTTTTGTTTAGACTCGAGCACCTTTCCTTCTTGTTGTTACATTAACTATTGTGAGATGCT
>26071_Chr10_20259653
GAAAGAGCAAACAATAGAGGGAGTTGAATAAACAGCACTATATGACACGGAAATACTGTGTTCTAGTTTTGTTTAGACTCGAGCACCTTTCCTTCTTGTTG
>26072_Chr10_20264459
TTTAATACATTTTGAAATCTCGATTAGTGATGGCCAGAAAACTTCTGTGCATAAATTGCCACAAATTTTTCAGTTGATGCGTAGTTTAATAAGTTATCAGC
>26073_Chr10_20264542
TATTTTTTTCTTTGGTTAATTATATTGTGAGGTGTTCTGGTGTTTTGGTGATTTTTTCTTCTTGTTTTTCTTGTCTTTTCTTTTTTAATACATTTTGAAAT
>26074_Chr10_20275472
TTGTATTTCGACACTTCACTCCTCGGTAATTCTTCTGATTTTGCATGACTATTCTACTCGCTCTGTCGAGATGGCAGGTGGAACATGTTTTTTTTTTGGTT
>26075_Chr10_20275518
CCTAAACCTTTAATGTCTTGGAAGCCAATAAATGATAAATGTCTTCTTGTATTTCGACACTTCACTCCTCGGTAATTCTTCTGATTTTGCATGACTATTCT
>26076_Chr10_20280915
GTTGTAGGATCTGTAAAATTGGAACCTTAATAATTGTCTTGAAGTTTAGTACAAGGCTGTCATTTTCTTATGGTTTTATTTTAACGAATTTGTTTTAGCGG
>26077_Chr10_20280984
TGTTTTTGATTTGTTGTAGTAAAGTTAATGATTAAACGTTCTATTTTTGGATACGAAAGTGTGAATGAAGTTGTAGGATCTGTAAAATTGGAACCTTAATA
>26078_Chr10_20281332
TGTGCATACCGAAGAGATACCTGAAGCTTTAAAGCCTTATAGGGATTTTCAGAAGGAAAAGAAGTTGGAGAATGATTTCACCGGGGCTGTCTTTGAAGGAA
>26079_Chr10_20298531
TTGTATTCTGGATACATTTGCAGAATTCCCAGTTGTTTTATATCTCATCTATAAATATGCATTTATCAATTTTGATTTCTTATTTTATTCCAAGGTTTTAC
>26080_Chr10_20382372
GAAAACAAAATTTTCGACCAGAATGGTGTTTGAATGACAATTTTTTCTGCATGGTGTTGCCCTTACTTTTCCGAATTTTGTTCTGCTGTGAATTATTGATC
>26081_Chr10_20395165
TGCATTCCTAAATTTCTGGAAAAAAAAAGGCAAGGAAGGCATTTCTATCTAAGCTCTCAAATTCCATGCATCTCAGGACTTTAAGCTGAAAAATAGGCGAT
>26082_Chr10_20395206
GGAATTAAGCAGGAAACACGTCTCTGTTGTTGCAATAAATATGCATTCCTAAATTTCTGGAAAAAAAAAGGCAAGGAAGGCATTTCTATCTAAGCTCTCAA
>26083_Chr10_20428621
AGTGATCTTGTATTTTGTTCCCAAAATTTTTTATTGTACATTTTTTGTGCAGTTATTTTGTTCTTTCATTAATCTGAATCTTACTGCATTCAACGAGTCAT
>26084_Chr10_20486203
TTGTCTCTTGGTAAATGATATTTATCTTCTGAGAGGAGCTAGTTGTTGCTAAGCCTTTCTAATGTGCAATTGTTTCAAAAAAAAAATCAGATTCAAGCGGT
>26085_Chr10_20487995
TGCGCAGGAATCGTTCAGTATAATTGTGAACACGAAACAACACACAAACCCCATTTAAACATGTATCGAGTTGTTTTTAAAAGGATAGCAAATTGTGCTTT
>26086_Chr10_20495175
CTCAAGGTTTGAACTGCAATTTAGACGAAACCTCCACGAGGATTAAGACGATTGCCTGTTCCCATTTCTTGTTCTCTGTGCTTCATTTCTTAGGTGACTGA
>26087_Chr10_20495208
TGATATTCTGAATGTTTTTTCTATTGCCTGTCTCTCAAGGTTTGAACTGCAATTTAGACGAAACCTCCACGAGGATTAAGACGATTGCCTGTTCCCATTTC
>26088_Chr10_20495318
GGAGTTAAGTATTTTGCTGTTATGTTAAGTACCCTTGAATACTTTTTACCATTTTACTTGTCGAGTTTTTGTTCGTCTGCTTAGTTTCTACGTATGCCTTT
>26089_Chr10_20500452
CAGAACAAATATTGTCGCCGTATATATGATTGCCAAGTTTAATCCTTTTCATCTGGATGCTACTCAATTGTATTTTTTTAGAGTATGTCCTTGTTCTCTTG
>26090_Chr10_20511812
CTTGGAACCAAAAAAGTTGTTCTTGTTATTGTGCTGCTTTAGCTTATTCTAGTACCTATGTTGTGATTGGCATCCAAAGTTACTTTGGGAAATTAGTGTAC
>26091_Chr10_20511835
GTGAGATAGTTATCTTTTCTTTTCTTGGAACCAAAAAAGTTGTTCTTGTTATTGTGCTGCTTTAGCTTATTCTAGTACCTATGTTGTGATTGGCATCCAAA
>26092_Chr10_20511882
GCAGTGATCAAATGTAACCAACCCTTTATGAGTAGTTTGCTTTTTTCGTGAGATAGTTATCTTTTCTTTTCTTGGAACCAAAAAAGTTGTTCTTGTTATTG
>26093_Chr10_20529743
GGCGACATCGGAAGCCACCCCCCTGCTTTCAAAAACCTAATCTTGGAGACAATTGACCCCTTCATGCACATCAACAGAACTCTGCAAATTTATCCTGTTTC
>26094_Chr10_20529891
TCATAGTTCCTGTATTTTCAATGGAATGTTAGGGCATTAGACGGTTTCTCAGTCCCATCTTTTTGGTAAAGTTATTTTAGGTGTCTGTATTATTGCAGCTA
>26095_Chr10_20577458
ACACTATGAGACGTCTGGTTTTTTGAAAGGGTTCTAAATAGTAATACGGGGAGAAAAAACAAAGGTTTAAAAAAGAAGAAGAAGAAGCAAAACTAATGCCT
>26096_Chr10_20582154
AATTTGGTGATGGGATTTGATGACCATTTATAAAAATTTAATTTAAGCTCATCCTTCGATGGTTTGATCCAAGTCAAGAACGATAAAATGCCAAGCCAATC
>26097_Chr10_20592833
TCTTCATGCATATTTCTGTCGATTATAATTCTTATAGTAAAATCATTCCTATATCCTTGTTTTTTTTTTGGACAATGACTGTTCTTGCCTTGGACACATAT
>26098_Chr10_20592874
CTTGGAAAGAAGTCTTTTTGGTTGGTTTCCATATCACAGTTTCTTCATGCATATTTCTGTCGATTATAATTCTTATAGTAAAATCATTCCTATATCCTTGT
>26099_Chr10_20596481
AACGTGAATTTGTGATTCATTACTGATCTAAAGAGATAATTTCTTTGCTGATATTGTTTTTACAAGTAGTAGTTTTCTTAGCCTAGATTTTTGCCTGTATT
>26100_Chr10_20670287
GACTTGTATTGTTTGATTATGTTACTTTATGCAATAATTAAATCTCTTGTGAAATAAATTGTCCCTGTTCTTATCATCGAAAAAACAATTTTTTTTTTGAA
>26101_Chr10_20683501
CCGAAGTTGGGTGATGAAATTAATAAAAGGAATGACTACATTATGATGGGAAATTATTGCTTTGAAACTTGGATTTTTTTGTTTTGTTTTGTTTCTTTGGT
>26102_Chr10_20685807
TAGTGTTACAGACTCCTATTCTCAATAGGAAAATGATGTGATTTGTGATCAAATCTTATGGCATGCCTTTGAGAGAGTGGAATATGCTCAATGTTTCAATC
>26103_Chr10_20691424
ATTCAATTGCTTATCTAATAAATCTAAAACCTAGTAAGGATTTATCGATCAGATGAGGGGTGGGGGATTTACAACTATGTATTTTGAAGCCCTAACACCAA
>26104_Chr10_20691469
TCAGCTGCTGGATGTAAAATCTGATTGGATTAGTCAGGTTTTCTTATTCAATTGCTTATCTAATAAATCTAAAACCTAGTAAGGATTTATCGATCAGATGA
>26105_Chr10_20694147
AAATATATGTATATATATAATTACTTAATCAGAAGCTCCCAATTGGGTCCAAACCTGACTAGCTAAAAGATAAAATGAAGGATTAGACGATAACCACTCCA
>26106_Chr10_20694265
CTTTTGCACCTATTGTGCTTCTAAGTAAAGCCTAGTCTACCTTTTCTTTCTCCTTTGCTTGTTATCATCACATCACTTTTAGCTGCATGCACCACTACTCT
>26107_Chr10_20704458
AACTCTGTATTTTCAAGAGACGTTAATGCTGGTCAATGAACTTTATTATCACGAGTTCTTTTTTTTCTTTCGAGCTAGCATGGTAAGAAAATTTTTCTGGG
>26108_Chr10_20705307
GTCTACAGGATCTCTCAGAGATTTGATATGACATAAAAAGATGAGAAGGTTTGTTTTGCTGGAGAATAATTGGAATGCTATTTTTCTTTGATGAAACCTTT
>26109_Chr10_20706122
GTATATTGTTCGTGTCAGAATTCCAGGTTTGGGTTTTATGTATATCCTTTACAGAAGCCAGTTTGTGATTAAAAGCGCACTTTCATGGTTTTTCATTCGAA
>26110_Chr10_20715808
AGCATTATGTGCTTGAGTCTTTGTCAATAACAATAAATTGCAGTTTTACTATCCAAGTTCATATGCTTTTCCTCAATTATGTTCTGTTAGCCGGCTACGCG
>26111_Chr10_20715833
GAATAAACGAACAATAACAATAAATAGCATTATGTGCTTGAGTCTTTGTCAATAACAATAAATTGCAGTTTTACTATCCAAGTTCATATGCTTTTCCTCAA
>26112_Chr10_20732914
AGATGCCAAGCTTGCATGTTACAGAATGATAATACAGTTCTCCTTGGAGCATTTTTTTTCCTTTTTTCTTTAATGTTGCAATGATATACATGCTGGCTTTT
>26113_Chr10_20733035
AGGAAATGACTTTTATGTTAATCACCGATGCCATCAAATCCGGGCATTCGAATTTCATTGTCTCATCTCTCTTGCATCTACAAATGCAAGCTCTTTTCCAA
>26114_Chr10_20733066
CCCCTGTCTGTAGCACAAATTTAACTTTCCAAGGAAATGACTTTTATGTTAATCACCGATGCCATCAAATCCGGGCATTCGAATTTCATTGTCTCATCTCT
>26115_Chr10_20747485
TGGATTTTGAGCACATGTAATGATTCATCAATCCTCAATTTCCTTCTCCCATGCACGGCACTGTTCTAATTTTTAGATTCCACATTTCAGCTATGTTCGCC
>26116_Chr10_20772179
TAAGAATTTTGAGGTAGTTTGACAGGGAGGTAACCTCTCCCTTTGTTTTTTTTTTTTTTCTCTAAACATCTAGTATGGCTGGGAATTGGGAATTGGGAATT
>26117_Chr10_20772214
TCCATTGAACAGTAGTTATCTTCATACGTGCAATATAAGAATTTTGAGGTAGTTTGACAGGGAGGTAACCTCTCCCTTTGTTTTTTTTTTTTTTCTCTAAA
>26118_Chr10_20784768
GTCTTTTGGGATACAAAATAATCAAATATGAGCATTGAACTTATTCAGGCAAAACTGGATGCTTGTATCACATCTATTCACTATTTATTGCTGAACAACAG
>26119_Chr10_20786349
GTTTTCGCCTAATATAGTTTACCTGCTCTCAATTCTTTTCAGAGAGTGTTAATCGCTTTTTCCAATTTACTCCCCCTCTCTCGTGCATGCACATGCACAAT
>26120_Chr10_20876242
CAAACCCAAATATTCTGGCCTCCAATCAATTTTATCGCATTTTGGAGTTTATTCTAGATTTGCATATTGGAATCTTGGAAGTGGATTGTTATTGATTTAGT
>26121_Chr10_20876335
CTTCCAAAAGAAGTGAATTCATAGTCCAAGCACCATTCTTTTTCCATTCTATCATACTTGCAAATGTGGAAAATCATTGAAGCCATATGCCCACAAACCCA
>26122_Chr10_20907733
ATAAATTCTGAGGAATATACAATAATAAAAACAAAAAAACAATTTTTTTGATGAACTCGTTACACTGCCGACTCCAGGGATTGCTGTTCTCCTCTATTTTG
>26123_Chr10_20920470
GTCGTTTTTTCCTCTCATTAAAACAAGCTCGACTGATTGAGGATTTTTGGAAATTTCAGAAAACCCAGCAGTTGTTGTGATTCATGAAGTCTCACATCAAG
>26124_Chr10_20920540
CAGTGCCCTCGTAACTTGAAATTTTGCATTCTTATAGACAAGATTTTATTAGAAACAATGATGAAGGTCTGTCGTTTTTTCCTCTCATTAAAACAAGCTCG
>26125_Chr10_20925676
TTATGTTTCCAAGATTTTGTTAACCTTAACAGTTTTTATTTCCTTTTAGGTTATTCAGTAAAAAAAAAAAAACTTGTCAGAACAAGCTGCGAAGTGCAGAT
>26126_Chr10_20932529
TACCAGATTGTTTTCAGTTCATGAAACCAAATAACCTAGAACATCCTTCCAAGGTTTCTTGTCATGTGGGCTATTCTGCTATTTGTTGATAGAGGTTTCAG
>26127_Chr10_20970323
GGACTGCATAAAATTGTTGCTAAGTGTTTCAAATGTTATAGTTTTCGGGTAACCTACCTGCCTCAAGAGTATAAAAAATCATTTGAAAATACTACTAGTAT
>26128_Chr10_20970381
AACAAATGCAGCGTGTTGACTTGCAGTCCACAAGTTTATGGTGGACAACCATGTGAAAGGACTGCATAAAATTGTTGCTAAGTGTTTCAAATGTTATAGTT
>26129_Chr10_20970407
CTACATTCCCTGTTATTATCATGAATAACAAATGCAGCGTGTTGACTTGCAGTCCACAAGTTTATGGTGGACAACCATGTGAAAGGACTGCATAAAATTGT
>26130_Chr10_20986821
GAATTCTTTGTAATTTTTTTATTCGGGGTTGAATGGAAGAATTTTTTTTTATTTTTTCCGGTAAAAAATGTGACCGTCGCTTTCATGTCTTTAGTCATCAG
>26131_Chr10_21014698
TTTCTTTCTCTTCCTAAATAACAAAATTAAGCAAAGAAACGATACAAAAGGAGAAAGAGAGAGACCGTTATCGAAGTCGAAAGAGTGAGAGCGGGAAGGAG
>26132_Chr10_21023085
TCATTCATATTAATCTTCCCTCCCTCTCTAAGAACTAAATCTAGTTATTGAATAGCTAATGTTTTCAATCCATTTCTTCACTCTTCAAGTTATATATCTCA
>26133_Chr10_21023118
TGGGTCTGAGAGAATTCTTTTTGCTTTTGTAAATCATTCATATTAATCTTCCCTCCCTCTCTAAGAACTAAATCTAGTTATTGAATAGCTAATGTTTTCAA
>26134_Chr10_21023160
GTCTTGTGTATTAAATATTATCTTTTTATGCTTGTCTTTCTTTGGGTCTGAGAGAATTCTTTTTGCTTTTGTAAATCATTCATATTAATCTTCCCTCCCTC
>26135_Chr10_21054008
TGCAGTAGGTTGATCTTAGTAAAAAATTTCTGATATTTTGTTGGTTTCGCATAGCTTTTGCGTTTCTGGTTCCAGCAACCCATGGCACAAACTAACATTTC
>26136_Chr10_21054080
ACATGATGTTCGATGCCATTGCTTCCCAAAAAATCTGTTGCTTTTGCTCTACTGATCTCTGAAATGATCTTATGCAGTAGGTTGATCTTAGTAAAAAATTT
>26137_Chr10_21062113
TTGCAAATATCTGTTTGTTTAATTTTAGCATCTAACAGCATGCTATCCGGATATATCAACATGAGACTGCAGCATTTGTCCACAACTACCTACAGAGGCGC
>26138_Chr10_21062195
ACTCGTAGAATCAGAGAGTTTTATGGATGCATGTCTTCTTACCTGACTGTAAATCGTTTATGCATTGTGCTGAAATCTTACATTGCAAATATCTGTTTGTT
>26139_Chr10_21062290
CTTACCTGACTGTAATATCGTTTATGCATTGTGCTGAAATCTTACATTGCAAATATCTGTTTGTTTAATGGCCTTTGATTCTCTGAAGGTTATAGACTCGT
>26140_Chr10_21068630
CCTATTTAGAGCATATTAAAACAATAAAAAAATCCTAAAAAAATAATATTAATTTGAAGCTTTTTAAAAAGAAAAAAACAGATCTTTTAAAATAGTGGTTC
>26141_Chr10_21075810
TTTCAGGTGTTTCTAGCATATTTATAACACTCGGTCCAATCCTGCTATGCAATCCATTGATTTAATTTTTAAACCGGATTTAAAAAAAAATTAAAATGATG
>26142_Chr10_21075884
TGTGCTTGAATGTATCCTGGGATTCAAGCAAGTGGCCTTTGGTTTTGTTTCGTGACTGGACTACTTGTTTAGTATTTCAGGTGTTTCTAGCATATTTATAA
>26143_Chr10_21148265
TGCCTTGGAATCTTTCCCATTATTATCATTATAGAAGTCTAAATTGAAGGAGAGAAAAATTCATCATCAATATTAAAGATTTAAAGGGGAAAATGTCATCA
>26144_Chr10_21229692
TAGTACATTATAAATTTCATTGGATATCATATAATAAACAAATATTTTTTATTTTATGAACTTATTTATTTTATGGAGAACAATATCATATAATTCTTTGG
>26145_Chr10_21229714
GTAGAATTGAATTATTCTCTCCTAGTACATTATAAATTTCATTGGATATCATATAATAAACAAATATTTTTTATTTTATGAACTTATTTATTTTATGGAGA
>26146_Chr10_21247242
ATGTTTTCAAAGGATACTTCGCTATAGTTAAAATGGAAATTTGCTGAACCATTTCCTTGGACATTTCAATTTCTGCTACATCTCTTTGTTATGGATGGGCT
>26147_Chr10_21292251
ATGCAGCTAATTATACTTCGTTTTGTGTCAATAAAGATTTTTCTTGCGGTAAGATGTGAAATAACATGGGATGCAGTACCATAGCCATTGTGCTTGTGAAG
>26148_Chr10_21292514
TTTGGTAAAATTTTCACCAGCAATTTTTAGGTATTTTACATACCATTTTGAAGCTGTCTGTGGAAGTAAAGGAAGAGAGATCTAGTGGAAAAGGTGTGGTG
>26149_Chr10_21292584
ATAAGCTTCTGCTGTTATAAAAAATAATAGCAATGATATTCAATACCTTGAAATGTTGATGTAGCTTCTGTTTGGTAAAATTTTCACCAGCAATTTTTAGG
>26150_Chr10_21300081
TGTGGCTTATAACTTTTTGTTAATCGAAATGAAGTTCGAATTATTTTTTTAATTAAACTGTGATCAGTAAACGTAATCTAATTAACATTTCTTGTTTATTG
>26151_Chr10_21300209
TTGTTTGGATTCTGATCTGAACAAAATTTAATGAAACTTTATTTTAGTTCATAAATTGGCTTATTTATCACTGGTTTTGGCTATGTTTCTTGACGTCTCTC
>26152_Chr10_21300629
CGGAGAAGAAGCCCAGAGCTGAGAAGAAGTTGCCCAAAGAAGGAGTGAGCGAAAAGAAGAAGAAGAAGGCAAAGAAGAGCGTTGAGACCTACAAGATCTAC
>26153_Chr10_21321805
AATTCAAGACGAAATTAAATGGATCTGAATTAATTAAGGTTTTAGTTTTTAATAACATGAATTAATTCTTCAAAGTTATTCAAGTATTACATATATGCATT
>26154_Chr10_21332506
ACATTTATAACCTTCTCCTTTCACCCTCCTTGCTAAACCATGATGATCTTAAAAGCTTGTTCCTATAGTTAGCATCCCTTTTATGGGAACTCCCACTGAGC
>26155_Chr10_21332558
GCATCAAGTTTCGCCGTCTATATCAAGAGTGGTGGTTATTACTTGTTTGCATACATTTATAACCTTCTCCTTTCACCCTCCTTGCTAAACCATGATGATCT
>26156_Chr10_21338875
TGCGTCAATTCTTGGAGGAATAAAAAGTTACACTCCGGGTTCAACTTGCCATGCGAAACGTTTAGTAGCAGCAGCTTGGTTGAATAACAAAATGAAGAATG
>26157_Chr10_21339056
TATTCTTTCATCATTGTATATTCTTTTGTCAATGTAGAGGCAATTTTGTTGAAAAGATACACTTAGCTTGTTTTCCTCCCCATTCCAACCTTCATTTTCGG
>26158_Chr10_21354596
TATATTAAAACAATTTAAAAACATAAAAAAAAAACTTTATTTTTTTGTCTGATGGTATTTCTGTCGTATTTACAAAAGCTATCTAAATGCCAACTAGTTTT
>26159_Chr10_21354726
GTACAATTAGTTTTTGTTAACTTAATAAAATATTGAATAAAGCAGCTGCTATACAGAGGCGGGTGTCAATAATCTGCGTTCATGTTTGGTAACATGTTTGC
>26160_Chr10_21365632
GTATTTTTTAAGAAAAAGTAGCAGAGTAGGTTGCTTCTCTGTTTTCTTTTTGTTTCTTTTTTCTTCTCCCCTTGTTACTTGAATAATGTAAACTCACAGAA
>26161_Chr10_21371224
ACAATTGAAGCATGGTTATTTTACTGTAAATCAAAGAAACGAATTACTTGTTCAGGAGGAGGCAAAATATCCTCAGGGTCACCATTTTCTTGTTTCGCACC
>26162_Chr10_21414987
TTTTTGAAGTATTATGTTTTGAATAAATATTATCTCTGTTTAATCTGCTCATTATCATTGATAAAAAATCCTAGTTTTGATAAAATAAAATAAAAATCAGT
>26163_Chr10_21429116
ATGGGATTTTTTTCTTTGTCCGTAATAAAGATCCCACAATTTTATGTTTTATCCATGTTCCTTTTCTTCCTTTCCTTTGGGCATAGAAAGAGAACCGAAAT
>26164_Chr10_21442788
ATCGTGCCTTTCGAGGCTGATGAGTAAATCTAAATCACCTTTCCAAAAGCAATTTCTGATCTAATTTTTCACCTGAACGCAAGCTAGTGTATTGCATTAAG
>26165_Chr10_21442899
AATACCTACCTTTATTAATTGTAAATTTACCACGCAAGGTTTTGGATCGTAAATGGATTGATGGTTGAGCATATTTTTCGTGGAGTGGAGTACTGCACTGG
>26166_Chr10_21453610
TAGTTTTTGTAATCCACTTTAAGAATTTTAAATATCAAATCAAAGTTCCTAAATCTTTTTTTTAGATCCAATAATATCTCTATTTTAGTGTTAGGGCCTAA
>26167_Chr10_21471353
TGATGGAAGACATTATTTCTACCATTTATTTGATGATGCACACTTCTTTCTGTTTTTGGTTTTCGATCAGGATTATGCAACTTTTTTACGTGTCTTGTGTT
>26168_Chr10_21477892
CTTATTGGTTGAAACCGTCAATAAAATAAGGGTTTACTTTCGTGAGGTTCACACAAATGTCTCTTCTAGCTGCCCAGAGGATAGCTAAAAAGAGTACGCAT
>26169_Chr10_21478041
TTTATTACAATTTTTGAATTATAGATCAATACCACAAGAGTTTTCTCTGGATATCTCTTGATGCACTTTTCGTTTACCCCCTCCCCCCATAAAAGCAGCTA
>26170_Chr10_21536650
CTATGTTATTTAATGAATTATTGAATGGAGAAGCAGAATCCATGTAGCTGATTTCAACTTGTTTGGAGCTAAGATTTACTAAAATCTGGGTGGAGCCAAGT
>26171_Chr10_21536732
CAATGCTTTATGGTTGAAGTTGCTTTTATATATCATTGGAGAGGTTATGTAGCTCCTTGAACTTGTCCCACTTGTTCAAGTACTATGTTATTTAATGAATT
>26172_Chr10_21536831
TGTAATAATTTATTGAATTTTATATTTGGCATGCGTTATTGGTTTTTGGGAATTTACTGGCAGAAATTATTGTCTTTCGTTTTCTGTTGTTGAACCATACA
>26173_Chr10_21549750
TGTAACATGCCCACATTCGTATAAAGCAACTACGCAGCTCATTTGTTGCCAAGGATATAGATTTGACTGCATCACCTGATCTTGCTTTTTGGTACCTTTCT
>26174_Chr10_21549966
ACTAGAATCTGATCAAGAATAGTTCAATGGAATAGCAGTTCTTACTTTCCTCTCTCCTTGTCAGTGTTAGTGTAGCAGTGTATGTGCACACAGACACACAC
>26175_Chr10_21575035
ATTGTTCTTTGATAAATTTCATTGAATGCAGAACAAGAATTTTACTGTTTATTTACAACCTTCAGCAATTTTCTTCTACCATCTTGTGTTTTAAACTTCTT
>26176_Chr10_21585538
GCGAATCTCTTATCTTTGGCATATTGGTCAAGAAATGTGCATTTTTCATTACCCTGATTTCTCCATGCTCCATGGATGCATTTTTTATTCACAATTTAGCC
>26177_Chr10_21585608
TTGGTTGATGTCCTTGGAAAAAATTCAAAAAAAAGAGAGAAATTTACAGGAAATGTTTTTTACCTTAATGGCGAATCTCTTATCTTTGGCATATTGGTCAA
>26178_Chr10_21585645
TCTGTAAACCTCACGCCAAATGTTTTTACAAGGGAATTTGGTTGATGTCCTTGGAAAAAATTCAAAAAAAAGAGAGAAATTTACAGGAAATGTTTTTTACC
>26179_Chr10_21613996
TTCCTTTTGTACGTTATCTTTTTATCAAAGATTAAAATTTCGGTTGAGGTATAGCATGAACGGCTACAGTTCACACAAAAATGGCAGAACTCCTGTGAAAA
>26180_Chr10_21618511
GATGACAATGGGCTGCACTGTGTATTTGTTAAAAAATCATTTTGATTCTCATTTTGTTTTTCGGCGATAATCTTAGTTGAACGTCAATTGATTATGATTTT
>26181_Chr10_21618598
TGTATTATCATTATTATGCTATAACTTAAAAGGCATGGCTTTTCTACTGTAGAGGAAGTTACTTTCACGTCCACACAAATCACCACGGATGACAATGGGCT
>26182_Chr10_21618714
TACTGGGTTATAGTTAGTTGGGCTTTCTATGATCATGATGTGGATTCTGGATATCCAGCATGCTTTTACTGGGATGTAAGCTATAATAATTTCTCTGGTAC
>26183_Chr10_21619522
CCTCAAGGTTGGTATGTCATGCGAAGGCTGTGTTGGGGCTGTGAAAAGGGTTTTGGGAAAAATGGAAGGTTTGTTCTTGCCCTTGCTTTTGATCTTTTTAG
>26184_Chr10_21657114
TTGTAGACAGTCCTAAGAAATGAATTAAGTAGTCATACTCATACTTTTCCATAGCCTTATGGCCTGTTGGGAACAAGGGCATAACTGCAAAGCAACTTGTA
>26185_Chr10_21657219
TTGTAAACTTGTAATTAAATAATGAACATGTCGTCACTACATTGATTTTTACTGCATATGTTTTCATTTTTTTTTTTGTGCAAGCCGGAGTACGTAGCTGT
>26186_Chr10_21660259
GGGAAATTTACTGATAACCTAAAACAAATACTAAACTGTTCATTGACATGAAGTTTTGGTCATCCTCGAACTAGATCTCAGGATGAAAATCTCATTCCTAA
>26187_Chr10_21660385
ACATAACCAGATATCCCTTACATCATGCTTAATGCAATTACTTTTTGCCTAAAGCAACTTCCCTGGTGAAAATTTGCTCCGTTCATCTCTGTGAGAACATT
>26188_Chr10_21665605
CTCCTATTCTTTCAATTTTCCACTACCATTGATATCAATAAATTTATTGCATAAAGCAGTTGAGGGATGGTTTGAATTGCTTGCTGGTCATGTTAGCTAAG
>26189_Chr10_21665656
TCTGGCATTCAATTTGTGCTTCTGTAACAATGAAAAGATTTTTGTACTCTACTCCTATTCTTTCAATTTTCCACTACCATTGATATCAATAAATTTATTGC
>26190_Chr10_21688361
ATTTTGTATCAGTTTCTGTCATAAATCAATAAATTCTTGGTTTACCTGTTATGTTTGTTATTTATCTTCATTTTTGCCAGTGTGCTGGCATTCCCGACACA
>26191_Chr10_21688404
CTTTCAGCTGTTAGCCTTAAATAGTTTTTATGATGTTTCCGACATTTTGTATCAGTTTCTGTCATAAATCAATAAATTCTTGGTTTACCTGTTATGTTTGT
>26192_Chr10_21688491
TTGCATTTGTAATTTATTTTATATTTCAGTCCATTTAAGTTATCGGTCTCAACAATGAATAATCTGTCCGTTGCTCCTTCTAAGCTTCTTTCAGCTGTTAG
>26193_Chr10_21697349
GTGGGTCCAAAAACAATCAAAGAAAAAAAATGATAACTGTCAACTTTCCCAGAAAGCAGCTTGCTTGTTTTTCTTCTTTCCCTCAATATTTTCTGTTGGTA
>26194_Chr10_21697416
AGGATCAAGCTGAGTGATGCAATGCGAAATTTTCCTCATGTTTCAGTTTCTACTAAGCTGTTGAACTGTGGGTCCAAAAACAATCAAAGAAAAAAAATGAT
>26195_Chr10_21718070
AAAATGGGATCAAGCCAATTACGAAAGAAAAAACATGGAATGTTGAAACCAATAATTCATGCTCGTCGTTTTGCTCCTTTCTAAATTTCTGGAAGAAGCAT
>26196_Chr10_21718171
CCTGTGAATTGTATGTTTCGAGATATTATGTGATCATGTTCCATAACTGCAAGCTGGGATGTTCTGAAAAGATGCTTGTAACCCTGCTATTGTCGACCCGG
>26197_Chr10_21746653
TTTGAAAATTCTTTGTTTGAAATAAGAGAACTGGTGTACTCTTCCTTGTTGATTATTTTGATCGTATATTGAACAATTTCATTGTTGTGAAACATGCCTGG
>26198_Chr10_21750794
TGTTTGGAAAACGAGTTATCGGATTCTTGTGCATGTGGCAATACATTATTAGAAAGAGAATTGTGCGTTCCTTGTAAAATATAAAACTTAGATTACACGGA
>26199_Chr10_21750973
GTTGACTTTCTTATATAAAAGTTTTGGGGTTCATACACTCCACTTCTCTTAGATGTATTCTCTTGCACATGTTTGACAAGCAGGGTACTTGGGATGTGGAT
>26200_Chr10_21763656
TCTCTTTTTCCAGTTTAGACCTTAAACAGGTCAATCTTTTTATGTTCTCCAATTCGAGGGCTTTAACATTATATTTTTAGGATCCAATCTTTTTCCAGTTT
>26201_Chr10_21763735
TATGTTTATTTCTTACATTGCAGAACTTAATTTCATGCTTAAATTCTCGTACTTTAGCAATACTTTTACTGATATGGGTTCTCTTTTTCCAGTTTAGACCT
>26202_Chr10_21772639
TCTCCTGCTTAGTCTCTTATGTGTTTCGAAATAAAAAATGGTGTGACTTGATATGATGTGAACAGCAAGAGGTATTTCTATATCTTTGATGAAGAACTTGT
>26203_Chr10_21779579
ACTGCATGTGTATATATATACAGGTGAAATAAATCTCTGAATTCCCTTTCATACACAAGACATTACAGCCCAATAAGAACTGAGTCGTGAAGAGTACATGA
>26204_Chr10_21783737
GGCATTACTAGCAGGCAATTTTTATAATTATAATTCTTCGTGTTTAGTTTATGAGTGCCTTTCAAGGAAAGCAAAGCTTTATGATGCTACTGCAGAATATT
>26205_Chr10_21783822
TCTCTGGTAAAGCTGTATCAGAACTTGAATCTATCCCTTTGTGTTTATTTACCATGTTGTTCTTATCTTTTGCTTGCATGCAGAAGGCATTACTAGCAGGC
>26206_Chr10_21790656
CATCTTTCCTGCCACATTATATATCTTTGATTAATAAAAGCTGATTTGTTAACTTTTTAGAGGTGTATGATATTCACTTCCCAGTTAATATGATTTTCTCT
>26207_Chr10_21793032
TTTAAAGTGGTGTTATTATGTGAGATGGGGCAATTTATCTGCCTTTGATTAGTTTTTGTTTTCAAGTGTTTTTTTTGTTTGAAAATGTATTTAAATAATAT
>26208_Chr10_21793305
GGAGGACAAAAGCAGCCGAAAGAAGAGGAGGCATGAGGAGAAGAAATACGAGAAGGAGAAAAAACGTGAAAAGCATGATAGGCACGAGAAATACCATTCTC
>26209_Chr10_21859193
GTTTGTATTCAAGTAATGTATAATGTTTAACAGCTTTACGTTCAAGCTCCATTTTCTTGTTGCAGAAAGCTGTGTCCAGGTAATTATTGGAGGGAACAAGC
>26210_Chr10_21859229
TAAATTAGTATTACGAGTAATAATCAGCAATTACAAGTTTGTATTCAAGTAATGTATAATGTTTAACAGCTTTACGTTCAAGCTCCATTTTCTTGTTGCAG
>26211_Chr10_21862136
GCTATTGGCCAAGAGTTTCTTTGTATTGATGCTATAGATCGGCTTTTTTCAATTTCCCAGACCATATATATGTTTTTCAGTTTTGTAGTATGTATTGTGGT
>26212_Chr10_21862195
TAAATGTATTCTTCCTATTTGATTTTAACAGAATTAAAGACTTTTTTGCTGTAGCTTGTGCTATTGGCCAAGAGTTTCTTTGTATTGATGCTATAGATCGG
>26213_Chr10_21887892
GCAGACCACAATTTTGCCGAAGCAGTAAAATCCTGCTTTTGTTTGAGAGTTTCAACATGTGGTAGGCACACTGTTTAGTGAATTGCACTGTGCACAATTTA
>26214_Chr10_21887940
CAAAAACGCACTGAAAATAAAAAACATGGGTCCCACCATTTAAATGCGGCAGACCACAATTTTGCCGAAGCAGTAAAATCCTGCTTTTGTTTGAGAGTTTC
>26215_Chr10_21888014
CTGAACCAAAAAAAACAGAAGAATAAACAGTGGGAACTAAAATCCATTTTAAGATACGTGGCAACGCGTTTCTTCAAAAACGCACTGAAAATAAAAAACAT
>26216_Chr10_21898947
TTTGCATCCATATGATCGCTTGATCATTAAATTAAAATTCCTATTTTTCTAGAAGCTCATTTTCGGTTGTCAGCTAAACCTAAAATCTTGCCTCGTCTCTT
>26217_Chr10_21906812
AGTGGATCAAAGGCCAAATGCCTCCCTTTTTCCTATAGAAAAAAAATTCGAGATCTCCCATTGTTCCTTCCAGCTATACCTTCTCTTTAGGGATTATAATT
>26218_Chr10_21908503
AAAGTGTATATTGATTGAAAATATATAAAAATAATAGTTTTTTATGTTTTAAAATTTATTTTTTATATTATCATGGAAAAAAACATTAAAAAATAATTTAA
>26219_Chr10_21947154
TCCTTTTTTTACGACGGATAATAACCAACTCCCTATAGTAATTTCCATGCATAATGTCGCATACAGCTTCATTATTTTATTACACCTGTACTTCACATGTA
>26220_Chr10_21957437
TTGAGTTTGTTTATTTTAGTATTTCCTTTTATATAGATTATCAATTAATTATGCGATACTCTCAAGTCTTAAACTCAAATCAGGTTAATTAATTATAAAAA
>26221_Chr10_21957475
TGTTTCCTTATTTGTGCCCATGAAAGTTTAACAGGTATTTGAGTTTGTTTATTTTAGTATTTCCTTTTATATAGATTATCAATTAATTATGCGATACTCTC
>26222_Chr10_21962504
ACAAACCTACAGTAATTCTGTTGCCTTAATCCATATGTTTCATATTTTGTTAAAGATTATATATATATATATATATATATATATATATATATATATATATA
>26223_Chr10_21971697
ACACTGTCTTCCCGTTTCGTATCTTATAACATGTTGCACTTTGCCATTTCAAAATCAAAGCTGATGGAAATTTTCATAATGAACTCTGTATTCTTTAGCTT
>26224_Chr10_21977084
CAGAGAATCATATCAATTTGTTTAAGAAAGTGTCATCTCTGGTTCTGAGCATCAGGTATTAACAATAACCATGGTTTTATTTCTCTTAATATGTTTTCTGA
>26225_Chr10_21987222
TGCTGGCAAAACATTTTGGTGTCCTTAGAAATGCATTAATTTCTTTCTTTATGGGTTTTAGAAGTCAATCTGACTAGTTTGATCCAGTCAAAATTGTTGAT
>26226_Chr10_21987247
TGGTTACGTCTCCAGAACCCAAATATGCTGGCAAAACATTTTGGTGTCCTTAGAAATGCATTAATTTCTTTCTTTATGGGTTTTAGAAGTCAATCTGACTA
>26227_Chr10_21987323
CTCCATTTTGGGTGGTATCTACCTTACAATCTTTATAATAGTTTTGAGGTAGAAAGAAACCTTGTATGCTCCTTTGTGGTTACGTCTCCAGAACCCAAATA
>26228_Chr10_21994375
TCTTGCATTATAATATCACCCCTCTTGAGGTGCATTGTTTAGCCCTTTTCAACAATTTTCTACTTCCAAAACCAGCGTACTCGTTTTAATGGGTCAATAAT
>26229_Chr10_21994565
CTGTGCTCGTGTACAATCAGAGGAAGGAAAATTGTAATTAATTTTTGTGCAATTTCTTTCTCTTTTTGTTTACATTTCTTTTCAAGCACTTCAGTCAAAGC
>26230_Chr10_22025372
CAAACGTTCCAACTGAAATGCCTATAAAAATGGATTTGGCTTTCTTTGTTTATGATTCCAGTAATCTGGAATTGCATTTACGCAATGATTGAAAGTCCTTT
>26231_Chr10_22025454
TCCATGTATGGTTTTCTTGTAGCAAATTTGTTGCTGGTGCTTTCCCCCCCACTTTCTCTGATTTTACTATGGACCTTGGTGCCAAACGTTCCAACTGAAAT
>26232_Chr10_22025577
GTTCAAACCTGCAAGTCTTGTTAAAATTAAGTTTTCTGCAACTTATAATCTCTTGATGTGTTCAATTCGATACCTGTTATCTCAGCATAAAAGTCCTGATT
>26233_Chr10_22053030
TGTAAATTAACATATTTTTTAGAACAGGAATAAAGAAGTTCAACACTTGTACAAGAATTTTCCCATGGAAGAATTTGATTTATTTCTTCCTTCGATATTCA
>26234_Chr10_22066731
TATCCAATTTAGGACTGTCCTGAGAGAAATCAGGATTTGGTGTTTTTGCCAGTAATGACTCAAAGAAGCTATTTTTTTCTTCAATTCCTAAGATTTGATTT
>26235_Chr10_22066780
ATGGATCAAGTAAATACATAACTGCAAGGAGCATCATGCTTTATTCATCTATCCAATTTAGGACTGTCCTGAGAGAAATCAGGATTTGGTGTTTTTGCCAG
>26236_Chr10_22085424
ATGTGCAGCCTTATGAGAAAATTATCATATCAAAAAATTCTGTTCATATCATTTATTTGCTCCATGTTTTATTTGCTCCATGTTGATAGCAGTGGAAAGTG
>26237_Chr10_22112506
TCAGGCAATAGAGATGGTGACTAAATGAGGTAAAAGAAATTTTGTTTCTTAATTTGCTGTTGAAGTTAGGAACTTTCTCAGTCTGATGGATACTAAACCAG
>26238_Chr10_22117946
CAAGTATATGTACACATACATCAATATATGGTGCTTTCATACATTATGCTATCTTTTGTGTTAGTGCAAAATCCCTACATTCCTTGCTTGATCTATTTATT
>26239_Chr10_22118011
ATGAACTGGCAAGGACCAAACCCATATTATGTACTGCTGTTGAAAAGTTCATATCGGCATGTAGTCAAGTATATGTACACATACATCAATATATGGTGCTT
>26240_Chr10_22118087
ATGAACTGGCAAGGACCAAACCCATATTATGTACTGCTGTTGAAAAGTTCATATCGGCATGTAGTCAAGTATATGTATGAACTGGCAAGGACCAAACCCAT
>26241_Chr10_22118178
GAAGAAGGGCCAATAATGAACTGGCAAGGACCAAACCCATATTCTGTACTGCTGTTGAAAAGTTCATATCGGCATGTAGTCAAGTATATGTATGAACTGGC
>26242_Chr10_22151251
TTGGACAATCTTGTATGCTAGACATTGAAGGCATCTTTTTCTTCACTTCTAATCATCTTTTTTTATTTATTTATTTAAGAATGAAGTTGTTTCAAGTGTGT
>26243_Chr10_22151329
GATCAAAATGGTGAAAACCCAGAAATTAAACTAAGAGATCTTCAAATCGTAAATGGATGTGTATTTTCTTTGAATTTCTTGGACAATCTTGTATGCTAGAC
>26244_Chr10_22203227
CAACCACTACAGATTAGGGTAAGTTATGCAATCAGCAACGGTTGTTTTTTAAATTGTTTAACATTAGCACATTAAAATAATTTGAAAATACCAAAAAAAAT
>26245_Chr10_22203286
AAACCGAAATGTCTGTACTGAATTAAGTTGGTTTGATTCGGTTTGAACCTATATCCGCTCAACCACTACAGATTAGGGTAAGTTATGCAATCAGCAACGGT
>26246_Chr10_22203442
GTATGGGAATTTTGTTGCGAAGATCACTGGAAGCAGATGGCGGTTCAGTTACAAGAACATATAAAGCAAAGCCTAGCCGCGACGCCATGGATCACCTTTAT
>26247_Chr10_22203473
CTCTTTAAGGAAAAAAATATATGTATGGGATGTATGGGAATTTTGTTGCGAAGATCACTGGAAGCAGATGGCGGTTCAGTTACAAGAACATATAAAGCAAA
>26248_Chr10_22203562
AGTTGTCACATTAATCTGCATATAGCTATCACACTGGTCGCACTTAAACTATGGACATTGAATCAGTAGTCTTACCACAGTGTCACTGTCTCTTTAAGGAA
>26249_Chr10_22210462
TGTTTCTCCCTTTTATTTACACTCGAGAATAATAGTTATTTTTTATTTGGAAATATATTAAAATAATATATATATATATTTTAAAATATTATTTTTAATAT
>26250_Chr10_22210494
CCAACATTGTATTTGTATTCATCAGAAAACCTTGTTTCTCCCTTTTATTTACACTCGAGAATAATAGTTATTTTTTATTTGGAAATATATTAAAATAATAT
>26251_Chr10_22218508
ATAGTGGTTTTGATCCTTGTTAATGGATATTCTGAGATTCATTTCTGGCTAATCATTAATCTGATAAGCGCTTCTGCATTCATTATCCTTCTTTTTTCCTC
>26252_Chr10_22226754
AGATGCCTATGATGATACCATGATGATGACAAAGATAACATTTTTTTTTTATTGTTTTTGTTGTTGCTAGTATTATTTTGTTACAGTTTTTGGCAAGTTTT
>26253_Chr10_22226790
TGTCACAGCACCTTTAGTTCTGATTAAATTAGATTAAGATGCCTATGATGATACCATGATGATGACAAAGATAACATTTTTTTTTTATTGTTTTTGTTGTT
>26254_Chr10_22226815
TTTACTTTAGGTGGAAATGAGAAAATGTCACAGCACCTTTAGTTCTGATTAAATTAGATTAAGATGCCTATGATGATACCATGATGATGACAAAGATAACA
>26255_Chr10_22226911
ATTGTTGTTGTTGTTGTTTATGATATTAATGTGAATTTCTTTTTTCTTTTTTTTTGGGGGTTTTTTTGTAAGTTTTGATATGGCGGGTTCGGATTTTTTAC
>26256_Chr10_22258711
TCATGGTGTAACTAACATGTTCTTGATGCCTCGGTTTCTTTCTTCGAGTGAATATCTCTTGTCTTCAACTCCTCAAGGTTTTCATCTACTTCTTTTTTCTG
>26257_Chr10_22258766
TACATGTTTTCAATCATGAATCTGCATTTTTTGTATTCATTATTCTTTTGAAAACTCATGGTGTAACTAACATGTTCTTGATGCCTCGGTTTCTTTCTTCG
>26258_Chr10_22267394
TCCAAACTTCCCCGCAGAGTAAGTTAACAATGTCAACTACAGCTTTTGCCAGAACAGTTACTGTTTTTGATTAACAAATCATGGTTAGCATTCTATTCCAC
>26259_Chr10_22276685
GAGACATGTTGATTCAATACCAATTCCAAGATCTTGCGGATCGTTCTTTTAAAGCTCTCATTGATGTTTCCAATTAGTCAGCCGGTGCCCTTTGTCTCTTC
>26260_Chr10_22297741
CTTTATGTAATTCATTCTGAAAAAAGAATGGAAAGATATTTTTATGTGTCATGAATTTTATTTAATGTCATTAGTTATTCACCATAAAATTCTCAGTTACG
>26261_Chr10_22320393
GAATTTTACTCAACTTCGAAAATTGTTAGCAAGGTTTCTCATTATGTGTCAAGATGCTGGGGTATTTTTTTCCTCTAATCTCCATATTTATCATATTTGCT
>26262_Chr10_22323497
TGTAGCAGTCCTCTTGTAGCATATTTACAAGACCTTTCTGATTCTTTTTTTTTAAAAAGAAAAGAAGTTTCGAGTTGCAAATCATCAGATTAACCACTCTT
>26263_Chr10_22323551
GTGATTTGCAGGGCTCATGTCCTGTGTAATGATCATGCATTTGCCTTTCTAAATTGTAGCAGTCCTCTTGTAGCATATTTACAAGACCTTTCTGATTCTTT
>26264_Chr10_22323598
CATATGTTTGCCTCTCCCTGAATTGAAATAAATAATAATATGCATTTGTGATTTGCAGGGCTCATGTCCTGTGTAATGATCATGCATTTGCCTTTCTAAAT
>26265_Chr10_22330424
GCAAATCCTTTAAAATATGAAGGGATCCTCTGAGATTGTCATATTATAGTAATTTACATGGTATTGCGAAGAATTCCAAAATAGAGGCATGGCGCATTTTC
>26266_Chr10_22345995
CATGATGACAGCAACTCATTCCTCAGTGTAAATAAAATCGAGTTTCTACTAGTTTTTGATGTGCGGCTTGGCTTCTTTTTTCCTTCTACATAGACTAGCTC
>26267_Chr10_22379375
ACGCCACAAGCCCTACTACATGACAAATTTAACCATCAATTTAGCTTCCCAGAACATGCATGGCTGTCTTTATTGGCTTTGAAAAATAGGTTTGGACCTAC
>26268_Chr10_22379487
ATTATTTATACACAGGTATCTATCTAGATAATGCTGAAGATTTTGGTAGCAAGCACACTTCCTTGCAAATGCTTGATTTGTATTGCTTGTCATTGGTATTC
>26269_Chr10_22379530
TTCATGTAACCTAAAAACTCTTAGGACATGTTATAGATGGACTATTATTTATACACAGGTATCTATCTAGATAATGCTGAAGATTTTGGTAGCAAGCACAC
>26270_Chr10_22385832
AATTCTTTAAGAACATTAGCTTTCATAAAGCAATGTATAGAAGACTGGTTATACACCATGGTTGTTTCTTCAAAATACGGGACTCATCGCAAGCAAGCTTC
>26271_Chr10_22386001
GAACCACATATTACCAACGTTTCCTCTATTAATACCAAGTTAGTCATGCAATGTTGCTGCTTTTTGTAGTTCCCAGGTACTGATGGTCGAAGATGTGATTG
>26272_Chr10_22391687
ATTACCTTACAAGTGAAGATCCATGATGTAAAATTAAGATTTTTTCCATCAATATTGTCCAAAACTGAAATGTTGACTGGGGTTGATTTCAAGGGAAAAGC
>26273_Chr10_22391729
GAGATTGATGTATTTTTTCTGATCTTACTAGCAACGATATTTATTACCTTACAAGTGAAGATCCATGATGTAAAATTAAGATTTTTTCCATCAATATTGTC
>26274_Chr10_22391823
CATCGGCTCTCAGTACTATAAGAAAAAAAGCCAACCTCCATTCTTTTTTCTTTTTGTGATGACCTCCCACTGATGATTGATGTGCCGTGAAGTTGAGATTG
>26275_Chr10_22406616
CTCGATCATCAGCTTCTTGAGTTTTATAAGTTAAAATTTATTGATTTACAAAAAGCATTTTCATATGTTTTGTCAGCAAGGTTATGCTTACTCTTGTTTGT
>26276_Chr10_22414006
ATGTCCGTCAATGTTTCACATCATTGGTGATTGTATTTTATTGCACAACCAAACCAGTCCGCTTTTATATTTACAGCACTCTGTCCGGCACTCTAAATTTA
>26277_Chr10_22414078
CGTATCTTAAAGAGTTCATTTACCAGTTGAAAGCTGCTATTAGAAAGCTGTATTACGCTGTCTATCTAGGCAATGTCCGTCAATGTTTCACATCATTGGTG
>26278_Chr10_22414181
GGCAATGGTTATCAAAATTTGCTATGTTGAAAGCATGTGTATCCATTGGTAATTATGGTGTGTATTCAGTGTGTGTCTTATTGTTTCATTAGTTGATAGAG
>26279_Chr10_22432028
ACTTCCGTTGTATGCTTCTCTAACTACTCTTCCAATATACTTGTGACACGAAAGCTCTGTCTGTCTTGGGCATGGGAAGACTCGTGCATAAGGTTTTGACT
>26280_Chr10_22432108
TCAGGCAGTGTCAAATCCCATAATTTATCTTATGTGAACTTATCATTCCGAAGAGGAACTGTTTTTTTAATTTTTTGTGAACTTCCGTTGTATGCTTCTCT
>26281_Chr10_22474635
GTTTTTGCTACAAAGTTAAACAGGAAGGTTGCATGTTGGAATTTTGGTTTTATTGAGCCCTGCTTAAATTGTTTGTTTCTGATGGTAATTATGGATGCTGC
>26282_Chr10_22474756
CTCTATTTCTGTGAGGGAAAAAGAATAGAATTTTGGTGCTGATTTTTTTTATATTTGAGCTTGCAGTTGTAGTCTTTTGTAATTTGTGATTTACGTTTTCT
>26283_Chr10_22475356
TAAGAGGAAGACAAGGGAAGGGTTTTCTCCACTCTTCAAAATCCCAAACGAAAGATAAAGAACTCGATGAAAATGGAACAACCAGCAACACCAAATATTAC
>26284_Chr10_22476399
GGTTTGATTCGGGTACTCACGTCAATATATACAGATGATCATTAACTGCTAATTAAGGATTTTTCACAAGTGTTCTTGGGAAGGGCGAATTGTTGCCCTGC
>26285_Chr10_22476454
AGAGAGTGCACGTTTTAAGCTCCAAGTAAATACGACAATTTGTTTTTTTCTTTTTGGTTTGATTCGGGTACTCACGTCAATATATACAGATGATCATTAAC
>26286_Chr10_22496735
TGTATCAGTCTGCCTTTTTACTACATTAATTTTTAGTAACTGTTTATTTTAATTCCCAAAGCTTCTTTCAACTATTTTGGATTTCTACGCGCTAACTGGAT
>26287_Chr10_22506481
ACACACAGCTACCAGTGCTGAGGAAAGCAATAAAGAAATTTCGTCTTCGTATATTCAAATATATTGCCAATCCAGGGCACTTCTGCAGTGCAAAAGGGTGG
>26288_Chr10_22521535
TTAGGTTGGTAGCATATATAAAATAAGAAGCAGAGCCCTTCAACTTTCTTATAAAGACTACCTCGTTGCATATTGTTGAGCAGTACATGCTCAAGATTATG
>26289_Chr10_22521630
TGCTCATGCTTCGTGTGAACGGTTATTGGAGAATTGGATTATTTCCTTTTATCTTGCCTGAGTCATGTTAGGTGGTACTCTTATCTCCGTTTAGATTAGGT
>26290_Chr10_22526358
AAGTGTTACACTGCTTTCTTAGTTGCTAATAGTCGTATTGTTTTTTCACTGATGCTGCTGTTTGGGACCCTCTTTTCTTCTTCTTCCTTTTTTTTTTCCTG
>26291_Chr10_22526410
TCAGACAAAGAACTTTTTGTGTTAGTTCTTAGATCCATAAGACTTCTTGCACAAGTGTTACACTGCTTTCTTAGTTGCTAATAGTCGTATTGTTTTTTCAC
>26292_Chr10_22559251
CATCGTCATCATCATTGCTCTTTCTTTCAATTTAACAATCTTATTATCTGGAATTTCCTTTCTTTGCTTGTTTACTAATTGCTATTTTGAGGGGGCGTTTC
>26293_Chr10_22559314
TGTGTATATACATATGTTCTTCTTCAATCCAATCAGTTTTACTTGTTATCACTTCACAATCGTCATCGTCATCATCATTGCTCTTTCTTTCAATTTAACAA
>26294_Chr10_22559403
CCAATGCAGGCAGGCAGGAAAATACCTCTCTTTGCTCTTCCTTTTACTTTCATAATAAAATATGTATGTTGTTGTTATAATATGAATGGTGTGTATATACA
>26295_Chr10_22559750
CTCGGTGGCTTTACGGTCCAACAATTCCGCAACCATGGTGACAGAAGATGAGGAAGAGGAAGCGAAGAAGAAGATTGGAGCGAAGGTTAGGGTGAAGGTTC
>26296_Chr10_22559829
CATCTACATCTTCATCTTCCTCTACAGCAGCAGCAAGTAGTACTTGTAGCAGAGGAAGAAGAAAAACACTAGTTTCATGCTCGGTGGCTTTACGGTCCAAC
>26297_Chr10_22564095
GAAAACACCATTCCCTTTCTTCTGTGATTATAACCGAAATTGTTCATGTCATTGTGATATTGTAAAGCATTTGGTTCTCTTTCCACTCCCATTTGTCAGAT
>39584_scaffold_576_9318
AACTAAAACAACTAAATTATGACAAAAAATAATAATAATATTTTGCATTTAATATGTGCATGTGATAAAAGATTTAGAGGCATTGAGATTTCTAAATAACA
>39299_scaffold_23_528053
CACAATTTCGCAGTGTTAGATTATTAAAGAAAACTATTAACTGTTGCTCCTTTCTTTTTTCTCGAACCATTCACAATTTTCCTCTACATGCAAAATGGAAA
>39300_scaffold_23_721465
GGATTGTTCAAGTTATGCTCGGGACAGTCCGAGATTGTCTTGGTTTCCTTATTTACCCTTTCATTCCAGTTGTAATTGCCGTTTAATTCTTTAATGGCTGA
>39291_scaffold_2229_968
CGACACCTCGACTTCTTTATATAGTAATTGATGATCGAGTTCGTTGGTTCACTTGTGCTCTTGTTTTTCATATCCACCTCGATAGAGAAATTACTTATGCT
>39292_scaffold_2229_1036
CTTCTGAACTAAATGTATATCGGCAAATATCGAGTTAGAACTTATTTCGGAATTTGCTCCGTCCTTCTCGACACCTCGACTTCTTTATATAGTAATTGATG
>39707_scaffold_824_11391
CTAATTATGTATCATGCCATAATTGTTTTTATGAAAGTTATATTTCCTGCATAATAATCAAATATGATTTGATTTTCCATCATTGAGCTTTGTTCCATAGC
>39708_scaffold_824_11422
TGAAAGTTATATTTCCTGCATAATAATCAAATATGATTTGATTTTCCATCATTGAGCTTTGTTCCATAGCATGAAATTCTAGAAGACTTTGGTCAGTAGTT
>39709_scaffold_824_11534
ACCTATACTGTCAAACAGTGTTGCAAATCTTCTGATTATATTTACAATCTAATTTTGGTACTTCTAAAGAAGTCTGGTTATCATTCGCTCTAGATAGCAAC
>39710_scaffold_824_15573
ATATATCTATGATCTATCTATCTACAGTCAAGAGATATATCAGCTTTTCCATGCCTACAATCTAATAAACCATAGTCAACACGATGCACTCTCTACGCGTC
>39396_scaffold_289_5091
AGTTTGGGCAGAATGGTTGGTATATAAGAAATAAAGTTTTTCTGTAGTTTATTTTGCTCTTCTAGTTGAATAGGTGTAAACTTTCTTTTCTTTCCTTGGAA
>39397_scaffold_289_5171
CTTTCTTTTCTTTCCTTGGAAATAAAAAATCAAGAAATAAGCCGTATTCGAACGCATCTCATCCCCCCCTTTGTTATTAGGTATAATTATCAAATCTTTGT
>39398_scaffold_289_39045
TGTTTATTTTGCTCTTACAAATATATATATGAAAAACCAGTCATTTTCTTACTTGATTTCTGTTGATTAATTATTATTCTCTTAATTATTCTCAATTTTTC
>39293_scaffold_223_11854
AGCCATTATTTTTCTATTCTTCACGGAATAAATTAATATCCTTAATTTTTAATGTGTGTATATATGTGCAGCATTGGCTTTTGTTTAATATATATATATAT
>39294_scaffold_223_14695
TCTGTAGAGGGGTTTGAAATTGGAATTAGTGATTTGTCTTCTTTTTTCTTATATTTTGTTTGTGATACAAAAATACTGGGCGCACCGCTCATATGCATGAA
>39295_scaffold_223_14875
ATTGATTATGTGTGCGACAACATGCGATTACTTGGTTGCTTTTATGTTTTAAAAGTGTTTTTTTTAATGTTTTTTTTTTATTTTTTTTTATTTCAAATTAT
>39296_scaffold_223_23625
ACAAAAATAAATAAAAATATTGGAAAAAATAAAGTCGGTTTGAATCTTTTACTGTGCTGTTTGTAATTTTCCACCAGAATTCGAAGCTTGGTTTGATCAAG
>39297_scaffold_223_23726
AAAATTAATGCTTCTTTTTCTGTGAATATAATATAAAATCATTTTGAGTGATTTTTTGGACAATAGTACAGTTTTTTTACCAAGTGATTATCTTACCACTT
>39136_scaffold_139_34628
TGTCTCAGTTGTAACTTCATAGTTTATACAGTGTTGATTTTTGAGTTCTCACTCTTTTTACCGCCTGGAATAGTCACCTGCTTTTTGGTGAGGTTAATTTG
>39137_scaffold_139_103202
GGGTTTGACCATCTTCTTCATAATGTTCTTAATGAAAACTGGTTCCCCTTGATTGTTGTTGAATCTTTCCTTTCTTGACAGTAAAAGGTACAATTTGAAAG
>39138_scaffold_139_39558
TTATAACACTTTATTTCTGATTTTATATAGAAATGAACTGCATAAACTGTATACTAAAGTGAAAGTTACCATTTTAGTTTCTCAAAGCATTCAACAATGTT
>39139_scaffold_139_39685
CTCTTGACAAGTTTGCTTAATTTATTGAAACAGGGTTTCATGTTTGTGCTAGATCTACAATTTTTTTCCACCTTGTTTTTGCAGAGTGCTTTTTAATGAGG
>39056_scaffold_1021_4483
TTATGATTACTAAATGTTGCTATGATTAATGACAATAAATTATTGAATGCACCCATTGTACTATTTATTCTTATATTTTATATGATATTCACTCGTGGTAA
>39057_scaffold_1021_4551
TCTTATATTTTATATGATATTCACTCGTGGTAACCCGAGTTTCAAGGAGTATTATAACATAAGTATTTTAGATAATCACTTATTGATAATTAGATGTATAC
>39476_scaffold_391_4038
TATATCTATGTGATTGATCCTTTTAATTTGCTGTAATTGGTAGTTCGATTATGTATTCTGTCTCTCTAATTTCTAATGCTGGTTGATCATTTCGACAGTAT
>39477_scaffold_391_4082
TCGATTATGTATTCTGTCTCTCTAATTTCTAATGCTGGTTGATCATTTCGACAGTATGCTTCAAGTACAAGTCTGTAGGCATTGCAATCGGGTCACAGATC
>39725_scaffold_90_78354
TATGGACATGTATGAATTTTTATTTGAATTATGTATTTTAAGATGTTTGGATATTTGTATTGTTTATTTTACTTTTATTTGAATTATGTATTTTTAGATGT
>39261_scaffold_200_79518
GGGGAAGAAGAAAAGAATAGCAGGCATAAAACAAAGATAAAAGCAGATTTAGGCAAAAAAAAATGGATTGAAATCAACAGTTTGTTGGGTTTTTGTTCTTC
>39262_scaffold_200_79862
CATTTTATATTCTGTTTGGTACATTATGAACATGTAATTATGGCAGTGTGAGTAAAAATAGTAAAAAGTGATGTGTGTGTGTTTTTGTATTTTATTTTATA
>39263_scaffold_200_50671
TACGTTTACATTTGTTGCAAGAATAATAATTGATGGTATTAATTTGCATCAAGAGCACGAATAACAGAAATTAATGAAGGGAGAATAAATATCGTATCCGG
>39264_scaffold_200_80833
TTGCTTCAACCTACATGTTTCAATAATGAATTGAATTGGTCTTCATGATCAACCATATCCATATCCATATCCATTTCATATATATATATATATATATATAG
>39265_scaffold_200_85784
GTGAGCTTGCTTCAACTTACATGTTTCAATAAAGAAGTGAATTGGTCTTCATATATGATCAACCATATCCATTTCATCAATTCATCTATATATATATATAT
>39131_scaffold_127_70989
CAAGGGCCGATCGCAATGACATTTTATGACTCCTCTAAGATATTCGCATTAGATCTTTCCCATAATAATTTCACTGGTACAATTCCAAAATGGATTGACAG
>39634_scaffold_67_10489
GCACCTAGACAAAGCTTGGTCTCTGAAATTTAAGATTTAAGAAATTATCTGATTGGTTGTCTAAAAAAGAGGAGGAAATGTCTGATTTTAGCTGTCAAAAT
>39635_scaffold_67_177277
TAGTTTCCTCTTCTTTCCCAATGTATATGAAATTCGAACCTTTTCTTTCCTTTGAGACCAAAAAAAGAAAGAAAGGGGGATTTGTACTTGGCTAATTTGTT
>39700_scaffold_800_13289
AACTGACAGCTTCTCAATCCATAAACATACTGATTAAATAATTCTTGGTTACATAGGCCCTGTTCATTCACCACCACGTAAGTGTTCTTCACCAATAGAAT
>39524_scaffold_467_233
CACTGGGTCTGCCAATTTATGTTTGGGAATAAAGCCATCAATTGTTATGTCCATTATCATGCCACTGCACATTCTATGGCACCATTCTCGTCACCCATTTT
>39641_scaffold_679_12525
TAACCAAAGAAGATTATCATGTTGAACCAGTAAAGGGCTTTTCTGTGCTCTCCTTGATGTTGGTATTGTGAGAACAAAAATTCAAAATAAAGTTTGGCACT
>39148_scaffold_143_11459
ATTAGCTAGACTATGTTCTAGCTATCTTCTCTGTTGCTCATTCGAGTGTTATACATGCCTCTTTTTTTTCTTTTTAGTTTTAAGAGAGTGTAATTAAGTGG
>39149_scaffold_143_23980
GAAAAATAAATAGAGTTCTTAGTGAGTTTCATGGTATCTTTTGAGGTTTTAATTTCGGGCATTATGCAGTCCTCTTATTTGTAATCTCCCACGAGAATTAT
>39150_scaffold_143_24055
TATTTGTAATCTCCCACGAGAATTATTAATGAAGTTCAATTATGCCAAACAAAATTAATGCTTAATTTAACGTTTTTTCATGTAAAAATCAGTTTGAAAAT
>35381_Chr17_4993
GATCACCTACTCTGATGTGAATATGCAAACTTTCAGCTGTTTTTTTTTTATATCCTTTCAATATTGGGTTAATAAGAAGCACTCTGATGTCGCTTAAGAAC
>35382_Chr17_5045
TCCTTTCAATATTGGGTTAATAAGAAGCACTCTGATGTCGCTTAAGAACTATGTTGTTGTACCTTGGATGGATGCACATGATCAGTGCCTTGTCCGGAGCA
>35383_Chr17_5135
TGTCCGGAGCAACTTCGTAACACAAAGATCATTCAGAAAGGTTTGAGTGGACTCGAGAACTTTCATGTAGTTTCTAAATCCACATAAAAATGGCCAATAAC
>35384_Chr17_8213
TCATCGCCCTTTTCCTCTCACTGAGAAGGAAGAGGGCATGTTTTGTTTTTAGCTCGCTCCCTCGTGTGCACCCTACGAGCTAAGCCTCTCAAGAGTGTTTG
>35385_Chr17_8268
GCTCCCTCGTGTGCACCCTACGAGCTAAGCCTCTCAAGAGTGTTTGCATTGCTTGTCTTGTCTGCCGCTAATTATATCTACTTTCAATTGATTGAAAATCG
>35386_Chr17_8312
TGCATTGCTTGTCTTGTCTGCCGCTAATTATATCTACTTTCAATTGATTGAAAATCGAAATGAAGCTTCCATTTATTATTTCGCCTTTGAGCCAGGGTGCA
>35387_Chr17_27093
AAGATAAATGATTAAATCTCATTTGGGTGATGAAATATTTCCTTTTGTTTCTTGGTGGTTTGTCGCAAAGGATGATGGAGCATTTACCCAAGACCTATCCA
>35388_Chr17_54471
GATTTTAAAATTGAAATTTTAATAAGAGATAAAGATGGAATTTAATAATCAATCATAACTTATTAAATTAAAATTTTAATAAAATATTTTAAGTACAATTA
>35389_Chr17_79665
ATATTAGCTAACATAATCTTTATATAAATATATTTTCTTTGCTCTTTCTTAATTCATTTTTAATTTGGTCAGTAAGCAGGATCCCTTCTCCTTTCTTCCTC
>35390_Chr17_101230
AGTTTTGGATTTTGATATTATTGAGGGAATGTTAATTGCTTTTGTTTCTTAACTAGTTTTCACGATAACTTTTTGAGGCATGCTTATCAATGACTGTTCTA
>35391_Chr17_101285
GTTTTCACGATAACTTTTTGAGGCATGCTTATCAATGACTGTTCTAGTTGAACCATTGCGTGATACAATGTCTGGGATTGAAGGACTCAAATGGGAATAGA
>35392_Chr17_101346
GATACAATGTCTGGGATTGAAGGACTCAAATGGGAATAGAGGGTTCGGTGATTACTGTTTGTTATTGCTGCCAACCACCTGGCTAAGCAACGTGGTTGGTC
>35393_Chr17_112967
TCAACTCTTTAGTTTATTTTTTAATATATCATATTCCATGTGTTCCCTCCGCGAAAGAAATGCAACTTTGCACAAGTTGTTGATGAATATCTCAAAATGCT
>35394_Chr17_302423
GAAAATGTATACTTTTATTTCTAATCAAATTTATATCATTCTCAATTTCCATATTTGCTTCCATTTATTTTTTTTTTCTAAAAAAAACAATTTATCTTTCA
>35395_Chr17_307457
GAATATAATTGTGTCCGGGAATAAGTTGCCAGCATTTTACTTTGTAATTCAAACAGAAGATCAATCTGATCAAAATACGCCGATGAGTGAAAATGGTTTGG
>35396_Chr17_307508
AACAGAAGATCAATCTGATCAAAATACGCCGATGAGTGAAAATGGTTTGGATAATACTTCCTGATCTTGTGTTGCAAGTCAAGATCAATGGATTCAATTCT
>35397_Chr17_384024
CACTGTTCTGCCCAACTAAATAAAATATATGTCATATCTGAATTTCAATGAAGTAGACTGTTTTACTCCTTTTATAGTGCTGCAGCTATATATATTGCTGT
>35398_Chr17_481360
GGATCCCTCTAATTAATGGAGAAAAGCTTACCACATGGAAGTAATTTTCCATCCCTGTTTTGCTTGAATCTAATGTTAGCTGGAAAAAAAAATTTGTGCTT
>35399_Chr17_481469
AGGGTTCATTTGGCTGTGGCATAGTATGGTTGAAATTGTGTTTTGCTCCCACTACTGTTTTGAAAATGTTAGGTTGATTAACATATACCACAATTTTTATA
>35400_Chr17_499341
AAAATATATTAAAATAATATTTTTTTATATAATTATTTTTTTATAGCAGCATATTAAAACCATTGAAAAATAGTTAAAAAAATATTAATTTAATATTTTTT
>35401_Chr17_531792
TGATCAGTGTTTCATATTGAATGTTTATGGATGAACACAAATTACCAGCTTGTGAACTGTTTTTTATGGATCCTAGATTTGCTTTTGCTTTTATCTTTGGT
>35402_Chr17_570115
TATTTTGGTCGTTAATAATGAGATAATGAAGGTAATGTAGCTTAGTGATTATTAATTTTGATATATATTAACTACTTAAGCTTTAAGTATCTAGACAAAAA
>35403_Chr17_570473
CTCAGCCTTGTAATTACGTTTTCTCATGAAATAAAGCCTGTTAATTTTTCATGTTTTTGACTTGAACGGGCCTTATTCCACAAAAGAGACTTGCCAAAGAG
>35404_Chr17_597367
AATTAATGAATGAATTATTAAAGAATATGTGACATATATGTTATTTGCTTAGAGGAATAATCCATTCAACTTTTTCTAGTTGGTTGATTAGTTTTTTATTG
>35405_Chr17_841637
TTTCAAAAAATTATTTCAGTCCCTATATTTAGTTTTTTATTTACAACTTTAATTTGTGGTTTCAATTGAATGTGAAAGTTACCACCTAAACAAACACTCTA
>35406_Chr17_1048646
GTTGCCATCAATTAAATATATTAAAAGTTAAATAATGAGAAATTGTTGGCATTTCTAGCGTCCTTCCGAAGACAATAGATTCAGAAGATATGATTGACTTG
>35407_Chr17_1062880
AATGTTATCAGTACGCAGAAATTTCACAAATGCAAATTATTTTCAATTCTATAATTGGCACACAAGATTTTTTGCTCTCTTGCAAATAAATTAACCCTTGT
>35408_Chr17_1062934
TTGGCACACAAGATTTTTTGCTCTCTTGCAAATAAATTAACCCTTGTAGCATTTATATGAATCATGAAATTGGCAATAGGAAGGCAAAACGACTGATTTCC
>35409_Chr17_1062989
TATGAATCATGAAATTGGCAATAGGAAGGCAAAACGACTGATTTCCCCTGATAAATAATTGTTGTCGATTTTTTTTCTCGGGTTATATGCATCAGATTATT
>35410_Chr17_1112797
TAATCATTGTTGCATTTACAATTGAGAAAATAAAGTTCACTTATTACTTGAAATTCTTCCTCAGATGCTGAAATTAATAGCTGAATTGCATGGAGAGTGGA
>35411_Chr17_1154691
ACCTGCAGTATATTTGTTTTTTTTTATGAAAGATGAGAAACTTTCCAGTCTCTTCTGTGTAATATGTGGTTTGTTGGTGCATTTGCCCCCTTATTCCTAGT
>35412_Chr17_1154739
TCTCTTCTGTGTAATATGTGGTTTGTTGGTGCATTTGCCCCCTTATTCCTAGTTTTGTCTTGATTTGGTCCTTTACCCCTTAGTCCTTTTATTATTTAATT
>35413_Chr17_1154763
GTTGGTGCATTTGCCCCCTTATTCCTAGTTTTGTCTTGATTTGGTCCTTTACCCCTTAGTCCTTTTATTATTTAATTTGTAATTGTTTAATCCTATTTGTA
>35414_Chr17_1161186
ATTGCCTGTCAGAAAATTATCTCTCGATCTAAATTATAACTTAGATTAGTAAGTCATTGAATTAAATCAAGTCAAATCAGATTTAATAACAATCACAAATA
>35415_Chr17_1161230
ATTAGTAAGTCATTGAATTAAATCAAGTCAAATCAGATTTAATAACAATCACAAATAAAATATAATTTATTTTAACTTTTAATATCTACTTGTTTTTATTA
>35416_Chr17_1161260
AATCAGATTTAATAACAATCACAAATAAAATATAATTTATTTTAACTTTTAATATCTACTTGTTTTTATTATTAAAATATAAAACATCACTTCGCATTACA
>35417_Chr17_1174063
TGGTTAGTGAGATTTACCAAACATTAAAAAGGGCTTCAATTCCTATGTTTACAACCGTGTAATATATGATCTGCAGAGTGCATCTCTAGTTGTTTGAGAAT
>35418_Chr17_1174109
GTTTACAACCGTGTAATATATGATCTGCAGAGTGCATCTCTAGTTGTTTGAGAATCCTTGTTAGTATGTTTATATTCTGCCACCAAGTGTTCTAACAAGGA
>35419_Chr17_1178185
CCCTCCTGTCCCTCTTCAGTCATAGAATTACAAATTTGCAACTTTCCTTGATTTTTCCTGACGTAATAAATTCTTGGATCCTATACATCAGTCTGAAACCA
>35420_Chr17_1178217
AATTTGCAACTTTCCTTGATTTTTCCTGACGTAATAAATTCTTGGATCCTATACATCAGTCTGAAACCAAGACACTTGGCAACATCTAGGCCAATTGTTGC
>35421_Chr17_1184802
TGTTCCCTGGTTGTGAACTATAACTTATATATGAAGACTAAGATATGCTCAGAAGTTGTAAGTTTTAGCAATATTGCGTTGTTAATGCAACAATTATCAGA
>35422_Chr17_1184887
TGCAACAATTATCAGATTGAGAATGAAATACTAGTTAAATGTGATTAGCCAAATCCAGTCTCTTTATTTCCAGTTTACTTCGCAACAAGGTGCATGGATTT
>35423_Chr17_1192759
TAGTTATAGACACTGTTGATCTTTGAATTACCATTCTTTTTACCTGGTGTATGCTTCATTCTGTTTTCTTTTCGATTCGCTCTTTATTAATAATGAGGACT
>35424_Chr17_1201248
AAAAAGGAAGCAAATAAGATAGGTCGATGTGTCCAGACTTGAACAAACCTGCATTGCTAAAACAAGGAAATAGAGGACATAGTGATATTTCCCCAAAATGA
>35425_Chr17_1258359
CTCCGCGGCCGAGCGATTAGTTATATAATTAAATTTAATAAATAGGTTTTACAATACATTTTTAATATAAAATATTTTTCAATAATAAATAGAAATATCTT
>35426_Chr17_1331279
TTCGCAAACTTTTTGCCAACAATATAAGGAAATTAAGAAAAAAATTATCTAAATTATTTTCAACGAGTTCTATTAAGATTTGTACTTTGCATCAAATTTAA
>35427_Chr17_1370686
ACTTCTCTATTACAGTTGCAATAAAAACTGGCTCCAGTCGATTGATGGTGAATCCTTGTTTTCTTTTTAGTTCTGAACACTGAATGCAACCAAACTTTATG
>35428_Chr17_1375765
ACAGAATGCGATGCACTTTTTGTGAATGTTATTTATGGTATCTGCCTTTGATAGTTTCAGTTTTGGAAAATTCTACAATGCCTTTCCCTTTAGGGGAGCAC
>35429_Chr17_1375872
CTTGTAATGCTTTTCTATTTTCACATAATTCAGTGCTTTTATTTTTTAGCAAAACTTCCACTGAGTTCTACAGACACTCGATGCATTATGTAATTCAGTAA
>35430_Chr17_1375933
TGAGTTCTACAGACACTCGATGCATTATGTAATTCAGTAATTTTGTTACCAAATTCGGTGATGTTGTTGCAGAAAATGATTATACGAGTCACCAAGTGTGA
>35431_Chr17_1376269
GAACTTCTTTATTACACTAATAAAAATTGGCTCCAGTTTTTTTTGTGGTGAATCCTTATTTTCTTTTCTAGTTCCCCGAGCATTCAATGTAATGAACTTTT
>35432_Chr17_1418034
GTAACATGTAGGGCATGTTTGTGAAAATGTGATAAATGAAGTTTTTTTTTTTAAAATAGATTAAAATAATAGATATTATAACATCAAAACAATTTTAAAAT
>35433_Chr17_1438098
TTAGGTTGTTTGTATTTTATGGTCAAGTCAAGAAATTTTATTCAATGTTCAATCTTAAAGCAAGTAGAATATCAGTAAGAAAATATAAAATTTGATATTGT
>35434_Chr17_1461873
TATTTGTTGTGTTTAATGCCATATACAGGGATGCATGCTTTCAAACTGCTATATGGGTTGTGTTTTACTTTTTTTAAGGGAGAATATTTAGGCATTTGCTT
>35435_Chr17_1475961
ATTGAGTGTCCATTTCTTGATGTAAGTTTTGAGTAAACATCTTTCCAGTCACTGCCTCAACTTGTTTCCTTCAAGAATAGTCTATAATATCAAGAAAATTC
>35436_Chr17_1476015
CCTCAACTTGTTTCCTTCAAGAATAGTCTATAATATCAAGAAAATTCAGTAACCTTCATTAATTCAGTAAATCCTAAGAGAGTTACTCTGCATAATATATT
>35437_Chr17_1494748
ATTTTGTTGTAATTAGATACCTTTTGCATACAAAATTAATTAAATTGTTGACAAAGAAAGACATTCCAGTTGTGGTCCATCTCTAATACTTGCTCAATTAT
>35438_Chr17_1496618
TAACTAACATGTGTTTGCTGAATTCACAATCACATAGTTCTCTTGCGTCTTCTGGTTTGTTAACAAACTCTTCTTTTGTGCTTTCTAATTCTTTGAATGAT
>35439_Chr17_1534315
ATGAATACCAATGCAGTCAAGTTATGAGAAAGAACTAGCACGTTTGTTTTGCATCTTCCCATTTTCCTTGCATTTTGATTTTCTAACCCCTGTGGAAGCTG
>35440_Chr17_1748769
TAAAGTTTCTGTGGATCATTTAGTAGTTAATGTCACTCTGAAATTTTTCTAAACGTTTGTAGTTTTTTCTTTCATTTTTGTTCAATCACCAGTTCCATGTT
>35441_Chr17_1748831
TTTTTTCTTTCATTTTTGTTCAATCACCAGTTCCATGTTTCAAGTGCTTCACATAGCATGTAAGGATTTGTGCAAACATCATTTTTAATCTGGGGTGATAC
>35442_Chr17_2045026
AGGGAAGTTTGTGGAGTTTGGTGTGCTGTATTTAGATAAGCTTTTGTCACAAGGAAAAACCCTCCCATCTGTTTTATTTATTTTTTCAACTTTGAGCTTCA
>35443_Chr17_2103457
GCCGCCGGCCGCCCCTTTGACATACCGTTAGCCACCTAAAATAGAGAAGGTGAAACAAAAACAAAAAAACAGATCCAAAACAAGGGAAGATCGAAACAGAT
>35444_Chr17_2103882
GTAGGTGAATGAGAAAAACATAATAAAAAGGGATATGTGTGTGTGTTTGTATTTTTATTTATGTTATTGAATTGTAAAAATAAAAAAGACAAAGAATTAAA
>35445_Chr17_2103938
ATTTATGTTATTGAATTGTAAAAATAAAAAAGACAAAGAATTAAATGTTTAATTTGAATATGGTTAAATATTTCAAGGACAAATAAAATCATGTTGTATTT
>35446_Chr17_2394879
TTGGCATGGCACTTCATTAAGATAAAGTTTCTGTGGATCATTTAGTAGTTAATGTCACTCTGAAATTTTTCTAAACGTTTGTAGTTTTTTCTTTCATTTTT
>35447_Chr17_2394901
TAAAGTTTCTGTGGATCATTTAGTAGTTAATGTCACTCTGAAATTTTTCTAAACGTTTGTAGTTTTTTCTTTCATTTTTGTTCAATCACCAGTTCCATGTT
>35448_Chr17_2418598
TGGGTTTGAGGTATAGATCACTATTAATTATCAAAGAAAGCATTTGTTGTAAGTGCAGGGTTTTTTTTATCCTCACAGGAATTTGTTTGTCTTTTTCCCTG
>35449_Chr17_2419637
GGAAAAGCAATATTTTATCTCCTTTTGGAATGCTTATGCAAGTTTCTATCAGAATATGTCCCTTTTAGACGTTCTCGTATTTGCATTCTGTGGATATGAAT
>35450_Chr17_2427288
ATGGACAATTTTGAGTCTTCTAATCATTGAAAGTCCTCATGGTTTGAATGGATTCAGGATTGTTTATTAGTTAAGATTTGGCTGTATGAAACCTTTTTGCG
>35451_Chr17_2427365
TTGGCTGTATGAAACCTTTTTGCGGTATAAAGAGAGCAACTTGTGCTGCTAAGTAGATAACTTATGCACTAGGTCATATGGGTTTCATCTCCACAATGGCT
>35452_Chr17_2432662
CAGTTGCCAGTAACAAATGCTTTCTTCTATTCGAAAAATTGGTTTAATTTTGTACTGGTTCAGCATTTTTTTGCTTTGAAAATATTGCATAAAGGTATTCA
>35453_Chr17_2432716
CTGGTTCAGCATTTTTTTGCTTTGAAAATATTGCATAAAGGTATTCATCTCTCCTTCTGGTTCATGCCATGGTGTAAAACACTTACTCCTGTTTGACTAAA
>35454_Chr17_2446621
TCATATCATAGTAGAATGGTAGTAATGAGAATCCAATTTCAGCTCCCAGCAAATATCAACATGCTCGTTCCTAGTTATTTTCAGTTGGTTTTGCGGTTCGC
>35455_Chr17_2447511
GCCATCAGATTTTTTTTTTCCTCCTTTCTTTCAATGATTTGATTTCTTCTAGCTGATGCCCGCTCTCTCTCTTTCCAAACTCGTACTGGTATACTATTAGC
>35456_Chr17_2447612
CAAATTTAGTTCAGGTTTTATTTTGAATCGATTTGAACATTAATTTAACTACATTTGAGTTATTATTACGTTATTTGATTGATTTGGTGAAACTTCATGAG
>35457_Chr17_2447634
TTGAATCGATTTGAACATTAATTTAACTACATTTGAGTTATTATTACGTTATTTGATTGATTTGGTGAAACTTCATGAGATTTATTGAGTTAATTTTAAAG
>35458_Chr17_2456721
ATGACCTGCTTTCTTTTTATAATGACATTCTATTGCTATGTGGATTTGCCACACTATTGATTTTTGAGTTATCACATGACAGAAACACTTAAATCTCATAT
>35459_Chr17_2456768
GCCACACTATTGATTTTTGAGTTATCACATGACAGAAACACTTAAATCTCATATACCAGAATCTAGTAGAGATAATTATCATTAAATGTATCTGTTGAAGC
>35460_Chr17_2456801
AGAAACACTTAAATCTCATATACCAGAATCTAGTAGAGATAATTATCATTAAATGTATCTGTTGAAGCACTCCAGGCCGTGCCCTCAAAACTCACATATCG
>35461_Chr17_2458425
AATATTTTTTATTTGAAAATTTATTAAAATAATATATATTTTTTATTTTTAATATCATTACATTAAAATAACAAAAAGAAAACAAATTAATTTGAAAAAAA
>35462_Chr17_2465544
TCCTTTTATCTCCAGTCCTTCTAATATACATTACCTTACATTTCTACCTTACATTTCTTTTAGGCAGCTCTATATTCTAGTTTGCTTAAAGTATTTAATAT
>35463_Chr17_2465657
GTAGAACCTTTATTACAATCATGGGCCTTTGTTGGCGATTTGTTGATTCGAAATTCATAGGTTTGTCCTCAGTTGTACCTCACCAAAACCCTTCAAACTCT
>35464_Chr17_2486146
ATTTGTAATTCAAAAGTATTATTTCCACAAAAAGCTGAGTTGAATTTGCCAATTTCATTTCTGCTATTAACTTGGGGTTATGAGGAGATGATCGAGGCAGG
>35465_Chr17_2487721
AATGGCCGATAATCTCAAACCACATTGGTCTACAGCAAGAAGCATTTACCATTCTAATAAATGACTGAATGCGAAAGCTGCAACTGTAAATCTGCAAGTCT
>35466_Chr17_2510122
CTATCTCTAGTTGGAAATAAAAGTTCCAAGTCTACTTTGCTTTGTAATCCAATCCAGAACTTGTTACTTATTAAACTTATTTGCCGAAGATTAGATGTATT
>35467_Chr17_2510158
TTGCTTTGTAATCCAATCCAGAACTTGTTACTTATTAAACTTATTTGCCGAAGATTAGATGTATTGAAGTTATTACAATGAATAACAATCTCCATCAAAAT
>35468_Chr17_2521339
TTTGCTTTGTAATCCAATCCAGAACTTGTTACTTATTAAACTTATTTGCGAAAGATTAAGTGTATTGGCGATCAACATCAAAAATACTACGAATCTAGAGT
>35469_Chr17_2521390
AAGATTAAGTGTATTGGCGATCAACATCAAAAATACTACGAATCTAGAGTAAATATTGAAAAGTCTAATATTAATTAAGTATTTTAAAGATTATAAAAGAT
>35470_Chr17_2521455
TAATATTAATTAAGTATTTTAAAGATTATAAAAGATATTTTATAATATTTATATATATTATATGAATTTGATAATGAAAGGTGTGAGAATACCTTTATTTA
>35471_Chr17_2521598
TCTGTTTTGTTATTGTTTTTGCAATAAATTTGATATTAGATCTTGAGAGTAGATATGGCTTCTAACAATGCTCAGTTTTATATTCCGCATCTTATAAAACA
>35472_Chr17_2531093
AGCTCTGGGGATTCATTTTCCATGTTATCCTATATATTGTTATTTTTGTTAGTTCTTTTTTCCATTTGAAAGAGCAATCACATCAATCAGTGCTCTTGATT
>35473_Chr17_2531234
TCTGTGTGCCAGGATATTACTAGCTGTAAGTATATGGATTGTTTCTCGCTAGGGTTACTCTTTCCCTGGAAATGCATATCAGTCGAAATGATAAATTAAGC
>35474_Chr17_2552915
CTTTGTCCAGCATGATGGTTAACATTCTATGTACAATATATGAAGTGATTAAACCAATTGTACATCCATTTATCACTGAATCACAATCTGACTGCGAGAAT
>35475_Chr17_2552973
TGTACATCCATTTATCACTGAATCACAATCTGACTGCGAGAATTCCCAGCATGATATCTGCTACGAGTCCTGGATTGCCTATCGATGAGTTAAAGATGAGT
>35476_Chr17_2557564
TCCATCGTTTTAATTAGTCCGATTTGCAATCAGATCGCCGATTTGAAATGAAACTCGGTTTAAGTTCTAGGTTGCTAACTCACTAAATCAAGTTTTCTTTG
>35477_Chr17_2620953
TAACCTCCGATTCTTTTATGAATTCGTAAAACAAAATTTCCTGGAGTTTTATTGATCTTTGCCTTGATTTTTCAAAATCTTACGGTATGTTTGTCAAGTGG
>35478_Chr17_2629046
TTCTTGTAGAATGAATTTTTTTTTTATATAAAAAAAGGGTAATTTTCTGGAACACCAAGTGATTCTACCTCTACCATCAGCATGACAATCACTTCGTTATC
>35479_Chr17_2633668
TTGAGGAAGGGTAACTGATACAGATGGAACTTTATGAACTTCATCTTTTTAACTGTGCTTTTGTGTTTCCTATGTAGTAAGATCATCATCCGCTTATCAAA
>35480_Chr17_2633716
TTAACTGTGCTTTTGTGTTTCCTATGTAGTAAGATCATCATCCGCTTATCAAAACTGATTGGTCTGGATCATGAGTTTAAGTTCTTCGACTTCTCAGAATA
>35481_Chr17_2635239
TTCCATGTACATGTAATGAAAGTTGTTGATTAATTACATCCTTTTTATTTAAATATATTTTCATGCTTCTGTCTATGTAGTGGGCAAATATTATATATATA
>35482_Chr17_2635315
GTAGTGGGCAAATATTATATATATAAATGAGAATATGCCCTGTTGTTTTTACATTTGGTGCAGCAAGGAGCCTGCCCTTCTTGTATCTTTGTCTGTCTTTT
>35483_Chr17_2635349
ATGCCCTGTTGTTTTTACATTTGGTGCAGCAAGGAGCCTGCCCTTCTTGTATCTTTGTCTGTCTTTTTCCTATGAAACCATATATCCTCAGGTGGCAAGGA
>35484_Chr17_2635426
CCATATATCCTCAGGTGGCAAGGAGGTCTTGTGACCTTTTATATGTTGCCATTGATTAGTCCCAAGAAATTACTTATTTACTTGTGATCAAGTGCCTGAGC
>35485_Chr17_2635461
CTTTTATATGTTGCCATTGATTAGTCCCAAGAAATTACTTATTTACTTGTGATCAAGTGCCTGAGCCCCACTTCATGACAAAAAAAATAAAAATCCAAGTC
>35486_Chr17_2665398
GTAGCTGATGTAAAGTCGGGATTTTCTTTTCAATGCAAAAAAATTAGAGTGAAAGCAGTCTCTCTCTCTCTCTCTCTCTTTACCTCTCTCTCTCTTTACCT
>35487_Chr17_2796606
CATCATGTAAAAAAATATTTTGAAAAGTAATTGTTAGGAAACTTCCAACTACTCTGAAAAGCATGGAGTAACAGGCTTTAGTTTTACCATGGAAATGATGA
>35488_Chr17_2823385
TCATGTTTTCATGATGAAAGAAATAATATCATGTTACTCCATTTCAATCTCTTTTCTTCTTCTTATTTTTTAGAAAAAAATCAATTATAAACAAAAATAAA
>35489_Chr17_2840261
TTGAAAATAAAATTGTTATATGAATAAAGCCATTCATTCTCCATTTGTTCAAAATTGGCAGTAGTTTGTGTTTGATGTGGTTATAATTAGTTCCAACATGA
>35490_Chr17_2841135
TCGAGAGTCTTCTTGTAATGTATTAAATTGGATGCAGGTATTCTTTCCTGACAATTGGTTTCGTGTTAGGAAATTATTCTTCTTGCATGATTGACGCCGCG
>35491_Chr17_2841723
ATAAGATTTAATGTCCTTATCAAAGATAAACAAGCAACTGTTTCCCTCTTACTGATTGATTGATTGCTTGTGTATTTAACTTTCTTAAAGGGAAGCAAGTT
>35492_Chr17_2842037
GATTTAGCATATCCACTTGTAATAAAATTTTAATTAAACTTGTTTTCATTAAGAACTGTGGCAGACAACATGTAAAGTCAGAAGTTAGTGTCATCTGTCAT
>35493_Chr17_2842134
TCATGGTTTGGACAATTATTATACCAAATAATAGTCTGCAGAAGTTGTCTATGATCGATTTAGCTAGCAAATACTCATATTATACAACGTAAAGTAAAATT
>35494_Chr17_2867200
TTTGTGCTGCTTTGATTACAGTATATTTAAGCAAACGCTCCTTTCTCTCCAGTTCACATGCAATATTGTTCAATAGCATGAACATCAACTAATTCAAGTTC
>35495_Chr17_2867252
TTCACATGCAATATTGTTCAATAGCATGAACATCAACTAATTCAAGTTCTAGACTTGTCATCAAATTTAATTTCATAAGTTCAGTTTGGTTTCTATGTCAG
>35496_Chr17_2867302
AGACTTGTCATCAAATTTAATTTCATAAGTTCAGTTTGGTTTCTATGTCAGTATGATGCGAATTCTTTTTGCTCACCTAGTTTTTACACTTTATTTTTGAA
>35497_Chr17_2933471
TGGATTATGTGTAAACTTATTGGTCTAGTACTAGCTTCTTCTTCTTCTTCATCTTCTTCTTTTCTGTCAATTCACCTTCTAAGTTCTTAATTACTAATGCA
>35498_Chr17_2933532
TTCTGTCAATTCACCTTCTAAGTTCTTAATTACTAATGCAGTGTTAATTCACAGTTTGAGATGTATCAAATCAACAAATTAAACTGTGTAAATAATTTTGC
>35499_Chr17_3006457
TTTGTAATGCAATTCCAGATTGAAAGAATGAATTGCTTGTGTGTTGTCTTGATTTCATGTGAAATTGTTTGACAAAATACTTTGAATGTTTAGTATCGTGG
>35500_Chr17_3026646
AAAGATATTCTTTATCCTGTTTGCCCAAATATCATTTCTTACTCTCTTTTAGAAGTCCATATGGTGTAATGAGAAAAAATGTCCCCTTTTCCTTATACATA
>35501_Chr17_3026690
TCTTTTAGAAGTCCATATGGTGTAATGAGAAAAAATGTCCCCTTTTCCTTATACATATCATGCTATTTAAATGTATCATTTTGTCGCAGTAAATCAAAAAA
>35502_Chr17_3026758
AAATGTATCATTTTGTCGCAGTAAATCAAAAAATAGTTATTTTTTTTCTTAATGTAGTTCCGCATTGATAACAATTATAACTGACATGGCTATTCGCATAT
>35503_Chr17_3036916
TGTATGAGTGACCATCTATTCAATTTCATTTGATAATAGCTTATTCTTTTAGTATTCTGTGGTTGTTTCCCATTCATCTGTCATTGCATAATTAGTACAAA
>35504_Chr17_3037017
AGAGAAAGAACGCAAGTCCTTACAAATGAATCAAATCATGTAGTTGAACCGATCTTGTTATGACGTTATGCTGCCCCAGGAAGTGAACGATTAATTAGCAC
>35505_Chr17_3058718
AATTCTATATATATATTTTTTTAATTTTTAATATATGAGATCTGGTGTGTAGGTTTGGGTTGTCCTCTTTAGGGGCATTGATTTTCTGTCTATTTCTTGCT
>35506_Chr17_3058933
AAATGTTGTTCATAATTTACTGAAACTTTATGTCAATATTGTTCTGCTGGAATCCGGCCCTTTTCATTTCTTTCATATTTGCTTGGCGCCACCTAAATTAT
>35507_Chr17_3073184
AAATAATTGTAAGAAAATACGGTATATTAATAAAATATAACCAATGATGTAATTTCCTGCTTCGGAAAGCAATAAAAGGTTAATTGTAAACCAAATTAATT
>35508_Chr17_3073226
AATGATGTAATTTCCTGCTTCGGAAAGCAATAAAAGGTTAATTGTAAACCAAATTAATTATTTATAGGAATAGCATTGGTAAAACAATCGATGTCACTTTG
>35509_Chr17_3081173
CAAGTGCTATTAATAATGGCTAATTATTACAATAAACATGATTGAGGTTGAGATGCTTTGGAAATTACAATTATATATGTACTATATATAGTTAAAGGTAC
>35510_Chr17_3123790
AATAATGTCAGGAAGACTGTGTCCTTTGAATTTGATGCCATTGTTTCTCCAGCAAGAAGAAAAAGAAGAAAGAAAAAACCACCTCATGTGGGGTCTCCAAT
>35511_Chr17_3137600
GTGTCAATTGTGTATTAAGGAGTTAATTGTGATTAGATTATGGTTAGATCAAAGTTTGGTCAAATCAACCAAGTCATTAAAAATCAGCTAGGTTGATTGGA
>35512_Chr17_3137660
CAAATCAACCAAGTCATTAAAAATCAGCTAGGTTGATTGGATTTGATTCAATTAATATCTTATCTAATTCAATTAATTCAATTAAGAATCTGAACCAAATC
>35513_Chr17_3164641
TGGCTATCGATGTCAATAATTTATCAGTTAAAAGATATTCAATCATTTGCAATAATTTTGGTGTTCACTTGTGATTCTCCTGCCTTATCAGCCTTTGTTCT
>35514_Chr17_3165762
TTTGTGATTTAATTCAAATTTAATTGGCAATAAATTGAAATTTTTGTTCCTATTTTTTTTAATTTCAAATTTGTGTGATATCTAATCATGATCTACAAAAA
>35515_Chr17_3213695
TATCACCATCATATATCATCATCAATGGAAAAATCAAGTTCTTTTTTGCCATGCACCTTCCCATATGATGTGATTGATCAAGATATCTCTGAGATTTCATC
>35516_Chr17_3343248
CAATGTATCTTCTGTTTGAATAAATAATACACATTATCTATATATGGCTCACATTATCCAAGTTTACTCACCAATAAATACTGCAGTAACAAAATCCATCT
>35517_Chr17_3381356
CAGCAGTAATGTTACTTGCATTAGCATATGATTAAATTGCAACCATTTTTAAATCTCTTTAATTTATTTTTACTAGTTTACATGTCATGCTAGGCCGCAGG
>35518_Chr17_3403105
CAGGAAGTTGAAAGTAACTTGCTAGTACCTAGCTACGCCCTTTCTTAATCAACATTGCTGTTATTTTTCCTTAATAAATGATATCTGATTTACAGCAGGTT
>35519_Chr17_3403162
CTGTTATTTTTCCTTAATAAATGATATCTGATTTACAGCAGGTTCTTACATATGAATTTCTATACCAGGTTAATTAGGTTTAAATGACTTACAATGAAACT
>35520_Chr17_3416053
AAAATATGTAATATATATTTTCATTTGTATAGTAGCATGGGGTTCTCTTTTCTTTTCTTTTCTTTTCTTTTTTGTGGTGTTTGCAGCATTTTTCTTCTTCT
>35521_Chr17_3416213
GGCTGTACAGTTCTCCAGAAAAAAGGCAGAAAACTTTAATGGGTTTTGTTACGAGTAGTCTCTATATATTCTCTGTATTGTTGAGTGGAAAAAAAAGTACG
>35522_Chr17_3446746
TATATGTGTATATATATTTATATATTTTTTGACCAAGTGCTATTTTGATTGATTTGCCTCACTGAAAAATGTCAAGATAGTTTCATTTTGATCAAATAAAA
>35523_Chr17_3446812
AAATGTCAAGATAGTTTCATTTTGATCAAATAAAACTTTGAAGGAGCTCTGATAGTGCCTTGTGGTGCTCGTTAGCTTTTAGCCCTGTTGAGCTTGCAAAA
>35524_Chr17_3446898
GTTGAGCTTGCAAAATTCAAACGCTTGAAATTTAGCTACTCGTTCATTTGATTTTCCAGGTGTTGAGTGCAACTTAAATACGTCTTTACAGACAATATGGA
>35525_Chr17_3618143
GCTGCTGCTGCTGCTTTTGTTTTTTCCAGAGATGAAAATTTTAGCCTTCTACATCGCTGATGAATATATCCATTCCATTTCTGGTACTATCCATAATATTA
>35526_Chr17_3618181
TTTTAGCCTTCTACATCGCTGATGAATATATCCATTCCATTTCTGGTACTATCCATAATATTAAATCCACATAAACTATGCATCTTAAATATTGCTCATAT
>35527_Chr17_3629868
TTGTACGAAAATGATGGGTTTGTTATATCTCTGTCAAGGTCAATTCGTGTAGAGTGTTTTGGTTTTGCTTTTGTCAGTGTTGTTTCCATCTTTGCAAGTCA
>35528_Chr17_3647212
TACTTCAAAGCTTTGTTGTAATGGCGTTTAATGGCACTGATTGCTACTTCACTTGTACGCATGAGATTTTCATTCTTATTCTTTATTTTGTATTTTGGCAG
>35529_Chr17_3665383
TACTATATCGGATTTTTTACGACTTAAAAGGAGTTCAATTTACAAGCACCAATTCTTCTTCTTTCATCTCTCATAATGATCTAAAATGCAAAAACCTCTTC
>35530_Chr17_3755826
ACTTTTAATTTTGATATGCTAAAGTTAAAAAAAAAATAAAAAAAAAAACCAATTTTAAGAAACATGCTACACTGGTAATGCTTCCACGCACTTCTTCTTTA
>35531_Chr17_3774632
TATGTTATATGTGTGGTTGTATTATAATCCAATTTGATGTCATAATTTGTAATGTGCTGTTGTATAACTCTAACCTTCGTAGTTCATAATGCAGAAATGCT
>35532_Chr17_3774686
TGCTGTTGTATAACTCTAACCTTCGTAGTTCATAATGCAGAAATGCTTCCAAATCCCAGATTCTGATGGATGATATTTGGCATAATAATTTTCTTCGTGTC
>35533_Chr17_3944699
TATTCATTTGTCTCCTTTCATCATATATATATGAACTTTCACATTTAATTAGTTCATTCTACTCTTTTCTTTTAACTTCCTTCCACTGACGAGAGAAAAAG
>35534_Chr17_3956126
GTATTTATGATTGCGCTTCGAGATATATGATCATTGTATTATGTTTCTTCAATTTTAGTTTGCCTCCAAAAGCCATATGTGTGTGCTTAATCATGTGATGC
>35535_Chr17_3960341
GACTTATGTGTGTATTTTAATTCATTATTACTTAATAAAAGGTTGTTTGCATACATTTCATGTTCATTTATGTACTTACCTCAAGCAAATTCTGAAGAAAA
>35536_Chr17_3963693
CATGCAATAAAGTGGTTAACATGTTTTTTAAAATAAAAAAATTAATTATCATATGAAAAATCAATAATTATGGTTAATAAAATAAATTTAAAATTATCCGT
>35537_Chr17_3986945
TCTTGTAAATTATATGTATATTTTGAAATGCAGGAATCAAAGACGTTGTGAAACAGAATCTCTCCTTCCTTTGTCGCAGAAAGAGACGTTTGCAGTCAAGT
>35538_Chr17_3986992
GTGAAACAGAATCTCTCCTTCCTTTGTCGCAGAAAGAGACGTTTGCAGTCAAGTTCTACTGCGTTGAATTGATGGTTGAATATATATATATATATATGGAC
>35539_Chr17_4012990
CCAACAGCTTGTATATAATGGGCCAATAAAAGGAGAGTAGTGGTGGGATGATATGGCTGTTTTGCTCGCAAAGGTGAAGAAAAATTGCGTTTGTTTGTTGA
>35540_Chr17_4013043
TGGCTGTTTTGCTCGCAAAGGTGAAGAAAAATTGCGTTTGTTTGTTGACCATAAATGATTATCTTTTAGCCTTATTGTGGATTAAAGGTTAACAAAAGTCA
>35541_Chr17_4013411
GTCCGCTCTTTGATCAGATGATCTCAATAAAGGCTTGTTTGTTTTCACTCATTCTACCCTGGCTTGCTCTGGTACCCGCACAGTATCGAGACATGTGACCA
>35542_Chr17_4013671
TTTTTATGTGTCTGTAATGGATAAAGTGAATAAGATTCTGTTGTTGTGTGATCTTGTGAGCTGTGGCTGATGAGTAGTGTGGGGACTGGTGGATCATGAAG
>35543_Chr17_4013787
AACGTCTATGGCTTTGCACTGCCACTGCAATAATATGCACTTATGATAGCAGCTAAAATTTGTTGAAACGTGACTGGACACCATGTTAAAAGAGAAAAGCT
>35544_Chr17_4156739
CCTGGCCTGTTTTCCCCTTTATTTCTTTTTAATTTAAAGTTAGTTTCTTTAAATTTAATTAATTAAATATATATTAGCTATGTTTGTATGCTAAATTATTA
>35545_Chr17_4180090
ATTCAAACCTGCTATCTTTAACTAAACCAGAATCAACCACGTACTTGACCCCTGGAATTGTTATGGATGTTTCCGCTAAATTTGTAGCAAAAACAACTTTT
>35546_Chr17_4225509
AAGATTTGGTTATTTTCTTAGTGAATCAAAGAAATTGAAACTTGTGTACTGATCATTTTATTTTGTTTCTAATTTTTTCATACTTTCTGTTTGATCTTTGG
>35547_Chr17_4225538
AGAAATTGAAACTTGTGTACTGATCATTTTATTTTGTTTCTAATTTTTTCATACTTTCTGTTTGATCTTTGGCAACCCACTGTTGCTCATCACCATTGGTG
>35548_Chr17_4289043
TGCTCTATATATTACTAATATAATAAGTTCGAGTGTGGTTTTGTTGTATGAATAAGAAAGAAAGACTGAAATTTGATGGAAGAAAAGCTTCTCCATCTGCA
>35549_Chr17_4289249
GGTGTCAGCGTTTAAGGACATGTGTGATTTAATAAATAAATCTTGGTATTAAATATAATTAGTGGTGAAGATCCAAGATCAGTTACAAAAACACAAATAAT
>35550_Chr17_4306887
AGTCTTGACAATCTGATGTTGTTTTATTAATTAAGGCATATCTTGTTACCAATGTCTAAGGTCATCTTGTGTGATTTGATTACTATATCCAAAATCATTTA
>35551_Chr17_4352839
TCATGGTAGACAATTAAATTATTCTTGCTTGCGTTTTGGGTGTACTGCCTATAAATATTCTATCTTGAAAGCTTCCTCTGGTTGCAATATTGTAGGTTTTG
>35552_Chr17_4352946
CCGTTCGCTGCTTCTGTCTTTTCTTAAAATGAAGCCTCCTTTTTTCTGGGAGATCTTTCTGTTTGAGATCTCAACTGATGGCGCTATGATTTTGTTTACTG
>35553_Chr17_4353070
CTGTGAATTATGTTAGTAGAAGACAAGGTATGATTTTAATTTATTGGTGGAAAATGTTTTTGAGTTCTTGCATGCAAACTTATTACTGTATATTCTCAGAT
>35554_Chr17_4354594
ATTTACATGTCACCAGAAACGACAAACAACCCCATGGCCCCATCGAGTGTACAATAAAGAAAAAAAAACCCTATCTCTTACATTTTTCCAACAACTACATA
>35555_Chr17_4355988
GGATACTCACGAGTACTGATGATTTCTCACATAAATTGATTTTCTTTTGTACAAATCCCAAGACACTTGTGTGTCTTATAAGTCTCCCTGGATGATTTAAA
>35556_Chr17_4389132
AGGATGTTAAGAATTTAACCATTTTGAAATAATGCACGAAAATGTTTGGCAATCTGCTGATATGTAATAACCCTTTCCACAAAAAAGTGTAGCAATAATTT
>35557_Chr17_4389187
GCTGATATGTAATAACCCTTTCCACAAAAAAGTGTAGCAATAATTTTATCAATTCCTTCCGAGCTTGTTTGATTTCTCAGAAAGGCCATTTGTTCACCAGA
>35558_Chr17_4389289
TACTCTGTAATAAGTTTGGAAGAGTCGTCCACTGGTGGAATTACATGTTCATACTCAAGTGCTCTCCAGAGACGCTTTTTTCTCAAGCATCAGTTTCTTGA
>35559_Chr17_4389323
GTGGAATTACATGTTCATACTCAAGTGCTCTCCAGAGACGCTTTTTTCTCAAGCATCAGTTTCTTGACTAAATTTTTGGCAGGCAGACGAAGCTTCAGTGG
>35560_Chr17_4389528
GACTGGATTGTAACTATAAACTTAGTCTTGATGCGAAATTTTGAATTTTCATAAATCCTTCAATTTGGACATGAATGGCCTGCCTTTATTGGGCTCTAAAA
>35561_Chr17_4494136
ACTGTATTATTTTTGGCACAGAAATATAATCTTAAAAAAAATATCTTGTTATAATAAATTCATCTATTATTTGCTACATTTTCTTAATTTAATTTTGCTTC
>35562_Chr17_4612145
ATCATAATATGGGATGAAGTTTAACTGTCTCCCTTAGTATTTTGGTTTTCAATCAAGCCCCTGGAGTTTGATAAATATTTCAACGTGAGATTTCAACTCTG
>35563_Chr17_4658307
TTAACCATAAATTTGTTAAATAATACCATGGTCCTTGTGGATTTATTATGAAATAGCATTTTGAAACTTCAATTTTGCCATTTTTATCACTCGAAAGTTTT
>35564_Chr17_4666412
ATATATATTCATTATCAAATCCTGTTATCAGCCTGTCCAAAGTTTTCTCTATATCTTGCACTCATGGTATGCACAGTAGCCCTCGAATTACATGAAAGTAC
>35565_Chr17_4666521
TAAAACAATATGCATATGTGGTTGAGCAGAGCTGTGAGCTCGGTTAGTTTATTTTACTCTCGATTTGTCTGCCATTAGCTTTGAGAATTTAGGCCCCGGTT
>35566_Chr17_4752069
TGCAACTTCTAAAAACTACGTGGAATAAGCATGACCCTTTTCCCCTCTTTATTTTTTTTGTCTATATCTCTGTCATCTACTGGTCTCTGCACAGTTGAATT
>35567_Chr17_4812293
ATCAACTTAGACCGTCTTTCCTGTTTCCAATGCAAGTTATATTTGATCTCAGTGCATCTCTTCTTTTTTTTTCCCTATTTGTTGTTTGAAAGAAAATTTTT
>35568_Chr17_4812614
CATCGATTCACGTCTTTTAGCCTTCAATGGATCGAATGGACTTCTCTTTTAGTATGCATTGCCCTTTTGCTGTGGTTCACAGCAAAAGCATCTCCTAGGAA
>35569_Chr17_4844457
CATTATTCGGCTTTCCAGTTTAGATATATAATAGTTTGAACCGTTCCTTTATCCCCATTGCTGTTCTGCACATCTGAAAATTTTATGGACCGTTTGTCTCT
>35570_Chr17_4844511
CCATTGCTGTTCTGCACATCTGAAAATTTTATGGACCGTTTGTCTCTTGGATGTTGAATGTGTTTCATCGGGAAATCGAGAAGTCAGTAATCAAGAGCAGG
>35571_Chr17_4867744
CAGTGGCCTGTATATTCTCAGATCTTTGAGTTAGAGGATATCATTTTCTTATAACTTGGAACTCTCTCCCTTTCTGCAAAACGAGTGGCATGCTATTCATT
>35572_Chr17_4867771
GAGTTAGAGGATATCATTTTCTTATAACTTGGAACTCTCTCCCTTTCTGCAAAACGAGTGGCATGCTATTCATTTATCCAGCTTGCTTTTCAAGATGGCGT
>35573_Chr17_4867796
AACTTGGAACTCTCTCCCTTTCTGCAAAACGAGTGGCATGCTATTCATTTATCCAGCTTGCTTTTCAAGATGGCGTTGAAAAGTTGGCAATGTATATATAG
>35574_Chr17_4867867
GGCGTTGAAAAGTTGGCAATGTATATATAGAGTTGAATTGAGGTTTAATTATTCCCGTTGTCTTCCACTTCTAACGTAGACCATTGCCTACTGTGCGTTGA
>35575_Chr17_4892473
AACGAAAATCTCTGCAACACTTTGGTTTTATATAGATTGATTTTGAGCTCAATCTTTTGAGTAAATATTATTATGGTTTGTAATAAATAAATAAAAAAGGG
>35576_Chr17_4892533
GTAAATATTATTATGGTTTGTAATAAATAAATAAAAAAGGGGAACTTCGCAGCTTGTGGCTTTTGACAGGGGCAACCATTGATTATTGCTTGCAAATCAAA
>35577_Chr17_4902936
TGTAGTCAGGAGAAATTTTGATGCATTTGTTGAACACTGCGGTTTCATGCAAACCTATGCTCTAATTGCATTTCCTGGATTAATATTTTATGAATGTATGA
>35578_Chr17_4902967
GAACACTGCGGTTTCATGCAAACCTATGCTCTAATTGCATTTCCTGGATTAATATTTTATGAATGTATGATTCGTACTCTAATTATTCAGTGAAATGTGAG
>35579_Chr17_4961069
TTTGATTGGTTGCTATAATATTATCAGCTGAGATGTCAAAATTCTGTATCATTCTTGTGTAGAACGTTGCACGGGCCTTATCGTTCGTCTTTGCATTGTGC
>35580_Chr17_5000650
CTTCTGAGTCAAACAATCGACAGTTAACAGAAAAAACAGAAGATTATATCAATGTTGAAATTGTTTCAATTCCTGCTTGACAGGAAGTACTAGAGGATTTT
>35581_Chr17_5000765
GAGCTCCAACTTAGAGTGTACGGTCAAATCAAGATTATATTTATTGTCTGAAATGTGTTGCCACAATTAGCTATTAATTATCTATAGGCAGAAGCGTTTAG
>35582_Chr17_5038427
GTTCATTGTCAAAAACTTAGTAAAATCATCCAAGGCAGCTTATATTTTCGACAGAAAATGCATAGTTTTGCAAGTCATGAAATGGAGTCCGAGGCGGAGGT
>35583_Chr17_5104299
TTCTCAAGAAGGGGGTTTTTTTATTTTAGTAAAAGAAACTCTAAATATTTACAAACAAATATTTGATTTCCCAACTGAAGTTGCATGACCAATACTGTGGT
>35584_Chr17_5104359
ATTTGATTTCCCAACTGAAGTTGCATGACCAATACTGTGGTTTTTGTGCTATCATCCATCATGCTTTTCTCTCATTCTATCTGGGAAGGAGAAACATCACT
>35585_Chr17_5123116
GAAACAGGGAGCGTGCACGCAAGAAGAAAGAAGAGGAAGAGAAGATAGTGGAAAGAGAAAGGGAAAAGGTGCTTCTTTATTTTCTTTATGACTTTCTCTTG
>35586_Chr17_5123781
CTAGGAGAGGATTCGAATTGGCAAGGAACTCCTGGAAGCAAAGCGAATTGAAGAAGAAAATGAAAGAAAGCGGTTTGTATTTGCCTATTTTTGTTCCATTT
>35587_Chr17_5126429
AATTATATGTTTATTTCCATGTTTTCAAATTTCAAGCAGGTTATTCCTCCGAACAGTGTCTTATTTTGGTTCTTTGATTACCGTCTACCCCCCCAGAAAGG
>35588_Chr17_5153409
GTAGGTCAAGTATTCTTTCGATTAAATGCAGAAATGTCAGTTACAGGATGATAGAGATGCTGTCGTTTACAGGATGGTAAATATGTTGTTGGCTATCTGTA
>35589_Chr17_5153437
CAGAAATGTCAGTTACAGGATGATAGAGATGCTGTCGTTTACAGGATGGTAAATATGTTGTTGGCTATCTGTATGCTGTTTATTGTTTTTACCGTGCTCAT
>35590_Chr17_5188129
TAATTTTCCATCCTCAACTTGAGTCATATTGATAAACCATCTTCCCCCCTAGTTTGAAAGACAGGCCAATCAATCAATGATCGAAAGTCACAATTCATGTG
>35591_Chr17_5188175
CCCTAGTTTGAAAGACAGGCCAATCAATCAATGATCGAAAGTCACAATTCATGTGTTCTTGTTCCTGTATAGATTAGCAACGATAGAAGATGAACAGTAAA
>35592_Chr17_5319290
GAACTAGAGTCTTTAAGGCTGGGCTGACCATGATAAGGATTATATGTTTCAAATGGTGTTCTGCTGTCATCCGGGTCAACCATTCAATCTTTCTAGCAAAG
>35593_Chr17_5319355
GTCATCCGGGTCAACCATTCAATCTTTCTAGCAAAGCTTCTATTACTGCTAGATGTATGTTGGACTATTACTACCTCTATTGCTAACCGTGCTTCTTTTAT
>35594_Chr17_5319404
TAGATGTATGTTGGACTATTACTACCTCTATTGCTAACCGTGCTTCTTTTATATATATATATATATATATATAAAATGTGTATTTCTAGTTTCAATTTCTT
>35595_Chr17_5327386
TTAGCATTGCTACAAGCAGCAATAAAGTTAGATCAGCAAACAGTTATCTGAGATTGGAAATTGTAGAGTTGTTTACATGACTATGCCAACCATACTTACTG
>35596_Chr17_5327468
ATGCCAACCATACTTACTGGCCATTTATGTTGTACATAAAGTTCACTGCTATGACCTGCTCCTATCAGTGTTATTTCCGCTACTGAAGCAAAAATTAGTTT
>35597_Chr17_5327550
CTGAAGCAAAAATTAGTTTCTGAAATATCACATAGCAAGTTTTGAAGCGTATTTCTTTCATTTTATCCCCCCCCCCCTTTTATTTTTCTTGTGTTTTCTGT
>35598_Chr17_5386200
GGATTGCTTTTTTATTTTCCTTGAATGAGTTTTCTATAACTTGCGATGTTATCTTGTTATTTTGGCACTACCATGTGCCGGTAATGTTATTAATTAGTCTG
>35599_Chr17_5386265
CACTACCATGTGCCGGTAATGTTATTAATTAGTCTGACTGGGTAAGTTCTACGGTGGAGCTGCATCTGTTCATATTACGTTTTCATGGTTATGGAGTGAGG
>35600_Chr17_5386344
TTTTCATGGTTATGGAGTGAGGCATGGCCTGTCGCCTGTATGGTTGCTCTGATGTTTTGTGCCTCTGCTAGTCATCGAGTGAGGTGGTAGGCATGCATGAG
>35601_Chr17_5386777
TACAGTAAAACCAATGAACGTTCATGGCTCCTTTTGGAAGCCCTTCATGCATGCTACTGCTCTCAGCTCCATCGTTAATGTGCTCGAATGTTTTTTAAAAT
>35602_Chr17_5429333
AAACAATGAAATAGACCCAAATAGGCTCAGTCTCCCAACCAAAAAACAACGGGTTGTGCTACCCTCCATCGTCGATAATCATACGCGTGCATAAATAGTGT
>35603_Chr17_5462963
GTCTTAGAATATCAGGCTTTGGATTTTTTAGGATTTGTGTTTTGGTGGGGAAGATTTGGGAGGAAAATATATGATCTGCGATCTCGGAGAAAAGAGCACAT
>35604_Chr17_5463153
TTTTTTCTTCTTATCCACAAAAGGAAAAAAAACGAGAACTGTTTTATTCTTGTTTTGGTCTCTATCATTTATATTATTTTCTAAACTAGGTAAAATGAAGC
>35605_Chr17_5463324
CATTTTTATCACTTGATCTTCGTAATAAACAGAGTCGACCCTTTTGCTGCAATAGTGTATCGTTGAACAAGATGCTTCACAGCTTTCGAACTTCGCTGGAA
>35606_Chr17_5577158
ACGAAGAGAAAGCTCAGTCGATGCTCAATCGATTCATAACACTAAAAGCCGAAGAAAAAAAGAAACCTAAAGAACGCCGTCCATACCTAGCCTCCGAATGC
>35607_Chr17_5578083
GTTGGTTTAGAGCTTGTTTTTTGAATTATAATTACAGTGCTTGTGGTTTCATGTAGACTTTGTTTGACTTGTTAGCATTATGATTAGGTTGTTGCTTTGTG
>35608_Chr17_5578152
TGTTAGCATTATGATTAGGTTGTTGCTTTGTGTTTAACAAAGCAAGTACTAATCTTTCTCCTTTGCATTATTTTATTTTACAATGCTCAAAATATGTTTGC
>35609_Chr17_5578206
TTTCTCCTTTGCATTATTTTATTTTACAATGCTCAAAATATGTTTGCAGTAGAATGCTGATGTTCTCCTTTAATGTTTGCTAATGTGAAAGTTGTGTTCTG
>35610_Chr17_5578267
GTTCTCCTTTAATGTTTGCTAATGTGAAAGTTGTGTTCTGACTTTGTGGGAAATGTACATTGATTTTTGATTTTTGATTTTTCATATTCATTTTGTTTTCT
>35611_Chr17_5578292
GAAAGTTGTGTTCTGACTTTGTGGGAAATGTACATTGATTTTTGATTTTTGATTTTTCATATTCATTTTGTTTTCTTGCATCAACAACAGGTAATCTAGAT
>35612_Chr17_5585647
GTTTCTTGCAATATTCTTATATGAAATGAAACTGGTAGTTTTTACTGTGCAGAAGCGTAGAATTTGTACCCAATTGTGTGCAAAAGAGCTTGTATGGACTC
>35613_Chr17_5585751
AGTCATTATTTATTATTAACTAAATTACTAGTGTGAGACATTCAGTCATTAAAACCATTTTTATATTATGAATCTGTGCAATAGATCTTGATGTTGCCAAA
>35614_Chr17_5608341
TATTTTTTTGTTAATTTTATTATTACAATTGGTTCGACAATTTTGATGCCATGCAAGGAATCCCCCGTGGTTTTATATTGTTTTGTCATCCACAGTGCCAC
>35615_Chr17_5608365
ACAATTGGTTCGACAATTTTGATGCCATGCAAGGAATCCCCCGTGGTTTTATATTGTTTTGTCATCCACAGTGCCACACCTGTTGTGTATTTGATTTATGC
>35616_Chr17_5706542
GATATTTTGTTTATTTTCCATTTGAATTTTGAATTTTGAATTTTGAAATTGATCATTGTGGAAATGTAGATGTGGTAGTCTTTCGTTTCTCTTATTACAAA
>35617_Chr17_5706584
TTGAAATTGATCATTGTGGAAATGTAGATGTGGTAGTCTTTCGTTTCTCTTATTACAAATTTATTGTTTAATCTCTGTTTGTAGACAAGTTGGTGATGTTA
>35618_Chr17_5745250
CTGTGCAAGTATTGGCATGATCAGCCAGTTCCAGCAGGAATTGGATTCTCAAGTACGAGTTTGCCTACCTTCCTTTTAAGCAGATATTCACAAGACTGAAG
>35619_Chr17_6001081
GTAGAAGAGATCAGGTCATCTACAAGCATTAAAAAAAAAAAGAAAAAAGGGGAGGGGCTAAAACTGCTAAACTGGTAGTGAAACTAGAGACAAGAGGGGCA
>35620_Chr17_6089657
GTCTTTGTTTGTGGAATTAGGATTATGGATCTCTTACTGCTTTTATTATTATACGGGGTTTCCCCCCCCCCCCCCCCTTCAATTTGCTCGCTTCTGTGTCT
>35621_Chr17_6141661
TTGTTTCGAAGTTTCTTTTAATAATGCATTGAATCACTGTGTTGAACATCAAAGTTTTGAAGTAATAATAAGTGTATTTTTATTATTATTATTATTAATTA
>35622_Chr17_6141695
CACTGTGTTGAACATCAAAGTTTTGAAGTAATAATAAGTGTATTTTTATTATTATTATTATTAATTAAGTTGATTCCAATTTAGATTATCACCAGATAGAT
>35623_Chr17_6352616
GCAAACTTATGACTATGTACATATAATATAATGTAAACTTGTAATTATGCAAATATGATGTTAGGTGTATGTGTGATAACTACTTTTTATGGGTTGATTGA
>35624_Chr17_6618017
TATACATGTTCTGTCTATCTCCAGGACAAAGCTGCCTGCTCTTTATTCTTAATATTTCATGTGGAGTTTTGATATGGACATGAATCTTGATGCCCTGTTGA
>35625_Chr17_6618038
CAGGACAAAGCTGCCTGCTCTTTATTCTTAATATTTCATGTGGAGTTTTGATATGGACATGAATCTTGATGCCCTGTTGAATTTGCCATAACCTAGTGAAT
>35626_Chr17_6944256
TTGTTTCGGTGATTTGTGTACATTCGTTTTCTTTTTATGAAACGTGCTTTATATATTCTGAGTTGAGAATCTCTATTATTACTGTGGTCTTGGATCCATTT
>35627_Chr17_7344551
TTATGTTTTAACAGCAGCCTAGTATAATAATATATTTGTTTTGGGGGACCAACAGTGGAAATGACAATGTTATCAAATGTATTTTGTATTTCTTGAACCTG
>35628_Chr17_7344596
GGACCAACAGTGGAAATGACAATGTTATCAAATGTATTTTGTATTTCTTGAACCTGTCTTGTTGGTTCCTTAATTTACGAGTTAACTGTAGGGGAAAAAAA
>35629_Chr17_7575679
AGCCTCCTCACTCTCATTTAGTATTTATTTTATACAAAGTTTTACGGGTTTGATCCTGTCTGAAATTTTATGATTAAGTAGAATGTGTTAAACTTGCCACT
>35630_Chr17_7623181
CTGCAGGCTACACAGAATCTTGGGAGCTAAATTATTAGCAGTATTTTTTTAATTGTGTTGGTTTCTTGCAGCTTATGCTAATATGTTTGAATAATTTGTGA
>35631_Chr17_7623251
GCTTATGCTAATATGTTTGAATAATTTGTGAATTTAAAGTTCAATGTTCCAGGTGTGTGGCTGAAATTTCCTACCTCTTTCCCTTTTCTTTTAGATTAAAC
>35632_Chr17_7673406
CTCTTGCGTCAGTGTAACTTAGAAGCAACCAGTGTTCTTCTTGATTTGTTAGAATCCGCTTTCTGTTTTATTGGTAATTTTTTCTGGGATAGTTTGCGATC
>35633_Chr17_7673523
ATTTTTACTTTCTGTACTAAAAGTATTCAATCAGAGGATAACTGGTTTCTACACTCATTTGGTTACCAACCAAAACAATAAACTTTGATGGTTTTCAGAAC
>35634_Chr17_7673569
TTCTACACTCATTTGGTTACCAACCAAAACAATAAACTTTGATGGTTTTCAGAACAATTTAGTCTATCATACAACGCAAAGGTTAGAAGATGTTAGTGAGA
>35635_Chr17_7773012
AGTAGTACGAGGATGGGTGACCTCCTGGGAAGTCCTCGTGTTGCACCTCTCCTTTTTGCCAGTTCCCCGACCCGACCCGCTCTTTCTTTCTTTTTTTGGTC
>35636_Chr17_7818559
GTTTCTGTATGAAAACCGAGTGAATGACAGTTGCCTTGTGTGTTATGTCTAGCAAATCCATGTGGAGGTTCTTATCTAGCCTTTTCAATTCGGAACTTGTA
>35637_Chr17_8047534
GTACTTGAGGAAAATAAGGAAATAAAATTGCTTCAAGCCATTGCGAGAGTATAATGCAAATCATCAGAATTTTGTTTTTACCTTTGAATCTCTAATTTTCT
>35638_Chr17_8174461
TTTCGAAACCTCATTGACTTTAATATTGAAATGTTTCTGGGCTTGGCTTCATGCTACACTCCTGGAGAGTTGCTGTTTTGTAATTTATGTTTTTTTTGTTT
>35639_Chr17_8174519
CTCCTGGAGAGTTGCTGTTTTGTAATTTATGTTTTTTTTGTTTTGTTTTTAATTATCGCTCTAACTCTTTGAATGCAATTGCAACCTCCTTTGCTCTTCTC
>35640_Chr17_8174613
TCTTCTCATTCTTTGAAGTTGCTGGAGGAATGAAGGGCTGTCTTGTAGTCGCTTGGCCTGTGTGATGATTTCACGGAGAAGGGAAGGAAGCAGCGCAGGAG
>35641_Chr17_8198210
CCTGAAAATTCATAAGCTTTACAGGAGAATGAATCTCCTACTGTGTTACTATAATTACTAGGTTTATAGAGTCCAGTCGTCAGCATCATGGTTAAAGTTTT
>35642_Chr17_8198272
TTTATAGAGTCCAGTCGTCAGCATCATGGTTAAAGTTTTGAAGTTTCTGTATACTTTGCTGCGGAACAAACTTAACAGCGTGTCTTTGGGAACACTCGTAA
>35643_Chr17_8441808
TTTAAGTTTGTGATCTGTTGATTTCATTAAATGACTACAAGCTTTTCATCACCAGGGAATTGTAGCATTCCAGTTTAAAATCTATTCGTTCTTCTCGTTGC
>35644_Chr17_8441865
AATTGTAGCATTCCAGTTTAAAATCTATTCGTTCTTCTCGTTGCATACTCAACCATAAGCGTTATTATGTAATTTGTGGCATTGAATAAATTTTCCTCCAT
>35645_Chr17_8441928
ATTATGTAATTTGTGGCATTGAATAAATTTTCCTCCATGGTATTGGACTCAGTTTCTGTGCAATAAATTCTGTTTGTGCATCATGTATTCTACTTGAAGAT
>35646_Chr17_8468312
TGAGTATATAATAATCGTATTCCAGATAAAGCTGCTGGGATTTTCATTCTTATGCTACATGCCGCATCACTCCATAAAAACAAAGATAAAGGTCTCCCGAA
>35647_Chr17_8468504
TTGACTCTTATCTGACATCTATCCAACTCTTACTTGAGCTATTTCCGTTTAATCTTAAAGGTTCATTTCCTTTTACGGAGCAATGCTTGACTACTCTTTAT
>35648_Chr17_8493428
AGAAATTTTATCTATGGCATGACTATAAAAGAGATTCATTTTGCTGTTTGAACGCCTTACTCCAAACTTTTCAATTGAAGGGTATGTACCATCAATATTTA
>35649_Chr17_8493505
AAGGGTATGTACCATCAATATTTAATCAATCAAGTATCTTAGGTTATTGTAAGTGTAAATATGTTGATATCTAAATTAAATACTGGAAATGTGTTACATAA
>35650_Chr17_8616642
GTGTACAATTCATGTTATCCATTAGATAAAAATTCTGACTTGACGTGATCAAGAGATCTGCTGCGGGGATTTTGCTGCATACGCTAGTGCCTTGGTTGCTG
>35651_Chr17_8616670
AAAATTCTGACTTGACGTGATCAAGAGATCTGCTGCGGGGATTTTGCTGCATACGCTAGTGCCTTGGTTGCTGCTATCGTGATGCCTTTTCTTTCATTGCA
>35652_Chr17_8616695
AGATCTGCTGCGGGGATTTTGCTGCATACGCTAGTGCCTTGGTTGCTGCTATCGTGATGCCTTTTCTTTCATTGCATACCATAAAATGGCCAGTCGTTACT
>35653_Chr17_8616718
GCATACGCTAGTGCCTTGGTTGCTGCTATCGTGATGCCTTTTCTTTCATTGCATACCATAAAATGGCCAGTCGTTACTTCAACTTTTTCTTGTTCTCTTTT
>35654_Chr17_8616748
GTGATGCCTTTTCTTTCATTGCATACCATAAAATGGCCAGTCGTTACTTCAACTTTTTCTTGTTCTCTTTTTTATCACTATCATTACCTTAGATGATCAAA
>35655_Chr17_8668755
TCCATTTGTTTTCCGTACTAGGATAACATGCTGCTTTTGTCTTTCTATGCAAATTCCGTGATTCCAGATTCACGACGATTTCATATCTCAGTCAATGGGAA
>35656_Chr17_8733348
GTACAGTTCTGATGAAACAGAATGCAAATAAATTCGTTCTTCTCCGCTTCACTTACCTTCTCTTATGATTTTTTGATATTTGGAAACCGACTCTGTTTTCC
>35657_Chr17_8763631
ACTTGTTCTTCTCTGGGATCATGTTGCTAGTATATTTAAACCTTTTCCCCATGGCTATTCTGATCTCTCTCCCGCCCATGTGAAGCTGGTTTGCAATGTTT
>35658_Chr17_8763706
CCATGTGAAGCTGGTTTGCAATGTTTTCAGGTAAATGAACGTTCACCCTCATAGTTTTAGCGTCATTGACAAGTAATATGATATCAAATTACTGTTCAGTC
>35659_Chr17_8763758
AGTTTTAGCGTCATTGACAAGTAATATGATATCAAATTACTGTTCAGTCTAAAGTCAACTGGGATTGTTTATTTATTTTCTGATAGGTGGATTGTTTAGTC
>35660_Chr17_8796555
GATCATTTTCTTATCATTTTTCATTAATAATATAAAATAAAACCTTGGGTATATATGCAACTTATTTGAAAGTATGGTTAAATCAACAAATTAGATACATT
>35661_Chr17_8896400
CTGACCTTCGAGAATAGATTTTGTTTCTATTGAGCACTAATTTCTAATTTATCCTCTGTTTCCGTAGTAATTTTATGTTTGAATGCATCCTGCCTTGAGGT
>35662_Chr17_8896459
TTCCGTAGTAATTTTATGTTTGAATGCATCCTGCCTTGAGGTTGCCTCTTATTTTAGTCTCGTGCCTCAATGATTTTGCTCATTGCTGTAGTTTGGACTTA
>35663_Chr17_8910469
TTCCGTAGTAATTTTATGTTTGAATGCATCCTGCCTTGAGGTTGCCTCTTATTTTAGTCTCGTGCCTTAATGATTTTGCTCATTGCTGTAGTTTGGACTTA
>35664_Chr17_8910545
TGCTCATTGCTGTAGTTTGGACTTATCCTACCAAGGGATAGTTAGATTTCAAATTAGTGCTTTAAAAAATCAGTTTCTAAAAATATAATTGAATATTTGCT
>35665_Chr17_8910598
TTAGTGCTTTAAAAAATCAGTTTCTAAAAATATAATTGAATATTTGCTGCATGCAAGTTGTAAATAGTCAGATTTCTAACCTTTTTTTCTATGTGAGAATT
>35666_Chr17_8978212
TTGGATTTGATAATATTTTATTTGAGATAAGCTGTATTGTTTATTTGTCTAATATAAACTAAGAAAATATTGTGTTTTTTAATTGTTGGTATGTTCATGGT
>35667_Chr17_8978242
GCTGTATTGTTTATTTGTCTAATATAAACTAAGAAAATATTGTGTTTTTTAATTGTTGGTATGTTCATGGTCACAGAAAAGTACTCCTAGAGATCTTTTAT
>35668_Chr17_9060725
ATGTTACATATTACATTGATTAATAACTAATATTAATATTTATTATTGGTATTATTATTATTATTATTAAGTAATAAACTAAAACAAGTAGAGGACTCACT
>35669_Chr17_9076833
AATGATGGAACGAGCCTCCTGCTTTATGTGGTGGCTTGTGATTGGTAATCATCGAAATGCATCTATTCTCTGTTCTTACCTCTCTAATGCATCGACTCTTG
>35670_Chr17_9076863
GTGGCTTGTGATTGGTAATCATCGAAATGCATCTATTCTCTGTTCTTACCTCTCTAATGCATCGACTCTTGAGTAGGAAATTATACACTGGACACTGGAAA
>35671_Chr17_9077060
AATTTATGTAGCTATTAATTCTGATTCTCATCATCATATTTCCAATCTTTAATTGCCTTCTTCATCCTATTCTGAACTTGCTTTGATGCAAATGGTTTTCT
>35672_Chr17_9138671
ATTATCGTTGTGTTCTTTTCATGTCTATGAAGCGGTGCATACATTCAGGCAATGGCTTGTAAGTAGTATATTGGATTTGGAAGATGTTTAAATCAGCTGGT
>35673_Chr17_9138785
CCCTACTCGATATGCTAGTCTCTCTGTTATAAATTACTGAGTTTATCTTGAAAAGCAGGCTGATGCATATGCATTTTCTCTTTGCATCTAATCTAATGTGG
>35674_Chr17_9143133
TTTTGTGTGTTTCTTCATTTAAACTTTAATCAAATGGTATACGATTGTGTAACTGAAGTAGATACATACGAGAGCTGCTCTCTTGTATATTCTGTGGTTCT
>35675_Chr17_9143207
CTGCTCTCTTGTATATTCTGTGGTTCTTAATATATTTGTGAATTGCGTGCAATTTTCATCCACATGGTTCACTTTGCTTGTGATGATTTGCACCTTGCAAA
>35676_Chr17_9263703
TGGAAACAGGTTGTCAGCTCAATGGCTTAACGAGGAAATGTTCGAAGTGCACTTTTTGTGTCACCATCATCTCTATCTCGTTTCCTTTTCTAGATATAGGT
>35677_Chr17_9357135
ATGATGTATTTTCAGCCAAATTCGTGCATAATAAAAATCTCAAATGTCCGATAAGTATGATGTAGGTAAACTCACCATTCATTTTTGATTCTTTGGTGAAA
>35678_Chr17_9357270
CTTAAAACTAGTTATTTATTTGTTGCTGAAATATAAACAGTTCTGTTTTTAGATTTCCATGCCATCCGTTCAGTAGCTCATCAACAACAATCGTGTGAGCT
>35679_Chr17_9412783
GCAATATATTGCTCCAGAAAATGAATGAATAATCGCTGAATATTGCTCGTAATGGACAATTATTTATCTTTAGAGGCCACCTTTTTCTGAATTAATTTGTG
>35680_Chr17_9417501
ATTCTGTACTAACCTTGTCTCTTAATAGACATGGCCTCCTTTTCGTTACCATATGCATGTTGGATATTTTTAGAGGTGTGTGGTGCAAGTTCAAGGCCAAA
>35681_Chr17_9433651
TTTTTTAGATCATGCTTTATCTTCTATATATAAAAGTAGCTGATATTTTTATAACTGTTGCTAATTATTTATGGTAGATACTTTGGTTTTTTCTTTATCTT
>35682_Chr17_9433697
TTTTATAACTGTTGCTAATTATTTATGGTAGATACTTTGGTTTTTTCTTTATCTTTTATTGTTGGATAAAAAGAGGAATGTATTAGTAGAAAGAACAAAAA
>35683_Chr17_9454216
AATTAATATTGGTGAGCTCATTTACAGAAATCCAAAGCCACTTTCCTATTATTGGGCTCTCTTTTTTTATTAAAAAAAAAGAAGCAATTATTGAAACTTAA
>35684_Chr17_9454338
GTTGGCTTACATCTGTGAATTTATGCAATTTATGTAGTGTTTATGGTTGTAGTTGTACCGTGTTTTTTTTTTAATAAATTAGTTTAAATTATTTGTTTATA
>35685_Chr17_9495760
GTAGCATATGTTTAAATATAAATATCTAAGGGTGCATATCCATGTTGTCTATCTGGTTATTGCCACCAACCGATTAGCTTTTCCTCCTCTCAAGTGTTGCT
>35686_Chr17_9550064
GTAATTAAGTTGGTATAATAAAAGGGACTTGCACTAGCAAAGCCTTTTTTATGCGTAATCTCTCTCTCTCTCTCTCTATATATATATATATTTTAATTATT
>35687_Chr17_9583850
CTAATGCTTTAATGAATAGCAGCTACTATGCTAAGGGAGCACTTTGTGTTTTTGGCTTTTGACATGTGAAGCTTATAAGTTGTTTTTTAGCTACTGGAGTT
>35688_Chr17_9583888
GCACTTTGTGTTTTTGGCTTTTGACATGTGAAGCTTATAAGTTGTTTTTTAGCTACTGGAGTTCAATGCCCAGGATTGTGCACATTTTTGGACTTTAGGCT
>35689_Chr17_9583976
TGGACTTTAGGCTCAAGATACATCTTATGGATCATTGATGTTTATACCTGACATTTTCAGCTCTTGGTTTTTTTTTTTAATTATGGTGGTTGATATCACAA
>35690_Chr17_9596764
TTGTGTTTTTGGCCTATTGACATGTGAAGCTTAAAAGTTGTTTTTTAGCTACTATGCTAAGGGAGCACTGTGTTTTTGGCCTTTTGACATGTGAAGCTTAA
>35691_Chr17_9596827
AGCACTGTGTTTTTGGCCTTTTGACATGTGAAGCTTAAAAGTTGTATTTTAGCTACTGGAGTTCAAAGCCCGGATTGTGCGCAGTTTTGGACTATAGGCTC
>35692_Chr17_9596859
GCTTAAAAGTTGTATTTTAGCTACTGGAGTTCAAAGCCCGGATTGTGCGCAGTTTTGGACTATAGGCTCAAGATACATCTATGGATCATTGATGTTTATAC
>35693_Chr17_9596912
TTTGGACTATAGGCTCAAGATACATCTATGGATCATTGATGTTTATACCTAACATTTTCAGCTGTCGGTTTTTTTTTAATTATTTTAATTATGGTGGTTGA
>35694_Chr17_9596977
CGGTTTTTTTTTAATTATTTTAATTATGGTGGTTGATATCACAATTCTTCAACTTCATGGTTTAGTTGGGCTGCTGTTGATACATCTTATTCACTGAAAGT
>35695_Chr17_9638051
TAAAATCAGTATGGGGAATTTGATAGTTCTGAATGATAAATTTTCCTTCCAATACTTTTTTTAATTTTCCCTTAAATTTTTCATATATTTTCAATTTGTTA
>35696_Chr17_9831494
TGTGTTGTGTGGTGTGTTTTTTATGATGATCAATGATAATTATCATAGCAAATTGGTTGTGGTTAGATGAATTAGCTGTAATTAGCTTCATGGTTGGATTG
>35697_Chr17_9993412
AATCTGTTGTTCTATTATCAATGAGAATTCGTGTTTTTTTTTGTGAGTTCACCTCTGAGTCTTGTGGGTGGTTGGTTGATGAAAATTGATATCTGACCTGA
>35698_Chr17_9993476
TGGGTGGTTGGTTGATGAAAATTGATATCTGACCTGAGATTTCCTTTTCTAAAATGTTTTGGGTTGTTCTTTAATGGTGATGAGGGAAGAAGCTTGACTTC
>35699_Chr17_10014721
TCTTGTTATATGTAATGTCTGGTGCGCAATAATATCTGTGCACTTCAGTTAGATGCAACTACGTAAACATGAAATATCAATCAAAGACTATTCTCAAAATG
>35700_Chr17_10014766
CAGTTAGATGCAACTACGTAAACATGAAATATCAATCAAAGACTATTCTCAAAATGAAGATCGTAATTACGAGCCGGGCTTGTGATCCTTGCTTCGAATTT
>35701_Chr17_10099844
ATCCAAGTACGTTTCTCCTTGGTAATGAAAATAAATGGTGTTGTGGTATTATATATATGCAGTTCACATTTACTCTATTTTAATGTTGGTATCAGTTTATA
>35702_Chr17_10189382
CCTTTTGTACTAAAATAAATTTGGGAATGGAAATCCAACCTCTTCGTTTTTATTGGGACTTCAAATATATGGAGAGTACTCCCCTGTTTAGCTCACCACTA
>35703_Chr17_10189426
CGTTTTTATTGGGACTTCAAATATATGGAGAGTACTCCCCTGTTTAGCTCACCACTAAATGCATGTTCTATGCTAGCTCTTTTTTGAAGCTCTATATATCA
>35704_Chr17_10202891
GCAAACTGTAATTTGTGAGTAAGATGCTTCAATGTTGACTCTCTTGTTGTAACGATCCTTTCTTTCTCCTTTCTCTTACTGTAGTGCTGTTCTTGATGCAC
>35705_Chr17_10203011
AAGGGAGGTGAACCAAAAATAATTAAATGAATAAAAAGTATGCTTTTATCACATGCATGAAATGTTCAAAAAACAAATAAAATCACATTCTAGGGCTTGGA
>35706_Chr17_10209010
TCATGGAGAATAGTTTTTGTTGAATACAGCTTAATTTGTGAATTATTAATAACACAGCAAACCCAAAATCCAGCATTTATTTTGATTTTTTTCCTTCTTTA
>35707_Chr17_10209178
GAAAAGTAGGAAAAATAAATTTTTTGAGAAGCGGAAGAGCTCAATTGTTTAGCTATTGACAGTCTCAGATGCCTTGATCGAACAACTCTATGGTCTCTATA
>35708_Chr17_10253042
AACTGTAGTATTTTTTCAATGATTATTCAGAAACATGTGAAATTTCTTGCAGATGCTGAGCGAATTTGGTCGATTTTTTAACTGAGAAGGAAGGTTCAAAA
>35709_Chr17_10304446
TTTCTTGTTAGTGGAACTTGTCTTTTAATTATGGAGACCGTGTTTCTTCCATCCTTTGGTGGCTGTATTTCTTGCATCCTATAGCACTTGTATTAAGAGTA
>35710_Chr17_10304555
TTTATTTCCTGCAATTCTCTGCTACACCAATCGAGTTTGATTTTTGAATTTATGCTGGGTTTGATTATTGGAAATTGTTTAGTTGCTCTGCAGTGTTTGAG
>35711_Chr17_10305770
TTATTTGCAACGAAATTAAAAACAATAAACTCTAATAAAGTGCTTCAATCACATCTTCTTGTCGTGTTGGGCATCAAACCCCTTGGCTAGATGAAATTTGT
>35712_Chr17_10344774
TTGATCTTGATTACCTTTGGAATTACTGAACTTCCAGTTGCATAAATATGTTAAAAAAAAAAGAAGCGAGGTTTTTTTTTTTTTTTAGTTATCATCGTGGT
>35713_Chr17_10344887
TAATTGGAAGCGAAGGATTTTCTTAAATATATGCTGTTAAATTACTCTCTACATAACATTTTTTTTCTTTTTGCCTCCCTCTTGTAATTGGATACAATATC
>35714_Chr17_10344968
TTGTAATTGGATACAATATCATCTGCCTATGTTAATTATCAATTTGCTTGTACGCAAATTTGTTAACATTAGGAACTTAGTGTGATAGTAAAGGGTTTGAG
>35715_Chr17_10388289
GATCTAGAAAGTGATTCAGGAGCTTTATATTATTTAAGTATTCTCCCCCCATTTCTCAACCTAGCTAATGTCAAGTTCCCTTGATTTTTTTCCAATGATTC
>35716_Chr17_10388332
TCCCCCCATTTCTCAACCTAGCTAATGTCAAGTTCCCTTGATTTTTTTCCAATGATTCTCATTGTTATTAGAATATCACCACACAAACACACCCACAGGAA
>35717_Chr17_10429236
TGTTCTGTTGACGAAACACTGAAAACCTTTTATCTTTTAGCCATTTTTCTATGTTCTGCGTTGACTCTTGTGCTCATGTTCTTGGCTAGAAACAATCTTTG
>35718_Chr17_10433614
AAATCTTCAATTGGTGGAAGCTGGATAATCAACGTGTATCATTATTTCCCAGATGCTATAAGCTGCGAACAAAATATAAAATTGTAGATGTTTTTTCTTGG
>35719_Chr17_10433668
GCTATAAGCTGCGAACAAAATATAAAATTGTAGATGTTTTTTCTTGGCGCAGATAATCTAGCGGGAGAGAACATATTCATGTGTTAAGGGAGATTCTGATA
>35720_Chr17_10433703
GTTTTTTCTTGGCGCAGATAATCTAGCGGGAGAGAACATATTCATGTGTTAAGGGAGATTCTGATATTCCCCGGAAACTCGAGTACATTCTGGTCTCAAAT
>35721_Chr17_10433840
CTGGGTCTGCCAATTTATGTTTGGGAATAAAGCCTTCAATCGTTATGTCCATTATCATGCCACTGCACATTCTATGGCACCATTCTCGTCACCCATTTGTT
>35722_Chr17_10500005
ATAGGGGAGCAGAATCTCTCTGTAATATATGTGTGTTTAATGTTTCCAGGAAGAATGGAGAATTCAGATGTTGCCCATAAATTTCTTGTTCCTCACTGTCT
>35723_Chr17_10543785
TTTGCTGCTCTAGTCTTTGCAGTCAAGGCGAGGGTATTGTCCTACATCTTTTCTTCCTTTTTTTTTGGCTTTTAATTTCACACAGAAGTTATTTTCCAGAG
>35724_Chr17_10627159
TTTCTGAATCTGTACTTTGAACTTGTATGAAATAGGACACTTGTGGCTTCAGCTTCTTCCTCCTTTGTTTTGGCAGATCAAGAAATCTTGATGTTGAGAAA
>35725_Chr17_10627221
CTTTGTTTTGGCAGATCAAGAAATCTTGATGTTGAGAAATAACTTACTTCAATGAGCAGAGTTCTAAATTGCTATCAGAACAGTCATTTAAGCAACAGAGT
>35726_Chr17_10627247
TGATGTTGAGAAATAACTTACTTCAATGAGCAGAGTTCTAAATTGCTATCAGAACAGTCATTTAAGCAACAGAGTTCAAACAACAACATTATTCATATTTG
>35727_Chr17_10627470
GAAACATGTCTTTGTTTTTCATGTTTTAAAAATATAAAATTATTTAGGTTATTATCTCTTAAATTATATATATATATATATATATATGTGTGTGTGTGTGT
>35728_Chr17_10758427
TGTGTGGAGACTGATGTTTTATAGAATCTTTATTATGGTTCTTTTGTGTCATGATGGATTTTGAAACAAAGCGACAAAAACCTGAGTTGTTTCATATTAAT
>35729_Chr17_10758475
TCATGATGGATTTTGAAACAAAGCGACAAAAACCTGAGTTGTTTCATATTAATCTTCCGTGTTTAATACTATTTCGATTGAATTCTTTTTTTTATATATAT
>35730_Chr17_10763333
AATGATACGATATTCAAAAGGATCAATTGTAGAAATAGCCTTGTTCTGCGAGTACTTCGTTATTAAAAGCAGATTATGCCTCCATCAAACAGGTTCTATTT
>35731_Chr17_10772604
CTTCGGTTGACATTAGATTGCGGATATAGAATTGGACGGAAATTCCTATGAGTATTGATCTTGACATGCCTAATATACAGAGTGTATGCATCTTCTTTTTT
>35732_Chr17_10772761
GTAGTTTGACTTGCAAAAGAAAGCTGCATGACATGATTTTTCATCCTTCTATAATTTATCTTGTGTGTTGTTAAGCTTTCTCTTGTTAAATGTGATGTGTA
>35733_Chr17_10777772
ACTTTCATGGCAGATTGGTAACTGCAATAATTCACAGACCCCTGTTGTCTATGATCGATCAGTTGCTTTACCCTACGATTTTCTATGAAAATCTTGATACA
>35734_Chr17_10777836
GCTTTACCCTACGATTTTCTATGAAAATCTTGATACAAATTAGAAGGTTCAACCTCCTGTATGCCCTCTGCGGAGGATTGTATTTTGCTTCCGTGGCATAA
>35735_Chr17_10777905
GCGGAGGATTGTATTTTGCTTCCGTGGCATAATTTATATTAGTTCCAGTGAAGGATGGAGTACGTGTGTACAACTTGACACTCCACTGTGTTCCTTGTTTC
[truncated: 13,994,215 more chars]
