# Supplementary material for: Alternative Polyadenylation in response to temperature stress contributes to gene regulation in Populus trichocarpa
Source: BMC Genomics. 2021 Jan 14;22:53. doi: 10.1186/s12864-020-07353-9 (PMC7809742; doi:10.1186/s12864-020-07353-9)
Supplement: Supplementary file 3 — Additional file 3: Dataset 2. Identification of shifted PACs under heat stress. [file 12864_2020_7353_MOESM3_ESM.xls]

## Sheet: HT-CK-Shiftgenes
consensus.cluster	chr	start	end	strand	shifting.score	Treatment.position	Control.position	Treatment(TPM)	Control(TPM)	pvalue.KS	A_vs_B	geneid
29	Chr01	494453	494764	+	0.00970126	494510	494497	137.602	36.7194	0	longer	Potri.001G007000.v3.0
156	Chr01	4190766	4191537	+	0	4191062	4191015	837.633	54.6712	0	longer	Potri.001G055300.v3.0
324	Chr01	8430030	8430315	+	0.239401	8430154	8430130	130.696	124.234	0	longer	Potri.001G105900.v3.0
2508	Chr01	31298704	31298993	-	0.0407284	31298798	31298809	341.191	444.713	0	longer	Potri.001G309500.v3.0
3071	Chr02	924764	925056	+	0.120144	924895	924826	786.48	879.431	0	longer	Potri.002G016000.v3.0
5021	Chr03	8253902	8254251	+	0.0171429	8254136	8254104	355.003	35.6995	0	longer	Potri.003G055800.v3.0
6153	Chr03	17807890	17809067	-	0.0831484	17808781	17808849	150.39	23.8676	0	longer	Potri.003G167600.v3.0
7783	Chr05	131837	132060	+	0.320367	131976	131996	131.208	104.242	0	shorter
8405	Chr05	22132482	22132982	+	0.0249186	22132533	22132519	306.919	176.049	0	longer	Potri.005G206900.v3.0
8466	Chr05	23220303	23220500	+	0.0313653	23220432	23220393	189.522	92.4106	0	longer	Potri.005G220700.v3.0
9410	Chr05	25162226	25163205	-	0.0667756	25162235	25162882	850.165	1176.86	0	longer	Potri.005G248100.v3.0
9917	Chr06	11226144	11226610	+	0.500843	11226148	11226255	31.715	23.0516	0	shorter	Potri.006G136100.v3.0
10100	Chr06	21252795	21253031	+	0.13694	21252969	21252890	117.652	205.221	0	longer	Potri.006G196900.v3.0
10142	Chr06	22453926	22455127	+	0.229467	22453936	22454864	93.866	13.0558	0	shorter	Potri.006G209400.v3.0
11198	Chr06	23595170	23596283	-	0.682899	23595851	23596263	95.1449	20.8077	0	longer	Potri.006G224000.v3.0
12018	Chr07	2605220	2606257	-	0.00331022	2605394	2605444	711.029	1537.12	0	longer	Potri.007G033700.v3.0
12206	Chr07	12528828	12529956	-	0.138516	12528998	12529338	224.307	133.414	0	longer	Potri.007G099400.v3.0
16494	Chr10	14954736	14956328	-	0.323986	14955831	14954824	366.257	69.1549	0	shorter	Potri.010G135700.v3.0
19396	Chr13	4290485	4291271	-	0.16454	4291265	4290592	75.7067	16.3197	0	shorter	Potri.013G057400.v3.0
19416	Chr13	4702931	4703474	-	0.0774357	4703077	4702945	1734.86	2487.13	0	shorter	Potri.013G062200.v3.0
19966	Chr14	5838683	5839064	+	0.0419594	5838844	5838819	1144.55	1896.97	0	longer	Potri.014G072300.v3.0
22475	Chr16	169901	171392	-	0.74149	170299	171367	38.8764	19.7877	0	longer	Potri.016G003500.v3.0
24119	Chr18	14442975	14443706	+	0.0135733	14443069	14443043	1462.47	238.88	0	longer	Potri.018G120400.v3.0
17124	Chr11	8121397	8121528	+	0.232051	8121445	8121416	109.979	94.8585	1.11022e-16	longer	Potri.011G081400.v3.0
17532	Chr11	5085419	5086197	-	0.888889	5085429	5086124	9.20757	13.2598	2.22045e-16	longer	Potri.011G057700.v3.0
7915	Chr05	3798923	3798989	+	0.00783319	3798925	3798985	175.2	45.0833	3.33067e-16	shorter	Potri.005G053200.v3.0
3673	Chr02	14025885	14026148	+	0.0950722	14025922	14026014	250.395	297.019	9.99201e-16	shorter	Potri.002G180400.v3.0
10826	Chr06	9057310	9057599	-	0.150151	9057392	9057463	198.73	173.805	3.44169e-15	longer	Potri.006G115400.v3.0
13772	Chr08	12417950	12418120	-	0.201614	12417993	12418097	117.908	138.31	3.66374e-15	longer	Potri.008G182300.v3.0
24056	Chr18	13026812	13027045	+	0.569201	13026994	13026856	16.369	24.6836	2.20934e-14	longer	Potri.018G102800.v3.0
17149	Chr11	11459259	11459827	+	0.454607	11459261	11459369	29.9246	27.9476	1.43774e-13	shorter	Potri.011G094100.v3.0
19919	Chr14	4235233	4235461	+	0.0274152	4235368	4235333	102.818	150.142	1.66422e-13	longer	Potri.014G053700.v3.0
13440	Chr08	5254048	5255546	-	0.57673	5254823	5254049	174.432	7.95588	1.79634e-13	shorter	Potri.008G083400.v3.0
14361	Chr09	10334268	10334547	+	0.0401545	10334415	10334480	1120.77	1043.85	2.58904e-13	shorter	Potri.009G124100.v3.0
3681	Chr02	14354142	14354212	+	0.545696	14354211	14354155	18.9267	6.5279	3.50386e-13	longer	Potri.002G183500.v3.0
448	Chr01	11675254	11675720	+	0.217457	11675720	11675269	40.411	27.5396	5.19584e-13	longer	Potri.001G143600.v3.0
3506	Chr02	9520294	9520417	+	0.231233	9520337	9520296	94.3776	102.814	1.78746e-12	longer	Potri.002G126900.v3.0
1293	Chr01	41912688	41913071	+	0.266573	41912914	41912752	66.4991	52.8352	4.65739e-12	longer	Potri.001G398100.v3.0
20537	Chr14	3698219	3698488	-	0.32453	3698254	3698422	25.5766	47.3273	6.5421e-12	longer	Potri.014G047500.v3.0
10334	Chr06	26470077	26470393	+	0.0300602	26470209	26470100	10.2306	40.7994	1.48426e-11	longer	Potri.006G261300.v3.0
2785	Chr01	40843440	40843710	-	0.238454	40843555	40843600	95.4006	87.9227	1.81954e-11	longer	Potri.001G390400.v3.0
5704	Chr03	5843216	5843762	-	0.0005823	5843696	5843724	444.521	792.528	2.79785e-11	longer	Potri.003G043700.v3.0
8253	Chr05	16608902	16609284	+	0.328624	16609154	16608919	14.8344	30.8035	6.00472e-11	longer	Potri.005G162300.v3.0
7183	Chr04	3780471	3780733	-	0.0298496	3780665	3780646	124.046	199.713	7.51893e-11	shorter	Potri.004G048900.v3.0
12713	Chr08	6354416	6354847	+	0.136962	6354688	6354435	164.969	142.798	8.96083e-11	longer	Potri.008G100800.v3.0
17766	Chr11	16201560	16201704	-	0.141529	16201578	16201702	25.065	56.3031	1.00472e-10	longer	Potri.011G139800.v3.0
9264	Chr05	22452304	22452542	-	0.86012	22452542	22452321	5.11531	12.6478	1.09595e-10	shorter	Potri.005G210500.v3.0
7117	Chr04	2287101	2287566	-	0.00757959	2287199	2287299	506.16	870.659	1.22425e-10	longer	Potri.004G031500.v3.0
15759	Chr10	18628689	18629036	+	0.104601	18628915	18628892	207.17	233.576	1.52474e-10	longer	Potri.010G191200.v3.0
6805	Chr04	18101148	18101319	+	0.00209514	18101264	18101288	174.432	326.803	1.67653e-10	shorter	Potri.004G160300.v3.0
19863	Chr14	3082092	3082612	+	0.0913695	3082512	3082095	21.9959	43.4513	9.36667e-10	longer
25611	scaffold_2813	1121	1661	-	0.0343921	1160	1653	25.3208	74.8669	1.3171e-09	longer
11345	Chr06	26337131	26337450	-	0.0127389	26337171	26337183	154.482	64.055	1.85977e-09	longer	Potri.006G260000.v3.0
13308	Chr08	2912263	2912730	-	0.514669	2912275	2912673	14.8344	12.6478	2.2728e-09	longer	Potri.008G049500.v3.0
843	Chr01	27109751	27110019	+	0.132643	27109883	27109823	168.038	194.613	2.48935e-09	longer	Potri.001G261800.v3.0
12566	Chr08	3364322	3364799	+	0.43283	3364788	3364327	18.9267	3.05995	2.63397e-09	longer	Potri.008G057000.v3.0
17883	Chr12	1431177	1431316	+	0.166677	1431283	1431270	53.7108	80.5788	2.64074e-09	longer	Potri.012G014500.v3.0
16380	Chr10	12815380	12815651	-	0.0611735	12815382	12815540	66.4991	46.9193	6.09007e-09	longer	Potri.010G108800.v3.0
15402	Chr10	11458907	11459043	+	0.00106131	11459002	11458973	341.447	475.925	6.85008e-09	longer	Potri.010G091000.v3.0
11293	Chr06	25394743	25395030	-	0.434379	25394798	25395014	21.2286	15.7078	7.0117e-09	longer	Potri.006G246800.v3.0
8642	Chr05	1398802	1398944	-	0.724138	1398805	1398931	7.41721	10.1998	8.73359e-09	longer	Potri.005G017300.v3.0
960	Chr01	29994277	29994546	+	0	29994459	29994366	238.885	16.3197	9.92807e-09	longer	Potri.001G295500.v3.0
1670	Chr01	4086615	4086924	-	0.186608	4086921	4086699	43.4802	27.1316	1.12795e-08	shorter	Potri.001G053500.v3.0
24008	Chr18	11495920	11496177	+	0.297901	11496053	11495964	43.9917	40.7994	1.44417e-08	longer	Potri.018G087900.v3.0
8255	Chr05	16706541	16707018	+	0.0532377	16706930	16706899	347.33	389.43	1.51681e-08	longer	Potri.005G162600.v3.0
8255	Chr05	16706541	16707018	+	0.0532377	16706930	16706899	347.33	389.43	1.51681e-08	longer	Potri.005G162700.v3.0
8788	Chr05	5012711	5013347	-	0.393312	5012712	5013285	20.4613	24.6836	1.68343e-08	longer	Potri.005G070100.v3.0
25290	Chr19	14694197	14694775	-	0.724497	14694198	14694671	5.37108	8.56787	2.14818e-08	longer	Potri.019G119500.v3.0
12170	Chr07	11284605	11284669	-	0.0224897	11284611	11284630	57.5473	124.234	2.68974e-08	longer	Potri.007G086800.v3.0
21148	Chr15	3031652	3031926	+	0	3031849	3031694	51.6647	16.7277	2.67747e-08	longer	Potri.015G035000.v3.0
21148	Chr15	3031652	3031926	+	0	3031849	3031694	51.6647	16.7277	2.67747e-08	longer	Potri.015G035100.v3.0
14864	Chr09	8681843	8682074	-	0.205515	8682008	8681961	76.9855	83.6387	2.78304e-08	shorter	Potri.009G096300.v3.0
12750	Chr08	7134976	7135393	+	0.364372	7135226	7135350	7.16144	25.9076	3.47936e-08	shorter	Potri.008G111800.v3.0
2243	Chr01	23471271	23471408	-	0.116633	23471275	23471362	50.1301	75.2748	3.84336e-08	longer	Potri.001G224100.v3.0
13073	Chr08	13537033	13537503	+	0.553574	13537503	13537036	7.67297	18.7677	4.30653e-08	longer	Potri.008G194000.v3.0
6331	Chr04	201020	201405	+	0.0187793	201297	201083	107.933	43.4513	5.87057e-08	longer	Potri.004G002900.v3.0
8537	Chr05	24587782	24588104	+	0.00051858	24587931	24587884	1086.24	1354.95	7.29703e-08	longer	Potri.005G239300.v3.0
14837	Chr09	8161807	8162461	-	0.269781	8162298	8161853	23.7862	18.5637	8.13788e-08	shorter	Potri.009G088100.v3.0
23988	Chr18	11157954	11158073	+	0.45326	11157998	11158040	17.3921	19.1757	8.94809e-08	shorter	Potri.018G084500.v3.0
22012	Chr16	274209	274543	+	0.749508	274537	274213	7.41721	4.69193	9.96579e-08	longer	Potri.016G005500.v3.0
2143	Chr01	17234257	17234486	-	0.373571	17234484	17234273	27.6227	27.5396	1.01966e-07	shorter	Potri.001G191100.v3.0
420	Chr01	10853160	10853305	+	0.0485553	10853250	10853294	42.4571	64.055	1.47929e-07	shorter	Potri.001G135200.v3.0
9501	Chr06	979700	979973	+	0.2145	979926	979703	14.5786	36.5154	2.36835e-07	longer	Potri.006G014400.v3.0
14763	Chr09	6633142	6633734	-	0.0093334	6633229	6633300	137.346	277.232	2.80044e-07	longer	Potri.009G065800.v3.0
20962	Chr14	13449619	13450019	-	0.0617512	13449709	13449779	249.116	283.556	2.82424e-07	longer	Potri.014G168300.v3.0
9398	Chr05	25021052	25021324	-	0.0429311	25021201	25021267	135.556	44.6753	2.86339e-07	longer	Potri.005G246200.v3.0
23757	Chr18	1069498	1070153	+	0.00678123	1069968	1069895	417.154	1227.86	3.61291e-07	longer	Potri.018G013800.v3.0
2494	Chr01	30724968	30725081	-	0.148525	30725004	30724973	47.3167	78.1308	4.1569e-07	shorter	Potri.001G304100.v3.0
12819	Chr08	8360071	8360406	+	0.516867	8360379	8360237	9.20757	17.3397	5.05379e-07	longer	Potri.008G128400.v3.0
18841	Chr13	3181515	3181699	+	0.0244284	3181652	3181610	26.3439	9.58785	5.93921e-07	longer	Potri.013G045000.v3.0
498	Chr01	12936728	12937208	+	0.818182	12937188	12936885	2.81342	8.36387	6.75768e-07	longer	Potri.001G156000.v3.0
13201	Chr08	983385	983533	-	0.375384	983528	983439	20.2055	22.6437	7.4914e-07	shorter	Potri.008G018600.v3.0
13235	Chr08	1680868	1680928	-	0.10465	1680889	1680916	25.5766	51.6112	8.02157e-07	longer	Potri.008G030600.v3.0
13138	Chr08	18270595	18270675	+	0.596174	18270675	18270599	8.44027	3.67194	8.71785e-07	longer	Potri.008G219100.v3.0
15950	Chr10	21923245	21923933	+	0.00934304	21923558	21923584	1118.46	1338.63	9.04778e-07	shorter	Potri.010G243100.v3.0
13383	Chr08	4052991	4053115	-	0.379755	4053000	4053094	16.8805	12.8518	9.79392e-07	longer	Potri.008G066700.v3.0
9035	Chr05	11898335	11898574	-	0.147877	11898339	11898370	86.4488	93.8386	1.01668e-06	longer	Potri.005G141100.v3.0
22242	Chr16	6310341	6310493	+	0.206023	6310467	6310409	48.5955	58.9551	1.15829e-06	longer	Potri.016G081300.v3.0
15614	Chr10	15947570	15948005	+	0.722053	15947900	15947572	5.88261	6.5279	1.16749e-06	longer	Potri.010G151000.v3.0
719	Chr01	23795989	23796224	+	0.225451	23796221	23796086	4.09225	30.5995	1.18626e-06	longer	Potri.001G226400.v3.0
719	Chr01	23795989	23796224	+	0.225451	23796221	23796086	4.09225	30.5995	1.18626e-06	longer	Potri.001G226500.v3.0
10221	Chr06	24014879	24015008	+	0.336546	24014993	24014890	19.9497	25.7036	1.2908e-06	longer	Potri.006G229200.v3.0
24897	Chr19	11933080	11933144	+	0.582914	11933143	11933088	12.7883	3.67194	1.31438e-06	longer	Potri.019G087400.v3.0
24897	Chr19	11933080	11933144	+	0.582914	11933143	11933088	12.7883	3.67194	1.31438e-06	longer	Potri.019G087500.v3.0
24897	Chr19	11933080	11933144	+	0.582914	11933143	11933088	12.7883	3.67194	1.31438e-06	longer	Potri.019G087600.v3.0
523	Chr01	13612062	13612490	+	0.229589	13612135	13612145	49.3628	53.2432	1.38466e-06	shorter	Potri.001G162800.v3.0
18394	Chr12	3274552	3274669	-	0.207307	3274553	3274639	19.9497	11.2198	1.58334e-06	longer	Potri.012G036700.v3.0
24109	Chr18	14076149	14076619	+	0.037037	14076222	14076196	137.09	22.0317	2.02577e-06	longer	Potri.018G116300.v3.0
24109	Chr18	14076149	14076619	+	0.037037	14076222	14076196	137.09	22.0317	2.02577e-06	longer	Potri.018G116400.v3.0
2618	Chr01	34723630	34723836	-	0.109196	34723652	34723765	20.9728	34.4755	2.11348e-06	longer	Potri.001G342200.v3.0
2522	Chr01	32112268	32112796	-	0.224716	32112307	32112370	42.4571	35.9034	2.28318e-06	longer	Potri.001G315400.v3.0
7967	Chr05	5194623	5195148	+	0	5194972	5194731	7.67297	45.4913	2.45254e-06	longer	Potri.005G071900.v3.0
3937	Chr02	24585217	24585411	+	0.291988	24585398	24585219	29.1573	32.6395	2.64389e-06	longer	Potri.002G256900.v3.0
24418	Chr18	10538546	10538937	-	0.0903974	10538556	10538599	33.2495	61.4031	2.64329e-06	longer	Potri.018G079700.v3.0
25433	scaffold_158	13004	13236	+	0.109804	13121	13047	55.2454	72.2149	2.73382e-06	longer	Potri.T106100.v3.0
16076	Chr10	4049046	4049234	-	0.0087767	4049178	4049081	175.2	212.973	3.13427e-06	shorter	Potri.010G029100.v3.0
17703	Chr11	14358128	14358431	-	0.156394	14358186	14358399	31.9707	43.2473	3.1727e-06	longer	Potri.011G118200.v3.0
10944	Chr06	11963144	11963875	-	0.852497	11963145	11963858	4.34802	3.46795	3.57285e-06	longer	Potri.006G141800.v3.0
4487	Chr02	10636668	10636836	-	0.00107257	10636789	10636832	25.8323	47.3273	3.80147e-06	longer	Potri.002G143100.v3.0
14866	Chr09	8711751	8711894	-	0.281529	8711866	8711881	21.7401	25.7036	3.96167e-06	longer	Potri.009G097000.v3.0
22760	Chr16	9298273	9298404	-	0.332529	9298286	9298385	11.2537	23.2556	4.10882e-06	longer	Potri.016G096800.v3.0
20208	Chr14	10653703	10653925	+	0.0260704	10653833	10653798	84.9142	157.69	5.3419e-06	longer	Potri.014G139500.v3.0
14131	Chr09	6233615	6233712	+	0.325602	6233697	6233630	10.2306	22.2357	5.88198e-06	longer	Potri.009G060200.v3.0
23086	Chr17	8763630	8763833	+	0.166186	8763815	8763758	65.9876	57.3231	6.07584e-06	longer	Potri.017G075200.v3.0
260	Chr01	7027494	7027901	+	0.00600601	7027657	7027496	163.179	67.931	7.36171e-06	longer	Potri.001G088800.v3.0
5345	Chr03	16088090	16088599	+	0.420801	16088105	16088136	12.5325	16.5237	7.53428e-06	shorter	Potri.003G144500.v3.0
346	Chr01	8918021	8918202	+	0.414515	8918046	8918189	17.3921	8.97586	7.87701e-06	shorter	Potri.001G111800.v3.0
13104	Chr08	14551713	14551883	+	0.1	14551873	14551838	5.11531	72.2149	8.02814e-06	longer	Potri.008G203000.v3.0
13104	Chr08	14551713	14551883	+	0.1	14551873	14551838	5.11531	72.2149	8.02814e-06	longer	Potri.008G203100.v3.0
3382	Chr02	6864710	6864865	+	0.0205761	6864788	6864773	76.474	42.0234	8.17961e-06	longer	Potri.002G095300.v3.0
14241	Chr09	8177871	8178627	+	0.119343	8178579	8178549	83.3796	105.058	8.62806e-06	longer	Potri.009G088400.v3.0
21718	Chr15	7977072	7977251	-	0.12175	7977143	7977211	120.977	134.638	9.26144e-06	longer	Potri.015G058500.v3.0
20550	Chr14	4182360	4182679	-	0.0172595	4182477	4182389	65.9876	133.006	9.40436e-06	shorter	Potri.014G052900.v3.0
5000	Chr03	7598195	7598326	+	0.442324	7598298	7598240	10.7422	4.48793	9.50701e-06	longer	Potri.003G051400.v3.0
4448	Chr02	9956264	9956329	-	0.30356	9956284	9956313	26.5996	23.4596	9.88851e-06	longer	Potri.002G133500.v3.0
24055	Chr18	13017782	13018084	+	0.0381447	13017836	13017815	69.5683	88.9426	1.00966e-05	longer	Potri.018G102700.v3.0
25111	Chr19	8096571	8096707	-	0.346485	8096588	8096658	12.2768	20.3997	1.0754e-05	longer	Potri.019G053100.v3.0
18793	Chr13	1830368	1830590	+	0.0802353	1830415	1830393	231.98	207.057	1.10475e-05	longer	Potri.013G027600.v3.0
16965	Chr11	1890832	1891134	+	0.0146319	1891111	1890850	21.2286	47.1233	1.172e-05	longer	Potri.011G022500.v3.0
7176	Chr04	3685642	3685733	-	0.0179464	3685645	3685730	17.1363	37.5354	1.2345e-05	longer
19823	Chr14	2458919	2459130	+	0.215751	2459103	2458957	33.2495	28.1516	1.23428e-05	longer	Potri.014G029000.v3.0
18693	Chr12	15687608	15687794	-	0.148374	15687683	15687783	59.0819	42.0234	1.26111e-05	longer	Potri.012G144600.v3.0
3547	Chr02	10655021	10655194	+	0.341005	10655154	10655189	14.3229	16.7277	1.35435e-05	shorter	Potri.002G143300.v3.0
25889	scaffold_954	3668	4090	+	0.0474082	3708	3689	40.9225	21.8277	1.38398e-05	longer	Potri.T168800.v3.0
12826	Chr08	8629384	8629603	+	0.00891827	8629534	8629476	69.3125	233.78	1.4257e-05	longer	Potri.008G131100.v3.0
13608	Chr08	8644859	8645014	-	0.0228511	8644937	8644977	38.1091	150.346	1.45583e-05	longer	Potri.008G131300.v3.0
2103	Chr01	15589941	15590301	-	0.0786718	15590190	15590164	159.854	149.53	1.47102e-05	shorter	Potri.001G180100.v3.0
11048	Chr06	18903545	18903627	-	0.364949	18903547	18903606	14.0671	16.3197	1.54033e-05	longer	Potri.006G176500.v3.0
8470	Chr05	23329155	23329578	+	0.342935	23329156	23329259	12.7883	9.17986	1.59839e-05	shorter	Potri.005G222100.v3.0
14191	Chr09	7430121	7431562	+	0.150885	7430747	7430431	75.7067	79.5588	1.59463e-05	longer	Potri.009G076600.v3.0
23993	Chr18	11229862	11230099	+	0.383935	11230082	11229957	6.13838	26.7236	1.62322e-05	longer	Potri.018G085500.v3.0
8801	Chr05	5322886	5323223	-	0.0825982	5322967	5323112	20.9728	11.4238	1.68699e-05	longer	Potri.005G073000.v3.0
4405	Chr02	9038373	9038610	-	0.137107	9038382	9038539	48.5955	60.5871	1.7159e-05	longer	Potri.002G120600.v3.0
10610	Chr06	4346366	4346590	-	0.0385432	4346552	4346498	59.3376	87.3107	1.96002e-05	shorter	Potri.006G059700.v3.0
13624	Chr08	8935549	8936312	-	0.535714	8935551	8936174	7.16144	14.4838	1.97407e-05	longer	Potri.008G134600.v3.0
7136	Chr04	2683020	2683122	-	0.0188679	2683060	2683094	27.1112	44.0633	2.01823e-05	longer	Potri.004G035900.v3.0
22462	Chr16	26030	26188	-	0.00352013	26051	26167	29.4131	47.5313	2.05388e-05	longer	Potri.016G000400.v3.0
3989	Chr02	410335	410560	-	0.462669	410560	410336	16.369	1.42798	2.09955e-05	shorter	Potri.002G007600.v3.0
18556	Chr12	12160566	12160863	-	0.0537423	12160811	12160581	40.411	57.7311	2.26219e-05	shorter
8861	Chr05	6545599	6545803	-	0.0434783	6545630	6545707	11.7652	57.1191	2.57637e-05	longer	Potri.005G087500.v3.0
7643	Chr04	21423425	21423568	-	0.320031	21423509	21423565	15.0902	18.1557	2.68107e-05	longer	Potri.004G204300.v3.0
10870	Chr06	10075182	10075328	-	0.26506	10075253	10075226	26.0881	35.2915	2.68763e-05	shorter	Potri.006G125300.v3.0
15931	Chr10	21674849	21675082	+	0.150468	21674881	21674870	9.20757	24.4796	2.69309e-05	longer	Potri.010G237500.v3.0
4214	Chr02	4924949	4925255	-	0.555618	4925246	4924956	6.64991	4.48793	2.75275e-05	shorter
5349	Chr03	16137731	16138273	+	0.3496	16137799	16137734	20.4613	20.1957	2.74845e-05	longer	Potri.003G145200.v3.0
23460	Chr17	5861147	5861299	-	0.226298	5861240	5861292	29.6688	38.3514	2.78664e-05	longer	Potri.017G062800.v3.0
8378	Chr05	21462972	21463189	+	0.143253	21463067	21463088	109.212	106.282	3.02716e-05	shorter	Potri.005G198700.v3.0
9535	Chr06	1754769	1755829	+	0.00300277	1755407	1755430	105.631	66.911	3.05394e-05	shorter	Potri.006G025600.v3.0
5895	Chr03	12222520	12223106	-	0.588235	12223085	12223022	4.34802	56.0991	3.08422e-05	shorter	Potri.003G095500.v3.0
7294	Chr04	7071673	7072171	-	0.0764669	7071850	7071876	74.9394	90.7786	3.18439e-05	longer	Potri.004G085300.v3.0
9192	Chr05	20913178	20913417	-	0.507148	20913179	20913411	7.67297	9.99585	3.26723e-05	longer	Potri.005G192000.v3.0
2827	Chr01	42366682	42366767	-	0.10085	42366724	42366759	26.0881	39.3714	3.57677e-05	longer	Potri.001G402500.v3.0
16195	Chr10	8832194	8832588	-	0.0451353	8832281	8832586	58.3146	16.9317	3.81434e-05	longer	Potri.010G059600.v3.0
14055	Chr09	4859439	4859769	+	0.182375	4859764	4859440	48.084	25.0916	3.88278e-05	longer	Potri.009G041400.v3.0
21484	Chr15	14039162	14039333	+	0.10017	14039315	14039289	32.2265	44.4713	3.92424e-05	longer	Potri.015G128600.v3.0
22671	Chr16	4748079	4748316	-	0.0544463	4748234	4748220	40.9225	19.1757	3.92561e-05	shorter	Potri.016G066800.v3.0
10214	Chr06	23906543	23906818	+	0.0564075	23906769	23906604	45.5263	57.1191	4.05178e-05	longer	Potri.006G227700.v3.0
9453	Chr05	25831484	25831936	-	0.565217	25831936	25831488	5.88261	12.8518	4.22345e-05	shorter	Potri.005G259700.v3.0
21515	Chr15	14709300	14709392	+	0.0409637	14709355	14709314	38.8764	78.1308	4.31482e-05	longer	Potri.015G138500.v3.0
5084	Chr03	10140125	10140250	+	0.1428	10140226	10140183	46.8051	59.3631	4.37682e-05	longer	Potri.003G072500.v3.0
16271	Chr10	10678928	10679174	-	0.0289984	10678953	10679012	58.8261	93.6346	4.94251e-05	longer	Potri.010G080700.v3.0
8612	Chr05	22835	23087	-	0.0262172	23019	23033	68.2894	143.002	5.07525e-05	longer	Potri.005G000500.v3.0
6402	Chr04	2406261	2406347	+	0.0279322	2406265	2406275	43.9917	20.8077	5.22982e-05	shorter	Potri.004G033000.v3.0
12498	Chr08	2280176	2280349	+	0.0811378	2280292	2280228	157.04	143.206	5.21969e-05	longer	Potri.008G040300.v3.0
25171	Chr19	10761234	10761574	-	0.0632639	10761239	10761380	29.4131	13.6678	5.31138e-05	longer	Potri.019G073700.v3.0
18290	Chr12	15350810	15351149	+	0.149916	15350876	15351123	35.8072	9.17986	6.18123e-05	shorter	Potri.012G138900.v3.0
13792	Chr08	12929813	12929959	-	0.0952592	12929823	12929941	3.83649	22.8476	6.24649e-05	longer
10084	Chr06	20841375	20841545	+	0.0717152	20841539	20841451	10.7422	49.7752	6.41743e-05	longer	Potri.006G193600.v3.0
16731	Chr10	19659190	19660264	-	0.104448	19659813	19660260	14.3229	1.42798	6.58401e-05	longer	Potri.010G205900.v3.0
14933	Chr09	9730739	9730892	-	0.170239	9730808	9730833	74.4278	75.8868	6.67299e-05	longer	Potri.009G115000.v3.0
25725	scaffold_47	78830	79199	+	0.582803	78898	78835	5.62685	6.5279	6.87633e-05	longer
19463	Chr13	6499300	6499425	-	0.384869	6499309	6499393	15.6017	15.7078	7.20169e-05	longer	Potri.013G076000.v3.0
2245	Chr01	23517223	23517348	-	0.00933223	23517254	23517300	241.443	308.851	7.39342e-05	longer	Potri.001G224700.v3.0
11631	Chr07	8029127	8029350	+	0.9	8029330	8029147	2.55766	3.46795	7.43406e-05	longer	Potri.007G063700.v3.0
1380	Chr01	46803444	46803598	+	0.104417	46803447	46803581	22.2516	49.7752	7.5164e-05	shorter	Potri.001G436700.v3.0
10533	Chr06	3070661	3071011	-	0.808602	3070941	3071007	3.58072	3.46795	8.23799e-05	longer	Potri.006G043400.v3.0
5104	Chr03	10749750	10750232	+	0.75	10750232	10749751	6.13838	1.63197	8.35399e-05	longer
17267	Chr11	15893098	15893454	+	0.0210256	15893131	15893186	439.15	485.717	8.58376e-05	shorter	Potri.011G134900.v3.0
10608	Chr06	4336179	4336389	-	0.428949	4336194	4336360	11.5095	11.0158	8.87446e-05	longer	Potri.006G059600.v3.0
1160	Chr01	36164560	36164727	+	0.0309906	36164682	36164655	42.4571	87.3107	9.13353e-05	longer	Potri.001G353900.v3.0
4468	Chr02	10215617	10215869	-	0.0165534	10215653	10215855	13.8113	30.5995	9.10336e-05	longer	Potri.002G137700.v3.0
11201	Chr06	23614606	23614986	-	0.269728	23614770	23614809	8.1845	19.3797	9.13088e-05	longer	Potri.006G224200.v3.0
8048	Chr05	7092521	7093045	+	0.00243864	7092628	7092645	21.2286	49.7752	9.74271e-05	shorter	Potri.005G094600.v3.0
15356	Chr10	10302734	10303037	+	0.321796	10303001	10302735	16.8805	20.1957	0.000100451	longer	Potri.010G077700.v3.0
7752	Chr04	23992119	23992283	-	0.0732799	23992238	23992213	49.3628	27.1316	0.000103164	shorter	Potri.004G233900.v3.0
19142	Chr13	14867049	14867508	+	0.345755	14867500	14867050	13.2998	11.0158	0.000113954	longer	Potri.013G142000.v3.0
12088	Chr07	6037984	6038282	-	0.196753	6038260	6038278	41.434	21.2157	0.000114729	longer	Potri.007G057100.v3.0
24481	Chr18	12268584	12268821	-	0.114709	12268783	12268800	42.7129	60.7911	0.000118827	longer	Potri.018G093800.v3.0
5083	Chr03	10127872	10128147	+	0.727273	10127873	10128023	2.81342	11.4238	0.000119431	shorter	Potri.003G072300.v3.0
13169	Chr08	256311	256639	-	0.51787	256610	256313	3.06919	6.93589	0.000120249	shorter	Potri.008G004500.v3.0
13808	Chr08	13505951	13506083	-	0.167101	13505999	13506016	20.717	14.4838	0.000120321	longer	Potri.008G193800.v3.0
6335	Chr04	254669	254805	+	0.0751027	254769	254740	79.7989	62.015	0.000127392	longer	Potri.004G003800.v3.0
3938	Chr02	24609796	24609977	+	0.280781	24609934	24609860	20.9728	28.1516	0.000128725	longer	Potri.002G257200.v3.0
18906	Chr13	4932388	4932558	+	0.226564	4932540	4932444	32.2265	27.1316	0.000131734	longer	Potri.013G064200.v3.0
14154	Chr09	6638451	6638594	+	0.194824	6638553	6638506	34.0168	30.1915	0.000133775	longer	Potri.009G065900.v3.0
6031	Chr03	15037518	15037624	-	0.144511	15037618	15037591	27.6227	64.259	0.000139613	shorter	Potri.003G130900.v3.0
9076	Chr05	14483796	14483943	-	0.13484	14483896	14483833	28.39	11.6278	0.000145934	shorter	Potri.005G153200.v3.0
25300	Chr19	15195831	15195955	-	0.312607	15195833	15195949	14.5786	11.2198	0.000148477	longer	Potri.019G124000.v3.0
2591	Chr01	33881892	33882032	-	0.117509	33881901	33881921	41.1783	29.1716	0.000149638	longer	Potri.001G335600.v3.0
9429	Chr05	25446171	25446441	-	0.818182	25446441	25446174	5.11531	2.24397	0.000149484	shorter
7264	Chr04	6338739	6338982	-	0.0266232	6338899	6338930	20.717	35.4955	0.000150221	longer	Potri.004G076000.v3.0
13835	Chr08	13963782	13964063	-	0.509945	13963784	13963944	6.64991	4.89592	0.000157016	longer	Potri.008G199000.v3.0
1472	Chr01	50146344	50146503	+	0.0668959	50146481	50146374	5.37108	17.3397	0.000168846	longer	Potri.001G469200.v3.0
6371	Chr04	1178399	1178485	+	0.105059	1178480	1178426	21.7401	34.0675	0.000170302	longer	Potri.004G017700.v3.0
16104	Chr10	6282826	6283258	-	0.734136	6283255	6282837	1.53459	7.95588	0.000172082	shorter	Potri.010G036400.v3.0
1738	Chr01	5829961	5830017	-	0.665661	5829971	5830011	4.34802	3.05995	0.000179254	longer	Potri.001G073500.v3.0
25792	scaffold_61	149979	150090	-	0.537881	150088	149981	7.16144	5.30392	0.000179318	shorter	Potri.T061100.v3.0
4002	Chr02	703823	704028	-	0.0136216	703921	703942	198.73	93.4306	0.000180511	longer	Potri.002G012000.v3.0
20761	Chr14	8939651	8939985	-	0.0140539	8939683	8939939	261.137	375.15	0.000189802	longer	Potri.014G114700.v3.0
20137	Chr14	9430159	9430548	+	0.509747	9430548	9430337	5.62685	7.95588	0.000192218	longer	Potri.014G121800.v3.0
22779	Chr16	10030518	10030641	-	0.321444	10030527	10030636	2.55766	15.7078	0.00019624	longer	Potri.016G102100.v3.0
24827	Chr19	9418995	9419050	+	0	9419012	9419001	8.69603	27.7436	0.00019738	longer	Potri.019G061600.v3.0
7718	Chr04	23269334	23269427	-	0.347095	23269427	23269396	11.5095	17.3397	0.000208058	shorter	Potri.004G227600.v3.0
11297	Chr06	25437475	25437697	-	0.374245	25437634	25437602	12.2768	8.15987	0.000208928	shorter	Potri.006G247300.v3.0
23116	Chr17	10304425	10304596	+	0.0930144	10304517	10304555	34.0168	50.1832	0.00021294	shorter	Potri.017G085500.v3.0
17189	Chr11	13377240	13377290	+	0.46738	13377289	13377275	6.90567	8.97586	0.00022009	longer	Potri.011G109300.v3.0
5115	Chr03	11023027	11023090	+	0.107705	11023061	11023050	10.9979	25.9076	0.000227839	longer	Potri.003G082500.v3.0
5389	Chr03	16954792	16955014	+	0.0758494	16954928	16954965	11.7652	22.0317	0.000231677	shorter	Potri.003G157100.v3.0
23371	Chr17	2751694	2751866	-	0.46268	2751697	2751866	9.20757	6.93589	0.000239308	longer	Potri.017G031700.v3.0
3709	Chr02	15076158	15076529	+	0.0488028	15076283	15076327	18.1594	62.015	0.000246192	shorter	Potri.002G190500.v3.0
9451	Chr05	25827335	25827561	-	0.0478101	25827493	25827524	16.1132	35.6995	0.000245844	longer	Potri.005G259600.v3.0
12106	Chr07	8187069	8187330	-	0.471803	8187281	8187328	9.20757	7.34389	0.00024682	longer	Potri.007G064800.v3.0
4972	Chr03	5823357	5823483	+	0	5823476	5823443	7.92874	23.2556	0.000248376	longer	Potri.003G043500.v3.0
7444	Chr04	16472404	16472582	-	0.0862875	16472453	16472565	26.8554	36.1074	0.000249	longer	Potri.004G141400.v3.0
9562	Chr06	2554942	2555097	+	0.312685	2555080	2554984	17.3921	18.9717	0.000252059	longer	Potri.006G037100.v3.0
12028	Chr07	2780866	2780998	-	0.0439005	2780879	2780949	8.1845	22.0317	0.000257764	longer	Potri.007G036100.v3.0
11789	Chr07	13733609	13733687	+	0.352327	13733673	13733625	9.46333	12.8518	0.000265607	longer	Potri.007G116500.v3.0
11789	Chr07	13733609	13733687	+	0.352327	13733673	13733625	9.46333	12.8518	0.000265607	longer	Potri.007G116600.v3.0
9308	Chr05	23301432	23301659	-	0.125518	23301459	23301472	72.1259	66.503	0.000268868	longer	Potri.005G221600.v3.0
20566	Chr14	4587837	4588017	-	0.163457	4587847	4587965	52.9435	47.1233	0.000278887	longer	Potri.014G059000.v3.0
14752	Chr09	6450129	6450259	-	0.448276	6450133	6450151	7.41721	18.7677	0.000283404	longer	Potri.009G063100.v3.0
14028	Chr09	4349875	4350458	+	0.0644315	4349921	4349942	83.1239	62.423	0.000289145	shorter	Potri.009G033300.v3.0
23653	Chr17	13988483	13988576	-	0.128451	13988485	13988546	13.2998	19.3797	0.00030598	longer	Potri.017G128800.v3.0
13519	Chr08	6739155	6739445	-	0.129008	6739158	6739212	49.8743	64.871	0.000310493	longer	Potri.008G106300.v3.0
20478	Chr14	2396255	2396326	-	0.720642	2396291	2396326	3.83649	3.87594	0.000314171	longer	Potri.014G028000.v3.0
23256	Chr17	14308605	14309105	+	0.10653	14309087	14308608	9.7191	17.9517	0.000315745	longer	Potri.017G133400.v3.0
10750	Chr06	7340905	7341072	-	0.137463	7340907	7341066	21.7401	7.75188	0.000318554	longer	Potri.006G096200.v3.0
2003	Chr01	12099936	12100047	-	0.352867	12099956	12100043	6.39414	12.2398	0.000331088	longer	Potri.001G148400.v3.0
20294	Chr14	12747576	12747703	+	0.44763	12747659	12747603	7.67297	8.97586	0.000331837	longer	Potri.014G161800.v3.0
8384	Chr05	21562464	21562669	+	0.217976	21562616	21562592	32.2265	29.9875	0.000341891	longer	Potri.005G200200.v3.0
9590	Chr06	3197982	3198058	+	0.248774	3198057	3197989	14.8344	27.9476	0.000342649	longer	Potri.006G045200.v3.0
2556	Chr01	33128472	33129066	-	0.0110803	33128499	33128605	92.3314	150.346	0.000344377	longer	Potri.001G327100.v3.0
2556	Chr01	33128472	33129066	-	0.0110803	33128499	33128605	92.3314	150.346	0.000344377	longer	Potri.001G327200.v3.0
21586	Chr15	621715	622018	-	0.270654	621950	621738	23.0189	23.8676	0.000352991	shorter	Potri.015G009400.v3.0
12143	Chr07	10124194	10124288	-	0.256044	10124196	10124284	10.7422	6.5279	0.000367803	longer	Potri.007G077300.v3.0
20595	Chr14	5646824	5646976	-	0.26989	5646936	5646953	17.6478	12.2398	0.000369916	longer	Potri.014G069700.v3.0
25304	Chr19	15311442	15311713	-	0.228915	15311509	15311488	8.9518	21.2157	0.000372533	shorter	Potri.019G126000.v3.0
7259	Chr04	6194766	6195002	-	0.0856064	6194868	6194853	33.5053	119.542	0.000374151	shorter	Potri.004G074300.v3.0
6279	Chr03	21080936	21081022	-	0.840481	21080937	21080981	2.55766	2.85596	0.000378884	longer	Potri.003G212500.v3.0
10335	Chr06	26528206	26528385	+	0.430291	26528345	26528367	5.37108	7.13989	0.000378884	shorter	Potri.006G262100.v3.0
16106	Chr10	6319760	6319938	-	0.144003	6319837	6319915	69.824	74.0509	0.000385334	longer	Potri.010G036700.v3.0
17128	Chr11	8296970	8297162	+	0.339095	8297102	8296978	13.2998	10.1998	0.00039189	longer	Potri.011G082500.v3.0
9854	Chr06	9454635	9455025	+	0.387309	9455024	9454970	3.83649	8.36387	0.000399468	longer	Potri.006G119500.v3.0
1786	Chr01	6920987	6921158	-	0.0117017	6921154	6921102	114.839	43.4513	0.000409685	shorter	Potri.001G087500.v3.0
4595	Chr02	13460378	13460731	-	0.174873	13460383	13460459	37.086	29.5795	0.000428539	longer	Potri.002G175400.v3.0
9810	Chr06	8029133	8029238	+	0.17858	8029209	8029169	32.2265	37.3314	0.000431242	longer	Potri.006G104100.v3.0
243	Chr01	6718685	6718957	+	0.100353	6718872	6718704	30.4361	45.6953	0.000451964	longer	Potri.001G084500.v3.0
9641	Chr06	4447250	4447499	+	0.111272	4447349	4447374	25.8323	105.874	0.000465698	shorter	Potri.006G060800.v3.0
16352	Chr10	12170783	12170907	-	0.30477	12170784	12170858	6.39414	17.1357	0.000485696	longer	Potri.010G100100.v3.0
22347	Chr16	11876496	11876722	+	0.204859	11876623	11876498	14.8344	20.6037	0.000493113	longer	Potri.016G114500.v3.0
18927	Chr13	5832524	5832716	+	0.104942	5832679	5832628	164.202	163.401	0.000501416	longer	Potri.013G070100.v3.0
12025	Chr07	2660895	2661071	-	0.460348	2660950	2660971	8.44027	6.5279	0.000508267	longer	Potri.007G034500.v3.0
7847	Chr05	1846502	1846645	+	0.0722505	1846627	1846608	48.5955	69.3589	0.000511099	longer	Potri.005G024800.v3.0
1990	Chr01	11885498	11885606	-	0.000109424	11885528	11885540	28.1342	69.1549	0.000523119	longer	Potri.001G146100.v3.0
17052	Chr11	4840760	4841302	+	0.345509	4840761	4841142	11.2537	20.3997	0.000526065	shorter	Potri.011G055500.v3.0
20846	Chr14	10705019	10705109	-	0.269324	10705034	10705107	18.9267	20.3997	0.000524904	longer	Potri.014G140700.v3.0
11371	Chr06	26892656	26892761	-	0.342168	26892673	26892759	7.92874	15.7078	0.000532785	longer	Potri.006G267300.v3.0
19170	Chr13	15504761	15504863	+	0.604866	15504861	15504772	5.37108	3.87594	0.000542467	longer	Potri.013G151000.v3.0
18565	Chr12	12311197	12311384	-	0.266557	12311306	12311331	22.5074	20.3997	0.000550786	longer	Potri.012G097100.v3.0
7016	Chr04	23288536	23288664	+	0.280963	23288558	23288594	2.55766	12.8518	0.000554178	shorter	Potri.004G227700.v3.0
3766	Chr02	16886621	16886847	+	0.448092	16886846	16886632	9.20757	8.97586	0.000559386	longer	Potri.002G205600.v3.0
1040	Chr01	32381651	32381918	+	0.226782	32381738	32381728	31.2034	33.8635	0.000560746	longer	Potri.001G319100.v3.0
12696	Chr08	6054076	6054416	+	0.749245	6054415	6054077	8.44027	1.01998	0.000568379	longer	Potri.008G096800.v3.0
4618	Chr02	14276290	14276450	-	0.295026	14276422	14276437	19.9497	22.0317	0.000580645	longer	Potri.002G182500.v3.0
10839	Chr06	9222944	9223133	-	0.0212766	9223108	9222973	12.021	30.1915	0.000589782	shorter	Potri.006G117300.v3.0
5703	Chr03	5826534	5826661	-	0.777778	5826659	5826547	2.30189	5.30392	0.000613861	shorter	Potri.003G043600.v3.0
16770	Chr10	20199677	20199763	-	0.775301	20199687	20199706	2.04613	4.48793	0.000622918	longer	Potri.010G214500.v3.0
7427	Chr04	15804475	15804608	-	0.00416058	15804529	15804545	73.9163	327.211	0.000624088	longer	Potri.004G136900.v3.0
587	Chr01	15432915	15433320	+	0.323883	15433292	15432962	8.69603	22.0317	0.000629045	longer	Potri.001G179000.v3.0
20782	Chr14	9493198	9493386	-	0.159359	9493228	9493299	13.2998	19.9917	0.000638528	longer	Potri.014G122600.v3.0
14043	Chr09	4647004	4647107	+	0.210142	4647106	4647083	21.9959	28.3556	0.000651653	longer	Potri.009G037800.v3.0
22820	Chr16	12152544	12152651	-	0.0155031	12152570	12152602	13.5556	41.4114	0.000658802	longer	Potri.016G117100.v3.0
11192	Chr06	23474980	23475252	-	0.0583683	23475100	23475220	44.759	96.0825	0.000660735	longer	Potri.006G222300.v3.0
7537	Chr04	19292526	19292694	-	0.310687	19292547	19292630	7.92874	12.8518	0.000670041	longer	Potri.004G174600.v3.0
2218	Chr01	21888442	21888813	-	0.302106	21888762	21888706	2.04613	6.7319	0.000674904	shorter	Potri.001G216000.v3.0
616	Chr01	17057760	17057885	+	0.140805	17057860	17057823	11.7652	19.3797	0.000684244	longer	Potri.001G190100.v3.0
5035	Chr03	8727623	8727920	+	0.114515	8727871	8727652	5.37108	64.055	0.000683803	longer	Potri.003G059400.v3.0
20500	Chr14	2963397	2963925	-	0	2963909	2963491	17.9036	89.9626	0.000687939	shorter	Potri.014G036400.v3.0
13723	Chr08	11228190	11228350	-	0.404002	11228257	11228292	8.1845	5.91591	0.00069033	longer	Potri.008G164800.v3.0
16335	Chr10	11721641	11721824	-	0.189854	11721642	11721759	4.85955	20.6037	0.000690769	longer	Potri.010G094700.v3.0
22735	Chr16	7097685	7097775	-	0.0641779	7097750	7097771	10.4864	22.4397	0.000707377	longer	Potri.016G088700.v3.0
24361	Chr18	6150709	6150819	-	0.463665	6150819	6150770	4.85955	7.95588	0.000714194	shorter	Potri.018G058000.v3.0
22839	Chr16	12741020	12741113	-	0.11728	12741026	12741102	34.2726	51.4072	0.000740474	longer	Potri.016G123600.v3.0
17531	Chr11	5073066	5073263	-	0.0827373	5073068	5073232	30.4361	54.6712	0.000746946	longer	Potri.011G057500.v3.0
8488	Chr05	23690913	23691126	+	0	23691047	23690959	15.3459	66.299	0.000764636	longer	Potri.005G226900.v3.0
635	Chr01	18952207	18952429	+	0.0672685	18952429	18952299	15.3459	54.4672	0.000767324	longer	Potri.001G197200.v3.0
15116	Chr09	12826784	12826865	-	0.601204	12826844	12826806	2.04613	4.48793	0.000775969	shorter	Potri.009G168800.v3.0
8910	Chr05	7838146	7838487	-	0.0869287	7838226	7838271	27.1112	44.2673	0.000784336	longer	Potri.005G102300.v3.0
16225	Chr10	9337344	9337447	-	0.0231232	9337388	9337419	13.2998	56.9151	0.000833253	longer	Potri.010G066000.v3.0
17536	Chr11	5193658	5193841	-	0.0644317	5193663	5193766	18.6709	30.3955	0.000852413	longer	Potri.011G058500.v3.0
25646	scaffold_31	359222	359252	-	0.428642	359235	359252	6.90567	5.09992	0.000854226	longer	Potri.T029600.v3.0
11599	Chr07	5170989	5171210	+	0.0664575	5171160	5171011	7.92874	15.2998	0.000878555	longer	Potri.007G052000.v3.0
21528	Chr15	14909451	14909951	+	0.124839	14909601	14909463	17.3921	28.1516	0.000906091	longer	Potri.015G142700.v3.0
4072	Chr02	1922641	1922941	-	0.123612	1922751	1922777	50.8974	43.2473	0.000959043	longer	Potri.002G029500.v3.0
4072	Chr02	1922641	1922941	-	0.123612	1922751	1922777	50.8974	43.2473	0.000959043	longer	Potri.002G029600.v3.0
9461	Chr06	32428	32601	+	0.134756	32580	32564	28.39	20.6037	0.000967316	longer	Potri.006G000300.v3.0
17998	Chr12	5439712	5440102	+	0.253485	5440101	5440091	17.6478	12.6478	0.00101466	longer	Potri.012G053700.v3.0
3236	Chr02	4029724	4030244	+	0.177468	4029731	4029755	24.8093	34.8835	0.00101586	shorter	Potri.002G059300.v3.0
75	Chr01	1786514	1786602	+	0.100774	1786587	1786549	7.16144	18.9717	0.00101801	longer	Potri.001G023500.v3.0
2069	Chr01	14349460	14350811	-	0.278695	14350327	14349538	11.2537	13.4638	0.00102546	shorter	Potri.001G169900.v3.0
15011	Chr09	11009891	11009981	-	0.190262	11009909	11009958	32.4822	25.9076	0.00103456	longer	Potri.009G137200.v3.0
4500	Chr02	11016965	11017159	-	0.0152091	11017083	11017032	67.2664	110.77	0.00105994	shorter	Potri.002G148300.v3.0
3654	Chr02	13298538	13298727	+	0.172804	13298635	13298685	8.9518	17.1357	0.0010693	shorter	Potri.002G174300.v3.0
228	Chr01	6328684	6328839	+	0.0261393	6328742	6328731	11.7652	44.2673	0.00110424	longer	Potri.001G079900.v3.0
17295	Chr11	16359196	16359364	+	0.00055971	16359250	16359236	2325.42	1544.87	0.00110403	longer	Potri.011G142300.v3.0
19609	Chr13	14008881	14008908	-	0.5	14008900	14008882	30.9477	1.22398	0.00113506	shorter	Potri.013G127400.v3.0
25124	Chr19	8527592	8527665	-	0.263078	8527652	8527640	13.2998	10.4038	0.00114101	shorter	Potri.019G055200.v3.0
4457	Chr02	10062370	10062434	-	0.8	10062433	10062391	2.55766	2.85596	0.00114366	shorter	Potri.002G135200.v3.0
4457	Chr02	10062370	10062434	-	0.8	10062433	10062391	2.55766	2.85596	0.00114366	shorter	Potri.002G135300.v3.0
3317	Chr02	5636371	5636466	+	0.00869792	5636397	5636375	103.585	45.4913	0.00114544	longer	Potri.002G081000.v3.0
10882	Chr06	10438413	10438894	-	0.266667	10438419	10438892	3.83649	10.8118	0.00115314	longer	Potri.006G127900.v3.0
3986	Chr02	353040	353067	-	0.772116	353041	353065	1.79036	3.26395	0.00115532	longer	Potri.002G006400.v3.0
8335	Chr05	20566241	20566482	+	0	20566459	20566254	24.5535	1.22398	0.00115606	longer
24454	Chr18	11482681	11483011	-	0.118281	11482973	11482988	23.5304	35.2915	0.00118369	longer	Potri.018G087800.v3.0
3582	Chr02	11599151	11599382	+	0.00205734	11599266	11599253	153.971	316.195	0.00118563	longer	Potri.002G153800.v3.0
2679	Chr01	36600656	36600896	-	0.192097	36600781	36600809	28.39	32.4355	0.00123102	longer	Potri.001G357200.v3.0
7730	Chr04	23513655	23513832	-	0.1236	23513716	23513778	8.69603	28.7636	0.00123126	longer	Potri.004G229800.v3.0
14980	Chr09	10461925	10462053	-	0.777778	10461944	10462051	2.30189	3.87594	0.00123616	longer	Potri.009G126300.v3.0
14980	Chr09	10461925	10462053	-	0.777778	10461944	10462051	2.30189	3.87594	0.00123616	longer	Potri.009G126400.v3.0
5525	Chr03	19609976	19610599	+	0.138971	19610029	19610012	25.8323	52.6312	0.00128312	longer	Potri.003G192100.v3.0
23794	Chr18	1849842	1850530	+	0.555556	1850526	1849852	2.30189	14.4838	0.00130428	longer	Potri.018G023000.v3.0
1036	Chr01	32295618	32295773	+	0.213655	32295768	32295756	16.8805	11.6278	0.00136015	longer	Potri.001G317900.v3.0
1036	Chr01	32295618	32295773	+	0.213655	32295768	32295756	16.8805	11.6278	0.00136015	longer	Potri.001G318000.v3.0
9411	Chr05	25179255	25179371	-	0.136496	25179288	25179257	24.8093	18.1557	0.00135875	shorter	Potri.005G248500.v3.0
8803	Chr05	5345463	5345737	-	0.0110154	5345599	5345624	37.5976	102.406	0.00137129	longer	Potri.005G073300.v3.0
15166	Chr10	1783324	1783818	+	0.18346	1783567	1783419	5.62685	11.4238	0.0014277	longer	Potri.010G014300.v3.0
19174	Chr13	15637876	15638087	+	0	15637984	15637960	69.5683	39.7794	0.00142855	longer	Potri.013G152900.v3.0
22020	Chr16	482586	482716	+	0.427492	482599	482587	5.62685	7.54788	0.00143254	longer	Potri.016G009600.v3.0
23734	Chr18	142259	142332	+	0.653975	142263	142326	3.83649	3.87594	0.0014672	shorter	Potri.018G002300.v3.0
22845	Chr16	12907870	12908164	-	0.760722	12907871	12908162	2.55766	2.85596	0.00148962	longer	Potri.016G126100.v3.0
505	Chr01	13100483	13100597	+	0.430291	13100484	13100597	1.79036	5.30392	0.00149945	shorter	Potri.001G157600.v3.0
22227	Chr16	5843735	5843850	+	0.123191	5843791	5843739	86.193	73.8469	0.00150674	longer	Potri.016G077200.v3.0
22227	Chr16	5843735	5843850	+	0.123191	5843791	5843739	86.193	73.8469	0.00150674	longer	Potri.016G077300.v3.0
24265	Chr18	1546740	1546861	-	0.344502	1546741	1546787	8.1845	11.6278	0.00153496	longer	Potri.018G020000.v3.0
4261	Chr02	5984283	5984421	-	0.671772	5984408	5984383	3.58072	3.67194	0.00154225	shorter	Potri.002G085200.v3.0
15646	Chr10	16773991	16774125	+	0.280963	16774013	16774120	5.11531	10.1998	0.00158098	shorter	Potri.010G163000.v3.0
14135	Chr09	6307210	6307591	+	0.276053	6307398	6307212	4.09225	12.8518	0.00159338	longer	Potri.009G061000.v3.0
21526	Chr15	14876187	14876685	+	0.00198559	14876519	14876599	55.2454	111.382	0.00161819	shorter	Potri.015G141900.v3.0
15597	Chr10	15727967	15728185	+	0.262835	15728062	15727972	3.32495	12.2398	0.00168157	longer	Potri.010G148000.v3.0
7214	Chr04	4685828	4686023	-	0.324188	4685878	4686017	3.32495	10.8118	0.0016967	longer	Potri.004G058300.v3.0
19255	Chr13	972525	972764	-	0.16441	972603	972544	17.1363	12.6478	0.00170625	shorter	Potri.013G015400.v3.0
7503	Chr04	18234427	18234748	-	0.28736	18234746	18234493	13.0441	15.2998	0.00176144	shorter	Potri.004G161700.v3.0
9438	Chr05	25614382	25614416	-	0.75	25614388	25614403	2.04613	3.87594	0.00179205	longer	Potri.005G256100.v3.0
16547	Chr10	16019927	16020146	-	0.307692	16020138	16020074	3.32495	8.15987	0.00178955	shorter	Potri.010G152300.v3.0
25508	scaffold_20	909394	909852	-	0.00558987	909464	909525	100.772	416.358	0.00179386	longer
17761	Chr11	16125755	16126064	-	0.192031	16126013	16125984	15.8575	19.7877	0.00180189	shorter	Potri.011G138700.v3.0
1697	Chr01	4625602	4625713	-	0.0626502	4625680	4625637	57.5473	88.7386	0.0018091	shorter	Potri.001G060200.v3.0
9168	Chr05	20248582	20248715	-	0.0847603	20248638	20248712	4.34802	9.79185	0.00181546	longer	Potri.005G185200.v3.0
989	Chr01	30750277	30750387	+	0.0694752	30750373	30750281	1.53459	7.95588	0.00182065	longer	Potri.001G304200.v3.0
15789	Chr10	19073974	19074092	+	0.0444477	19074049	19073977	14.3229	24.6836	0.00182173	longer	Potri.010G198100.v3.0
23808	Chr18	2066291	2066645	+	0.0127099	2066552	2066573	702.333	536.308	0.00183932	shorter
490	Chr01	12778093	12778352	+	0.258768	12778344	12778237	18.4151	22.2357	0.00187871	longer	Potri.001G154600.v3.0
24634	Chr18	16246526	16246667	-	0.080729	16246580	16246662	84.9142	97.7145	0.00188503	longer	Potri.018G142500.v3.0
22570	Chr16	2104000	2104115	-	0.185607	2104017	2104036	23.5304	7.95588	0.00191779	longer	Potri.016G035800.v3.0
1954	Chr01	10888607	10888893	-	0.0979461	10888732	10888659	22.5074	33.6595	0.00198474	shorter	Potri.001G135900.v3.0
11204	Chr06	23653781	23653980	-	0.283627	23653828	23653980	4.34802	9.58785	0.00201708	longer	Potri.006G224800.v3.0
17656	Chr11	12617993	12618161	-	0.357143	12618161	12617995	3.58072	12.4438	0.00202014	shorter	Potri.011G103600.v3.0
5640	Chr03	1893789	1893872	-	0.386023	1893832	1893854	10.2306	10.4038	0.00206074	longer	Potri.003G014900.v3.0
14385	Chr09	10624278	10624652	+	0.0441575	10624549	10624507	96.4237	81.1908	0.00206844	longer	Potri.009G130200.v3.0
17635	Chr11	11258291	11258423	-	0.0869565	11258373	11258404	5.88261	16.1158	0.00207289	longer	Potri.011G092800.v3.0
18917	Chr13	5382175	5382476	+	0.200462	5382475	5382248	25.3208	33.0475	0.00209901	longer	Potri.013G067300.v3.0
17353	Chr11	18051796	18051829	+	1	18051797	18051829	2.04613	1.22398	0.00210383	shorter	Potri.011G163000.v3.0
18767	Chr13	1151790	1151910	+	0.00325203	1151881	1151836	157.296	367.602	0.00214234	longer	Potri.013G017600.v3.0
14693	Chr09	5416873	5417036	-	0.058654	5416989	5417003	10.4864	44.4713	0.00221135	longer	Potri.009G049200.v3.0
2566	Chr01	33344503	33344644	-	0.0064583	33344506	33344581	18.4151	40.3914	0.00222418	longer	Potri.001G329700.v3.0
8263	Chr05	17798085	17798207	+	0	17798170	17798150	13.2998	42.2274	0.00222521	longer	Potri.005G167900.v3.0
19192	Chr13	16066084	16066147	+	0.180234	16066141	16066124	24.042	27.7436	0.0022644	longer	Potri.013G158200.v3.0
10546	Chr06	3237063	3237411	-	0.202481	3237077	3237371	35.0399	29.1716	0.00227457	longer	Potri.006G045800.v3.0
15758	Chr10	18579833	18579857	+	0.377107	18579837	18579851	10.2306	9.17986	0.00228058	shorter	Potri.010G190500.v3.0
623	Chr01	17475296	17475515	+	0.331657	17475315	17475298	6.39414	3.67194	0.00228681	longer	Potri.001G192000.v3.0
405	Chr01	10469479	10469819	+	0.101554	10469561	10469545	29.9246	44.8793	0.00232855	longer	Potri.001G129500.v3.0
4043	Chr02	1309904	1310130	-	0.678032	1310124	1309905	5.11531	1.42798	0.00232755	shorter
8672	Chr05	1958191	1959079	-	0.212801	1959071	1958775	8.1845	30.1915	0.00234563	shorter	Potri.005G026800.v3.0
23337	Chr17	516501	516568	-	0.181818	516518	516567	2.81342	14.8918	0.00235021	longer	Potri.017G007500.v3.0
5684	Chr03	4480354	4480650	-	0.293654	4480401	4480557	7.67297	19.5837	0.00241921	longer	Potri.003G035200.v3.0
24554	Chr18	13893305	13893554	-	0.0816088	13893429	13893531	36.8303	53.4472	0.00242237	longer	Potri.018G113500.v3.0
21647	Chr15	2653395	2653548	-	0.00498707	2653440	2653510	10.9979	24.2756	0.00243097	longer	Potri.015G032800.v3.0
14862	Chr09	8657009	8657094	-	0.8	8657016	8657094	2.81342	2.03997	0.00245013	longer	Potri.009G095900.v3.0
19436	Chr13	5465491	5465674	-	0.0243354	5465560	5465505	66.4991	81.1908	0.00247279	shorter	Potri.013G067900.v3.0
25139	Chr19	9004788	9005008	-	0.0981973	9004855	9004915	28.9015	47.7353	0.0024746	longer	Potri.019G058000.v3.0
20267	Chr14	12022895	12022988	+	0.0134938	12022929	12022961	3.83649	33.2515	0.00250194	shorter	Potri.014G154600.v3.0
22879	Chr16	14028666	14028816	-	0.235648	14028815	14028683	8.69603	20.1957	0.00250613	shorter	Potri.016G137700.v3.0
9542	Chr06	1831031	1831186	+	0.320642	1831033	1831082	3.83649	9.58785	0.00251931	shorter	Potri.006G027100.v3.0
6459	Chr04	3949850	3949984	+	0.045065	3949888	3949976	9.46333	19.3797	0.00253502	shorter	Potri.004G050800.v3.0
13864	Chr08	15057340	15057389	-	0.312181	15057348	15057388	4.60378	9.99585	0.00253186	longer	Potri.008G206200.v3.0
17655	Chr11	12589975	12590064	-	0.545648	12590041	12590054	4.60378	4.89592	0.00253519	longer	Potri.011G103200.v3.0
798	Chr01	25906892	25906953	+	0.666667	25906894	25906953	3.83649	3.05995	0.00254527	shorter	Potri.001G249400.v3.0
10166	Chr06	22908481	22908665	+	0.296745	22908500	22908482	10.2306	11.8318	0.002567	longer	Potri.006G216200.v3.0
7491	Chr04	17921248	17921393	-	0.184986	17921297	17921389	9.97486	25.0916	0.00257635	longer	Potri.004G157500.v3.0
14674	Chr09	4999252	4999395	-	0.091343	4999268	4999297	30.4361	46.7153	0.00266477	longer	Potri.009G043600.v3.0
12302	Chr07	14412389	14412682	-	0.0133601	14412526	14412582	23.0189	43.0433	0.00267258	longer	Potri.007G128200.v3.0
17952	Chr12	3468648	3468800	+	0.0442633	3468769	3468729	11.7652	65.279	0.00267421	longer	Potri.012G039200.v3.0
1676	Chr01	4190679	4191573	-	0.132226	4191489	4191536	67.0106	84.4547	0.00268722	longer	Potri.001G055400.v3.0
21211	Chr15	6408052	6408379	+	0.0302923	6408365	6408304	37.5976	61.4031	0.00270276	longer	Potri.015G051800.v3.0
3377	Chr02	6748831	6749032	+	0.281814	6749032	6748891	16.369	17.9517	0.00273738	longer	Potri.002G094100.v3.0
830	Chr01	26649681	26650105	+	0.000759301	26650027	26649978	336.843	768.864	0.00275936	longer	Potri.001G256800.v3.0
830	Chr01	26649681	26650105	+	0.000759301	26650027	26649978	336.843	768.864	0.00275936	longer	Potri.001G256900.v3.0
21852	Chr15	11835219	11835491	-	0.214286	11835220	11835487	3.58072	12.6478	0.00276551	longer	Potri.015G099200.v3.0
2930	Chr01	48388633	48388657	-	0.718278	48388653	48388634	3.58072	1.63197	0.00279052	shorter	Potri.001G449600.v3.0
24766	Chr19	4786508	4786609	+	0.718278	4786604	4786509	3.58072	1.63197	0.00279052	longer	Potri.019G041300.v3.0
17902	Chr12	1833831	1833945	+	0.00893516	1833931	1833846	6.13838	26.9276	0.00286657	longer	Potri.012G020000.v3.0
23829	Chr18	2654837	2654955	+	0.0949617	2654941	2654861	16.1132	8.97586	0.00288256	longer	Potri.018G033300.v3.0
5244	Chr03	13893469	13893709	+	0.00352013	13893650	13893601	29.4131	59.7711	0.00289356	longer	Potri.003G115800.v3.0
21826	Chr15	11453034	11453605	-	0.00077849	11453089	11453213	66.4991	137.086	0.00291464	longer	Potri.015G092900.v3.0
25020	Chr19	2185345	2185638	-	0.34633	2185638	2185439	5.62685	9.58785	0.00296923	shorter	Potri.019G018700.v3.0
19325	Chr13	2149795	2149822	-	0.483196	2149799	2149822	4.85955	3.26395	0.00299785	longer	Potri.013G032400.v3.0
20293	Chr14	12731567	12731646	+	0.0372599	12731571	12731582	13.8113	46.5113	0.0029971	shorter	Potri.014G161600.v3.0
19852	Chr14	2904779	2904863	+	0.537301	2904780	2904863	4.09225	2.65196	0.00301087	shorter	Potri.014G035300.v3.0
8108	Chr05	8550407	8550454	+	0.675602	8550420	8550442	2.04613	3.67194	0.00311811	shorter	Potri.005G111100.v3.0
20479	Chr14	2407122	2407349	-	0.0321278	2407136	2407343	83.8912	47.9393	0.0031136	longer	Potri.014G028200.v3.0
21417	Chr15	12301806	12302155	+	1	12302152	12301808	1.53459	1.42798	0.00312478	longer	Potri.015G105000.v3.0
17097	Chr11	6797572	6797774	+	0.210956	6797716	6797596	19.1824	26.1116	0.00312812	longer	Potri.011G071400.v3.0
21197	Chr15	4920301	4920400	+	0.187701	4920399	4920381	19.694	22.6437	0.00313269	longer	Potri.015G047900.v3.0
25785	scaffold_61	187590	187641	+	0.658062	187625	187591	3.06919	2.24397	0.0031405	longer	Potri.T061200.v3.0
4976	Chr03	5895931	5896100	+	0.189051	5896073	5896017	10.9979	6.7319	0.00314333	longer	Potri.003G044100.v3.0
16736	Chr10	19730993	19731163	-	0.188073	19731112	19731129	15.0902	18.9717	0.00318697	longer	Potri.010G207100.v3.0
7461	Chr04	17051277	17051346	-	1	17051278	17051346	2.30189	1.01998	0.00322951	longer	Potri.004G147700.v3.0
12843	Chr08	8889725	8889837	+	0.158242	8889802	8889786	14.5786	10.8118	0.00329063	longer	Potri.008G133700.v3.0
13677	Chr08	10309028	10309123	-	0.0674691	10309047	10309121	2.30189	11.4238	0.00329403	longer	Potri.008G151900.v3.0
13158	Chr08	143346	143521	-	0.123114	143348	143521	7.92874	1.63197	0.00330557	longer	Potri.008G002700.v3.0
3160	Chr02	2502195	2502330	+	0.0179603	2502299	2502267	424.571	493.672	0.0033598	longer	Potri.002G038800.v3.0
22077	Chr16	1441599	1441718	+	0.00404815	1441686	1441643	38.3649	71.3989	0.00339412	longer	Potri.016G025500.v3.0
11536	Chr07	2729520	2729835	+	0	2729742	2729778	9.7191	72.4189	0.0034158	shorter	Potri.007G035200.v3.0
7140	Chr04	2744517	2744965	-	0.176471	2744965	2744605	4.34802	15.2998	0.00344068	shorter	Potri.004G036800.v3.0
5314	Chr03	15648801	15648986	+	0.136709	15648938	15648810	21.2286	25.7036	0.00348214	longer	Potri.003G138300.v3.0
7274	Chr04	6568874	6569135	-	0.249105	6569077	6569112	16.8805	20.1957	0.00354504	longer	Potri.004G079300.v3.0
5848	Chr03	11157889	11158118	-	0.251755	11158018	11157996	12.2768	14.2798	0.00357233	shorter	Potri.003G084100.v3.0
11768	Chr07	13150692	13151038	+	0.103692	13151034	13150748	7.92874	28.1516	0.00358477	longer	Potri.007G107800.v3.0
24006	Chr18	11401709	11402022	+	0.00252114	11401784	11401840	618.442	474.497	0.00360241	shorter	Potri.018G086700.v3.0
16265	Chr10	10361124	10361313	-	0.236674	10361293	10361280	12.7883	19.1757	0.00361314	shorter	Potri.010G078500.v3.0
16173	Chr10	8451625	8452081	-	0	8451688	8451713	6.39414	32.8435	0.00363239	longer	Potri.010G054300.v3.0
1323	Chr01	42958325	42958476	+	0.431617	42958367	42958344	7.67297	7.54788	0.00367355	longer	Potri.001G407000.v3.0
16714	Chr10	19320994	19321499	-	0.107148	19321253	19321263	19.1824	32.6395	0.00367939	longer	Potri.010G201600.v3.0
10096	Chr06	21154993	21155020	+	0.700903	21155019	21154995	2.04613	2.85596	0.00372545	longer
14968	Chr09	10299063	10299347	-	0.129316	10299170	10299202	9.20757	16.5237	0.00374801	longer	Potri.009G123800.v3.0
870	Chr01	27747869	27747957	+	0.409428	27747957	27747895	5.88261	7.75188	0.00376441	longer	Potri.001G270100.v3.0
10765	Chr06	7726661	7726764	-	0.0278014	7726710	7726726	9.97486	17.7477	0.00377217	longer	Potri.006G100600.v3.0
6581	Chr04	7166276	7166409	+	0.0754717	7166348	7166328	13.5556	22.2357	0.00378119	longer	Potri.004G086100.v3.0
3180	Chr02	2906217	2906307	+	0.261424	2906306	2906221	16.369	13.0558	0.00386091	longer	Potri.002G045800.v3.0
20539	Chr14	3887749	3887913	-	0.0480963	3887799	3887905	12.7883	26.3156	0.00387275	longer
22310	Chr16	10092085	10092126	+	0.620241	10092104	10092125	2.55766	4.48793	0.00396765	shorter	Potri.016G102600.v3.0
2524	Chr01	32166262	32166315	-	0.514484	32166271	32166314	6.64991	3.46795	0.00400355	longer	Potri.001G316300.v3.0
7077	Chr04	1130344	1130504	-	0.0857207	1130457	1130468	90.5411	74.8669	0.00402219	longer	Potri.004G016900.v3.0
2995	Chr01	50257278	50257427	-	0.119748	50257296	50257375	17.6478	23.8676	0.004071	longer	Potri.001G471100.v3.0
12818	Chr08	8345849	8345931	+	0.376505	8345876	8345851	2.04613	5.91591	0.0040982	longer	Potri.008G128000.v3.0
6596	Chr04	7590929	7591082	+	0.113643	7590978	7590997	11.7652	5.30392	0.00412455	shorter	Potri.004G089400.v3.0
23715	Chr17	15380985	15381139	-	0.111783	15380987	15381111	39.6437	29.5795	0.00419118	longer	Potri.017G146800.v3.0
19156	Chr13	15139277	15139507	+	0.383131	15139501	15139312	2.81342	6.11991	0.00425987	longer	Potri.013G145900.v3.0
5261	Chr03	14444891	14445025	+	0.252506	14444934	14444917	15.8575	18.1557	0.00428899	longer	Potri.003G122300.v3.0
17373	Chr11	18373387	18373812	+	0.843278	18373388	18373812	2.04613	1.63197	0.00437498	shorter	Potri.011G168300.v3.0
10359	Chr06	27241615	27242046	+	0.361926	27241993	27241696	1.27883	5.50792	0.00438512	longer	Potri.006G270600.v3.0
6108	Chr03	16869800	16869920	-	0.0887884	16869807	16869893	30.1804	43.4513	0.0044131	longer
8775	Chr05	4771528	4771629	-	0.181818	4771536	4771629	2.81342	6.3239	0.00448642	longer	Potri.005G066200.v3.0
17647	Chr11	11885314	11885516	-	0.194499	11885490	11885417	23.5304	26.9276	0.00449359	shorter	Potri.011G097800.v3.0
4401	Chr02	9011748	9011901	-	0.0901228	9011832	9011852	115.095	109.342	0.00449901	longer	Potri.002G120100.v3.0
129	Chr01	3141120	3141139	+	0.443889	3141138	3141126	3.58072	5.71191	0.00450715	longer	Potri.001G043200.v3.0
4460	Chr02	10113661	10113742	-	0.115099	10113710	10113672	7.67297	14.0758	0.00459722	shorter	Potri.002G135900.v3.0
11437	Chr07	457716	457944	+	0.338263	457846	457810	7.41721	13.4638	0.0046884	longer	Potri.007G006600.v3.0
19803	Chr14	2147753	2147797	+	0.371887	2147778	2147758	5.37108	10.8118	0.00473225	longer	Potri.014G025200.v3.0
9155	Chr05	19636688	19636837	-	0	19636818	19636794	167.271	128.314	0.00478872	shorter	Potri.005G180200.v3.0
15260	Chr10	8222718	8223143	+	0.297184	8222740	8222770	14.8344	13.8718	0.00481312	shorter	Potri.010G051600.v3.0
23200	Chr17	12843357	12843453	+	0.363854	12843375	12843423	8.1845	8.97586	0.00481145	shorter	Potri.017G112900.v3.0
721	Chr01	23833672	23833785	+	0.0694752	23833770	23833678	1.53459	6.3239	0.00482952	longer
14702	Chr09	5601226	5601414	-	0.223517	5601258	5601410	26.5996	25.4996	0.00488784	longer	Potri.009G051400.v3.0
21251	Chr15	8601591	8601828	+	0.0852121	8601620	8601593	44.759	23.8676	0.00491697	longer	Potri.015G062700.v3.0
7658	Chr04	21719961	21720311	-	0.217841	21720165	21720214	12.021	17.7477	0.0049621	longer	Potri.004G209100.v3.0
12867	Chr08	9451552	9451676	+	0.29274	9451675	9451555	9.97486	13.8718	0.00506526	longer	Potri.008G141400.v3.0
10453	Chr06	1286428	1286591	-	0.0340974	1286429	1286584	9.7191	1.42798	0.00511656	longer	Potri.006G019400.v3.0
8099	Chr05	8335564	8335643	+	0.400438	8335641	8335631	5.62685	7.34389	0.00515742	longer	Potri.005G108600.v3.0
1848	Chr01	8309590	8309704	-	0.38477	8309659	8309686	6.39414	8.15987	0.00517572	longer	Potri.001G104300.v3.0
1459	Chr01	49938639	49938661	+	0.691566	49938661	49938648	2.81342	2.85596	0.00522456	longer	Potri.001G466000.v3.0
13090	Chr08	14078661	14078800	+	0.691566	14078753	14078794	2.81342	2.85596	0.00522456	shorter	Potri.008G200400.v3.0
21832	Chr15	11579721	11579926	-	0.344233	11579899	11579778	8.9518	9.79185	0.00521901	shorter	Potri.015G094600.v3.0
21505	Chr15	14460242	14460277	+	0.0392052	14460257	14460245	12.2768	22.6437	0.00523274	longer	Potri.015G134900.v3.0
13019	Chr08	12191445	12191638	+	0.5	12191446	12191466	4.09225	9.38386	0.00528789	shorter	Potri.008G178400.v3.0
21704	Chr15	7523680	7523775	-	0.0313558	7523744	7523729	78.0085	101.182	0.0052964	shorter	Potri.015G055300.v3.0
22532	Chr16	1205508	1205558	-	0.520642	1205509	1205558	3.83649	4.89592	0.00532652	longer	Potri.016G021800.v3.0
22817	Chr16	11990944	11990983	-	0.107035	11990946	11990959	21.2286	7.13989	0.00532654	longer	Potri.016G115500.v3.0
3922	Chr02	24164665	24164867	+	0.00761421	24164772	24164760	100.772	650.954	0.00540425	longer	Potri.002G252400.v3.0
17657	Chr11	12635587	12635901	-	0.0146111	12635601	12635661	28.1342	45.2873	0.00540656	longer	Potri.011G103700.v3.0
20268	Chr14	12040529	12040745	+	0.0194444	12040608	12040683	40.411	66.707	0.00540966	shorter	Potri.014G154800.v3.0
3821	Chr02	21500351	21500608	+	0.278894	21500459	21500591	14.5786	10.4038	0.00543721	shorter	Potri.002G226000.v3.0
501	Chr01	12981639	12981706	+	0.52249	12981682	12981648	4.60378	5.09992	0.00545713	longer	Potri.001G156600.v3.0
20240	Chr14	11164872	11165145	+	0.0281121	11165100	11165088	9.20757	26.5196	0.00547325	longer	Potri.014G146200.v3.0
16812	Chr10	20875896	20876336	-	0.714286	20875900	20876242	1.79036	6.7319	0.00551816	longer	Potri.010G225200.v3.0
16889	Chr10	22025370	22025634	-	0.00467894	22025605	22025577	250.65	323.131	0.00552315	shorter	Potri.010G245400.v3.0
16849	Chr10	21536644	21536851	-	0.0702407	21536666	21536732	5.11531	17.3397	0.00553752	longer	Potri.010G234900.v3.0
6394	Chr04	2275800	2275863	+	0.498668	2275805	2275843	4.34802	3.46795	0.00557643	shorter	Potri.004G031200.v3.0
7598	Chr04	20538638	20538763	-	0.183972	20538657	20538746	25.065	21.2157	0.00559623	longer	Potri.004G190800.v3.0
15593	Chr10	15670042	15670129	+	0.0293452	15670116	15670048	7.16144	18.1557	0.00565022	longer	Potri.010G147400.v3.0
834	Chr01	26805197	26805256	+	0.316349	26805256	26805238	1.79036	4.69193	0.00568104	longer	Potri.001G259000.v3.0
10242	Chr06	24418016	24418374	+	0.444444	24418117	24418020	4.60378	17.1357	0.00572415	longer	Potri.006G234400.v3.0
8586	Chr05	25483875	25484018	+	0.182365	25483886	25483985	5.62685	31.4155	0.00579356	shorter	Potri.005G253400.v3.0
923	Chr01	29172993	29173114	+	0.400802	29173012	29173024	3.06919	7.95588	0.00581698	shorter	Potri.001G285300.v3.0
22584	Chr16	2464317	2464606	-	0	2464337	2464472	5.88261	24.0716	0.00582252	longer
7620	Chr04	21154149	21154167	-	0.248114	21154150	21154160	5.88261	1.63197	0.00584771	longer
21232	Chr15	7828773	7828981	+	0.307951	7828968	7828780	3.83649	6.93589	0.00585074	longer	Potri.015G057100.v3.0
24179	Chr18	16145879	16145930	+	1	16145930	16145884	1.27883	1.42798	0.0058566	longer	Potri.018G141700.v3.0
4948	Chr03	4077005	4077192	+	0.226207	4077175	4077040	22.7631	23.4596	0.00593339	longer	Potri.003G032500.v3.0
5344	Chr03	16051010	16051375	+	0.393545	16051372	16051015	5.88261	3.87594	0.00596708	longer	Potri.003G144100.v3.0
8414	Chr05	22272302	22272372	+	0.296168	22272358	22272306	14.0671	13.0558	0.00606518	longer	Potri.005G208600.v3.0
10816	Chr06	8873941	8874211	-	0.156893	8874189	8873942	11.5095	17.7477	0.00606651	shorter	Potri.006G113900.v3.0
24866	Chr19	11303672	11304040	+	0.025429	11303907	11303892	47.5724	26.9276	0.00606022	longer	Potri.019G079300.v3.0
25565	scaffold_25	121769	121974	+	0.466667	121774	121886	6.90567	3.05995	0.00608723	shorter
6048	Chr03	15405965	15406297	-	0.387535	15405982	15406067	7.41721	7.95588	0.00609448	longer	Potri.003G134900.v3.0
15917	Chr10	21424883	21425156	+	0.276407	21425063	21425053	14.0671	17.1357	0.00619392	longer	Potri.010G233400.v3.0
16412	Chr10	13289595	13289893	-	0.192771	13289597	13289688	6.64991	12.4438	0.00623202	longer	Potri.010G114600.v3.0
23516	Chr17	9465717	9465811	-	0.0416193	9465784	9465719	31.9707	109.342	0.00628073	shorter	Potri.017G081000.v3.0
18596	Chr12	13104280	13104447	-	0.171352	13104282	13104403	29.9246	37.9434	0.00633222	longer	Potri.012G107400.v3.0
1421	Chr01	48962731	48962995	+	0.711646	48962732	48962995	2.30189	2.65196	0.00638662	shorter
4733	Chr02	20888492	20888624	-	0.286065	20888581	20888531	12.7883	9.79185	0.00639355	shorter	Potri.002G222200.v3.0
11023	Chr06	17174266	17174423	-	0.0147205	17174346	17174296	42.2013	106.078	0.00641608	shorter	Potri.006G167200.v3.0
64	Chr01	1412455	1412531	+	0.75	1412531	1412460	2.04613	2.85596	0.00651189	longer	Potri.001G019200.v3.0
17015	Chr11	4044541	4044564	+	0.641779	4044564	4044542	2.81342	1.42798	0.00651189	longer
23115	Chr17	10253020	10253043	+	0.641779	10253021	10253042	2.81342	1.42798	0.00651189	shorter	Potri.017G085100.v3.0
6411	Chr04	2638859	2639144	+	0.400516	2639144	2638996	3.58072	10.1998	0.00654889	longer	Potri.004G035300.v3.0
11639	Chr07	8768139	8768238	+	0.122613	8768233	8768165	20.717	13.2598	0.00654518	longer	Potri.007G067500.v3.0
14039	Chr09	4599607	4599708	+	0.0772166	4599663	4599622	16.8805	26.7236	0.00656312	longer	Potri.009G037000.v3.0
24406	Chr18	9555209	9555334	-	0.0465116	9555279	9555307	10.9979	23.0516	0.0066299	longer	Potri.018G073100.v3.0
12180	Chr07	11532522	11532652	-	0.376505	11532648	11532524	2.04613	5.30392	0.0066753	shorter	Potri.007G089100.v3.0
12180	Chr07	11532522	11532652	-	0.376505	11532648	11532524	2.04613	5.30392	0.0066753	shorter	Potri.007G089200.v3.0
13039	Chr08	12587876	12587898	+	0.833333	12587892	12587877	1.53459	2.65196	0.0066802	longer	Potri.008G183800.v3.0
4384	Chr02	8721385	8721432	-	0.246049	8721386	8721432	2.30189	7.95588	0.0067364	longer	Potri.002G116400.v3.0
13444	Chr08	5334204	5334229	-	0.444444	5334205	5334226	2.30189	10.8118	0.00677659	longer	Potri.008G085000.v3.0
25723	scaffold_47	53530	53591	+	0.528915	53568	53551	3.58072	5.09992	0.00678424	longer
6495	Chr04	5167116	5167300	+	0.136364	5167145	5167277	5.62685	16.3197	0.00683022	shorter	Potri.004G062600.v3.0
23050	Chr17	5319287	5319440	+	0.3	5319389	5319290	2.55766	10.4038	0.00689035	longer	Potri.017G058300.v3.0
19232	Chr13	642568	643064	-	0.189774	642582	642741	19.4382	16.5237	0.0069572	longer	Potri.013G010300.v3.0
22612	Chr16	3109608	3109756	-	0.114453	3109733	3109707	61.6395	35.0875	0.00700488	shorter	Potri.016G049000.v3.0
741	Chr01	24672027	24672181	+	0.418838	24672173	24672132	5.62685	6.93589	0.00703423	longer	Potri.001G234700.v3.0
18037	Chr12	8014699	8014863	+	0.0188286	8014747	8014822	10.9979	42.6353	0.0070475	shorter	Potri.012G064200.v3.0
12156	Chr07	10516094	10516136	-	0.500752	10516095	10516135	4.09225	4.89592	0.00715327	longer	Potri.007G081300.v3.0
18629	Chr12	13852812	13852849	-	0.351204	13852813	13852837	2.04613	8.15987	0.00715327	longer	Potri.012G118100.v3.0
3631	Chr02	12584263	12584284	+	0.714286	12584265	12584284	1.79036	5.30392	0.00719364	shorter	Potri.002G166600.v3.0
6768	Chr04	17083815	17084169	+	0	17083868	17083934	300.525	50.3872	0.00719486	shorter	Potri.004G148200.v3.0
9991	Chr06	14636650	14636781	+	0.472082	14636781	14636651	5.88261	5.50792	0.00735535	longer	Potri.006G157200.v3.0
18237	Chr12	14227326	14227417	+	0.321444	14227385	14227344	1.27883	6.3239	0.00739308	longer	Potri.012G122900.v3.0
11706	Chr07	11318202	11318342	+	0.0432456	11318206	11318330	4.85955	15.2998	0.00745293	shorter	Potri.007G087100.v3.0
21382	Chr15	11591855	11592253	+	0.0171692	11592064	11592080	134.789	161.158	0.00754157	shorter	Potri.015G094700.v3.0
23128	Chr17	10772592	10772841	+	0.307112	10772761	10772604	11.5095	5.30392	0.00761893	longer	Potri.017G090200.v3.0
22958	Chr17	2456720	2456819	+	0.339194	2456721	2456768	6.13838	4.48793	0.00764741	shorter	Potri.017G027000.v3.0
18291	Chr12	15386932	15387139	+	0.00331616	15387011	15387129	41.434	59.9751	0.00776688	shorter	Potri.012G139400.v3.0
11790	Chr07	13742052	13742186	+	0.20015	13742058	13742128	4.09225	10.6078	0.00782521	shorter	Potri.007G116700.v3.0
456	Chr01	11854025	11854191	+	0.246049	11854084	11854191	2.30189	7.54788	0.00784778	shorter	Potri.001G145500.v3.0
2093	Chr01	15200807	15200858	-	1	15200845	15200857	2.30189	0.815987	0.00786514	longer	Potri.001G177500.v3.0
24151	Chr18	15005881	15006429	+	0.324892	15005882	15006053	6.64991	5.30392	0.00786514	shorter	Potri.018G127800.v3.0
18122	Chr12	11281981	11282193	+	0.00161926	11282103	11282157	31.9707	52.2232	0.00790342	shorter	Potri.012G085600.v3.0
7337	Chr04	8809166	8809291	-	0.378313	8809167	8809285	2.30189	10.6078	0.00791766	longer	Potri.004G101200.v3.0
3178	Chr02	2877910	2878902	+	0.0222779	2877992	2878021	83.3796	119.542	0.00794152	shorter	Potri.002G045200.v3.0
10307	Chr06	25710517	25710837	+	0.49942	25710523	25710837	5.11531	2.65196	0.00794623	shorter	Potri.006G251100.v3.0
10868	Chr06	9985215	9985360	-	0.234139	9985216	9985300	12.021	6.5279	0.00795836	longer	Potri.006G124400.v3.0
22788	Chr16	10438150	10438397	-	0.454545	10438151	10438393	5.62685	6.93589	0.00801586	longer	Potri.016G104900.v3.0
10922	Chr06	11199870	11200030	-	0.192113	11199886	11199927	11.2537	16.1158	0.00803558	longer	Potri.006G135600.v3.0
16096	Chr10	5991149	5991347	-	0.5	5991150	5991329	3.58072	10.6078	0.00805063	longer	Potri.010G034400.v3.0
18386	Chr12	3018042	3018304	-	0.0634938	3018303	3018210	15.3459	32.8435	0.00802585	shorter	Potri.012G033700.v3.0
22507	Chr16	725952	726100	-	0.121705	726052	726064	16.1132	25.9076	0.00811361	longer	Potri.016G013100.v3.0
2128	Chr01	16503561	16503673	-	0.301605	16503625	16503563	3.06919	6.11991	0.00813471	shorter	Potri.001G187200.v3.0
8653	Chr05	1771527	1771823	-	0.0237473	1771608	1771632	211.007	157.69	0.0081303	longer	Potri.005G023500.v3.0
16091	Chr10	5281141	5281367	-	0.0183885	5281364	5281269	14.5786	27.3356	0.00817187	shorter	Potri.010G032900.v3.0
20918	Chr14	12264509	12264581	-	0.242663	12264559	12264579	8.69603	11.4238	0.00823521	longer	Potri.014G157200.v3.0
1307	Chr01	42295173	42295461	+	0.058304	42295328	42295234	260.37	272.132	0.0083176	longer	Potri.001G401500.v3.0
4339	Chr02	7717524	7717583	-	0.169725	7717540	7717574	9.97486	21.2157	0.00831285	longer	Potri.002G105900.v3.0
10709	Chr06	6445472	6446048	-	0.0873114	6446029	6445679	25.3208	4.07994	0.00839475	shorter	Potri.006G085300.v3.0
18389	Chr12	3070336	3070433	-	0.131371	3070371	3070381	52.6877	55.4871	0.00847381	longer	Potri.012G034400.v3.0
17802	Chr11	16768759	16768830	-	0.187471	16768824	16768782	16.6248	11.6278	0.00849456	shorter	Potri.011G149100.v3.0
3118	Chr02	1805169	1805410	+	0.00413076	1805312	1805291	12.5325	64.055	0.00854975	longer	Potri.002G027900.v3.0
21457	Chr15	13444500	13444545	+	0.319346	13444530	13444501	8.69603	9.58785	0.00857703	longer	Potri.015G119700.v3.0
1823	Chr01	7426060	7426182	-	0.154739	7426121	7426160	27.8785	17.7477	0.00861455	longer	Potri.001G094400.v3.0
2817	Chr01	41929873	41929899	-	0.749581	41929899	41929876	2.30189	1.83597	0.00864048	shorter	Potri.001G398500.v3.0
19375	Chr13	3463005	3463048	-	0.23061	3463047	3463010	6.90567	11.0158	0.00864048	shorter	Potri.013G047800.v3.0
21778	Chr15	10303542	10303682	-	0.116655	10303644	10303621	29.1573	39.9834	0.00864769	shorter	Potri.015G077900.v3.0
10894	Chr06	10554596	10554851	-	0.350451	10554851	10554828	4.09225	8.15987	0.00874743	shorter	Potri.006G129300.v3.0
6390	Chr04	2160665	2161148	+	0.342451	2160666	2160841	4.34802	6.7319	0.00875354	shorter	Potri.004G029600.v3.0
4108	Chr02	2493003	2493196	-	0.0751505	2493082	2493181	4.09225	12.8518	0.00876088	longer	Potri.002G038700.v3.0
25495	scaffold_20	594778	594817	+	0.28	594817	594783	12.7883	22.8476	0.00885211	longer
7979	Chr05	5438351	5438870	+	0.423077	5438839	5438352	9.20757	5.30392	0.0089929	longer	Potri.005G074400.v3.0
18202	Chr12	13112376	13112638	+	0.103939	13112462	13112413	9.46333	15.2998	0.00914634	longer	Potri.012G107500.v3.0
4637	Chr02	14827462	14827495	-	0.0607644	14827471	14827492	19.9497	27.9476	0.00921606	longer	Potri.002G188600.v3.0
20575	Chr14	5275900	5276249	-	0.308446	5275902	5276249	7.67297	4.28393	0.00921203	longer
24313	Chr18	2731575	2731649	-	0.434537	2731630	2731576	1.53459	6.11991	0.00923614	shorter	Potri.018G034200.v3.0
18074	Chr12	9897311	9897535	+	0.117632	9897456	9897480	16.8805	20.3997	0.00949259	shorter	Potri.012G073600.v3.0
2729	Chr01	38441234	38441669	-	0.7	38441436	38441668	3.06919	2.03997	0.00953956	longer	Potri.001G370300.v3.0
25659	scaffold_35	194383	194411	+	0.297968	194390	194405	8.9518	11.2198	0.00961141	shorter	Potri.T033800.v3.0
13251	Chr08	1963713	1963996	-	0.0503152	1963780	1963748	21.4843	31.8235	0.00979752	shorter	Potri.008G035500.v3.0
12997	Chr08	11764176	11764339	+	0.0779233	11764200	11764239	68.0337	88.7386	0.00984068	shorter	Potri.008G172400.v3.0
3891	Chr02	23737224	23737395	+	0.00463528	23737307	23737366	33.5053	63.851	0.00985895	shorter	Potri.002G245900.v3.0
12823	Chr08	8514832	8515004	+	0.554031	8514837	8514892	3.32495	4.48793	0.00989877	shorter	Potri.008G129900.v3.0
17913	Chr12	2110936	2111052	+	0.308454	2110966	2110938	12.2768	10.4038	0.0100354	longer	Potri.012G024400.v3.0
1549	Chr01	1300248	1300337	-	0.00348978	1300317	1300273	14.8344	57.9351	0.0101975	shorter	Potri.001G018200.v3.0
20244	Chr14	11252365	11252422	+	0.191623	11252391	11252368	10.7422	14.0758	0.0102477	longer	Potri.014G147100.v3.0
1035	Chr01	32280536	32280777	+	0.0171993	32280761	32280551	8.1845	2.65196	0.0103348	longer	Potri.001G317700.v3.0
154	Chr01	4133396	4133764	+	0.050831	4133513	4133528	146.298	135.046	0.0104219	shorter	Potri.001G054500.v3.0
9790	Chr06	7632409	7632484	+	0.305278	7632477	7632414	10.7422	12.2398	0.0104174	longer	Potri.006G099200.v3.0
3140	Chr02	2101666	2101923	+	0.00760348	2101790	2101708	237.351	140.146	0.0104697	longer	Potri.002G032500.v3.0
17087	Chr11	6357214	6357343	+	0.332914	6357234	6357277	10.2306	7.34389	0.010492	shorter	Potri.011G068100.v3.0
21682	Chr15	4074483	4074529	-	0.554957	4074517	4074485	3.32495	3.67194	0.0104885	shorter	Potri.015G043000.v3.0
23118	Chr17	10344764	10345067	+	0.240481	10344969	10344887	5.11531	18.9717	0.0104625	longer	Potri.017G086200.v3.0
15474	Chr10	13136748	13136984	+	0	13136847	13136945	17.6478	98.3265	0.0105376	shorter	Potri.010G112800.v3.0
10723	Chr06	6714739	6715147	-	0.047619	6714922	6715144	20.9728	4.28393	0.0105498	longer	Potri.006G087800.v3.0
6159	Chr03	18039287	18039313	-	0.4	18039309	18039288	1.27883	5.71191	0.0106207	shorter	Potri.003G170400.v3.0
17384	Chr11	96955	97128	-	0.400105	97109	96979	5.88261	9.38386	0.0106869	shorter	Potri.011G001800.v3.0
1068	Chr01	33296041	33296305	+	0.8	33296301	33296045	1.27883	4.48793	0.0108709	longer	Potri.001G328700.v3.0
4495	Chr02	10870583	10870717	-	0.0631043	10870618	10870644	32.4822	41.0034	0.0109052	longer	Potri.002G145900.v3.0
22792	Chr16	10573554	10573719	-	0.833333	10573555	10573572	1.53459	2.03997	0.0109416	longer	Potri.016G105900.v3.0
5527	Chr03	19759024	19759180	+	0.0184986	19759072	19759126	16.6248	23.8676	0.010974	shorter	Potri.003G193900.v3.0
3340	Chr02	5969649	5969774	+	0.315203	5969774	5969704	5.37108	8.15987	0.0110327	longer	Potri.002G085000.v3.0
17044	Chr11	4688001	4688301	+	0.0714286	4688080	4688006	7.16144	21.6237	0.0111332	longer	Potri.011G053800.v3.0
21474	Chr15	13905257	13905458	+	0	13905303	13905370	44.2475	22.8476	0.0112823	shorter	Potri.015G126500.v3.0
12007	Chr07	2390540	2390688	-	0.366981	2390573	2390679	7.67297	3.46795	0.0113326	longer	Potri.007G031500.v3.0
18429	Chr12	4534896	4535087	-	0	4534963	4534916	39.3879	52.6312	0.0114968	shorter	Potri.012G048500.v3.0
9669	Chr06	4884347	4884657	+	0.388111	4884638	4884441	3.83649	5.30392	0.0115485	longer	Potri.006G065900.v3.0
8019	Chr05	6359254	6359531	+	0.117874	6359488	6359376	43.7359	50.1832	0.0116134	longer	Potri.005G085500.v3.0
6864	Chr04	19558931	19559170	+	0.0309599	19559039	19559063	47.3167	88.3306	0.0116783	shorter	Potri.004G177500.v3.0
10852	Chr06	9578681	9578746	-	0.142857	9578708	9578691	5.37108	9.38386	0.011669	shorter	Potri.006G120800.v3.0
12320	Chr07	14627797	14627856	-	0.714286	14627798	14627843	1.79036	3.67194	0.011682	longer	Potri.007G132100.v3.0
18878	Chr13	4117247	4117292	+	0.0141214	4117272	4117283	10.9979	28.5596	0.0116894	shorter	Potri.013G055100.v3.0
18878	Chr13	4117247	4117292	+	0.0141214	4117272	4117283	10.9979	28.5596	0.0116894	shorter	Potri.013G055200.v3.0
22492	Chr16	366901	367062	-	0.492678	367062	367049	3.32495	5.50792	0.0116867	shorter	Potri.016G007600.v3.0
9930	Chr06	11645001	11645600	+	0.10063	11645090	11645075	21.4843	35.2915	0.0117194	longer	Potri.006G139200.v3.0
7925	Chr05	4035010	4035027	+	0.515317	4035027	4035015	3.58072	4.07994	0.0120408	longer	Potri.005G057500.v3.0
12639	Chr08	4907485	4907560	+	0.111382	4907559	4907548	19.4382	26.1116	0.0120591	longer	Potri.008G078800.v3.0
17593	Chr11	8020470	8020592	-	0.00662219	8020489	8020553	56.5242	42.6353	0.0122043	longer	Potri.011G080500.v3.0
21567	Chr15	281231	281294	-	1	281240	281294	1.02306	1.42798	0.0123048	longer	Potri.015G004200.v3.0
13686	Chr08	10487517	10487583	-	0.840481	10487529	10487518	1.27883	1.83597	0.0124477	shorter	Potri.008G155100.v3.0
950	Chr01	29721093	29721218	+	0.411403	29721218	29721107	5.37108	4.69193	0.0126239	longer	Potri.001G291800.v3.0
9539	Chr06	1801555	1801941	+	0.523868	1801556	1801928	3.32495	2.03997	0.0126547	shorter	Potri.006G026600.v3.0
1500	Chr01	202129	202158	-	0.462464	202147	202130	3.32495	4.69193	0.0127098	shorter	Potri.001G003400.v3.0
2156	Chr01	18196405	18196949	-	0.0479768	18196472	18196882	17.1363	39.1674	0.0127951	longer	Potri.001G195000.v3.0
21396	Chr15	11833093	11833288	+	0.175078	11833190	11833112	37.3418	37.1274	0.0128506	longer	Potri.015G099000.v3.0
13678	Chr08	10377677	10377767	-	0.554031	10377758	10377679	3.32495	4.07994	0.0129856	shorter	Potri.008G152800.v3.0
11531	Chr07	2565995	2566098	+	0.169815	2565996	2566090	4.85955	10.8118	0.0130843	shorter	Potri.007G033100.v3.0
23635	Chr17	13447656	13447810	-	0.521444	13447786	13447657	1.27883	3.26395	0.0130807	shorter	Potri.017G120800.v3.0
17163	Chr11	11936331	11936536	+	0.174186	11936526	11936336	18.6709	21.4197	0.0131775	longer	Potri.011G098100.v3.0
8399	Chr05	22046099	22046161	+	0.464298	22046100	22046159	4.85955	5.09992	0.0132318	shorter	Potri.005G205800.v3.0
12350	Chr07	15225633	15225880	-	0.239247	15225701	15225758	18.6709	19.1757	0.0132858	longer	Potri.007G142200.v3.0
1841	Chr01	8073714	8073899	-	0.221838	8073783	8073897	20.2055	20.8077	0.0134417	longer	Potri.001G101300.v3.0
7898	Chr05	3423831	3423844	+	0.466934	3423844	3423834	2.30189	11.6278	0.0134473	longer	Potri.005G046700.v3.0
13658	Chr08	9791222	9791270	-	0.515317	9791258	9791242	1.79036	3.87594	0.0134447	shorter	Potri.008G145400.v3.0
18246	Chr12	14429138	14429302	+	0.00370257	14429145	14429226	41.9456	164.421	0.0135196	shorter	Potri.012G126000.v3.0
8928	Chr05	8388325	8388480	-	0.115877	8388453	8388464	11.5095	37.9434	0.0136338	longer	Potri.005G109200.v3.0
21537	Chr15	15046927	15047025	+	0.636364	15047019	15046928	3.58072	2.24397	0.0136237	longer	Potri.015G144900.v3.0
23093	Chr17	9076827	9077078	+	0	9077060	9076833	7.41721	22.6437	0.0136595	longer	Potri.017G077300.v3.0
1573	Chr01	1878907	1879046	-	0.37475	1878910	1879044	5.88261	7.13989	0.0137346	longer	Potri.001G025300.v3.0
1573	Chr01	1878907	1879046	-	0.37475	1878910	1879044	5.88261	7.13989	0.0137346	longer	Potri.001G025400.v3.0
16907	Chr10	22323496	22323599	-	0.41513	22323497	22323551	5.88261	5.50792	0.0137752	longer	Potri.010G251000.v3.0
9972	Chr06	13090456	13090659	+	0.368581	13090495	13090484	6.39414	4.69193	0.0138281	longer	Potri.006G150300.v3.0
21166	Chr15	3643975	3644001	+	0.120241	3643994	3643981	7.67297	13.0558	0.0138238	longer	Potri.015G039800.v3.0
176	Chr01	4819596	4819665	+	0.262133	4819632	4819665	14.3229	14.8918	0.0138571	shorter	Potri.001G062100.v3.0
21947	Chr15	14628949	14629173	-	0.0280963	14629120	14628985	25.5766	71.1949	0.0138467	shorter	Potri.015G136900.v3.0
63	Chr01	1405853	1405978	+	0.271511	1405891	1405878	7.92874	13.2598	0.013951	longer	Potri.001G019100.v3.0
1300	Chr01	42183414	42183635	+	0.203974	42183561	42183417	13.5556	6.7319	0.0139711	longer	Potri.001G400000.v3.0
24925	Chr19	12990781	12990867	+	0.689156	12990867	12990846	2.30189	2.44796	0.0140214	longer
4437	Chr02	9807310	9808336	-	0.157033	9807974	9807988	12.021	8.97586	0.0140583	longer	Potri.002G130700.v3.0
6825	Chr04	18760004	18760042	+	0.278491	18760035	18760023	11.2537	10.1998	0.0140541	longer	Potri.004G168400.v3.0
500	Chr01	12950661	12950801	+	0.100233	12950685	12950742	15.8575	34.8835	0.0143168	shorter	Potri.001G156100.v3.0
9201	Chr05	21269031	21269296	-	0.15499	21269289	21269274	14.3229	18.7677	0.0143461	shorter	Potri.005G196100.v3.0
23979	Chr18	10886029	10886086	+	0.0736027	10886038	10886058	2.81342	9.58785	0.0143871	shorter	Potri.018G081700.v3.0
6914	Chr04	21190110	21190194	+	0.0408163	21190192	21190181	43.9917	19.9917	0.0145985	longer	Potri.004G200100.v3.0
9804	Chr06	7930819	7930989	+	0.234136	7930824	7930926	4.60378	10.1998	0.0146021	shorter	Potri.006G102400.v3.0
20196	Chr14	10400905	10401018	+	0.270682	10400932	10400987	14.5786	15.0958	0.0145843	shorter	Potri.014G136000.v3.0
8225	Chr05	14560568	14560823	+	0.600535	14560822	14560569	2.30189	3.26395	0.0147614	longer	Potri.005G153600.v3.0
7132	Chr04	2617079	2617473	-	0.162622	2617090	2617416	10.9979	5.91591	0.0148964	longer	Potri.004G035200.v3.0
13709	Chr08	10890089	10890445	-	0	10890179	10890306	59.3376	109.138	0.0149525	longer	Potri.008G160400.v3.0
13709	Chr08	10890089	10890445	-	0	10890179	10890306	59.3376	109.138	0.0149525	longer	Potri.008G160500.v3.0
16489	Chr10	14886691	14886760	-	0.146658	14886722	14886749	5.62685	13.8718	0.0149801	longer	Potri.010G134700.v3.0
2420	Chr01	28577796	28577923	-	0.216434	28577810	28577840	9.97486	13.8718	0.0150337	longer	Potri.001G279300.v3.0
5990	Chr03	14218195	14218414	-	0.313252	14218209	14218252	4.09225	9.38386	0.0150522	longer	Potri.003G119600.v3.0
9504	Chr06	1013151	1013244	+	0.148833	1013223	1013156	7.67297	10.8118	0.0150526	longer	Potri.006G014900.v3.0
18456	Chr12	6223557	6223568	-	0.402976	6223558	6223568	6.13838	5.30392	0.0151473	longer	Potri.012G059500.v3.0
25162	Chr19	10198378	10198464	-	0.105801	10198410	10198427	53.455	41.2074	0.0151657	longer	Potri.019G068700.v3.0
8967	Chr05	9177851	9177985	-	0.00100305	9177895	9177864	3.06919	12.8518	0.0151747	shorter	Potri.005G118300.v3.0
23121	Chr17	10433613	10433881	+	0.0430344	10433668	10433840	29.1573	51.4072	0.0152263	shorter	Potri.017G086600.v3.0
23121	Chr17	10433613	10433881	+	0.0430344	10433668	10433840	29.1573	51.4072	0.0152263	shorter	Potri.017G086700.v3.0
11771	Chr07	13257227	13257883	+	0.211793	13257720	13257849	4.85955	9.79185	0.0152427	shorter	Potri.007G109000.v3.0
20435	Chr14	1518794	1518990	-	0.0478443	1518845	1518817	303.594	312.319	0.0152785	shorter	Potri.014G015600.v3.0
23052	Chr17	5327372	5327562	+	0.0588877	5327522	5327550	41.9456	50.9992	0.0152765	shorter	Potri.017G058400.v3.0
16777	Chr10	20275466	20275534	-	0.0596753	20275505	20275518	20.717	38.7594	0.0152901	longer	Potri.010G215700.v3.0
2955	Chr01	49081243	49081430	-	0.6	49081309	49081263	1.27883	6.5279	0.0154257	shorter	Potri.001G456400.v3.0
20484	Chr14	2528912	2529134	-	0.349245	2528920	2528949	8.1845	7.13989	0.0155085	longer	Potri.014G030000.v3.0
23328	Chr17	115096	115269	-	0.00586688	115126	115249	17.6478	59.7711	0.015541	longer	Potri.017G002100.v3.0
18341	Chr12	1492798	1492870	-	0.107841	1492866	1492803	13.5556	17.5437	0.015597	shorter	Potri.012G015500.v3.0
8596	Chr05	25648925	25649013	+	0.157271	25648998	25648931	26.3439	21.6237	0.0156789	longer	Potri.005G256600.v3.0
19975	Chr14	6129294	6129384	+	0.387309	6129318	6129331	3.83649	6.93589	0.0157633	shorter	Potri.014G075600.v3.0
6113	Chr03	16991177	16991204	-	0.129259	16991203	16991178	3.58072	8.15987	0.0161105	shorter	Potri.003G157700.v3.0
24564	Chr18	13999302	13999449	-	0.10159	13999321	13999351	19.1824	61.4031	0.0162333	longer	Potri.018G115500.v3.0
1046	Chr01	32576714	32576818	+	0.0428888	32576794	32576715	2.55766	5.71191	0.0162627	longer	Potri.001G321000.v3.0
14325	Chr09	9722244	9722555	+	0.328578	9722549	9722248	6.39414	9.17986	0.0163657	longer	Potri.009G114800.v3.0
2751	Chr01	39288149	39288337	-	0.197022	39288332	39288159	13.0441	17.3397	0.0163951	shorter
3537	Chr02	10437672	10437827	+	0.00626437	10437755	10437774	131.719	105.466	0.0164408	shorter	Potri.002G140400.v3.0
22645	Chr16	4115450	4115572	-	0.14146	4115520	4115554	4.34802	9.99585	0.0165665	longer	Potri.016G059700.v3.0
14387	Chr09	10643887	10644140	+	0.145155	10643888	10644074	6.90567	4.48793	0.0166396	shorter	Potri.009G130600.v3.0
16652	Chr10	18112934	18113056	-	0.369547	18112947	18113015	7.16144	5.09992	0.0166702	longer
19996	Chr14	6456202	6456936	+	0.0394232	6456780	6456712	46.8051	71.1949	0.0167816	longer	Potri.014G081000.v3.0
25024	Chr19	2374185	2374626	-	0.217192	2374201	2374257	9.46333	13.6678	0.0167862	longer	Potri.019G020700.v3.0
3886	Chr02	23603734	23603858	+	0.130119	23603830	23603849	3.58072	10.4038	0.0168144	shorter	Potri.002G243800.v3.0
19113	Chr13	14354402	14354727	+	0.0669677	14354542	14354629	101.027	85.8827	0.0169419	shorter	Potri.013G132300.v3.0
926	Chr01	29190858	29190986	+	0.266667	29190981	29190869	3.83649	7.13989	0.0170986	longer	Potri.001G285600.v3.0
6723	Chr04	15401875	15401969	+	0.25086	15401905	15401948	7.16144	11.4238	0.0170986	shorter	Potri.004G133700.v3.0
4558	Chr02	12327313	12327735	-	0.400802	12327657	12327319	3.83649	5.50792	0.0172988	shorter	Potri.002G163200.v3.0
11416	Chr07	54836	54917	+	0.601204	54906	54841	2.04613	2.65196	0.017351	longer	Potri.007G000500.v3.0
6181	Chr03	18485270	18485367	-	0.347541	18485334	18485362	7.67297	5.71191	0.0173817	longer	Potri.003G176500.v3.0
12273	Chr07	13917748	13917828	-	0.257659	13917750	13917795	3.58072	11.2198	0.0174071	longer	Potri.007G119800.v3.0
5680	Chr03	4308241	4308503	-	0.254778	4308360	4308426	7.67297	9.79185	0.0174594	longer	Potri.003G034200.v3.0
7439	Chr04	16373740	16374016	-	0.0639013	16373932	16373883	136.835	144.022	0.0175037	shorter	Potri.004G140500.v3.0
8181	Chr05	11705524	11705579	+	0.252735	11705526	11705578	8.9518	11.0158	0.0175808	shorter	Potri.005G140000.v3.0
13995	Chr09	3690269	3690377	+	0.666667	3690370	3690276	3.32495	1.83597	0.0177011	longer	Potri.009G025800.v3.0
7195	Chr04	4174807	4175032	-	0.00611361	4174905	4174888	75.7067	104.65	0.0177304	shorter	Potri.004G053400.v3.0
13022	Chr08	12215490	12215533	+	0.047619	12215512	12215494	5.37108	20.8077	0.0177303	longer	Potri.008G178700.v3.0
13022	Chr08	12215490	12215533	+	0.047619	12215512	12215494	5.37108	20.8077	0.0177303	longer	Potri.008G178800.v3.0
16715	Chr10	19330205	19330499	-	0.8	19330206	19330489	1.27883	2.85596	0.0179056	longer	Potri.010G201700.v3.0
8771	Chr05	4657321	4657363	-	0.749245	4657349	4657328	2.04613	1.01998	0.0179819	shorter	Potri.005G064800.v3.0
8791	Chr05	5072675	5072961	-	0.0358022	5072961	5072727	9.46333	4.07994	0.0181028	shorter	Potri.005G070700.v3.0
21372	Chr15	11408175	11408416	+	0	11408237	11408177	10.7422	43.2473	0.0181449	longer	Potri.015G092100.v3.0
2171	Chr01	19474721	19474792	-	0.137963	19474730	19474759	13.0441	21.2157	0.0181853	longer	Potri.001G200200.v3.0
13157	Chr08	137048	137282	-	0.180963	137123	137148	15.3459	19.5837	0.0183251	longer	Potri.008G002600.v3.0
1344	Chr01	44132494	44132607	+	0.373653	44132600	44132515	6.39414	5.71191	0.0183481	longer	Potri.001G416300.v3.0
8317	Chr05	19952499	19952647	+	0.202407	19952631	19952500	1.27883	4.28393	0.0183983	longer	Potri.005G182800.v3.0
1758	Chr01	6308036	6308383	-	0.0597793	6308181	6308157	12.021	61.4031	0.0184122	shorter	Potri.001G079600.v3.0
10981	Chr06	13191190	13191392	-	0	13191202	13191349	11.7652	38.7594	0.018475	longer	Potri.006G150900.v3.0
21987	Chr15	15197245	15197457	-	0.209059	15197428	15197327	19.1824	20.6037	0.0184857	shorter	Potri.015G147600.v3.0
2283	Chr01	24717178	24717318	-	0.184986	24717179	24717304	3.32495	23.4596	0.018601	longer	Potri.001G235400.v3.0
22804	Chr16	11642394	11642634	-	0.0300602	11642403	11642424	10.2306	24.0716	0.0186918	longer	Potri.016G112900.v3.0
20760	Chr14	8908831	8909218	-	0.0910271	8909169	8909145	62.4068	53.4472	0.0187625	shorter	Potri.014G114200.v3.0
15808	Chr10	19519140	19519492	+	0.00267481	19519157	19519492	2.30189	6.5279	0.0187944	shorter	Potri.010G203700.v3.0
21744	Chr15	9089137	9089618	-	0.072782	9089145	9089290	11.2537	31.2115	0.0188183	longer	Potri.015G066200.v3.0
1096	Chr01	33836360	33836527	+	0.0571429	33836490	33836522	8.9518	15.2998	0.0189838	shorter	Potri.001G335000.v3.0
5796	Chr03	10141563	10141720	-	0.0178571	10141616	10141580	14.3229	33.6595	0.0191176	shorter	Potri.003G072600.v3.0
13162	Chr08	190258	190329	-	0.142857	190314	190264	7.16144	19.9917	0.0192384	shorter	Potri.008G003300.v3.0
21670	Chr15	3388104	3388575	-	0.457705	3388575	3388105	8.1845	1.22398	0.0194574	shorter
17888	Chr12	1567378	1567469	+	0.400301	1567379	1567404	2.04613	11.6278	0.0194735	shorter	Potri.012G016200.v3.0
1679	Chr01	4233203	4233352	-	0.172651	4233264	4233237	24.042	22.2357	0.0195362	shorter	Potri.001G056000.v3.0
16571	Chr10	16498255	16498342	-	0.498742	16498257	16498279	3.32495	2.44796	0.0195445	longer	Potri.010G158500.v3.0
1039	Chr01	32371524	32371681	+	0.0320655	32371665	32371532	3.32495	9.99585	0.0197327	longer	Potri.001G319000.v3.0
2481	Chr01	30433804	30434430	-	0.315789	30434429	30434393	9.7191	12.0358	0.0199061	shorter	Potri.001G300100.v3.0
11900	Chr07	681277	681366	-	0.058569	681317	681334	75.9624	86.4947	0.0199103	longer	Potri.007G008700.v3.0
11900	Chr07	681277	681366	-	0.058569	681317	681334	75.9624	86.4947	0.0199103	longer	Potri.007G008800.v3.0
3636	Chr02	12754746	12754945	+	0	12754783	12754768	2.55766	18.5637	0.0200133	longer	Potri.002G168400.v3.0
9300	Chr05	23099099	23099559	-	0.110404	23099543	23099377	2.81342	11.8318	0.0202196	shorter	Potri.005G218900.v3.0
14977	Chr09	10421634	10421845	-	0	10421649	10421807	11.7652	54.6712	0.0202178	longer	Potri.009G125600.v3.0
5864	Chr03	11480819	11480911	-	0.184441	11480832	11480900	14.5786	16.5237	0.020342	longer	Potri.003G087500.v3.0
3288	Chr02	4923377	4923482	+	0.456358	4923416	4923477	4.60378	4.89592	0.0203606	shorter	Potri.002G071300.v3.0
21651	Chr15	2720859	2720980	-	0.134058	2720866	2720965	26.5996	30.5995	0.0204034	longer	Potri.015G033200.v3.0
25325	Chr19	15700384	15700568	-	0.0168673	15700479	15700531	9.20757	42.8393	0.0204823	longer	Potri.019G131300.v3.0
16693	Chr10	18856279	18856359	-	0.0498439	18856281	18856337	17.9036	29.9875	0.0205335	longer	Potri.010G194700.v3.0
8908	Chr05	7790978	7791041	-	0.600344	7790979	7791001	1.79036	4.07994	0.0205881	longer	Potri.005G101900.v3.0
16126	Chr10	7114228	7114478	-	0.119062	7114236	7114303	23.0189	28.7636	0.0206496	longer	Potri.010G041100.v3.0
12351	Chr07	15236254	15236420	-	0.0714286	15236285	15236343	20.717	8.56787	0.0206828	longer	Potri.007G142400.v3.0
25649	scaffold_32	362676	362721	+	0.0952381	362694	362677	5.37108	12.2398	0.0206827	longer
21264	Chr15	9122217	9122324	+	0.00749657	9122246	9122220	6.90567	34.4755	0.0207876	longer	Potri.015G066400.v3.0
9320	Chr05	23691792	23691829	-	0.233079	23691819	23691793	12.5325	9.58785	0.0209204	shorter	Potri.005G227000.v3.0
14632	Chr09	4222161	4222241	-	0.183534	4222193	4222176	3.06919	7.75188	0.0209241	shorter	Potri.009G031900.v3.0
17043	Chr11	4669350	4669543	+	0	4669506	4669411	3.58072	19.3797	0.0208971	longer	Potri.011G053700.v3.0
9983	Chr06	13778977	13779094	+	0.520241	13779094	13778978	2.55766	5.30392	0.0210353	longer	Potri.006G154200.v3.0
22656	Chr16	4314696	4314928	-	0.0568309	4314790	4314715	13.5556	40.7994	0.0210597	shorter	Potri.016G061700.v3.0
16259	Chr10	10267776	10267880	-	0.0277107	10267795	10267848	14.8344	38.9634	0.0211403	longer	Potri.010G076800.v3.0
22727	Chr16	6763489	6763788	-	0.0672579	6763508	6763593	14.5786	25.9076	0.0212185	longer	Potri.016G085900.v3.0
5901	Chr03	12407356	12407507	-	0.332495	12407357	12407506	5.11531	3.67194	0.0215903	longer	Potri.003G097400.v3.0
17095	Chr11	6690525	6691347	+	0.0294903	6691028	6691081	27.8785	108.322	0.0216633	shorter	Potri.011G070900.v3.0
17261	Chr11	15731949	15732199	+	0.00456621	15732186	15731973	112.025	193.797	0.0217798	longer	Potri.011G132400.v3.0
8350	Chr05	20986564	20986771	+	0.00128964	20986721	20986671	7.16144	24.8876	0.0217991	longer	Potri.005G192400.v3.0
19107	Chr13	14189283	14189353	+	0.200584	14189344	14189308	8.44027	14.4838	0.0218021	longer	Potri.013G130300.v3.0
24519	Chr18	13203682	13204194	-	0.0599	13204014	13204179	41.6898	51.4072	0.0218373	longer	Potri.018G104900.v3.0
15197	Chr10	4097647	4097791	+	0.356626	4097790	4097778	5.88261	11.2198	0.021871	longer	Potri.010G029200.v3.0
16981	Chr11	2602133	2602309	+	0.0710951	2602145	2602243	53.1993	67.115	0.021869	shorter	Potri.011G031300.v3.0
21162	Chr15	3481231	3481306	+	0.228743	3481232	3481293	3.58072	8.36387	0.0218598	shorter	Potri.015G038700.v3.0
23915	Chr18	8203399	8204195	+	0.00941429	8204106	8204123	10.9979	31.4155	0.0220137	shorter	Potri.018G064800.v3.0
13710	Chr08	10949353	10949417	-	0.221043	10949354	10949417	7.67297	11.6278	0.0220666	longer	Potri.008G161100.v3.0
16009	Chr10	330388	330441	-	0.333333	330422	330394	1.53459	5.30392	0.0221824	shorter	Potri.010G003600.v3.0
2106	Chr01	15651276	15651316	-	0.718278	15651316	15651283	2.04613	1.63197	0.022218	shorter	Potri.001G180600.v3.0
2106	Chr01	15651276	15651316	-	0.718278	15651316	15651283	2.04613	1.63197	0.022218	shorter	Potri.001G180700.v3.0
17142	Chr11	10850745	10850910	+	0.454545	10850899	10850750	2.81342	17.3397	0.0223964	longer	Potri.011G090100.v3.0
21297	Chr15	9874847	9874987	+	0.105742	9874935	9874981	68.2894	69.7669	0.0224125	shorter	Potri.015G074100.v3.0
13814	Chr08	13602037	13602084	-	0.316349	13602057	13602042	1.79036	3.67194	0.0226668	shorter	Potri.008G195000.v3.0
18156	Chr12	12017148	12017362	+	0.0353649	12017325	12017194	17.3921	36.9234	0.0226743	longer	Potri.012G093500.v3.0
2950	Chr01	48906306	48907314	-	0	48906477	48906336	2.55766	38.3514	0.0229207	shorter	Potri.001G454500.v3.0
9406	Chr05	25123737	25123982	-	0.0162253	25123921	25123946	24.042	39.3714	0.0229137	longer	Potri.005G247600.v3.0
6783	Chr04	17461102	17461269	+	0.0568198	17461212	17461195	50.6416	33.8635	0.0231739	longer	Potri.004G152800.v3.0
10179	Chr06	23149636	23149716	+	0	23149663	23149652	7.92874	52.2232	0.0231879	longer	Potri.006G219100.v3.0
6233	Chr03	19907279	19907366	-	0.364847	19907366	19907280	4.34802	16.1158	0.0232014	shorter	Potri.003G196100.v3.0
13269	Chr08	2230764	2230814	-	0.378313	2230794	2230807	2.30189	4.89592	0.0232512	longer	Potri.008G039400.v3.0
17959	Chr12	3702013	3702173	+	0.211262	3702054	3702016	10.9979	12.6478	0.0234111	longer	Potri.012G041100.v3.0
20725	Chr14	8212943	8213191	-	0.00284881	8213006	8213185	40.6668	52.8352	0.023449	longer	Potri.014G104500.v3.0
21835	Chr15	11607644	11607875	-	0.159034	11607693	11607767	3.58072	7.13989	0.0234766	longer	Potri.015G095000.v3.0
4728	Chr02	20426215	20426248	-	0.501003	20426242	20426217	3.06919	3.67194	0.0234872	shorter	Potri.002G219400.v3.0
4728	Chr02	20426215	20426248	-	0.501003	20426242	20426217	3.06919	3.67194	0.0234872	shorter	Potri.002G219500.v3.0
5540	Chr03	20123942	20124001	+	0.181101	20123971	20123945	4.85955	7.34389	0.0235861	longer	Potri.003G198800.v3.0
21275	Chr15	9440352	9440632	+	0.00662868	9440488	9440586	69.824	129.334	0.0238099	shorter	Potri.015G069700.v3.0
7617	Chr04	21024474	21024743	-	0.100451	21024517	21024732	4.09225	11.6278	0.023836	longer	Potri.004G197700.v3.0
22341	Chr16	11562600	11562839	+	0.282167	11562603	11562821	2.55766	4.28393	0.0239732	shorter	Potri.016G112400.v3.0
22295	Chr16	9336675	9336748	+	0.0595502	9336748	9336732	1.79036	6.11991	0.0241348	longer	Potri.016G096900.v3.0
24473	Chr18	12181654	12181728	-	0.285714	12181725	12181659	1.79036	6.11991	0.0241348	shorter	Potri.018G092400.v3.0
12540	Chr08	2986926	2986982	+	0.0588235	2986935	2986955	4.34802	24.0716	0.024518	shorter	Potri.008G050400.v3.0
7479	Chr04	17552007	17552025	-	0.8	17552025	17552008	1.27883	2.24397	0.0245546	shorter	Potri.004G154000.v3.0
6757	Chr04	16752573	16752616	+	0.374274	16752574	16752616	6.39414	5.30392	0.0245991	shorter	Potri.004G143900.v3.0
19439	Chr13	5579230	5579362	-	0.533735	5579347	5579241	1.53459	9.17986	0.0246189	shorter	Potri.013G068900.v3.0
820	Chr01	26433369	26433674	+	0.666667	26433673	26433384	1.53459	5.71191	0.024748	longer	Potri.001G254500.v3.0
20995	Chr14	14640885	14641280	-	0.0434783	14641222	14641058	11.7652	20.1957	0.024787	shorter	Potri.014G178300.v3.0
8883	Chr05	6941732	6941832	-	0.340481	6941752	6941828	2.55766	6.3239	0.0248383	longer	Potri.005G093000.v3.0
1334	Chr01	43761646	43761704	+	0.714286	43761689	43761647	2.30189	1.42798	0.0249772	longer	Potri.001G412900.v3.0
1771	Chr01	6621372	6621502	-	0.202407	6621394	6621490	1.79036	4.07994	0.0250136	longer
6337	Chr04	271325	271427	+	0.371601	271326	271345	7.16144	7.34389	0.0249772	shorter	Potri.004G004000.v3.0
19366	Chr13	3174193	3174330	-	0.0138482	3174207	3174222	111.002	87.7187	0.0250198	longer	Potri.013G044900.v3.0
23803	Chr18	1930877	1930988	+	0.316392	1930947	1930924	8.44027	8.97586	0.0249727	longer	Potri.018G023900.v3.0
4641	Chr02	14985168	14985344	-	0.394309	14985203	14985215	6.39414	6.3239	0.0252617	longer	Potri.002G189800.v3.0
14644	Chr09	4553985	4554001	-	0.714286	4553986	4554001	1.79036	2.24397	0.0254272	longer
103	Chr01	2413545	2413665	+	0.130559	2413623	2413642	46.2936	21.8277	0.0254948	shorter	Potri.001G032900.v3.0
22602	Chr16	2886423	2886486	-	0.625	2886424	2886486	2.55766	1.63197	0.0256706	longer	Potri.016G045800.v3.0
4597	Chr02	13531366	13531652	-	0.200903	13531563	13531428	4.09225	13.6678	0.0257688	shorter	Potri.002G176100.v3.0
23594	Chr17	12472983	12473406	-	0.213348	12473198	12473302	16.1132	18.5637	0.0257711	longer	Potri.017G108100.v3.0
486	Chr01	12723138	12723515	+	0.198418	12723493	12723403	13.5556	6.93589	0.0257897	longer	Potri.001G154200.v3.0
5007	Chr03	7839746	7839933	+	0.492678	7839933	7839762	3.32495	4.28393	0.0259494	longer	Potri.003G052900.v3.0
13011	Chr08	12027323	12027419	+	0.0454632	12027415	12027341	8.69603	4.28393	0.0260092	longer	Potri.008G175600.v3.0
13011	Chr08	12027323	12027419	+	0.0454632	12027415	12027341	8.69603	4.28393	0.0260092	longer	Potri.008G175700.v3.0
19073	Chr13	13036644	13036978	+	0.0515775	13036862	13036894	115.095	87.7187	0.0261034	shorter	Potri.013G117100.v3.0
6328	Chr04	192773	192832	+	0.365556	192798	192831	4.34802	6.11991	0.0261403	shorter	Potri.004G002700.v3.0
11815	Chr07	14382751	14382782	+	0.300401	14382779	14382768	7.67297	10.1998	0.0262037	longer	Potri.007G127800.v3.0
8605	Chr05	25779164	25779371	+	0.0364366	25779296	25779169	8.44027	52.2232	0.0262443	longer	Potri.005G258700.v3.0
19108	Chr13	14206530	14206556	+	0.666667	14206556	14206541	1.53459	5.30392	0.0262474	longer	Potri.013G130400.v3.0
2547	Chr01	32905978	32906221	-	0.165059	32906054	32906112	5.62685	10.1998	0.026383	longer	Potri.001G325100.v3.0
1454	Chr01	49831356	49831451	+	0.00457666	49831440	49831401	111.77	180.333	0.0265343	longer	Potri.001G464400.v3.0
10012	Chr06	16963238	16963432	+	0.0155698	16963426	16963413	3.32495	23.4596	0.0265688	longer	Potri.006G166500.v3.0
7792	Chr05	260023	260130	+	0.135802	260025	260118	8.1845	4.07994	0.0266971	shorter	Potri.005G004100.v3.0
14616	Chr09	3873143	3873362	-	0.0543319	3873314	3873173	34.5284	48.1433	0.0270051	shorter	Potri.009G027900.v3.0
12833	Chr08	8746478	8746775	+	0.149245	8746490	8746479	4.85955	1.01998	0.0271847	longer	Potri.008G132300.v3.0
18276	Chr12	15137355	15137907	+	0.137981	15137561	15137502	15.6017	24.8876	0.0275705	longer	Potri.012G134800.v3.0
13831	Chr08	13870506	13870563	-	0.320963	13870508	13870554	6.39414	7.75188	0.0276067	longer	Potri.008G198300.v3.0
4471	Chr02	10293036	10293242	-	0.0379514	10293068	10293231	4.09225	10.6078	0.0276546	longer	Potri.002G138600.v3.0
18089	Chr12	10350731	10351482	+	0.0656201	10350734	10351267	10.9979	63.239	0.0277815	shorter	Potri.012G077700.v3.0
2908	Chr01	46704681	46704795	-	0.208762	46704772	46704753	18.4151	16.3197	0.027824	shorter	Potri.001G435700.v3.0
2757	Chr01	39576256	39576399	-	0.255575	39576381	39576261	12.021	14.2798	0.0278441	shorter	Potri.001G379800.v3.0
1030	Chr01	32203321	32203519	+	0.257647	32203431	32203382	12.5325	11.6278	0.0279746	longer	Potri.001G316700.v3.0
6856	Chr04	19421890	19422071	+	0.0383364	19421976	19422045	137.09	145.45	0.0280179	shorter	Potri.004G175900.v3.0
8473	Chr05	23376577	23376623	+	0.440481	23376620	23376594	2.55766	6.11991	0.0280569	longer	Potri.005G222800.v3.0
19404	Chr13	4399457	4399474	-	0.533735	4399458	4399474	1.53459	3.87594	0.0279782	longer	Potri.013G058800.v3.0
21062	Chr15	470939	471396	+	0.0667168	471083	471073	12.2768	68.9509	0.0282621	longer	Potri.015G007400.v3.0
1503	Chr01	291401	291607	-	0.0225522	291426	291456	36.3187	56.7111	0.0283525	longer	Potri.001G004500.v3.0
6261	Chr03	20555046	20555073	-	0.625	20555062	20555047	4.34802	1.63197	0.0285284	shorter
16970	Chr11	2049997	2050064	+	0.334671	2050061	2049998	2.30189	4.89592	0.0286728	longer	Potri.011G024800.v3.0
25289	Chr19	14675276	14675381	-	0.0174262	14675348	14675296	17.6478	54.6712	0.0286643	shorter	Potri.019G119200.v3.0
16721	Chr10	19460716	19460774	-	0.104448	19460717	19460755	3.83649	1.42798	0.0287453	longer	Potri.010G203000.v3.0
8176	Chr05	11458796	11459081	+	0.325134	11458797	11458841	7.41721	8.15987	0.0287725	shorter	Potri.005G138200.v3.0
13793	Chr08	12933160	12933292	-	0.155008	12933216	12933205	39.6437	39.7794	0.0288518	shorter	Potri.008G187400.v3.0
24704	Chr19	2288114	2288225	+	0	2288134	2288174	21.9959	76.9068	0.028871	shorter	Potri.019G019700.v3.0
13609	Chr08	8649355	8649451	-	0.368868	8649356	8649449	6.90567	4.28393	0.0290232	longer	Potri.008G131400.v3.0
24685	Chr19	1445987	1446005	+	0.49942	1446002	1445988	3.58072	2.65196	0.028976	longer	Potri.019G012300.v3.0
10772	Chr06	7958215	7958366	-	0	7958265	7958351	12.021	25.0916	0.029057	longer	Potri.006G102800.v3.0
6055	Chr03	15545199	15545243	-	0.0759027	15545200	15545238	2.04613	7.75188	0.0290721	longer	Potri.003G136800.v3.0
9605	Chr06	3515067	3515100	+	0.666667	3515068	3515083	1.53459	4.69193	0.029108	shorter	Potri.006G048900.v3.0
17711	Chr11	14658952	14659000	-	0.666667	14658958	14658986	1.53459	4.69193	0.029108	longer	Potri.011G121600.v3.0
11477	Chr07	1145808	1145912	+	0.214218	1145851	1145897	18.6709	17.3397	0.0292716	shorter	Potri.007G015300.v3.0
14068	Chr09	5022898	5023329	+	0.100602	5023310	5023134	5.11531	25.4996	0.0292758	longer	Potri.009G043900.v3.0
2711	Chr01	37866254	37866299	-	0.387309	37866282	37866296	3.83649	5.91591	0.0293493	longer	Potri.001G365600.v3.0
24927	Chr19	13000148	13000394	+	0.412951	13000367	13000214	4.09225	5.71191	0.0293267	longer	Potri.019G100600.v3.0
7475	Chr04	17500338	17500481	-	0.0530532	17500416	17500442	98.4698	88.1266	0.0294065	longer	Potri.004G153400.v3.0
15572	Chr10	15382399	15382566	+	0.0198691	15382493	15382474	92.5872	80.3748	0.0294562	longer	Potri.010G142400.v3.0
10601	Chr06	4178956	4179109	-	0.369509	4179011	4178958	6.64991	7.13989	0.0295694	shorter	Potri.006G057300.v3.0
9840	Chr06	9020488	9020687	+	0.0179623	9020523	9020513	90.0295	56.0991	0.0295844	longer	Potri.006G115100.v3.0
12569	Chr08	3389733	3389854	+	0.309529	3389734	3389788	2.81342	7.34389	0.0296106	shorter	Potri.008G057300.v3.0
25176	Chr19	11019882	11019906	-	0.623868	11019906	11019888	2.30189	2.03997	0.029677	shorter	Potri.019G075900.v3.0
15040	Chr09	11429133	11429237	-	0.201279	11429186	11429234	8.1845	11.4238	0.0297583	longer	Potri.009G144100.v3.0
13535	Chr08	7026846	7027088	-	0.567469	7027088	7026847	1.53459	3.05995	0.0299911	shorter	Potri.008G110400.v3.0
21585	Chr15	611497	611796	-	0.110428	611741	611753	7.41721	15.0958	0.0301049	longer	Potri.015G009300.v3.0
4379	Chr02	8671472	8671489	-	0.34763	8671474	8671485	3.83649	5.91591	0.0306052	longer	Potri.002G115000.v3.0
23039	Chr17	5000644	5000777	+	0.289456	5000667	5000765	4.09225	5.50792	0.0306458	shorter	Potri.017G056000.v3.0
3585	Chr02	11641150	11641496	+	0.0357154	11641251	11641151	18.6709	26.7236	0.0307528	longer	Potri.002G154500.v3.0
17439	Chr11	1918910	1918990	-	0.0245296	1918988	1918923	12.7883	24.6836	0.0308492	shorter	Potri.011G022900.v3.0
14509	Chr09	12759272	12759331	+	0.367068	12759290	12759313	4.60378	7.34389	0.0310076	shorter	Potri.009G167600.v3.0
19628	Chr13	14267711	14268038	-	0.105263	14267760	14267904	4.85955	48.7553	0.0310576	longer	Potri.013G131300.v3.0
21409	Chr15	12028300	12028560	+	0.0425532	12028541	12028530	12.021	39.7794	0.0310772	longer	Potri.015G101900.v3.0
13898	Chr08	17726684	17726802	-	0.323868	17726741	17726752	7.16144	6.11991	0.0314899	longer	Potri.008G216800.v3.0
5334	Chr03	15888705	15888764	+	0.600535	15888747	15888726	2.30189	2.65196	0.0318253	longer	Potri.003G142100.v3.0
19324	Chr13	2139171	2139691	-	0.0605216	2139205	2139229	15.3459	74.4589	0.0318074	longer	Potri.013G032300.v3.0
22954	Chr17	2432576	2432718	+	0.31793	2432646	2432662	4.34802	12.4438	0.0319663	shorter	Potri.017G026500.v3.0
24274	Chr18	1727263	1727511	-	0.00297658	1727276	1727325	17.3921	29.3755	0.0319666	longer	Potri.018G021800.v3.0
8401	Chr05	22088492	22089135	+	0.00371538	22089076	22089063	219.191	191.757	0.0320635	longer	Potri.005G206200.v3.0
17662	Chr11	12972705	12972894	-	0.0661111	12972785	12972886	24.042	31.0075	0.0321752	longer	Potri.011G106600.v3.0
873	Chr01	27923932	27923991	+	0.0619259	27923978	27923934	5.11531	10.1998	0.0323038	longer	Potri.001G271700.v3.0
4603	Chr02	13670847	13670945	-	0.214461	13670934	13670882	16.1132	14.8918	0.0322776	shorter	Potri.002G177100.v3.0
22277	Chr16	7486029	7486176	+	0.00516351	7486122	7486136	340.168	118.522	0.0322909	shorter	Potri.016G091100.v3.0
1867	Chr01	9006580	9006687	-	0.24366	9006612	9006582	12.7883	8.77187	0.0324022	shorter	Potri.001G112700.v3.0
3637	Chr02	12768350	12768365	+	0.428571	12768365	12768351	3.83649	1.42798	0.0324215	longer	Potri.002G168600.v3.0
306	Chr01	8119396	8120295	+	0.171429	8119433	8119806	8.9518	20.6037	0.0328053	shorter	Potri.001G101700.v3.0
25537	scaffold_222	46393	46566	+	0.26865	46477	46566	10.7422	7.95588	0.0328993	shorter	Potri.T125600.v3.0
1790	Chr01	6975032	6975180	-	0.0511914	6975070	6975058	23.0189	53.0392	0.0329797	shorter	Potri.001G088200.v3.0
15502	Chr10	13827903	13828102	+	0.480963	13828095	13827973	1.27883	4.48793	0.0332458	longer	Potri.010G121700.v3.0
19432	Chr13	5432355	5432382	-	0.412951	5432357	5432370	4.09225	5.50792	0.0333449	longer	Potri.013G067500.v3.0
10126	Chr06	21964343	21964540	+	0.0161616	21964383	21964449	126.604	147.49	0.0335675	shorter	Potri.006G204200.v3.0
647	Chr01	19593780	19593868	+	0.169416	19593868	19593798	3.32495	8.97586	0.0337074	longer	Potri.001G200600.v3.0
4197	Chr02	4515509	4515555	-	0.800602	4515542	4515529	1.02306	1.63197	0.0337022	shorter	Potri.002G066600.v3.0
13387	Chr08	4109433	4109490	-	0.800602	4109475	4109434	1.02306	1.63197	0.0337022	shorter	Potri.008G067600.v3.0
17937	Chr12	3190724	3190760	+	0.800602	3190744	3190732	1.02306	1.63197	0.0337022	longer	Potri.012G035700.v3.0
17400	Chr11	575857	575883	-	0.533735	575858	575877	1.53459	6.5279	0.0338133	longer	Potri.011G007800.v3.0
8261	Chr05	17202679	17203373	+	0.231953	17202715	17202705	17.3921	17.3397	0.0338457	longer	Potri.005G165400.v3.0
5014	Chr03	7968622	7968711	+	0.318638	7968628	7968703	4.34802	6.5279	0.0340419	shorter	Potri.003G054000.v3.0
6999	Chr04	22991610	22991762	+	0.449245	22991614	22991762	4.09225	2.03997	0.0341809	shorter	Potri.004G223600.v3.0
12802	Chr08	8139228	8139360	+	0.330361	8139314	8139231	5.11531	9.17986	0.0341809	longer	Potri.008G124900.v3.0
969	Chr01	30142702	30142758	+	0.00418451	30142743	30142717	14.5786	27.1316	0.0344927	longer
13132	Chr08	16880820	16881368	+	0.355823	16880821	16881275	2.30189	6.7319	0.0347266	shorter	Potri.008G213500.v3.0
4479	Chr02	10409865	10410065	-	0.0144577	10409913	10410037	3.58072	29.9875	0.0348863	longer	Potri.002G140200.v3.0
25782	scaffold_61	140232	140459	+	0.0456783	140404	140387	23.5304	38.7594	0.0349719	longer	Potri.T060800.v3.0
25782	scaffold_61	140232	140459	+	0.0456783	140404	140387	23.5304	38.7594	0.0349719	longer	Potri.T060900.v3.0
9761	Chr06	6948291	6948319	+	0.313421	6948306	6948292	7.41721	6.3239	0.0352716	longer	Potri.006G090600.v3.0
14841	Chr09	8294201	8294258	-	0.0182772	8294239	8294208	61.6395	75.8868	0.0355266	shorter	Potri.009G090000.v3.0
8490	Chr05	23739748	23739872	+	0.0649495	23739800	23739755	16.8805	24.2756	0.0355609	longer	Potri.005G227700.v3.0
15130	Chr10	118676	119207	+	0	119016	119158	10.4864	26.3156	0.0357643	shorter	Potri.010G001000.v3.0
20741	Chr14	8548292	8548370	-	0.169616	8548294	8548359	17.6478	19.7877	0.0357871	longer	Potri.014G109200.v3.0
18121	Chr12	11264141	11264210	+	0.636364	11264163	11264210	2.30189	2.24397	0.0362996	shorter	Potri.012G085300.v3.0
24048	Chr18	12853113	12853260	+	0.0042453	12853254	12853231	54.9896	23.6636	0.0363639	longer	Potri.018G100700.v3.0
23375	Chr17	2911661	2911767	-	0.380963	2911669	2911748	5.11531	5.71191	0.036457	longer	Potri.017G034500.v3.0
340	Chr01	8828265	8828400	+	0.15669	8828266	8828293	10.9979	8.97586	0.036512	shorter	Potri.001G111100.v3.0
1515	Chr01	561013	561108	-	0.078002	561041	561105	13.8113	8.97586	0.0368115	longer	Potri.001G008500.v3.0
25828	scaffold_75	7358	7599	-	0.0317885	7366	7382	11.2537	4.69193	0.0368304	longer	Potri.T069600.v3.0
6017	Chr03	14780494	14780837	-	0.152395	14780592	14780614	11.5095	14.8918	0.0371294	longer	Potri.003G127100.v3.0
11987	Chr07	2068370	2068538	-	0.0780119	2068380	2068393	66.7549	72.6229	0.0371228	longer	Potri.007G027300.v3.0
6674	Chr04	10406060	10406167	+	0.16302	10406087	10406123	6.64991	10.4038	0.0372118	shorter	Potri.004G114800.v3.0
13763	Chr08	12222593	12222654	-	0.162094	12222599	12222624	6.64991	25.7036	0.0372076	longer	Potri.008G179100.v3.0
25549	scaffold_230	5092	5233	-	0.218794	5219	5109	11.5095	13.6678	0.0372789	shorter	Potri.T126900.v3.0
3279	Chr02	4761485	4761653	+	0.00618786	4761583	4761611	116.629	175.233	0.0373348	shorter	Potri.002G069500.v3.0
6225	Chr03	19759382	19759542	-	0.0404815	19759495	19759481	3.83649	22.4397	0.0376758	shorter	Potri.003G194000.v3.0
11216	Chr06	23865291	23865558	-	0.0736027	23865292	23865507	2.81342	9.58785	0.0377119	longer	Potri.006G227300.v3.0
4407	Chr02	9071837	9071923	-	0.259107	9071853	9071910	4.34802	11.8318	0.0378506	longer	Potri.002G121000.v3.0
8648	Chr05	1614694	1614816	-	0.333333	1614806	1614754	1.53459	10.4038	0.0378609	shorter	Potri.005G021000.v3.0
17577	Chr11	7537164	7537428	-	0.453975	7537428	7537165	3.83649	4.28393	0.0378126	shorter	Potri.011G076800.v3.0
10890	Chr06	10501277	10501420	-	0.105263	10501367	10501399	4.85955	19.7877	0.0379478	longer	Potri.006G128800.v3.0
4205	Chr02	4688302	4688476	-	0	4688415	4688399	7.16144	29.5795	0.0381989	shorter
1995	Chr01	11952447	11953015	-	0.100451	11953013	11952930	12.2768	59.3631	0.0383197	shorter	Potri.001G146800.v3.0
25435	scaffold_158	65150	65231	+	0.459533	65231	65156	4.09225	3.87594	0.0384296	longer	Potri.T106900.v3.0
15370	Chr10	10746492	10746730	+	0.226505	10746687	10746675	9.97486	12.6478	0.0387288	longer	Potri.010G081300.v3.0
3594	Chr02	11776415	11776549	+	0.8	11776542	11776416	1.27883	1.63197	0.038956	longer	Potri.002G156600.v3.0
4254	Chr02	5836642	5836919	-	0.8	5836919	5836648	1.27883	1.63197	0.038956	shorter	Potri.002G083400.v3.0
23304	Chr17	15519752	15519872	+	0.5	15519753	15519867	2.55766	7.54788	0.0390454	shorter	Potri.017G149100.v3.0
3369	Chr02	6540764	6540825	+	0.111498	6540784	6540765	2.81342	5.50792	0.0391202	longer	Potri.002G091700.v3.0
19494	Chr13	8467875	8467916	-	0.104557	8467914	8467889	5.88261	33.4555	0.0393664	shorter	Potri.013G087400.v3.0
12268	Chr07	13786841	13786895	-	0.161926	13786856	13786843	3.83649	6.7319	0.0393943	shorter	Potri.007G117700.v3.0
22308	Chr16	10039775	10039974	+	0.15237	10039820	10039777	16.369	18.1557	0.0394325	longer	Potri.016G102200.v3.0
900	Chr01	28488610	28488735	+	0.0714286	28488647	28488617	30.1804	2.85596	0.039569	longer
2251	Chr01	23854704	23854850	-	0	23854763	23854735	6.64991	40.5954	0.0395874	shorter	Potri.001G227000.v3.0
4632	Chr02	14721950	14722086	-	0.0626537	14721972	14722081	40.9225	25.7036	0.0396522	longer	Potri.002G187300.v3.0
6506	Chr04	5460461	5460588	+	0.419095	5460566	5460587	5.11531	5.09992	0.0396819	shorter	Potri.004G065100.v3.0
284	Chr01	7605337	7605589	+	0.00355101	7605565	7605375	14.5786	37.5354	0.0397915	longer	Potri.001G096500.v3.0
1001	Chr01	31055724	31056552	+	0.444444	31056540	31055725	2.30189	9.17986	0.0397407	longer	Potri.001G307600.v3.0
11728	Chr07	12054478	12054656	+	0.0328358	12054628	12054518	85.6815	137.494	0.0397598	longer	Potri.007G093700.v3.0
14156	Chr09	6655829	6656001	+	0.00722866	6655952	6655942	51.4089	74.8669	0.0397916	longer	Potri.009G066100.v3.0
13671	Chr08	10217469	10217572	-	0.200602	10217473	10217571	5.11531	8.97586	0.0399125	longer	Potri.008G151100.v3.0
15295	Chr10	8792089	8792293	+	0.350201	8792104	8792292	3.06919	7.95588	0.0401006	shorter	Potri.010G059000.v3.0
8451	Chr05	23019536	23019710	+	0.0337052	23019616	23019606	135.812	118.93	0.0401477	longer	Potri.005G217600.v3.0
15081	Chr09	12243261	12243469	-	0.0324747	12243452	12243297	11.2537	30.3955	0.0402389	shorter	Potri.009G157900.v3.0
10718	Chr06	6619056	6619118	-	0.0707298	6619103	6619088	4.34802	11.8318	0.0402678	shorter	Potri.006G086900.v3.0
4951	Chr03	4186855	4187088	+	0.0231232	4186898	4186879	13.2998	43.4513	0.0404029	longer	Potri.003G033200.v3.0
11714	Chr07	11810245	11810338	+	0.015873	11810319	11810274	16.1132	48.7553	0.0405644	longer	Potri.007G091000.v3.0
10823	Chr06	8977137	8977339	-	0.00240733	8977339	8977238	1.27883	7.54788	0.0407186	shorter	Potri.006G114900.v3.0
23749	Chr18	631947	632580	+	0.00496892	632093	632059	312.801	182.577	0.0408015	longer	Potri.018G009100.v3.0
23965	Chr18	10217186	10217252	+	0.143717	10217252	10217197	3.58072	14.8918	0.0407817	longer	Potri.018G076500.v3.0
10569	Chr06	3760461	3760672	-	0.00820399	3760622	3760605	163.69	246.224	0.0408235	shorter	Potri.006G052400.v3.0
3814	Chr02	21143655	21144017	+	0.296384	21144016	21143659	4.85955	6.11991	0.0409925	longer	Potri.002G223600.v3.0
22787	Chr16	10419199	10419334	-	0.093167	10419209	10419237	49.8743	45.2873	0.0410761	longer	Potri.016G104700.v3.0
24323	Chr18	3190339	3190507	-	0.147205	3190430	3190340	2.81342	6.7319	0.0413514	shorter	Potri.018G038500.v3.0
22762	Chr16	9380589	9380659	-	0.300602	9380649	9380599	2.04613	13.2598	0.0417419	shorter	Potri.016G097300.v3.0
12961	Chr08	10979416	10979527	+	0.182713	10979417	10979470	5.88261	11.8318	0.0418986	shorter	Potri.008G161400.v3.0
2655	Chr01	35898991	35899040	-	0.157428	35898992	35899008	4.60378	7.54788	0.0419976	longer	Potri.001G351800.v3.0
25320	Chr19	15619322	15619500	-	0.525301	15619323	15619378	2.04613	4.28393	0.0420313	longer	Potri.019G130300.v3.0
24895	Chr19	11925672	11925794	+	0.0800097	11925711	11925696	82.1008	77.3148	0.0425778	longer	Potri.019G087300.v3.0
15900	Chr10	21146937	21147082	+	0.666667	21147082	21146988	0.767297	9.38386	0.0428223	longer	Potri.010G228800.v3.0
6795	Chr04	17864338	17864517	+	0.100201	17864402	17864359	3.06919	15.9118	0.0431266	longer	Potri.004G157000.v3.0
24692	Chr19	1667801	1667911	+	0.191959	1667909	1667880	17.3921	13.2598	0.0431109	longer	Potri.019G015100.v3.0
7869	Chr05	2697138	2697521	+	0.349245	2697520	2697168	5.62685	3.05995	0.0432283	longer
20493	Chr14	2687343	2687503	-	0.0103939	2687481	2687426	56.2685	67.931	0.0433457	shorter	Potri.014G032900.v3.0
21383	Chr15	11621878	11621913	+	0.308534	11621880	11621912	6.13838	11.2198	0.043325	shorter	Potri.015G095400.v3.0
4305	Chr02	7050515	7050632	-	0.00843364	7050530	7050594	12.2768	25.2956	0.0434587	longer	Potri.002G098000.v3.0
15697	Chr10	17627958	17628092	+	0.293654	17627968	17628063	3.83649	15.7078	0.0434899	shorter	Potri.010G176400.v3.0
9820	Chr06	8429674	8429735	+	0.285714	8429675	8429723	1.79036	72.2149	0.0436343	shorter	Potri.006G108100.v3.0
1937	Chr01	10628010	10628078	-	0.157961	10628012	10628048	27.6227	26.5196	0.0438979	longer	Potri.001G132000.v3.0
8845	Chr05	6161839	6161945	-	0.032511	6161887	6161906	49.3628	79.7628	0.0440257	longer	Potri.005G083200.v3.0
10105	Chr06	21390055	21390124	+	0.446895	21390104	21390076	3.32495	4.07994	0.043894	longer	Potri.006G198600.v3.0
22126	Chr16	2898917	2899149	+	0.118004	2899007	2898920	37.086	38.9634	0.0439242	longer	Potri.016G045900.v3.0
24012	Chr18	11587414	11587581	+	0.331047	11587483	11587436	6.64991	8.15987	0.0439298	longer
22393	Chr16	12830310	12830693	+	0.366473	12830464	12830328	5.88261	6.11991	0.0442229	longer	Potri.016G125200.v3.0
10385	Chr06	27517	27617	-	0.234734	27606	27590	14.5786	13.4638	0.0442523	shorter	Potri.006G000200.v3.0
19704	Chr13	15683290	15683433	-	0.12655	15683308	15683419	6.90567	10.8118	0.0442923	longer	Potri.013G153700.v3.0
22290	Chr16	9036097	9036212	+	0.0462464	9036119	9036104	6.64991	16.1158	0.0448129	longer
14973	Chr09	10374434	10374590	-	0.186368	10374550	10374587	18.1594	16.3197	0.0451568	longer	Potri.009G124700.v3.0
22811	Chr16	11877688	11877713	-	0.157428	11877689	11877712	2.30189	5.71191	0.044997	longer	Potri.016G114600.v3.0
23489	Chr17	8327699	8327780	-	0.151204	8327741	8327751	5.11531	10.8118	0.0451278	longer	Potri.017G072300.v3.0
24858	Chr19	11047218	11047316	+	0.379515	11047219	11047232	4.85955	4.28393	0.045011	shorter	Potri.019G076300.v3.0
24696	Chr19	2163127	2163261	+	0.183019	2163131	2163169	9.7191	7.75188	0.0452145	shorter	Potri.019G018500.v3.0
633	Chr01	18699506	18699615	+	0.0801605	18699572	18699610	3.83649	8.15987	0.0452866	shorter	Potri.001G196700.v3.0
10355	Chr06	26876584	26876708	+	0.339549	26876691	26876708	5.88261	7.34389	0.0454849	shorter	Potri.006G266900.v3.0
23436	Chr17	5111580	5111692	-	0.257945	5111653	5111674	5.37108	8.97586	0.0455604	longer	Potri.017G056800.v3.0
4703	Chr02	19070237	19070318	-	0.196832	19070266	19070300	13.0441	10.8118	0.0455996	longer	Potri.002G212600.v3.0
7347	Chr04	9167494	9167555	-	0.221096	9167553	9167523	12.5325	14.6878	0.0457335	shorter	Potri.004G104400.v3.0
5817	Chr03	10654403	10654468	-	0.6	10654463	10654404	3.32495	1.01998	0.0458246	shorter	Potri.003G078300.v3.0
10828	Chr06	9074236	9074538	-	0.116279	9074520	9074332	10.9979	23.0516	0.045912	shorter	Potri.006G115600.v3.0
15734	Chr10	18182947	18183062	+	0.314725	18183062	18182997	6.39414	4.69193	0.0462441	longer	Potri.010G184800.v3.0
465	Chr01	12061750	12061920	+	0	12061919	12061852	5.37108	34.6795	0.0463253	longer	Potri.001G148100.v3.0
2602	Chr01	34209499	34209685	-	0.101356	34209544	34209606	61.8953	58.7511	0.0467931	longer	Potri.001G338400.v3.0
17210	Chr11	14260702	14260714	+	0.144577	14260703	14260714	3.58072	5.91591	0.0468883	shorter	Potri.011G117100.v3.0
21441	Chr15	12742654	12743382	+	0.333333	12743235	12742655	14.5786	4.89592	0.0468899	longer	Potri.015G111700.v3.0
3496	Chr02	9367965	9368001	+	0.337399	9368001	9367987	6.13838	5.71191	0.0469918	longer	Potri.002G124600.v3.0
15109	Chr09	12633196	12633392	-	0.144577	12633312	12633359	7.16144	10.4038	0.0469703	longer	Potri.009G165300.v3.0
16401	Chr10	13050529	13050582	-	0.280963	13050530	13050557	2.55766	7.34389	0.0474571	longer	Potri.010G111900.v3.0
17833	Chr11	18181452	18181484	-	0.160425	18181466	18181483	6.39414	4.07994	0.0477192	longer	Potri.011G165100.v3.0
3569	Chr02	11128357	11128503	+	0.0428571	11128488	11128439	17.9036	71.8069	0.0477969	longer	Potri.002G149500.v3.0
18444	Chr12	5674431	5674519	-	0.0149931	5674478	5674448	6.90567	11.4238	0.0478278	shorter	Potri.012G055600.v3.0
13465	Chr08	5729439	5729585	-	0.272727	5729459	5729572	5.62685	10.8118	0.0478516	longer	Potri.008G091400.v3.0
14411	Chr09	10953072	10953410	+	0.172239	10953402	10953292	19.1824	20.6037	0.0479482	longer	Potri.009G136000.v3.0
15176	Chr10	3008425	3008764	+	0.122356	3008426	3008729	4.60378	21.8277	0.0480244	shorter	Potri.010G021400.v3.0
20151	Chr14	9636014	9636211	+	0.294826	9636040	9636130	4.34802	7.75188	0.0485677	shorter	Potri.014G125000.v3.0
20658	Chr14	6855920	6856456	-	0.443029	6855922	6855954	3.58072	4.89592	0.0487145	longer	Potri.014G086900.v3.0
241	Chr01	6652323	6652492	+	0.222222	6652445	6652428	2.30189	8.15987	0.0487395	longer	Potri.001G083900.v3.0
17624	Chr11	10903064	10903200	-	0.258434	10903130	10903198	6.13838	13.8718	0.0487806	longer	Potri.011G090700.v3.0
18482	Chr12	9347953	9348145	-	0.0230297	9348057	9348093	31.2034	57.5271	0.0487901	longer	Potri.012G069900.v3.0
3233	Chr02	3868462	3868600	+	0.114693	3868538	3868479	15.3459	11.0158	0.0488428	longer	Potri.002G057700.v3.0
9280	Chr05	22624233	22624245	-	0.375752	22624234	22624245	4.09225	5.30392	0.0490135	longer	Potri.005G213100.v3.0
5677	Chr03	4028521	4029021	-	0.0913714	4028522	4028928	12.7883	8.36387	0.0491153	longer	Potri.003G032100.v3.0
22807	Chr16	11696639	11696834	-	0.0692815	11696676	11696653	34.0168	44.2673	0.0491848	shorter	Potri.016G113300.v3.0
23345	Chr17	1185375	1185482	-	0.354402	1185376	1185482	6.64991	6.7319	0.049475	longer
8268	Chr05	18248546	18248678	+	0.279771	18248552	18248667	9.7191	10.1998	0.0495552	shorter	Potri.005G169400.v3.0
3912	Chr02	24066422	24066634	+	0.00901169	24066462	24066443	206.659	107.098	0.049644	longer	Potri.002G250200.v3.0
21269	Chr15	9254477	9254597	+	0.301204	9254597	9254483	5.11531	6.5279	0.0496368	longer	Potri.015G067800.v3.0
18116	Chr12	11027346	11027526	+	0.0998732	11027519	11027347	16.1132	10.6078	0.0498186	longer	Potri.012G083200.v3.0
2630	Chr01	34996217	34996666	-	0.0689655	34996633	34996663	7.41721	32.0275	0.0499377	longer	Potri.001G344600.v3.0
21665	Chr15	3338136	3338313	-	0.353348	3338198	3338145	6.39414	6.5279	0.0500134	shorter	Potri.015G037600.v3.0
6968	Chr04	22152901	22153023	+	0	22152938	22152916	4.85955	13.8718	0.0502645	longer	Potri.004G213600.v3.0
1707	Chr01	4895926	4896374	-	0.340072	4895953	4895995	5.88261	6.5279	0.0503311	longer	Potri.001G062800.v3.0
12662	Chr08	5442761	5442798	+	0.134938	5442762	5442797	0.767297	6.7319	0.0503535	shorter	Potri.008G086700.v3.0
3666	Chr02	13945319	13945852	+	0.00398078	13945684	13945764	338.122	458.789	0.050395	shorter	Potri.002G179400.v3.0
8598	Chr05	25676990	25677514	+	0.269231	25677087	25676991	11.5095	5.30392	0.050406	longer	Potri.005G257100.v3.0
10629	Chr06	4667977	4668038	-	0.433534	4668019	4668031	3.06919	5.91591	0.0505097	longer	Potri.006G063600.v3.0
14951	Chr09	9974995	9975155	-	0.000290969	9975100	9975040	188.499	362.91	0.0507064	shorter	Potri.009G118900.v3.0
16854	Chr10	21585533	21585705	-	0	21585643	21585608	3.32495	17.3397	0.0507606	shorter	Potri.010G235900.v3.0
21862	Chr15	12205242	12205559	-	0.601204	12205558	12205258	1.53459	2.03997	0.050698	shorter	Potri.015G104000.v3.0
14991	Chr09	10655594	10655885	-	0.00200415	10655781	10655820	27.3669	70.9909	0.0508031	longer	Potri.009G131200.v3.0
17222	Chr11	14598642	14598968	+	0.160118	14598912	14598823	17.6478	21.4197	0.0509371	longer	Potri.011G120700.v3.0
359	Chr01	9287577	9287623	+	0.265252	9287593	9287622	6.39414	7.95588	0.0513785	shorter	Potri.001G115800.v3.0
6937	Chr04	21464701	21464848	+	0.460722	21464848	21464711	2.55766	3.67194	0.0516114	longer	Potri.004G205200.v3.0
13571	Chr08	7863825	7863973	-	0.190165	7863954	7863837	9.46333	13.0558	0.0517907	shorter	Potri.008G121000.v3.0
17713	Chr11	14701036	14701140	-	0.181818	14701053	14701140	2.81342	12.0358	0.051903	longer	Potri.011G122000.v3.0
4858	Chr02	24556441	24556812	-	0.0436872	24556537	24556511	56.78	48.3473	0.0519689	shorter	Potri.002G256400.v3.0
22519	Chr16	958216	958339	-	0.342972	958325	958254	5.37108	8.97586	0.0520654	shorter	Potri.016G017900.v3.0
8022	Chr05	6388552	6388714	+	0.0485213	6388619	6388606	16.8805	46.1033	0.0521634	longer	Potri.005G085900.v3.0
10996	Chr06	13937594	13937880	-	0.434537	13937595	13937874	1.53459	3.26395	0.0524958	longer	Potri.006G155000.v3.0
560	Chr01	14403543	14403594	+	0.0134027	14403546	14403593	16.369	31.2115	0.0526074	shorter	Potri.001G170300.v3.0
17182	Chr11	13081849	13081895	+	0.275301	13081879	13081850	2.04613	4.48793	0.0526152	longer	Potri.011G107600.v3.0
12188	Chr07	12081651	12081838	-	0.072242	12081672	12081809	26.3439	36.5154	0.0527696	longer	Potri.007G094000.v3.0
1418	Chr01	48901239	48901436	+	0.10889	48901414	48901312	35.0399	40.7994	0.0529203	longer	Potri.001G454400.v3.0
23852	Chr18	3328777	3328963	+	0.193084	3328924	3328946	11.7652	13.2598	0.0530967	shorter	Potri.018G040200.v3.0
8046	Chr05	7033307	7033499	+	0.0352013	7033450	7033499	5.88261	14.6878	0.053288	shorter	Potri.005G094000.v3.0
8046	Chr05	7033307	7033499	+	0.0352013	7033450	7033499	5.88261	14.6878	0.053288	shorter	Potri.005G094100.v3.0
24235	Chr18	609468	609608	-	0	609469	609511	17.3921	39.3714	0.0534028	longer	Potri.018G008700.v3.0
3366	Chr02	6507616	6507754	+	0.0289153	6507639	6507751	3.58072	8.36387	0.0536346	shorter	Potri.002G091400.v3.0
22421	Chr16	13806512	13806590	+	0.212544	13806547	13806560	17.3921	17.7477	0.0536567	shorter	Potri.016G134700.v3.0
5846	Chr03	11144850	11145031	-	0.0775747	11144966	11144945	7.92874	16.1158	0.0537204	shorter	Potri.003G083900.v3.0
23721	Chr17	15594001	15594202	-	0	15594020	15594030	11.5095	23.8676	0.0537202	longer	Potri.017G150500.v3.0
10	Chr01	158735	158912	+	0.561557	158739	158902	2.30189	1.63197	0.0541309	shorter	Potri.001G002500.v3.0
3090	Chr02	1316425	1316472	+	0.26787	1316426	1316459	1.53459	4.69193	0.0540651	shorter	Potri.002G021700.v3.0
11109	Chr06	21120175	21120476	-	0.190511	21120186	21120473	8.44027	3.46795	0.0541229	longer	Potri.006G195200.v3.0
24290	Chr18	2110556	2110754	-	0.0798182	2110718	2110601	31.9707	22.8476	0.0541411	shorter	Potri.018G026500.v3.0
24290	Chr18	2110556	2110754	-	0.0798182	2110718	2110601	31.9707	22.8476	0.0541411	shorter	Potri.018G026600.v3.0
14225	Chr09	7972866	7972889	+	0.51989	7972869	7972889	2.81342	2.44796	0.0542447	shorter	Potri.009G084800.v3.0
5590	Chr03	21370472	21370628	+	0.0501003	21370476	21370627	6.13838	18.5637	0.0542816	shorter	Potri.003G217000.v3.0
18014	Chr12	5962743	5963234	+	0.0499117	5962787	5962762	16.1132	20.6037	0.0545121	longer	Potri.012G057300.v3.0
9506	Chr06	1058992	1059126	+	0.333333	1059126	1059094	2.30189	7.34389	0.0546463	longer	Potri.006G015400.v3.0
7814	Chr05	1088581	1088617	+	0.331657	1088617	1088584	3.32495	1.83597	0.0550383	longer	Potri.005G014000.v3.0
9783	Chr06	7377703	7377793	+	0.320241	7377704	7377767	2.55766	22.0317	0.0554306	shorter	Potri.006G096600.v3.0
1451	Chr01	49743130	49743180	+	0.235124	49743170	49743134	14.5786	14.0758	0.0556793	longer	Potri.001G463200.v3.0
7684	Chr04	22328302	22328394	-	0.00674691	22328325	22328366	15.3459	39.1674	0.055675	longer	Potri.004G216500.v3.0
23542	Chr17	10780547	10780570	-	0.468272	10780566	10780552	2.30189	2.85596	0.0558819	shorter	Potri.017G090400.v3.0
10112	Chr06	21544607	21544691	+	0.062401	21544649	21544675	7.41721	21.8277	0.0562732	shorter	Potri.006G200200.v3.0
1802	Chr01	7120451	7120486	-	0.515317	7120469	7120486	1.79036	2.65196	0.0562919	longer	Potri.001G090500.v3.0
4898	Chr03	755986	756027	+	0.214949	756003	756019	13.8113	19.3797	0.0563365	shorter	Potri.003G009300.v3.0
12162	Chr07	11032249	11032345	-	0.5	11032250	11032327	1.02306	6.93589	0.0565043	longer	Potri.007G084700.v3.0
2565	Chr01	33336768	33336849	-	0.40038	33336825	33336772	4.85955	5.09992	0.0566211	shorter	Potri.001G329600.v3.0
12153	Chr07	10442686	10442877	-	0	10442805	10442870	5.11531	18.5637	0.0566491	longer	Potri.007G080600.v3.0
14041	Chr09	4644769	4644791	+	0.457705	4644791	4644771	3.83649	3.67194	0.0566699	longer
1379	Chr01	46762105	46762145	+	0.555556	46762125	46762145	4.09225	1.83597	0.0571297	shorter	Potri.001G436100.v3.0
5726	Chr03	7683387	7683519	-	0.498922	7683407	7683495	2.55766	1.42798	0.057087	longer	Potri.003G051900.v3.0
1220	Chr01	38557938	38558095	+	0.200481	38558035	38558076	6.39414	17.7477	0.0571778	shorter	Potri.001G371700.v3.0
1220	Chr01	38557938	38558095	+	0.200481	38558035	38558076	6.39414	17.7477	0.0571778	shorter	Potri.001G371800.v3.0
13976	Chr09	3132307	3132463	+	0.0900557	3132396	3132427	91.3084	89.3506	0.0573206	shorter	Potri.009G019400.v3.0
9994	Chr06	15101468	15101779	+	0.115661	15101779	15101733	3.58072	9.79185	0.0573642	longer	Potri.006G159900.v3.0
10843	Chr06	9378385	9378458	-	0.103614	9378441	9378452	23.2747	32.2315	0.0574247	longer	Potri.006G118700.v3.0
12374	Chr08	262285	262695	+	0.51778	262695	262291	2.81342	2.65196	0.0577096	longer	Potri.008G004600.v3.0
15170	Chr10	1916403	1916519	+	0.097325	1916492	1916407	36.063	28.5596	0.0578135	longer	Potri.010G015200.v3.0
24868	Chr19	11384096	11384177	+	0.133803	11384162	11384130	14.8344	12.0358	0.0579378	longer	Potri.019G079900.v3.0
6234	Chr03	19918131	19918326	-	0.0666667	19918317	19918244	7.67297	27.3356	0.0581178	shorter	Potri.003G196200.v3.0
9649	Chr06	4636966	4636995	+	0.518941	4636967	4636995	3.06919	2.65196	0.0584433	shorter	Potri.006G063100.v3.0
13316	Chr08	3099178	3099332	-	0.221444	3099321	3099179	2.55766	4.89592	0.0586428	shorter	Potri.008G052500.v3.0
23801	Chr18	1897446	1897637	+	0.325103	1897574	1897551	5.88261	4.69193	0.0590945	longer	Potri.018G023600.v3.0
13936	Chr09	1411748	1411919	+	0.00512136	1411827	1411847	1846.88	1703.37	0.0592657	shorter	Potri.009G007800.v3.0
6355	Chr04	775521	775664	+	0.207228	775643	775566	8.1845	11.2198	0.0592981	longer	Potri.004G012000.v3.0
14775	Chr09	6821924	6822093	-	0.184994	6822040	6821949	12.021	8.77187	0.0597869	shorter	Potri.009G069000.v3.0
21611	Chr15	1308771	1308840	-	0.0968035	1308772	1308815	5.88261	14.0758	0.0599571	longer	Potri.015G018200.v3.0
2509	Chr01	31318301	31318320	-	0.75	31318319	31318302	1.02306	2.85596	0.0603931	shorter	Potri.001G309600.v3.0
4961	Chr03	5058598	5058948	+	0.30346	5058948	5058616	3.06919	1.83597	0.0603931	longer	Potri.003G038400.v3.0
24310	Chr18	2518582	2518717	-	0.177986	2518628	2518638	20.717	24.8876	0.0605409	longer	Potri.018G032400.v3.0
12022	Chr07	2635417	2635535	-	0.204517	2635514	2635472	14.3229	15.7078	0.0607346	shorter	Potri.007G034200.v3.0
16771	Chr10	20205467	20205620	-	0.20695	20205571	20205603	8.44027	6.11991	0.0608743	longer	Potri.010G214600.v3.0
14255	Chr09	8385964	8385977	+	0.791038	8385977	8385965	1.27883	1.22398	0.0609446	longer	Potri.009G091800.v3.0
9580	Chr06	2896007	2896447	+	0.472946	2896443	2896008	2.81342	4.07994	0.061357	longer	Potri.006G040600.v3.0
14498	Chr09	12525979	12526039	+	0.472946	12526039	12525980	2.81342	3.67194	0.0614219	longer	Potri.009G163600.v3.0
11719	Chr07	11905466	11905508	+	0.0428888	11905492	11905470	1.27883	3.67194	0.0617203	longer	Potri.007G092100.v3.0
3354	Chr02	6332557	6332719	+	0	6332715	6332568	2.30189	8.97586	0.0618372	longer	Potri.002G089100.v3.0
10014	Chr06	17130372	17130395	+	0.544233	17130373	17130394	1.79036	2.24397	0.0625662	shorter	Potri.006G166800.v3.0
16266	Chr10	10369389	10369562	-	0.386467	10369541	10369405	3.32495	3.87594	0.0626182	shorter	Potri.010G078600.v3.0
3229	Chr02	3835218	3835238	+	0.680963	3835238	3835219	1.27883	1.63197	0.062761	longer	Potri.002G057200.v3.0
917	Chr01	28842627	28843025	+	0.0434783	28843021	28842633	5.88261	12.6478	0.0627843	longer	Potri.001G282100.v3.0
4232	Chr02	5375630	5375791	-	0	5375634	5375787	1.02306	6.11991	0.0629316	longer	Potri.002G077900.v3.0
22360	Chr16	12148271	12148288	+	0.610273	12148272	12148288	2.04613	1.83597	0.0630139	shorter	Potri.016G117000.v3.0
18140	Chr12	11694804	11694927	+	0.318182	11694927	11694822	5.62685	15.5038	0.0632013	longer	Potri.012G090100.v3.0
24051	Chr18	12909384	12909546	+	0.161525	12909387	12909481	7.67297	10.6078	0.0632535	shorter	Potri.018G101400.v3.0
24051	Chr18	12909384	12909546	+	0.161525	12909387	12909481	7.67297	10.6078	0.0632535	shorter	Potri.018G101500.v3.0
22539	Chr16	1395046	1395219	-	0.0112449	1395048	1395216	4.60378	19.1757	0.0632955	longer	Potri.016G024800.v3.0
21508	Chr15	14532027	14532177	+	0.0203446	14532112	14532099	20.2055	37.3314	0.0635129	longer	Potri.015G135500.v3.0
9620	Chr06	3966096	3966473	+	0.415409	3966189	3966175	3.32495	2.44796	0.0636033	longer	Potri.006G054200.v3.0
11219	Chr06	23921568	23921666	-	0.413494	23921621	23921607	3.83649	4.48793	0.0638778	shorter	Potri.006G228100.v3.0
447	Chr01	11646898	11647209	+	0.037755	11647108	11646970	95.6564	145.042	0.0640014	longer	Potri.001G143200.v3.0
7311	Chr04	7762314	7762452	-	0.0453138	7762445	7762316	9.20757	16.9317	0.0641488	shorter	Potri.004G091300.v3.0
15849	Chr10	20140410	20140749	+	0.0676791	20140468	20140457	23.5304	44.2673	0.0641775	longer	Potri.010G213300.v3.0
24893	Chr19	11886962	11887084	+	0.400516	11886963	11887084	3.58072	4.28393	0.0642495	shorter	Potri.019G086800.v3.0
22611	Chr16	3084641	3084682	-	0.316349	3084660	3084642	1.79036	3.05995	0.0643608	shorter	Potri.016G048600.v3.0
7570	Chr04	20034088	20034161	-	0.285714	20034101	20034161	1.79036	4.69193	0.0648374	longer	Potri.004G184200.v3.0
19922	Chr14	4277018	4277060	+	0.244712	4277019	4277045	2.30189	11.4238	0.0648286	shorter	Potri.014G054600.v3.0
10802	Chr06	8571784	8571885	-	0.299245	8571819	8571800	8.44027	8.15987	0.0653406	shorter	Potri.006G109900.v3.0
13854	Chr08	14624845	14625076	-	0	14624976	14624866	10.4864	26.3156	0.0654098	shorter	Potri.008G203600.v3.0
23631	Chr17	13325416	13325462	-	0.0311396	13325422	13325451	3.32495	7.34389	0.0654781	longer	Potri.017G119100.v3.0
11932	Chr07	1205095	1205412	-	0	1205412	1205375	4.60378	12.8518	0.0657859	shorter	Potri.007G016400.v3.0
19581	Chr13	13331217	13331239	-	0.26865	13331219	13331234	10.7422	10.6078	0.065801	longer	Potri.013G119800.v3.0
25726	scaffold_47	96016	96046	+	0.400802	96017	96046	1.53459	3.26395	0.0661401	shorter	Potri.T048300.v3.0
25726	scaffold_47	96016	96046	+	0.400802	96017	96046	1.53459	3.26395	0.0661401	shorter	Potri.T048400.v3.0
2126	Chr01	16456322	16456402	-	0.0524383	16456376	16456328	10.7422	23.2556	0.0662799	shorter	Potri.001G186800.v3.0
6336	Chr04	263973	264185	+	0.0321702	264011	264086	14.5786	25.4996	0.0663622	shorter	Potri.004G003900.v3.0
22714	Chr16	6344817	6344875	-	0.0722102	6344873	6344856	15.8575	23.4596	0.0663498	shorter	Potri.016G082100.v3.0
24699	Chr19	2227354	2227548	+	0.145121	2227516	2227377	9.46333	5.91591	0.0667094	longer	Potri.019G018900.v3.0
9777	Chr06	7243535	7243635	+	0.0454545	7243539	7243615	25.3208	13.4638	0.0670142	shorter
10391	Chr06	136463	136751	-	0.0898081	136718	136694	42.4571	45.6953	0.0672187	shorter	Potri.006G001500.v3.0
19318	Chr13	2099169	2099255	-	0.0936303	2099254	2099225	39.3879	43.4513	0.0674337	shorter	Potri.013G031700.v3.0
19072	Chr13	13027016	13027149	+	0.116674	13027148	13027023	12.7883	20.8077	0.0675276	longer	Potri.013G117000.v3.0
436	Chr01	11297974	11298058	+	0.428571	11297975	11298025	3.58072	5.50792	0.0676336	shorter	Potri.001G140400.v3.0
21460	Chr15	13505355	13505510	+	0.0233325	13505479	13505440	68.0337	43.4513	0.0675765	longer	Potri.015G120200.v3.0
20187	Chr14	10227026	10227073	+	0.480795	10227027	10227065	3.06919	2.85596	0.0676547	shorter	Potri.014G134300.v3.0
10266	Chr06	24982307	24982398	+	0.240481	24982376	24982315	6.39414	7.95588	0.0677244	longer	Potri.006G240600.v3.0
5281	Chr03	14887713	14887886	+	0.120815	14887802	14887740	41.1783	38.5554	0.0681458	longer	Potri.003G128700.v3.0
5524	Chr03	19574794	19574817	+	0.571429	19574795	19574805	1.79036	3.26395	0.067957	shorter	Potri.003G191300.v3.0
9157	Chr05	19686026	19686184	-	0.0930233	19686173	19686041	10.9979	18.3597	0.067926	shorter
13752	Chr08	12053610	12053747	-	0.188908	12053699	12053746	17.3921	18.9717	0.0680058	longer	Potri.008G176500.v3.0
17765	Chr11	16183240	16183509	-	0.119933	16183442	16183414	25.065	22.2357	0.0681166	shorter	Potri.011G139600.v3.0
22030	Chr16	756936	757025	+	0.157428	757024	756937	9.20757	11.4238	0.0679805	longer	Potri.016G013500.v3.0
22129	Chr16	2957572	2957608	+	0.240481	2957582	2957593	1.27883	4.07994	0.0680922	shorter	Potri.016G046900.v3.0
25451	scaffold_1687	1502	1657	+	0.486402	1503	1516	1.79036	3.26395	0.067957	shorter	Potri.T177900.v3.0
21677	Chr15	3960830	3961223	-	0.5	3960831	3961223	1.02306	2.44796	0.0684335	longer
707	Chr01	22881877	22882045	+	0.373114	22882006	22881994	5.37108	5.30392	0.0686505	longer
5	Chr01	111673	111856	+	0.0155698	111751	111812	9.97486	29.5795	0.0688162	shorter	Potri.001G001500.v3.0
12941	Chr08	10675543	10675652	+	0.0990729	10675607	10675576	32.9938	11.8318	0.0695129	longer	Potri.008G157400.v3.0
21674	Chr15	3697416	3697593	-	0.01746	3697510	3697548	100.004	68.339	0.0696011	longer	Potri.015G040200.v3.0
6130	Chr03	17312166	17312316	-	0.104743	17312213	17312312	30.1804	22.2357	0.0700461	longer	Potri.003G162300.v3.0
20650	Chr14	6638467	6638653	-	0.086746	6638472	6638623	1.79036	33.2515	0.0701655	longer	Potri.014G084500.v3.0
6078	Chr03	16163957	16164009	-	0.0362998	16163965	16163988	25.3208	13.6678	0.070879	longer	Potri.003G145700.v3.0
15254	Chr10	7972248	7972290	+	0.666667	7972249	7972286	0.767297	4.07994	0.0709324	shorter	Potri.010G048700.v3.0
10271	Chr06	25019315	25019603	+	0.0190858	25019344	25019472	16.1132	75.0708	0.0711017	shorter	Potri.006G241300.v3.0
9699	Chr06	5589644	5589894	+	0.301204	5589879	5589717	2.55766	4.07994	0.0713447	longer	Potri.006G074700.v3.0
15916	Chr10	21414441	21414452	+	0.800602	21414442	21414452	1.02306	1.22398	0.0713447	shorter	Potri.010G233100.v3.0
18253	Chr12	14586591	14586679	+	0.480963	14586678	14586659	1.27883	3.05995	0.0713447	longer	Potri.012G128200.v3.0
18523	Chr12	11101285	11101353	-	0.25696	11101313	11101336	9.20757	9.79185	0.0712033	longer	Potri.012G083800.v3.0
20749	Chr14	8659379	8659456	-	0.480963	8659444	8659380	1.27883	3.05995	0.0713447	shorter	Potri.014G111000.v3.0
23675	Chr17	14281664	14281733	-	0.400802	14281665	14281726	1.53459	5.09992	0.0715291	longer	Potri.017G133000.v3.0
497	Chr01	12926720	12927152	+	0.326283	12927108	12926817	6.90567	7.13989	0.0720938	longer	Potri.001G155900.v3.0
6435	Chr04	3323027	3323244	+	0.12449	3323241	3323179	31.2034	29.7835	0.0721312	longer	Potri.004G043900.v3.0
1204	Chr01	37998553	37998614	+	0.030303	37998586	37998611	40.9225	26.9276	0.0722387	shorter	Potri.001G367200.v3.0
13005	Chr08	11885630	11885700	+	0.163721	11885695	11885684	15.6017	13.8718	0.0725428	longer	Potri.008G174100.v3.0
19390	Chr13	4170058	4171758	-	0.0329149	4171457	4170077	75.9624	92.4106	0.0725368	shorter	Potri.013G055800.v3.0
18334	Chr12	1365575	1365957	-	0.0990803	1365635	1365654	15.0902	24.8876	0.0728313	longer	Potri.012G014000.v3.0
21274	Chr15	9424199	9424339	+	0.0245199	9424320	9424294	36.5745	22.8476	0.0728128	longer	Potri.015G069400.v3.0
9980	Chr06	13716395	13716590	+	0.058597	13716587	13716482	55.5012	77.9268	0.0729823	longer	Potri.006G153700.v3.0
5262	Chr03	14487921	14488018	+	0.374623	14487978	14487922	7.92874	2.03997	0.0731444	longer	Potri.003G122800.v3.0
10326	Chr06	26133465	26133577	+	0.212931	26133574	26133473	16.1132	15.2998	0.0734102	longer	Potri.006G257100.v3.0
14947	Chr09	9920051	9920115	-	0.5	9920066	9920097	2.04613	7.75188	0.0734427	longer	Potri.009G117800.v3.0
14947	Chr09	9920051	9920115	-	0.5	9920066	9920097	2.04613	7.75188	0.0734427	longer	Potri.009G117900.v3.0
6248	Chr03	20357835	20357937	-	0.0814469	20357923	20357866	8.44027	4.89592	0.0736275	shorter	Potri.003G201500.v3.0
2270	Chr01	24514618	24514701	-	0.541038	24514700	24514630	2.55766	2.44796	0.0737626	shorter	Potri.001G233200.v3.0
15339	Chr10	10001287	10001306	+	0.423868	10001291	10001303	3.06919	2.03997	0.0737626	shorter	Potri.010G073500.v3.0
21811	Chr15	11100840	11100973	-	0.0810139	11100880	11100949	65.2203	58.5471	0.0738877	longer	Potri.015G088500.v3.0
23133	Chr17	10953701	10953929	+	0.00888889	10953795	10953734	57.5473	83.2307	0.0739049	longer	Potri.017G092400.v3.0
22728	Chr16	6805978	6806033	-	0.211009	6806025	6806008	14.8344	15.7078	0.0739568	shorter	Potri.016G086300.v3.0
1417	Chr01	48886281	48886539	+	0.0425532	48886521	48886412	12.021	95.0625	0.074522	longer	Potri.001G454300.v3.0
14017	Chr09	4132392	4132493	+	0.433534	4132493	4132394	3.06919	4.69193	0.0747309	longer	Potri.009G030700.v3.0
2253	Chr01	23994158	23994207	-	0.567153	23994159	23994203	2.30189	2.24397	0.0751158	longer	Potri.001G227800.v3.0
21706	Chr15	7627682	7627851	-	0.0384615	7627835	7627823	6.64991	16.1158	0.0750252	shorter	Potri.015G056000.v3.0
22971	Chr17	2633650	2633762	+	0.251003	2633744	2633668	3.06919	6.7319	0.0751158	longer	Potri.017G030000.v3.0
3500	Chr02	9459670	9459778	+	0.0606061	9459685	9459731	8.44027	13.4638	0.0758017	shorter	Potri.002G125900.v3.0
7225	Chr04	5337446	5337544	-	0.0560944	5337470	5337493	28.39	38.1474	0.0758779	longer	Potri.004G064400.v3.0
9985	Chr06	13791772	13791988	+	0.227486	13791873	13791778	8.44027	7.54788	0.0757733	longer	Potri.006G154300.v3.0
13271	Chr08	2336939	2337169	-	0.00895372	2336961	2337022	73.4048	44.8793	0.0759133	longer	Potri.008G041000.v3.0
18031	Chr12	6618600	6619231	+	0.444444	6619225	6618604	2.30189	18.7677	0.0757036	longer	Potri.012G061400.v3.0
18784	Chr13	1518551	1518581	+	0.522384	1518581	1518561	2.81342	2.24397	0.0758017	longer	Potri.013G023000.v3.0
2287	Chr01	24832470	24832525	-	0.343545	24832513	24832490	1.79036	8.36387	0.0762713	shorter	Potri.001G237000.v3.0
13367	Chr08	3790418	3790447	-	0.521444	3790441	3790424	1.27883	2.03997	0.0762624	shorter	Potri.008G062700.v3.0
24880	Chr19	11615317	11615331	+	0.5	11615330	11615319	1.53459	4.89592	0.0762624	longer	Potri.019G083000.v3.0
4331	Chr02	7590954	7591129	-	0.124711	7591129	7591039	35.5514	37.7394	0.0766622	shorter	Potri.002G104700.v3.0
10256	Chr06	24619167	24619299	+	0.167489	24619222	24619288	15.0902	16.9317	0.0766037	shorter	Potri.006G237100.v3.0
16055	Chr10	3304462	3304504	-	0.351204	3304463	3304473	1.02306	5.91591	0.0767179	longer	Potri.010G023500.v3.0
17268	Chr11	15925462	15925488	+	0.207856	15925477	15925467	12.5325	11.2198	0.076707	longer	Potri.011G135400.v3.0
16189	Chr10	8792409	8792978	-	0.221143	8792975	8792417	10.2306	11.4238	0.076809	shorter	Potri.010G059100.v3.0
9555	Chr06	2322492	2322661	+	0.187303	2322543	2322506	10.4864	11.8318	0.0771495	longer	Potri.006G034300.v3.0
2760	Chr01	39652230	39652258	-	0.38805	39652246	39652258	4.34802	3.67194	0.0772513	longer	Potri.001G380400.v3.0
289	Chr01	7659206	7659301	+	0.130976	7659223	7659209	15.0902	17.1357	0.0776143	longer	Potri.001G097400.v3.0
5470	Chr03	18421088	18421355	+	0.243201	18421089	18421354	3.58072	7.75188	0.0776	shorter	Potri.003G175800.v3.0
3265	Chr02	4435396	4435546	+	0.0101204	4435447	4435545	5.11531	9.99585	0.0782846	shorter	Potri.002G065500.v3.0
13126	Chr08	16396581	16396770	+	0.0302114	16396728	16396662	27.1112	52.6312	0.0785495	longer	Potri.008G210900.v3.0
8002	Chr05	6010320	6010333	+	0.267584	6010333	6010322	5.37108	7.34389	0.078735	longer	Potri.005G081600.v3.0
3081	Chr02	1112533	1112638	+	0.25	1112554	1112582	2.04613	9.99585	0.0790079	shorter	Potri.002G019200.v3.0
21814	Chr15	11233636	11233718	-	0.00200611	11233637	11233651	1.53459	8.97586	0.0791341	longer	Potri.015G090100.v3.0
19792	Chr14	2038545	2038731	+	0.0513867	2038555	2038675	54.9896	70.1749	0.0791908	shorter	Potri.014G023500.v3.0
2159	Chr01	18610156	18610336	-	0.119057	18610319	18610203	11.2537	18.5637	0.0792906	shorter	Potri.001G196500.v3.0
6042	Chr03	15333863	15334041	-	0.0814979	15333947	15334026	23.0189	28.1516	0.0797155	longer	Potri.003G134000.v3.0
23438	Chr17	5194750	5194792	-	0.486402	5194751	5194783	1.79036	3.05995	0.0797737	longer	Potri.017G057500.v3.0
17372	Chr11	18361610	18361687	+	0.0374996	18361641	18361658	79.7989	68.339	0.079823	shorter	Potri.011G168200.v3.0
8463	Chr05	23174857	23175150	+	0.00113712	23175134	23175110	45.5263	110.566	0.0799637	longer	Potri.005G219800.v3.0
4543	Chr02	12147529	12147580	-	0.0781576	12147549	12147571	9.97486	16.9317	0.0801492	longer	Potri.002G161000.v3.0
18083	Chr12	10172297	10172407	+	0.133333	10172323	10172372	3.83649	10.1998	0.0801923	shorter	Potri.012G076400.v3.0
12149	Chr07	10346727	10346739	-	0.550602	10346739	10346728	1.02306	3.87594	0.0803891	shorter
7232	Chr04	5584548	5584575	-	0.267202	5584575	5584549	2.30189	7.34389	0.0806183	shorter	Potri.004G066700.v3.0
13187	Chr08	679493	679564	-	0.0674691	679495	679551	2.30189	7.34389	0.0806183	longer	Potri.008G012200.v3.0
20911	Chr14	12162831	12162926	-	0.156091	12162836	12162905	2.30189	7.34389	0.0806183	longer	Potri.014G156000.v3.0
25079	Chr19	4798600	4798703	-	0.355823	4798601	4798668	4.60378	6.11991	0.0806183	longer	Potri.019G041400.v3.0
7345	Chr04	9127460	9127719	-	0.00722883	9127549	9127466	14.3229	18.3597	0.0810656	shorter	Potri.004G104000.v3.0
8643	Chr05	1410839	1410885	-	0.14763	1410851	1410870	3.83649	7.95588	0.081102	longer	Potri.005G017400.v3.0
8973	Chr05	9296596	9296755	-	0.0727182	9296641	9296729	14.3229	19.3797	0.0813883	longer	Potri.005G119900.v3.0
15291	Chr10	8769544	8769564	+	0.666667	8769564	8769545	2.30189	1.22398	0.0815189	longer	Potri.010G058300.v3.0
23130	Chr17	10786921	10787147	+	0.241284	10787118	10786947	3.83649	6.11991	0.0815189	longer	Potri.017G090500.v3.0
25809	scaffold_68	65935	65947	-	0.749245	65947	65936	1.27883	1.01998	0.0815189	shorter	Potri.T066000.v3.0
23727	Chr17	15945297	15945367	-	0.0977139	15945367	15945342	7.41721	14.0758	0.0816493	shorter	Potri.017G153200.v3.0
5978	Chr03	13932560	13932758	-	0.0540541	13932581	13932735	9.46333	25.4996	0.0819473	longer	Potri.003G116000.v3.0
1450	Chr01	49718052	49718084	+	0.248114	49718067	49718053	3.32495	1.63197	0.0825252	longer	Potri.001G463000.v3.0
16083	Chr10	4494803	4494891	-	0.186287	4494849	4494885	13.2998	11.4238	0.0825252	longer	Potri.010G030600.v3.0
17618	Chr11	10723867	10724135	-	0.115675	10723878	10723868	45.0148	46.7153	0.0824912	shorter	Potri.011G089200.v3.0
3985	Chr02	346773	346958	-	0.00300916	346907	346774	2.04613	4.28393	0.08325	shorter	Potri.002G006300.v3.0
23059	Chr17	5608325	5608378	+	0.333333	5608326	5608341	1.53459	7.34389	0.0836153	shorter	Potri.017G060800.v3.0
15419	Chr10	11834186	11834245	+	0.294426	11834244	11834187	5.88261	4.48793	0.0839306	longer	Potri.010G095800.v3.0
1735	Chr01	5783356	5783411	-	0.229919	5783392	5783368	12.2768	12.8518	0.0842949	shorter	Potri.001G073100.v3.0
24802	Chr19	8092307	8092421	+	0.153846	8092364	8092382	6.64991	19.5837	0.084563	shorter	Potri.019G053000.v3.0
17484	Chr11	3630761	3630834	-	0.025	3630774	3630832	20.2055	8.15987	0.0847108	longer	Potri.011G042800.v3.0
17830	Chr11	18140167	18140210	-	0.400802	18140205	18140192	2.30189	3.87594	0.0847048	shorter	Potri.011G164500.v3.0
25714	scaffold_447	30588	30621	+	0.400802	30593	30614	2.30189	3.87594	0.0847048	shorter	Potri.T145700.v3.0
2225	Chr01	22454662	22454774	-	0.0414243	22454699	22454719	183.128	202.365	0.0847583	longer	Potri.001G218700.v3.0
11103	Chr06	20890225	20890263	-	0.000925895	20890231	20890241	3.32495	16.7277	0.0848561	longer	Potri.006G193900.v3.0
16925	Chr10	22564054	22564216	-	0.00361442	22564061	22564095	14.3229	59.1591	0.0851353	longer	Potri.010G255600.v3.0
20207	Chr14	10621502	10621870	+	0.289547	10621804	10621504	7.67297	5.09992	0.0854642	longer	Potri.014G138800.v3.0
20207	Chr14	10621502	10621870	+	0.289547	10621804	10621504	7.67297	5.09992	0.0854642	longer	Potri.014G138900.v3.0
24690	Chr19	1576122	1576158	+	0.314906	1576128	1576152	6.39414	6.11991	0.0854642	shorter	Potri.019G014200.v3.0
8267	Chr05	18217656	18217677	+	0.425602	18217677	18217663	2.04613	4.07994	0.0856975	longer	Potri.005G169100.v3.0
8267	Chr05	18217656	18217677	+	0.425602	18217677	18217663	2.04613	4.07994	0.0856975	longer	Potri.005G169200.v3.0
3315	Chr02	5576193	5576492	+	0.468272	5576243	5576480	1.53459	2.24397	0.0861799	shorter	Potri.002G080300.v3.0
15887	Chr10	20875879	20876021	+	0.0440826	20875964	20876000	20.9728	13.4638	0.086267	shorter	Potri.010G225100.v3.0
14359	Chr09	10330847	10331009	+	0.301891	10330857	10330986	3.58072	4.48793	0.0863117	shorter	Potri.009G124000.v3.0
14937	Chr09	9767287	9767337	-	0.0872571	9767319	9767332	21.7401	53.8552	0.0864813	longer	Potri.009G115500.v3.0
23518	Chr17	9676045	9676137	-	0.440481	9676137	9676048	1.27883	12.2398	0.0864699	shorter	Potri.017G081900.v3.0
16677	Chr10	18621711	18621864	-	0.124056	18621818	18621730	7.92874	11.6278	0.0866618	shorter	Potri.010G191100.v3.0
23488	Chr17	8299050	8299099	-	0.23702	8299098	8299060	2.81342	13.2598	0.0867173	shorter	Potri.017G072100.v3.0
12752	Chr08	7170369	7170700	+	0.00771076	7170505	7170540	26.8554	157.282	0.0867509	shorter	Potri.008G112200.v3.0
195	Chr01	5532224	5532280	+	0.361926	5532265	5532228	1.27883	2.44796	0.0867965	longer	Potri.001G069500.v3.0
8949	Chr05	8755601	8755752	-	0	8755751	8755610	7.67297	19.9917	0.087019	shorter	Potri.005G113900.v3.0
6404	Chr04	2440005	2440281	+	0.167498	2440081	2440041	10.9979	33.0475	0.0870436	longer	Potri.004G033300.v3.0
6404	Chr04	2440005	2440281	+	0.167498	2440081	2440041	10.9979	33.0475	0.0870436	longer	Potri.004G033400.v3.0
3887	Chr02	23653989	23654162	+	0.0222537	23654002	23654020	39.1322	68.7469	0.0871718	shorter	Potri.002G244700.v3.0
14163	Chr09	6797032	6797164	+	0.153366	6797038	6797146	4.34802	9.58785	0.0872195	shorter	Potri.009G068300.v3.0
20414	Chr14	1015821	1015903	-	0.285714	1015822	1015902	7.16144	9.79185	0.0871811	longer	Potri.014G010100.v3.0
4325	Chr02	7521726	7521926	-	0.234136	7521847	7521777	4.60378	8.36387	0.0875176	shorter	Potri.002G103900.v3.0
21824	Chr15	11411143	11411327	-	0.416667	11411144	11411302	3.06919	7.34389	0.0878664	longer	Potri.015G092200.v3.0
22565	Chr16	1980118	1980229	-	0.625	1980119	1980227	2.04613	1.63197	0.0878664	longer	Potri.016G034200.v3.0
7747	Chr04	23940359	23940411	-	0.444444	23940411	23940381	2.30189	12.4438	0.0879665	shorter	Potri.004G233000.v3.0
22746	Chr16	7710294	7710355	-	0.00487373	7710301	7710334	11.2537	35.0875	0.0886202	longer
8871	Chr05	6731706	6731834	-	0.137762	6731834	6731816	8.9518	19.1757	0.08877	shorter	Potri.005G090400.v3.0
20149	Chr14	9600678	9600754	+	0.207285	9600754	9600681	7.16144	3.67194	0.0888188	longer	Potri.014G124700.v3.0
20507	Chr14	3238288	3238379	-	0.0282775	3238343	3238359	34.7841	48.1433	0.0887902	longer	Potri.014G039600.v3.0
5195	Chr03	12782249	12782268	+	0.161926	12782268	12782254	1.27883	4.48793	0.0888554	longer	Potri.003G102300.v3.0
23167	Chr17	11931952	11932007	+	1	11931953	11932000	0.511531	1.42798	0.089095	shorter	Potri.017G102500.v3.0
8855	Chr05	6315734	6315914	-	0	6315750	6315914	5.88261	12.2398	0.089234	longer	Potri.005G085100.v3.0
5056	Chr03	9370929	9371159	+	0.267469	9371140	9371003	3.83649	6.93589	0.0895548	longer	Potri.003G064900.v3.0
6395	Chr04	2296044	2296068	+	0.401805	2296053	2296068	1.02306	2.24397	0.0898177	shorter	Potri.004G031600.v3.0
3241	Chr02	4096420	4097178	+	0.0403913	4097156	4097039	24.8093	33.6595	0.089967	longer	Potri.002G060200.v3.0
10697	Chr06	6216962	6217036	-	0.142857	6216981	6216966	9.7191	5.71191	0.0899548	shorter	Potri.006G082500.v3.0
7486	Chr04	17842094	17842300	-	0.12269	17842096	17842112	18.4151	29.1716	0.090191	longer	Potri.004G156900.v3.0
13786	Chr08	12824248	12824822	-	0.0404815	12824254	12824367	3.83649	11.4238	0.0901687	longer	Potri.008G186500.v3.0
25886	scaffold_95	56016	56038	+	0.550602	56017	56032	1.02306	3.46795	0.0906469	shorter	Potri.T084500.v3.0
9510	Chr06	1125937	1126112	+	0.457487	1126097	1125945	1.79036	5.09992	0.0910929	longer	Potri.006G016900.v3.0
1737	Chr01	5828742	5828773	-	0.734136	5828746	5828772	0.767297	1.42798	0.091386	longer	Potri.001G073500.v3.0
3137	Chr02	2077022	2077200	+	0.5	2077035	2077196	2.04613	5.50792	0.091386	shorter	Potri.002G032300.v3.0
19815	Chr14	2301483	2301542	+	0.5	2301542	2301511	2.04613	5.50792	0.091386	longer	Potri.014G027100.v3.0
20389	Chr14	18527608	18527844	+	0.280619	18527619	18527800	8.9518	8.97586	0.0917095	shorter	Potri.014G195800.v3.0
10136	Chr06	22288265	22288294	+	0.457487	22288294	22288266	1.79036	3.26395	0.0917699	longer	Potri.006G207400.v3.0
18395	Chr12	3276469	3276613	-	0.178039	3276575	3276494	11.2537	14.6878	0.0921236	shorter	Potri.012G036700.v3.0
19987	Chr14	6376644	6376740	+	0.220856	6376740	6376663	7.41721	11.2198	0.0922025	longer	Potri.014G079700.v3.0
2945	Chr01	48845635	48845951	-	0.26012	48845951	48845928	5.11531	14.8918	0.0922516	shorter	Potri.001G453800.v3.0
3607	Chr02	12129457	12129601	+	0.0130991	12129594	12129559	81.5893	62.015	0.0925429	longer	Potri.002G160800.v3.0
5653	Chr03	2570389	2570700	-	0.266958	2570622	2570697	8.44027	9.79185	0.0925595	longer	Potri.003G021500.v3.0
12874	Chr08	9702778	9702874	+	0.137458	9702782	9702865	16.8805	20.1957	0.0925803	shorter	Potri.008G144400.v3.0
18564	Chr12	12298103	12298239	-	0.22281	12298124	12298237	8.9518	5.71191	0.0925536	longer	Potri.012G096900.v3.0
8177	Chr05	11517436	11517503	+	0.156702	11517470	11517502	7.92874	9.99585	0.0926944	shorter	Potri.005G138500.v3.0
13581	Chr08	8036541	8036784	-	0.0200688	8036620	8036576	17.9036	68.7469	0.0926811	shorter	Potri.008G123300.v3.0
8333	Chr05	20541983	20542246	+	0.0987359	20542245	20542111	12.021	9.58785	0.0934074	longer	Potri.005G188000.v3.0
9063	Chr05	13376117	13376429	-	0.116168	13376242	13376364	15.8575	22.2357	0.0936353	longer	Potri.005G149500.v3.0
16230	Chr10	9479721	9479759	-	0.106399	9479751	9479741	6.90567	4.69193	0.0936601	shorter	Potri.010G067800.v3.0
7217	Chr04	4781591	4781787	-	0.0573241	4781642	4781730	11.7652	7.75188	0.0937363	longer	Potri.004G059600.v3.0
13146	Chr08	18791957	18792173	+	0.0386103	18792117	18792019	19.1824	13.8718	0.093944	longer	Potri.008G221900.v3.0
14591	Chr09	3156986	3157148	-	0.319396	3157139	3157006	6.13838	5.09992	0.0940083	shorter	Potri.009G019800.v3.0
4957	Chr03	4802129	4802228	+	0.124727	4802148	4802159	5.37108	13.6678	0.0940895	shorter	Potri.003G036900.v3.0
7059	Chr04	586747	586832	-	0.461538	586756	586832	4.09225	2.65196	0.0941694	longer
15815	Chr10	19695103	19695556	+	0.0540541	19695524	19695203	9.46333	57.5271	0.094189	longer	Potri.010G206400.v3.0
21828	Chr15	11524445	11524602	-	0.0601204	11524472	11524450	5.11531	16.9317	0.0942917	shorter	Potri.015G094000.v3.0
1554	Chr01	1578817	1578961	-	0.355065	1578818	1578958	6.13838	3.87594	0.0944493	longer	Potri.001G020700.v3.0
22895	Chr16	14337451	14337498	-	0.640481	14337484	14337453	1.27883	1.83597	0.0946327	shorter	Potri.016G142000.v3.0
25618	scaffold_29	295162	295387	+	0.0499399	295370	295282	42.2013	38.1474	0.094674	longer	Potri.T022500.v3.0
24339	Chr18	4481884	4482036	-	0.219714	4481890	4481918	8.44027	9.58785	0.0947032	longer	Potri.018G047400.v3.0
16219	Chr10	9246980	9247158	-	0.400802	9246981	9247087	1.53459	4.28393	0.0949335	longer	Potri.010G065000.v3.0
16837	Chr10	21321777	21321820	-	0.400802	21321784	21321805	1.53459	4.28393	0.0949335	longer	Potri.010G231600.v3.0
22966	Chr17	2531090	2531299	+	0.0148811	2531181	2531234	37.8533	61.6071	0.0949466	shorter	Potri.017G028300.v3.0
12467	Chr08	1693573	1693734	+	0.101204	1693575	1693641	5.11531	11.4238	0.0951716	shorter	Potri.008G030700.v3.0
14167	Chr09	6895376	6895482	+	0.224388	6895405	6895428	8.44027	18.5637	0.0951452	shorter	Potri.009G069800.v3.0
8853	Chr05	6288876	6288941	-	0.141814	6288937	6288921	8.69603	17.7477	0.0953346	shorter	Potri.005G084700.v3.0
2662	Chr01	36098401	36098430	-	0.166667	36098406	36098430	3.06919	6.3239	0.0953957	longer	Potri.001G353000.v3.0
17273	Chr11	16029481	16029540	+	0.472946	16029523	16029491	2.81342	3.26395	0.0955805	longer	Potri.011G136700.v3.0
12907	Chr08	10188123	10188345	+	0.0654772	10188133	10188181	13.2998	30.3955	0.0958714	shorter	Potri.008G150500.v3.0
12332	Chr07	14863874	14863944	-	0.116311	14863895	14863931	13.2998	19.3797	0.0960006	longer	Potri.007G135800.v3.0
12332	Chr07	14863874	14863944	-	0.116311	14863895	14863931	13.2998	19.3797	0.0960006	longer	Potri.007G135900.v3.0
22509	Chr16	776449	776503	-	0.341743	776453	776494	4.34802	5.50792	0.0963524	longer	Potri.016G014100.v3.0
2992	Chr01	50220852	50220963	-	0.300602	50220853	50220963	2.04613	7.13989	0.096871	longer	Potri.001G470600.v3.0
2013	Chr01	12367695	12367845	-	0.125	12367749	12367777	4.09225	13.0558	0.0971045	longer	Potri.001G150200.v3.0
18604	Chr12	13237767	13237839	-	0.550602	13237768	13237806	1.02306	3.26395	0.0971045	longer	Potri.012G110200.v3.0
11342	Chr06	26277080	26277269	-	0.00671141	26277173	26277111	38.1091	91.1866	0.0971425	shorter	Potri.006G259400.v3.0
2254	Chr01	23998467	23998602	-	0.200401	23998468	23998525	1.53459	18.7677	0.0971914	longer	Potri.001G228000.v3.0
11395	Chr06	27607001	27607086	-	0.139202	27607017	27607039	3.32495	11.2198	0.0974916	longer	Potri.006G276300.v3.0
1107	Chr01	34196427	34196563	+	0.159906	34196540	34196467	14.3229	11.4238	0.0978004	longer	Potri.001G338200.v3.0
14960	Chr09	10163868	10163883	-	0.480963	10163883	10163869	1.27883	2.65196	0.0980424	shorter	Potri.009G121500.v3.0
23072	Chr17	7673404	7673574	+	0.156455	7673444	7673406	14.5786	15.9118	0.098216	longer	Potri.017G068600.v3.0
22783	Chr16	10300400	10300679	-	0.0201724	10300679	10300429	11.7652	6.93589	0.0984922	shorter	Potri.016G103600.v3.0
1658	Chr01	3896374	3896574	-	0.0588235	3896400	3896574	4.34802	12.6478	0.09857	longer	Potri.001G051400.v3.0
13445	Chr08	5347219	5347238	-	0.415409	5347226	5347238	2.55766	1.22398	0.0987359	longer	Potri.008G085300.v3.0
23377	Chr17	3040192	3040214	-	0.567469	3040214	3040195	1.53459	2.03997	0.0987359	shorter	Potri.017G036200.v3.0
22493	Chr16	382281	382313	-	0.501204	382313	382283	2.55766	2.65196	0.0992959	shorter	Potri.016G007900.v3.0
8104	Chr05	8409920	8410049	+	0	8409955	8409973	2.55766	34.2715	0.0993358	shorter	Potri.005G109400.v3.0
1889	Chr01	9524194	9524293	-	0.22871	9524287	9524198	8.69603	7.54788	0.0996087	shorter	Potri.001G118700.v3.0
3486	Chr02	9228759	9228948	+	0.4	9228761	9228776	3.83649	5.09992	0.0995618	shorter	Potri.002G123400.v3.0
15088	Chr09	12319451	12319540	-	0.0289153	12319484	12319519	1.79036	8.56787	0.0995618	longer	Potri.009G159300.v3.0
21012	Chr14	17228291	17228395	-	0	17228370	17228295	1.02306	6.93589	0.0998705	shorter	Potri.014G189500.v3.0
22675	Chr16	4821494	4821627	-	0.0725699	4821599	4821567	80.3104	69.7669	0.0998865	shorter	Potri.016G067800.v3.0
19353	Chr13	2821864	2821936	-	0.0492018	2821900	2821910	25.065	18.5637	0.0999561	longer	Potri.013G040600.v3.0
472	Chr01	12267588	12267841	+	0.0164114	12267742	12267619	9.46333	36.7194	0.100113	longer	Potri.001G148800.v3.0
22940	Chr17	1475944	1476033	+	0.00190052	1476025	1476015	4.85955	9.58785	0.100233	longer	Potri.017G017500.v3.0
4518	Chr02	11556286	11556641	-	0.136364	11556325	11556617	9.46333	4.48793	0.100457	longer	Potri.002G153100.v3.0
11243	Chr06	24456814	24456842	-	0.550602	24456820	24456842	2.04613	2.24397	0.100519	longer	Potri.006G235100.v3.0
23601	Chr17	12570827	12570978	-	0.189537	12570843	12570959	9.7191	15.0958	0.100719	longer	Potri.017G109900.v3.0
19274	Chr13	1333094	1333297	-	0.0217211	1333277	1333241	17.3921	26.5196	0.10117	shorter	Potri.013G020300.v3.0
16252	Chr10	10126245	10126674	-	0.0833333	10126371	10126510	6.13838	17.7477	0.101214	longer	Potri.010G074700.v3.0
864	Chr01	27701046	27701324	+	0.0207426	27701131	27701142	24.8093	40.5954	0.101318	shorter	Potri.001G269400.v3.0
19787	Chr14	1944843	1944872	+	0.151805	1944872	1944845	1.02306	6.11991	0.101334	longer	Potri.014G022100.v3.0
20377	Chr14	18095524	18096534	+	0.115624	18096111	18096097	41.9456	33.0475	0.101299	longer	Potri.014G193500.v3.0
9710	Chr06	5836628	5836689	+	0.6	5836629	5836689	1.27883	4.89592	0.101642	shorter	Potri.006G077000.v3.0
21316	Chr15	10360636	10360798	+	0.191623	10360639	10360764	5.37108	8.36387	0.10163	shorter	Potri.015G078500.v3.0
7878	Chr05	2846900	2846968	+	0.533735	2846901	2846924	1.53459	2.85596	0.10196	shorter	Potri.005G039000.v3.0
22405	Chr16	13216974	13217086	+	0.0428888	13217085	13216975	1.27883	3.26395	0.10196	longer	Potri.016G129500.v3.0
1241	Chr01	39229832	39229894	+	0.153069	39229849	39229889	5.37108	15.2998	0.102398	shorter	Potri.001G376400.v3.0
17708	Chr11	14533745	14533871	-	0.301605	14533749	14533869	1.53459	3.26395	0.102624	longer	Potri.011G120000.v3.0
9968	Chr06	13009048	13009583	+	0.123114	13009131	13009284	7.41721	4.89592	0.102719	shorter	Potri.006G149700.v3.0
1203	Chr01	37985202	37985286	+	0.302106	37985243	37985285	2.04613	3.05995	0.102786	shorter	Potri.001G367000.v3.0
4422	Chr02	9505921	9505962	-	0.425602	9505928	9505945	2.04613	3.05995	0.102786	longer	Potri.002G126700.v3.0
2023	Chr01	12615022	12615268	-	0.000554541	12615083	12615024	186.709	216.033	0.102953	shorter	Potri.001G153000.v3.0
11601	Chr07	5328414	5328883	+	0.0480963	5328867	5328853	6.39414	17.7477	0.103053	longer	Potri.007G053200.v3.0
16619	Chr10	17266759	17266881	-	0.189854	17266857	17266766	4.85955	7.75188	0.103116	shorter	Potri.010G171300.v3.0
11168	Chr06	22901950	22902088	-	0.400802	22901967	22902088	1.53459	4.07994	0.103199	longer	Potri.006G216000.v3.0
6844	Chr04	19233894	19234007	+	0.0515504	19233901	19233958	59.5934	52.0192	0.10341	shorter	Potri.004G173700.v3.0
19315	Chr13	2060457	2060594	-	0.000801613	2060513	2060543	129.162	279.272	0.104041	longer	Potri.013G031100.v3.0
15145	Chr10	387710	387752	+	0.316415	387734	387716	6.13838	3.05995	0.104263	longer	Potri.010G004200.v3.0
6468	Chr04	4156908	4156960	+	0.113553	4156950	4156937	10.4864	8.36387	0.104537	longer	Potri.004G053000.v3.0
15236	Chr10	7541923	7542075	+	0.293974	7542075	7541924	3.32495	4.28393	0.104708	longer	Potri.010G044400.v3.0
3874	Chr02	23378684	23378922	+	0.0430654	23378874	23378861	12.021	23.8676	0.10485	longer	Potri.002G241300.v3.0
5048	Chr03	9163310	9163385	+	0.0226481	9163342	9163316	7.67297	10.8118	0.104942	longer	Potri.003G063200.v3.0
15360	Chr10	10413016	10413102	+	0.0513541	10413020	10413098	8.1845	15.0958	0.105143	shorter	Potri.010G079100.v3.0
14259	Chr09	8460302	8460593	+	0.151795	8460550	8460519	26.3439	25.0916	0.105582	longer	Potri.009G092900.v3.0
19788	Chr14	1945528	1945578	+	0.034827	1945558	1945547	104.864	118.114	0.105734	longer	Potri.014G022100.v3.0
11209	Chr06	23769546	23769612	-	0.120601	23769606	23769548	12.5325	9.99585	0.105845	shorter	Potri.006G226100.v3.0
18441	Chr12	5441649	5441724	-	0.158528	5441724	5441671	4.85955	16.9317	0.106057	shorter	Potri.012G053800.v3.0
13550	Chr08	7464577	7464713	-	0.0487424	7464684	7464707	15.8575	9.17986	0.106138	longer	Potri.008G116500.v3.0
16582	Chr10	16616366	16616914	-	0.30303	16616894	16616882	7.92874	6.7319	0.106181	shorter	Potri.010G160200.v3.0
11121	Chr06	21556133	21556210	-	0.306604	21556184	21556210	7.16144	7.13989	0.106254	longer	Potri.006G200400.v3.0
18830	Chr13	2961691	2961774	+	0.146527	2961728	2961692	8.44027	4.48793	0.106423	longer	Potri.013G042100.v3.0
24980	Chr19	15614603	15614641	+	0.31793	15614636	15614605	4.34802	7.34389	0.106743	longer	Potri.019G130100.v3.0
44	Chr01	873378	873440	+	0.111111	873427	873383	4.60378	10.8118	0.106795	longer	Potri.001G012800.v3.0
5732	Chr03	7942481	7942597	-	0.0483333	7942486	7942569	4.34802	13.0558	0.107328	longer	Potri.003G053800.v3.0
14783	Chr09	6995200	6995410	-	0.023225	6995339	6995283	57.2915	81.3948	0.107875	shorter	Potri.009G070900.v3.0
7603	Chr04	20827585	20828077	-	0.193145	20827998	20827979	14.8344	16.1158	0.108071	shorter	Potri.004G193800.v3.0
23600	Chr17	12565087	12565206	-	0.462669	12565204	12565137	2.04613	1.42798	0.10821	shorter	Potri.017G109800.v3.0
15178	Chr10	3114861	3114900	+	0.499314	3114897	3114882	2.55766	2.24397	0.108656	longer	Potri.010G022000.v3.0
8538	Chr05	24596274	24596501	+	0.356065	24596466	24596289	3.83649	2.85596	0.10983	longer	Potri.005G239500.v3.0
13294	Chr08	2661207	2661613	-	0.158828	2661215	2661545	20.717	19.9917	0.110196	longer	Potri.008G045600.v3.0
10161	Chr06	22835515	22835900	+	0.0342361	22835521	22835653	6.13838	27.5396	0.110236	shorter	Potri.006G214600.v3.0
19908	Chr14	4083102	4083470	+	0.036105	4083469	4083458	15.6017	29.9875	0.110619	longer	Potri.014G051200.v3.0
3150	Chr02	2307971	2308025	+	0.23702	2308022	2308000	8.44027	9.99585	0.110723	longer	Potri.002G035900.v3.0
6155	Chr03	17835149	17835214	-	0.15119	17835151	17835208	7.16144	4.69193	0.110698	longer	Potri.003G167900.v3.0
9129	Chr05	18676460	18676641	-	0.036574	18676474	18676485	7.16144	14.6878	0.110816	longer	Potri.005G172100.v3.0
944	Chr01	29532038	29532202	+	0.173274	29532189	29532039	18.9267	16.7277	0.110887	longer	Potri.001G289400.v3.0
1935	Chr01	10543160	10543247	-	0.177106	10543243	10543224	2.04613	3.87594	0.111203	shorter	Potri.001G130900.v3.0
13319	Chr08	3145889	3146122	-	0.0670221	3145970	3145959	31.715	39.7794	0.111238	shorter	Potri.008G053100.v3.0
1015	Chr01	31883179	31883541	+	0.214859	31883463	31883487	10.7422	12.4438	0.111662	shorter	Potri.001G312900.v3.0
11097	Chr06	20651632	20652026	-	0.124702	20651636	20651714	38.1091	37.7394	0.111737	longer	Potri.006G191800.v3.0
10649	Chr06	5180099	5180365	-	0.123114	5180157	5180115	4.34802	1.63197	0.111986	shorter	Potri.006G069100.v3.0
7107	Chr04	1932963	1932977	-	0.428571	1932977	1932964	1.79036	4.28393	0.112143	shorter	Potri.004G026800.v3.0
11458	Chr07	924298	924313	+	0.351204	924313	924301	1.02306	4.28393	0.112143	longer	Potri.007G011600.v3.0
24233	Chr18	587380	587649	-	0.0590595	587622	587643	13.0441	34.0675	0.112302	longer	Potri.018G008500.v3.0
21998	Chr16	137143	137324	+	0.0213817	137167	137232	62.6626	99.9585	0.112372	shorter	Potri.016G002700.v3.0
758	Chr01	25084158	25084179	+	0.641779	25084159	25084178	1.53459	1.42798	0.113174	shorter	Potri.001G239600.v3.0
20153	Chr14	9653811	9653862	+	0.666667	9653857	9653812	1.79036	1.22398	0.113174	longer	Potri.014G125300.v3.0
20635	Chr14	6344375	6344447	-	0.0596704	6344447	6344389	3.32495	1.63197	0.113174	shorter	Potri.014G079100.v3.0
20635	Chr14	6344375	6344447	-	0.0596704	6344447	6344389	3.32495	1.63197	0.113174	shorter	Potri.014G079200.v3.0
23417	Chr17	4089505	4089529	-	0.666667	4089506	4089528	1.79036	1.22398	0.113174	longer	Potri.017G049000.v3.0
4420	Chr02	9444887	9444977	-	0.127129	9444909	9444969	22.2516	25.4996	0.113341	longer	Potri.002G125700.v3.0
2521	Chr01	32071573	32071711	-	0	32071643	32071690	5.37108	25.4996	0.1139	longer	Potri.001G315000.v3.0
9698	Chr06	5545840	5545985	+	0.359854	5545898	5545982	3.06919	1.83597	0.113936	shorter	Potri.006G074300.v3.0
2736	Chr01	38680161	38680293	-	0.75	38680170	38680293	1.79036	0.815987	0.114101	longer
6169	Chr03	18175749	18175774	-	0.75	18175774	18175750	1.02306	1.42798	0.114101	shorter	Potri.003G171900.v3.0
12909	Chr08	10284167	10284183	+	0.75	10284183	10284169	1.79036	0.815987	0.114101	longer	Potri.008G151600.v3.0
18252	Chr12	14533384	14533417	+	0.75	14533405	14533385	1.79036	0.815987	0.114101	longer	Potri.012G127700.v3.0
3662	Chr02	13745589	13745727	+	0.6	13745605	13745590	2.30189	1.01998	0.114843	longer	Potri.002G178100.v3.0
13780	Chr08	12640056	12640257	-	0.205957	12640093	12640217	8.9518	7.13989	0.114843	longer	Potri.008G184400.v3.0
17046	Chr11	4762187	4762304	+	0.0207597	4762248	4762190	9.97486	22.6437	0.11494	longer
19485	Chr13	7840085	7840234	-	0.11767	7840093	7840144	15.3459	19.1757	0.115974	longer	Potri.013G084100.v3.0
2155	Chr01	17841404	17841430	-	0.8	17841430	17841405	1.02306	1.01998	0.11631	shorter	Potri.001G194400.v3.0
7261	Chr04	6286757	6286888	-	0.0338983	6286857	6286872	40.9225	24.0716	0.11635	longer	Potri.004G075400.v3.0
8979	Chr05	9468938	9468959	-	0.8	9468954	9468939	1.02306	1.01998	0.11631	shorter	Potri.005G121700.v3.0
11039	Chr06	18588467	18588514	-	0	18588471	18588490	15.8575	50.5912	0.116227	longer	Potri.006G174700.v3.0
3524	Chr02	10176978	10177067	+	0.355823	10176989	10177036	2.30189	11.8318	0.116389	shorter	Potri.002G137100.v3.0
2341	Chr01	26307888	26308048	-	0.263158	26307889	26307903	4.85955	11.6278	0.116582	longer	Potri.001G253400.v3.0
582	Chr01	15053852	15053870	+	0.382076	15053870	15053855	3.58072	3.05995	0.116782	longer	Potri.001G176500.v3.0
22842	Chr16	12799338	12799391	-	0.440481	12799339	12799386	1.27883	6.93589	0.117025	longer	Potri.016G124900.v3.0
2149	Chr01	17557087	17557256	-	0.248383	17557088	17557241	6.64991	5.71191	0.117585	longer	Potri.001G192800.v3.0
13288	Chr08	2553509	2553752	-	0.0134938	2553592	2553623	3.83649	14.0758	0.117512	longer	Potri.008G044600.v3.0
13507	Chr08	6576987	6577172	-	0.0144577	6577163	6577071	3.58072	17.9517	0.117497	shorter	Potri.008G103500.v3.0
5159	Chr03	12109534	12109585	+	0.341083	12109553	12109581	5.11531	5.30392	0.117911	shorter	Potri.003G094100.v3.0
5939	Chr03	12964901	12965044	-	0.341083	12964977	12964965	5.11531	5.30392	0.117911	shorter	Potri.003G105100.v3.0
16280	Chr10	10848647	10849155	-	0.0639697	10849151	10849031	32.2265	54.4672	0.117892	shorter	Potri.010G082400.v3.0
23967	Chr18	10235100	10235281	+	0.0573952	10235145	10235119	15.6017	19.3797	0.118009	longer	Potri.018G076700.v3.0
5326	Chr03	15809433	15809502	+	0.0858862	15809448	15809483	3.58072	12.4438	0.118111	shorter	Potri.003G140800.v3.0
11404	Chr06	27734092	27734299	-	0.0820757	27734112	27734093	60.6165	1.22398	0.118238	shorter	Potri.006G278700.v3.0
17141	Chr11	10680001	10680108	+	0.0955093	10680019	10680038	11.2537	19.9917	0.118585	shorter	Potri.011G088500.v3.0
24773	Chr19	4977364	4977523	+	0.418838	4977365	4977523	2.81342	3.46795	0.118586	shorter	Potri.019G042700.v3.0
6531	Chr04	6131741	6131844	+	0.119065	6131797	6131844	16.1132	18.7677	0.118879	shorter	Potri.004G073300.v3.0
16123	Chr10	6935826	6935884	-	0.309544	6935874	6935835	3.32495	4.07994	0.119126	shorter	Potri.010G040700.v3.0
15732	Chr10	18161477	18161560	+	0.173271	18161550	18161503	21.4843	21.4197	0.119237	longer	Potri.010G184500.v3.0
16530	Chr10	15713891	15713955	-	0.248114	15713893	15713950	3.06919	1.63197	0.119584	longer
6557	Chr04	6609055	6609224	+	0.0639181	6609057	6609224	4.85955	7.95588	0.119647	shorter	Potri.004G080200.v3.0
8997	Chr05	9761875	9761940	-	0.292222	9761895	9761940	2.81342	4.28393	0.119791	longer	Potri.005G125000.v3.0
16078	Chr10	4109917	4110220	-	0.273822	4109919	4110220	2.81342	4.69193	0.119987	longer	Potri.010G029400.v3.0
7298	Chr04	7278350	7278502	-	0.0393269	7278459	7278494	81.5893	72.8269	0.120266	longer	Potri.004G087000.v3.0
22956	Chr17	2447510	2447661	+	0.334002	2447651	2447612	4.60378	5.30392	0.120755	longer	Potri.017G026700.v3.0
22956	Chr17	2447510	2447661	+	0.334002	2447651	2447612	4.60378	5.30392	0.120755	longer	Potri.017G026800.v3.0
12340	Chr07	14971001	14971248	-	0.640481	14971002	14971248	1.27883	1.63197	0.121126	longer	Potri.007G137900.v3.0
21883	Chr15	12684082	12684214	-	0.640481	12684083	12684209	1.27883	1.63197	0.121126	longer	Potri.015G110500.v3.0
20434	Chr14	1498211	1498697	-	0.0134938	1498520	1498372	3.83649	11.4238	0.121491	shorter	Potri.014G015200.v3.0
11527	Chr07	2427471	2427705	+	0.321444	2427678	2427472	2.55766	3.67194	0.121593	longer	Potri.007G031900.v3.0
15174	Chr10	2202149	2202177	+	0.401805	2202167	2202150	1.02306	2.03997	0.121593	longer	Potri.010G016900.v3.0
20323	Chr14	13764374	13764409	+	0.489424	13764392	13764376	2.30189	2.65196	0.121933	longer	Potri.014G170700.v3.0
15580	Chr10	15472871	15473099	+	0.0483132	15473014	15472876	37.3418	24.0716	0.121967	longer	Potri.010G143900.v3.0
2273	Chr01	24605909	24605999	-	0.282475	24605910	24605942	5.62685	6.93589	0.122053	longer	Potri.001G233900.v3.0
25426	scaffold_150	63624	63699	-	0.117697	63662	63672	31.2034	28.7636	0.122053	longer	Potri.T103900.v3.0
1425	Chr01	49064506	49064745	+	0.098647	49064580	49064507	12.5325	16.1158	0.122311	longer	Potri.001G455900.v3.0
8248	Chr05	16510298	16510477	+	0.120241	16510314	16510463	2.55766	12.4438	0.122257	shorter	Potri.005G161500.v3.0
13083	Chr08	13798598	13798636	+	0.666667	13798636	13798599	0.767297	4.48793	0.12248	longer	Potri.008G197200.v3.0
9988	Chr06	13990869	13991209	+	0.181818	13990872	13991184	2.81342	7.13989	0.123599	shorter	Potri.006G155400.v3.0
2446	Chr01	29339166	29339820	-	0.0596109	29339631	29339657	149.111	140.35	0.124152	longer	Potri.001G287400.v3.0
7753	Chr04	24004110	24004144	-	0.017755	24004112	24004142	14.5786	27.3356	0.124054	longer	Potri.004G234100.v3.0
11607	Chr07	5715732	5715903	+	0.0357407	5715903	5715747	1.53459	3.67194	0.124323	longer	Potri.007G054500.v3.0
12190	Chr07	12138704	12138856	-	0.15836	12138707	12138844	9.20757	7.34389	0.124323	longer	Potri.007G094800.v3.0
12530	Chr08	2810300	2810377	+	0.0506018	2810367	2810331	1.02306	14.4838	0.124315	longer	Potri.008G047700.v3.0
17639	Chr11	11423357	11423413	-	0	11423365	11423399	1.02306	6.5279	0.124323	longer
19441	Chr13	5721485	5721687	-	0.0409629	5721526	5721674	6.39414	10.8118	0.124085	longer	Potri.013G069600.v3.0
21498	Chr15	14294546	14294598	+	0.400802	14294597	14294573	1.53459	3.67194	0.124323	longer	Potri.015G132600.v3.0
3838	Chr02	22418211	22418447	+	0.256515	22418212	22418264	5.62685	6.3239	0.124507	shorter	Potri.002G231700.v3.0
12318	Chr07	14607678	14607789	-	0.174677	14607681	14607711	14.0671	23.8676	0.124802	longer	Potri.007G131700.v3.0
13633	Chr08	9113805	9114222	-	0.256325	9114217	9114130	8.1845	11.0158	0.124799	shorter	Potri.008G136900.v3.0
24340	Chr18	4499176	4499194	-	0.402976	4499194	4499182	3.32495	2.65196	0.12539	shorter	Potri.018G047500.v3.0
7774	Chr05	35046	35237	+	0.113357	35066	35105	5.88261	26.9276	0.125562	shorter	Potri.005G000600.v3.0
14421	Chr09	11187161	11187256	+	0.327929	11187192	11187239	2.81342	5.09992	0.125864	shorter	Potri.009G140000.v3.0
24450	Chr18	11453613	11453773	-	0.234406	11453618	11453740	8.44027	6.93589	0.12674	longer	Potri.018G087400.v3.0
18905	Chr13	4783421	4783455	+	0.334671	4783455	4783422	2.30189	3.46795	0.127422	longer	Potri.013G062900.v3.0
1881	Chr01	9376095	9376265	-	0.593278	9376263	9376096	1.79036	1.63197	0.127519	shorter	Potri.001G116900.v3.0
6369	Chr04	1140241	1140294	+	0.343545	1140294	1140242	3.58072	4.69193	0.127774	longer	Potri.004G017000.v3.0
25545	scaffold_23	527859	528058	+	0.186557	528053	527860	10.7422	1.63197	0.127762	longer	Potri.T007200.v3.0
15558	Chr10	15102113	15102599	+	0.211396	15102174	15102193	9.46333	11.6278	0.127957	shorter	Potri.010G138300.v3.0
18470	Chr12	8521822	8521991	-	0.289821	8521835	8521823	7.41721	7.54788	0.127933	shorter	Potri.012G065400.v3.0
25002	Chr19	1185724	1185819	-	0.242485	1185747	1185728	4.85955	7.95588	0.128095	shorter	Potri.019G009900.v3.0
23581	Chr17	11876126	11876184	-	0.131565	11876183	11876127	5.11531	7.75188	0.128368	shorter	Potri.017G101800.v3.0
18274	Chr12	15106550	15106594	+	0.285714	15106575	15106552	5.11531	1.42798	0.128738	longer	Potri.012G134100.v3.0
12379	Chr08	361690	362096	+	0.138889	362096	361715	9.20757	26.5196	0.128874	longer	Potri.008G006100.v3.0
7584	Chr04	20293940	20294037	-	0.0744077	20294021	20294002	29.6688	43.8593	0.129099	shorter	Potri.004G187800.v3.0
25795	scaffold_621	9960	9978	-	0.101832	9962	9978	12.2768	6.93589	0.129405	longer	Potri.T155200.v3.0
15662	Chr10	17076806	17076898	+	0.26787	17076810	17076837	1.53459	4.69193	0.129541	shorter	Potri.010G168200.v3.0
15937	Chr10	21768819	21768865	+	0.202407	21768839	21768865	1.27883	2.65196	0.129747	shorter	Potri.010G239400.v3.0
19466	Chr13	6587577	6587699	-	0.14146	6587578	6587683	4.34802	11.8318	0.129762	longer	Potri.013G076700.v3.0
3630	Chr02	12567164	12567363	+	0.0968035	12567178	12567320	5.88261	11.4238	0.129796	shorter	Potri.002G166500.v3.0
6277	Chr03	21054272	21054365	-	0.100201	21054329	21054281	3.06919	6.7319	0.130231	shorter	Potri.003G212000.v3.0
8563	Chr05	25017316	25017410	+	0.128258	25017390	25017335	5.62685	11.4238	0.130747	longer	Potri.005G246000.v3.0
13154	Chr08	47109	47194	-	0.5	47194	47112	2.55766	2.44796	0.130758	shorter	Potri.008G001100.v3.0
18601	Chr12	13200644	13200723	-	0.0963645	13200723	13200710	11.7652	9.79185	0.13076	shorter	Potri.012G109200.v3.0
7627	Chr04	21261941	21262073	-	0.278446	21262031	21261970	4.60378	6.5279	0.131383	shorter	Potri.004G201600.v3.0
19596	Chr13	13767271	13767376	-	0.161658	13767291	13767372	11.5095	13.0558	0.13215	longer
5052	Chr03	9273896	9274423	+	0.1	9274014	9274403	5.11531	17.9517	0.132329	shorter	Potri.003G064000.v3.0
452	Chr01	11753804	11753822	+	0.171772	11753821	11753807	12.5325	18.1557	0.133058	longer	Potri.001G144500.v3.0
14091	Chr09	5464214	5464237	+	0.0449794	5464235	5464221	2.30189	7.13989	0.133251	longer	Potri.009G049600.v3.0
1214	Chr01	38321272	38321574	+	0.139111	38321478	38321492	30.4361	26.7236	0.133661	shorter	Potri.001G369200.v3.0
298	Chr01	7857011	7857195	+	0	7857063	7857036	16.1132	2.65196	0.134066	longer	Potri.001G099400.v3.0
6640	Chr04	8686095	8686119	+	0.666667	8686119	8686096	0.767297	2.44796	0.13437	longer
7401	Chr04	14259174	14259192	-	0.75	14259175	14259192	1.53459	0.815987	0.13437	longer
9254	Chr05	22229004	22229083	-	0.75	22229011	22229083	1.02306	1.22398	0.13437	longer	Potri.005G208400.v3.0
15624	Chr10	16199426	16199548	+	0.0428888	16199456	16199427	1.27883	3.05995	0.13437	longer	Potri.010G154200.v3.0
25562	scaffold_25	69652	69671	+	0.4	69653	69671	1.27883	3.05995	0.13437	shorter	Potri.T011100.v3.0
6493	Chr04	5128221	5128326	+	0.571429	5128222	5128326	2.55766	1.42798	0.135845	shorter	Potri.004G061900.v3.0
21422	Chr15	12409572	12409594	+	0.571429	12409594	12409575	1.79036	2.03997	0.135845	longer	Potri.015G106200.v3.0
3313	Chr02	5498680	5498720	+	0.353649	5498720	5498681	4.34802	4.69193	0.135907	longer	Potri.002G079200.v3.0
2071	Chr01	14414425	14414525	-	0.025732	14414440	14414510	16.6248	5.91591	0.13599	longer	Potri.001G170400.v3.0
8746	Chr05	3938464	3938718	-	0.0280374	3938473	3938500	28.9015	21.8277	0.136682	longer	Potri.005G055900.v3.0
3133	Chr02	2017898	2017971	+	0.373114	2017901	2017968	2.04613	1.22398	0.137278	shorter	Potri.002G031500.v3.0
2876	Chr01	44233540	44233587	-	0.0521064	44233584	44233549	2.04613	5.09992	0.137415	shorter	Potri.001G417300.v3.0
18434	Chr12	4840214	4840308	-	0.288096	4840216	4840257	6.39414	8.15987	0.137399	longer	Potri.012G050500.v3.0
18082	Chr12	10146015	10146210	+	0.124665	10146079	10146065	13.5556	17.9517	0.137655	longer	Potri.012G076200.v3.0
14732	Chr09	6124361	6124508	-	0.00463486	6124418	6124447	116.629	86.6987	0.137751	longer	Potri.009G058600.v3.0
4060	Chr02	1604740	1604883	-	0.00736027	1604808	1604879	14.0671	23.8676	0.138196	longer	Potri.002G025300.v3.0
14891	Chr09	9116955	9117040	-	0.32515	9116959	9117014	4.09225	7.34389	0.138328	longer	Potri.009G103700.v3.0
8030	Chr05	6691046	6691117	+	0.251505	6691101	6691047	2.04613	3.87594	0.13865	longer	Potri.005G089700.v3.0
7397	Chr04	12466478	12466579	-	0.550602	12466479	12466579	1.02306	2.44796	0.13892	longer	Potri.004G126700.v3.0
23821	Chr18	2333501	2333597	+	0.105342	2333569	2333534	11.7652	17.3397	0.139284	longer	Potri.018G029800.v3.0
19245	Chr13	815419	815523	-	0.260827	815498	815420	8.69603	8.56787	0.1397	shorter	Potri.013G012400.v3.0
22443	Chr16	14177139	14177373	+	0.146363	14177145	14177182	14.8344	16.5237	0.139804	shorter	Potri.016G139600.v3.0
9345	Chr05	24183658	24183755	-	0.0557491	24183660	24183684	5.62685	11.2198	0.139885	longer	Potri.005G234100.v3.0
17398	Chr11	526098	526239	-	0.275342	526140	526115	7.16144	5.91591	0.140173	shorter	Potri.011G006700.v3.0
11392	Chr06	27540678	27540736	-	0.112385	27540736	27540711	6.39414	16.5237	0.140277	shorter	Potri.006G275500.v3.0
23527	Chr17	10277609	10277746	-	0.0113928	10277640	10277694	39.8995	26.7236	0.140371	longer	Potri.017G085400.v3.0
7018	Chr04	23306956	23306998	+	0.00171952	23306957	23306968	1.79036	4.48793	0.140525	shorter	Potri.004G228200.v3.0
7685	Chr04	22368863	22369038	-	0.13701	22368962	22368886	22.7631	20.3997	0.140708	shorter	Potri.004G217000.v3.0
9487	Chr06	591798	591916	+	0.0428791	591859	591840	61.3838	40.1874	0.140716	longer	Potri.006G008700.v3.0
9487	Chr06	591798	591916	+	0.0428791	591859	591840	61.3838	40.1874	0.140716	longer	Potri.006G008800.v3.0
14959	Chr09	10154194	10154372	-	0.0306745	10154245	10154326	35.0399	70.3789	0.141002	longer	Potri.009G121400.v3.0
21890	Chr15	12857991	12858014	-	0.486402	12858013	12858003	1.79036	2.44796	0.141023	shorter	Potri.015G113400.v3.0
20721	Chr14	8000664	8000854	-	0.216767	8000665	8000852	6.13838	11.0158	0.141212	longer	Potri.014G102300.v3.0
4392	Chr02	8838026	8838150	-	0.371601	8838027	8838072	3.58072	4.89592	0.141642	longer	Potri.002G118000.v3.0
5061	Chr03	9542945	9543117	+	0.243201	9543068	9543043	3.58072	5.91591	0.141704	longer	Potri.003G066900.v3.0
15107	Chr09	12606753	12606830	-	0.400802	12606826	12606765	2.30189	3.26395	0.14196	shorter	Potri.009G164900.v3.0
1863	Chr01	8743317	8743460	-	0.0687849	8743366	8743437	33.2495	38.9634	0.142116	longer	Potri.001G110000.v3.0
18487	Chr12	9667274	9667854	-	0	9667519	9667566	80.5662	319.663	0.142169	longer	Potri.012G071600.v3.0
8436	Chr05	22739197	22739228	+	0.0740741	22739224	22739210	6.90567	19.3797	0.142324	longer	Potri.005G214300.v3.0
6625	Chr04	8208886	8208951	+	0.162951	8208934	8208891	4.09225	5.91591	0.142747	longer	Potri.004G095600.v3.0
3195	Chr02	3282052	3282197	+	0.0771076	3282054	3282099	5.37108	9.99585	0.143526	shorter	Potri.002G049700.v3.0
7790	Chr05	235702	235863	+	0	235732	235718	1.79036	37.7394	0.143846	longer	Potri.005G003800.v3.0
15708	Chr10	17882933	17883541	+	0.205605	17883497	17883533	13.2998	13.4638	0.14385	shorter	Potri.010G180300.v3.0
9898	Chr06	10746750	10746917	+	0.0320655	10746752	10746870	3.32495	7.75188	0.144173	shorter	Potri.006G131100.v3.0
16815	Chr10	20920436	20920572	-	0.0502371	20920504	20920540	33.7611	58.3431	0.144326	longer	Potri.010G226000.v3.0
25551	scaffold_24	54760	54922	+	0.030831	54828	54918	9.97486	27.3356	0.144354	shorter
19520	Chr13	10844550	10844602	-	0.480963	10844560	10844586	1.27883	2.24397	0.144496	longer	Potri.013G099100.v3.0
16986	Chr11	2641800	2641923	+	0.418838	2641921	2641837	2.81342	3.26395	0.144581	longer	Potri.011G031900.v3.0
21394	Chr15	11796133	11796357	+	0.0739674	11796332	11796138	8.44027	14.2798	0.144584	longer	Potri.015G098600.v3.0
272	Chr01	7312793	7312963	+	0.0461676	7312831	7312888	9.7191	6.5279	0.145383	shorter	Potri.001G092800.v3.0
18200	Chr12	13054903	13055062	+	0.0435641	13054976	13054992	32.2265	38.1474	0.145362	shorter	Potri.012G106600.v3.0
15661	Chr10	17069995	17070123	+	0.249657	17070123	17070000	3.58072	2.24397	0.145738	longer	Potri.010G167900.v3.0
15661	Chr10	17069995	17070123	+	0.249657	17070123	17070000	3.58072	2.24397	0.145738	longer	Potri.010G168000.v3.0
25105	Chr19	7403138	7403297	-	0.125913	7403233	7403297	15.0902	17.7477	0.146186	longer	Potri.019G049500.v3.0
2542	Chr01	32748366	32748482	-	0.104877	32748401	32748480	10.7422	19.9917	0.146283	longer	Potri.001G323400.v3.0
11821	Chr07	14514848	14515029	+	0.157275	14514914	14515014	12.5325	10.6078	0.146372	shorter	Potri.007G129900.v3.0
1392	Chr01	47222430	47222455	+	0.121444	47222431	47222454	1.27883	5.09992	0.146522	shorter	Potri.001G440300.v3.0
16143	Chr10	7620306	7620449	-	0.188914	7620324	7620351	3.83649	5.09992	0.146522	longer	Potri.010G045500.v3.0
1939	Chr01	10670702	10670832	-	0.3	10670703	10670746	2.55766	12.8518	0.146959	longer	Potri.001G132800.v3.0
6813	Chr04	18365822	18365984	+	0	18365983	18365838	3.32495	12.8518	0.147027	longer	Potri.004G162500.v3.0
14244	Chr09	8229879	8230090	+	0.182978	8229920	8229903	6.13838	4.69193	0.147021	longer	Potri.009G089200.v3.0
4570	Chr02	12778168	12778285	-	0.246049	12778169	12778254	2.30189	3.87594	0.147461	longer	Potri.002G168700.v3.0
7185	Chr04	3869005	3869221	-	0.138889	3869209	3869028	9.20757	26.9276	0.147537	shorter	Potri.004G049600.v3.0
5716	Chr03	7191040	7191208	-	0.367068	7191202	7191042	3.06919	4.07994	0.14787	shorter	Potri.003G048900.v3.0
2102	Chr01	15542183	15542359	-	0.25	15542212	15542185	2.04613	13.8718	0.147936	shorter	Potri.001G179700.v3.0
2081	Chr01	14660211	14660333	-	0.218381	14660242	14660218	8.9518	9.79185	0.148053	shorter	Potri.001G172800.v3.0
12416	Chr08	916330	916508	+	0.0246374	916437	916424	158.319	270.704	0.148608	longer	Potri.008G017300.v3.0
7689	Chr04	22405867	22406033	-	0.195581	22405994	22406011	5.37108	3.87594	0.148709	longer	Potri.004G217300.v3.0
14488	Chr09	12374165	12374246	+	0.601204	12374237	12374167	1.02306	1.42798	0.148872	longer	Potri.009G160300.v3.0
10481	Chr06	1765062	1765145	-	0.193616	1765067	1765108	14.5786	15.0958	0.148979	longer	Potri.006G025900.v3.0
12338	Chr07	14954051	14954140	-	0.111934	14954131	14954057	19.694	8.15987	0.148991	shorter	Potri.007G137400.v3.0
4661	Chr02	15561609	15561800	-	0.0294118	15561789	15561758	15.8575	6.93589	0.149862	shorter	Potri.002G194600.v3.0
7966	Chr05	5171951	5172048	+	0.193348	5172048	5171952	6.39414	8.15987	0.150323	longer	Potri.005G071700.v3.0
22716	Chr16	6426034	6426172	-	0.0361721	6426112	6426052	66.7549	83.6387	0.150453	shorter	Potri.016G082900.v3.0
7986	Chr05	5727627	5727774	+	0.158189	5727732	5727629	6.90567	5.09992	0.150708	longer	Potri.005G077500.v3.0
8937	Chr05	8522731	8522974	-	0.015276	8522928	8522902	13.5556	44.8793	0.150867	shorter	Potri.005G110700.v3.0
21434	Chr15	12634354	12634398	+	0	12634371	12634387	6.64991	12.4438	0.151291	shorter	Potri.015G109500.v3.0
3409	Chr02	7405098	7405300	+	0.091767	7405124	7405224	12.2768	24.2756	0.15169	shorter	Potri.002G102500.v3.0
4485	Chr02	10603506	10603681	-	0.102523	10603644	10603634	14.8344	9.38386	0.151848	shorter	Potri.002G142900.v3.0
2812	Chr01	41858563	41858729	-	0.378313	41858564	41858577	2.30189	4.07994	0.152051	longer	Potri.001G397600.v3.0
18870	Chr13	3974981	3975082	+	0.149142	3975026	3975082	4.85955	6.93589	0.152075	shorter	Potri.013G053100.v3.0
2692	Chr01	37026458	37026537	-	0	37026478	37026533	3.32495	37.5354	0.15215	longer	Potri.001G359900.v3.0
2891	Chr01	44922180	44922351	-	0.138751	44922269	44922256	14.0671	19.5837	0.152366	shorter	Potri.001G424500.v3.0
10274	Chr06	25035033	25035165	+	0.101071	25035035	25035077	39.3879	37.7394	0.152308	shorter	Potri.006G241600.v3.0
310	Chr01	8163251	8163448	+	0.0691039	8163283	8163384	69.824	57.9351	0.15262	shorter	Potri.001G102100.v3.0
20753	Chr14	8792426	8792540	-	0.00934188	8792521	8792450	16.6248	32.6395	0.152569	shorter	Potri.014G112300.v3.0
5040	Chr03	8851100	8851179	+	0.337938	8851175	8851155	3.58072	2.85596	0.152784	longer	Potri.003G060900.v3.0
3414	Chr02	7514190	7514622	+	0	7514289	7514253	57.8031	85.0667	0.152849	longer	Potri.002G103700.v3.0
13903	Chr08	18389542	18389620	-	0.0606069	18389611	18389571	35.5514	30.1915	0.153981	shorter	Potri.008G219900.v3.0
11777	Chr07	13459376	13459501	+	0.5	13459500	13459404	1.53459	4.28393	0.154407	longer	Potri.007G111900.v3.0
12685	Chr08	5913198	5913222	+	0.400802	5913199	5913213	1.53459	3.26395	0.154445	shorter	Potri.008G094300.v3.0
17114	Chr11	7761959	7762225	+	0.109481	7762220	7761963	11.7652	18.5637	0.154327	longer	Potri.011G078300.v3.0
18732	Chr13	477692	477814	+	0.32	477728	477700	6.39414	5.09992	0.154538	longer	Potri.013G007600.v3.0
24778	Chr19	5203271	5203332	+	0	5203272	5203315	1.27883	9.17986	0.154538	shorter	Potri.019G044200.v3.0
984	Chr01	30539531	30539696	+	0.515317	30539696	30539547	1.79036	2.03997	0.15511	longer	Potri.001G301600.v3.0
5221	Chr03	13306339	13306468	+	0	13306448	13306430	5.62685	41.2074	0.155097	longer	Potri.003G109400.v3.0
13937	Chr09	1481625	1481677	+	0.167168	1481676	1481649	12.2768	16.1158	0.155678	longer	Potri.009G008400.v3.0
11157	Chr06	22639304	22639437	-	0.00843364	22639430	22639320	6.13838	25.0916	0.155904	shorter	Potri.006G212600.v3.0
14289	Chr09	9028087	9028157	+	0.0714286	9028107	9028156	8.9518	2.85596	0.15593	shorter	Potri.009G102400.v3.0
14289	Chr09	9028087	9028157	+	0.0714286	9028107	9028156	8.9518	2.85596	0.15593	shorter	Potri.009G102500.v3.0
22799	Chr16	11286954	11287088	-	0.231588	11286997	11287088	7.16144	5.91591	0.155841	longer	Potri.016G110400.v3.0
1049	Chr01	32706647	32706753	+	0	32706733	32706668	3.06919	12.4438	0.156147	longer	Potri.001G322900.v3.0
21077	Chr15	755598	755730	+	0.246718	755635	755599	4.60378	5.30392	0.156253	longer	Potri.015G011500.v3.0
21077	Chr15	755598	755730	+	0.246718	755635	755599	4.60378	5.30392	0.156253	longer	Potri.015G011600.v3.0
899	Chr01	28471918	28472055	+	0	28471933	28471968	33.7611	17.9517	0.156562	shorter	Potri.001G278500.v3.0
2185	Chr01	20507007	20507140	-	0.0164957	20507013	20507115	3.32495	7.54788	0.156592	longer	Potri.001G205500.v3.0
18894	Chr13	4462140	4462231	+	0.0572575	4462144	4462210	5.37108	23.8676	0.156697	shorter	Potri.013G059600.v3.0
25271	Chr19	14111396	14111608	-	0.0899588	14111576	14111554	4.60378	8.97586	0.156774	shorter	Potri.019G112100.v3.0
17858	Chr12	393292	393360	+	0.22779	393306	393360	3.83649	5.91591	0.157192	shorter	Potri.012G004500.v3.0
1513	Chr01	551020	551183	-	0.0449206	551183	551095	17.9036	21.8277	0.157388	shorter	Potri.001G008300.v3.0
7661	Chr04	21762663	21762827	-	0	21762729	21762664	1.02306	6.11991	0.15747	shorter	Potri.004G209900.v3.0
11946	Chr07	1459940	1460072	-	0.308753	1460055	1459976	3.83649	4.28393	0.157705	shorter	Potri.007G019100.v3.0
25578	scaffold_25	216250	216330	-	0	216270	216287	4.34802	18.3597	0.157609	longer	Potri.T013000.v3.0
19290	Chr13	1605385	1605522	-	0.202145	1605387	1605408	3.32495	2.24397	0.157898	longer	Potri.013G024600.v3.0
23576	Chr17	11735050	11735097	-	0.239396	11735058	11735096	6.90567	5.09992	0.158159	longer	Potri.017G099900.v3.0
3626	Chr02	12540200	12540304	+	0.217268	12540286	12540274	3.06919	7.75188	0.158431	longer	Potri.002G166100.v3.0
21073	Chr15	696770	697219	+	0	696885	696780	3.06919	30.1915	0.158637	longer	Potri.015G010400.v3.0
18788	Chr13	1676157	1676193	+	0.666667	1676193	1676180	0.767297	11.6278	0.158708	longer	Potri.013G025700.v3.0
8231	Chr05	15629437	15630078	+	0.428571	15629438	15629536	1.79036	7.54788	0.159683	shorter	Potri.005G156700.v3.0
13282	Chr08	2477438	2477613	-	0.0522079	2477439	2477453	9.97486	14.0758	0.159685	longer	Potri.008G043400.v3.0
1430	Chr01	49186455	49186543	+	0.041062	49186477	49186535	12.5325	18.3597	0.159774	shorter	Potri.001G457900.v3.0
3049	Chr02	623028	623142	+	0.398994	623078	623097	3.32495	3.05995	0.160283	shorter	Potri.002G010600.v3.0
7120	Chr04	2332273	2332405	-	0.425602	2332402	2332277	2.04613	3.05995	0.16044	shorter	Potri.004G032200.v3.0
25047	Chr19	3806990	3807242	-	0.200401	3807015	3807233	1.53459	8.15987	0.16044	longer	Potri.019G033300.v3.0
9545	Chr06	2028655	2028755	+	0.195416	2028755	2028663	10.4864	12.8518	0.16054	longer	Potri.006G029900.v3.0
16167	Chr10	8304607	8304783	-	0.075	8304613	8304625	10.2306	20.3997	0.160835	longer	Potri.010G052600.v3.0
1470	Chr01	50098103	50098160	+	0.640481	50098114	50098145	1.27883	1.42798	0.160988	shorter	Potri.001G468500.v3.0
15704	Chr10	17737304	17737552	+	0.0603399	17737318	17737348	18.6709	48.7553	0.161431	shorter	Potri.010G178100.v3.0
3540	Chr02	10514563	10514766	+	0.00627198	10514638	10514651	157.807	338.839	0.161541	shorter	Potri.002G141500.v3.0
6705	Chr04	12199277	12199336	+	0.122381	12199294	12199315	23.0189	24.0716	0.161964	shorter	Potri.004G126100.v3.0
10458	Chr06	1364915	1365482	-	0.082803	1364916	1365482	5.62685	8.36387	0.162607	longer	Potri.006G019800.v3.0
13395	Chr08	4375061	4375350	-	0.0103804	4375277	4375288	85.17	63.647	0.162687	longer	Potri.008G071000.v3.0
10711	Chr06	6489128	6489188	-	0.0393398	6489149	6489159	11.7652	25.7036	0.16284	longer	Potri.006G085700.v3.0
3671	Chr02	13990744	13990828	+	0.117183	13990827	13990815	4.85955	8.36387	0.163108	longer	Potri.002G180100.v3.0
413	Chr01	10648796	10649147	+	0.431824	10648810	10649138	3.06919	3.05995	0.163474	shorter	Potri.001G132400.v3.0
7545	Chr04	19490157	19490207	-	0.449245	19490166	19490205	2.55766	2.03997	0.164079	longer	Potri.004G177000.v3.0
20936	Chr14	12831034	12831247	-	0.133601	12831036	12831208	2.30189	7.34389	0.164079	longer	Potri.014G162700.v3.0
19809	Chr14	2211808	2211918	+	0.444444	2211918	2211908	2.30189	4.28393	0.165909	longer	Potri.014G025800.v3.0
16717	Chr10	19384228	19384255	-	0.468278	19384229	19384253	2.30189	1.63197	0.166506	longer	Potri.010G202200.v3.0
15089	Chr09	12331642	12331842	-	0.0507644	12331702	12331753	46.2936	27.9476	0.166851	longer	Potri.009G159600.v3.0
13488	Chr08	6247597	6247767	-	0.132662	6247756	6247674	23.2747	25.2956	0.167603	shorter	Potri.008G099700.v3.0
200	Chr01	5651626	5651754	+	0.286574	5651739	5651638	3.58072	5.09992	0.168026	longer	Potri.001G070800.v3.0
25175	Chr19	10900501	10900559	-	0.314201	10900559	10900548	4.34802	3.87594	0.167927	shorter	Potri.019G074800.v3.0
17642	Chr11	11644300	11644478	-	0.0506018	11644471	11644365	2.04613	7.13989	0.168659	shorter	Potri.011G095700.v3.0
16703	Chr10	19113152	19113382	-	0.0648746	19113177	19113195	83.1239	96.4905	0.16897	longer	Potri.010G198800.v3.0
2198	Chr01	21033932	21034046	-	0	21033995	21033978	3.32495	11.6278	0.169396	shorter	Potri.001G209400.v3.0
21584	Chr15	592340	592461	-	0.0050816	592357	592378	13.8113	8.97586	0.169461	longer	Potri.015G009000.v3.0
14627	Chr09	4112879	4112897	-	0.440481	4112897	4112881	1.27883	4.28393	0.170003	shorter	Potri.009G030600.v3.0
17145	Chr11	11222157	11222402	+	0.0346454	11222229	11222288	94.6333	62.831	0.17013	shorter	Potri.011G092500.v3.0
25095	Chr19	6531920	6532009	-	0.0464807	6531990	6531949	15.3459	10.6078	0.170252	shorter	Potri.019G047200.v3.0
14095	Chr09	5508393	5508418	+	0.421336	5508397	5508411	2.81342	2.65196	0.170402	shorter	Potri.009G050100.v3.0
16330	Chr10	11669121	11669299	-	0.0596704	11669129	11669286	2.30189	0.815987	0.170501	longer	Potri.010G094000.v3.0
8673	Chr05	1964484	1964571	-	0.101204	1964486	1964560	3.06919	6.5279	0.171696	longer	Potri.005G026900.v3.0
9011	Chr05	10549546	10549564	-	0.340566	10549548	10549564	5.62685	2.24397	0.171696	longer	Potri.005G131000.v3.0
11289	Chr06	25337599	25338062	-	0.111498	25337959	25337618	2.81342	4.48793	0.171696	shorter	Potri.006G245900.v3.0
21450	Chr15	13274128	13274251	+	0.382037	13274129	13274154	2.81342	4.48793	0.171696	shorter	Potri.015G117500.v3.0
21634	Chr15	2396136	2396235	-	0.111498	2396138	2396228	2.81342	4.48793	0.171696	longer	Potri.015G029600.v3.0
24763	Chr19	4599858	4599958	+	0.0607222	4599915	4599865	2.55766	20.1957	0.171502	longer	Potri.019G040200.v3.0
20904	Chr14	12047602	12047715	-	0.404835	12047614	12047714	3.32495	3.26395	0.172089	longer	Potri.014G154900.v3.0
14992	Chr09	10665918	10666104	-	0.0203329	10666044	10665980	22.7631	70.5829	0.172236	shorter	Potri.009G131300.v3.0
14306	Chr09	9404625	9404776	+	0.309164	9404627	9404679	5.62685	4.28393	0.172474	shorter	Potri.009G109100.v3.0
21953	Chr15	14684768	14684884	-	0.00361442	14684882	14684821	14.3229	23.8676	0.172734	shorter	Potri.015G138100.v3.0
4625	Chr02	14435208	14435292	-	0.077849	14435209	14435219	3.32495	12.2398	0.172812	longer	Potri.002G184900.v3.0
17367	Chr11	18292601	18292711	+	0.273811	18292602	18292710	4.85955	10.6078	0.172881	shorter	Potri.011G166900.v3.0
5134	Chr03	11503277	11503424	+	0	11503401	11503381	14.8344	47.7353	0.17299	longer	Potri.003G087600.v3.0
10748	Chr06	7237828	7237874	-	0.209114	7237829	7237874	5.88261	7.13989	0.173025	longer	Potri.006G095000.v3.0
2051	Chr01	13734085	13734367	-	0.0221938	13734306	13734340	58.3146	118.93	0.173108	longer	Potri.001G164000.v3.0
8275	Chr05	18599257	18599436	+	0.0379514	18599261	18599411	4.09225	14.6878	0.173435	shorter	Potri.005G171500.v3.0
11930	Chr07	1157794	1157880	-	0.140566	1157818	1157849	16.8805	15.0958	0.173593	longer	Potri.007G015600.v3.0
2193	Chr01	20856464	20856855	-	0.333333	20856836	20856852	1.53459	3.05995	0.174538	longer	Potri.001G208000.v3.0
4309	Chr02	7210099	7210325	-	0.100432	7210301	7210180	19.9497	31.6195	0.174589	shorter	Potri.002G099900.v3.0
5633	Chr03	721607	721741	-	0.4	721681	721721	2.55766	6.5279	0.174538	longer
15091	Chr09	12374532	12374620	-	0.115534	12374533	12374585	13.8113	11.8318	0.174445	longer	Potri.009G160400.v3.0
16831	Chr10	21247214	21247296	-	0.0895347	21247232	21247242	43.4802	41.4114	0.174387	longer	Potri.010G230500.v3.0
18278	Chr12	15145270	15145602	+	0.0694752	15145602	15145275	1.53459	3.05995	0.174538	longer	Potri.012G135000.v3.0
20784	Chr14	9542958	9543041	-	0.0694752	9542973	9543034	1.53459	3.05995	0.174538	longer	Potri.014G123600.v3.0
20887	Chr14	11536283	11536439	-	0.151143	11536297	11536416	17.6478	20.8077	0.174011	longer	Potri.014G150300.v3.0
23230	Chr17	13591923	13591934	+	0.529835	13591924	13591934	1.79036	1.63197	0.174538	shorter	Potri.017G123400.v3.0
6681	Chr04	11051319	11051350	+	0.185802	11051350	11051320	5.62685	4.07994	0.175066	longer	Potri.004G118500.v3.0
8798	Chr05	5228345	5228398	-	0.200688	5228362	5228383	3.58072	6.11991	0.175066	longer	Potri.005G072100.v3.0
22197	Chr16	4652114	4652279	+	0.0882353	4652179	4652229	17.3921	22.8476	0.175022	shorter	Potri.016G065900.v3.0
7037	Chr04	24096144	24096401	+	0.0520417	24096172	24096149	40.6668	63.239	0.17575	longer	Potri.004G235200.v3.0
10580	Chr06	3841338	3841494	-	0.239121	3841425	3841340	9.7191	9.58785	0.1769	shorter	Potri.006G053200.v3.0
14614	Chr09	3855758	3855827	-	0.6	3855759	3855827	1.53459	1.01998	0.176967	longer	Potri.009G027600.v3.0
18443	Chr12	5556737	5556778	-	0.6	5556777	5556738	1.53459	1.01998	0.176967	shorter	Potri.012G055000.v3.0
22948	Chr17	2044989	2045026	+	0.6	2044990	2045026	1.53459	1.01998	0.176967	shorter	Potri.017G023300.v3.0
25622	scaffold_29	365804	365886	-	0.498491	365875	365817	1.53459	1.01998	0.176967	shorter	Potri.T023200.v3.0
20017	Chr14	6785540	6785709	+	0.0110115	6785590	6785547	23.7862	33.6595	0.177208	longer	Potri.014G086100.v3.0
99	Chr01	2353166	2353231	+	0.476204	2353168	2353211	2.04613	2.24397	0.17732	shorter	Potri.001G032000.v3.0
24930	Chr19	13097268	13097377	+	0.234734	13097360	13097291	11.7652	6.7319	0.177554	longer	Potri.019G101800.v3.0
4057	Chr02	1566576	1566657	-	0.229767	1566657	1566592	9.20757	7.75188	0.177686	shorter	Potri.002G024900.v3.0
19352	Chr13	2771888	2772012	-	0.2	2771901	2771979	2.55766	8.36387	0.178059	longer	Potri.013G040100.v3.0
3822	Chr02	21524829	21524887	+	0.5	21524830	21524857	1.02306	5.91591	0.17845	shorter	Potri.002G226200.v3.0
1819	Chr01	7355873	7356019	-	0	7356008	7355901	6.64991	15.7078	0.178595	shorter	Potri.001G093600.v3.0
1627	Chr01	3159712	3159795	-	0.0325926	3159725	3159795	4.85955	10.6078	0.178723	longer	Potri.001G043700.v3.0
25427	scaffold_151	31228	31461	+	0.066689	31363	31408	27.6227	40.1874	0.178678	shorter	Potri.T104400.v3.0
12034	Chr07	3269524	3269628	-	0.0133333	3269527	3269538	19.1824	43.4513	0.17934	longer	Potri.007G040400.v3.0
16640	Chr10	17810774	17810892	-	0.100075	17810781	17810815	8.1845	27.1316	0.179398	longer	Potri.010G179400.v3.0
13600	Chr08	8503883	8503929	-	0	8503924	8503887	3.32495	11.6278	0.179524	shorter	Potri.008G129800.v3.0
7380	Chr04	11132043	11132236	-	0.206747	11132229	11132131	7.67297	16.5237	0.179666	shorter	Potri.004G119500.v3.0
18833	Chr13	3040306	3040582	+	0.114485	3040521	3040511	34.0168	38.7594	0.179818	longer	Potri.013G043000.v3.0
962	Chr01	30063789	30063877	+	0.147875	30063834	30063862	4.85955	19.9917	0.18011	shorter	Potri.001G296100.v3.0
2125	Chr01	16407461	16407496	-	0.101204	16407496	16407480	1.02306	4.07994	0.1813	shorter	Potri.001G186200.v3.0
3164	Chr02	2657293	2657318	+	0.734136	2657318	2657294	0.767297	1.01998	0.1813	longer	Potri.002G041500.v3.0
3380	Chr02	6810962	6811037	+	0.2	6811034	6811003	3.06919	1.01998	0.180946	longer	Potri.002G094600.v3.0
4651	Chr02	15306206	15306284	-	0.297988	15306281	15306233	6.13838	6.11991	0.1813	shorter	Potri.002G192200.v3.0
8851	Chr05	6270486	6270552	-	0.440481	6270487	6270552	1.27883	2.44796	0.180946	longer	Potri.005G084500.v3.0
11295	Chr06	25405045	25405369	-	0	25405306	25405228	4.09225	16.3197	0.1813	shorter	Potri.006G247000.v3.0
16539	Chr10	15921129	15921455	-	0.289691	15921132	15921151	4.60378	5.50792	0.1813	longer
16746	Chr10	19899172	19899238	-	0.201313	19899232	19899184	2.81342	5.09992	0.181264	shorter	Potri.010G209700.v3.0
17598	Chr11	8122416	8122459	-	0.202407	8122417	8122459	1.27883	2.44796	0.180946	longer	Potri.011G081500.v3.0
24401	Chr18	8925269	8925293	-	0.3125	8925270	8925289	4.09225	10.8118	0.181235	longer	Potri.018G070300.v3.0
6523	Chr04	6077521	6077946	+	0.0155698	6077867	6077856	13.2998	86.4947	0.181491	longer	Potri.004G072200.v3.0
22674	Chr16	4788541	4788598	-	0.0832366	4788570	4788549	24.2977	15.9118	0.181503	shorter	Potri.016G067300.v3.0
14517	Chr09	12822476	12822574	+	0.0238109	12822484	12822504	19.4382	41.0034	0.181835	shorter	Potri.009G168600.v3.0
13398	Chr08	4446801	4447023	-	0.200556	4446994	4446975	6.64991	10.1998	0.182123	shorter	Potri.008G072100.v3.0
13929	Chr09	1032450	1032847	+	0.0975366	1032813	1032664	46.5494	48.3473	0.182612	longer	Potri.009G005400.v3.0
18041	Chr12	8539310	8539419	+	0.0666667	8539377	8539316	3.83649	8.36387	0.182555	longer	Potri.012G065500.v3.0
14753	Chr09	6462760	6462824	-	0.115661	6462778	6462819	1.79036	6.93589	0.182999	longer	Potri.009G063300.v3.0
16902	Chr10	22258688	22258801	-	0.0253009	22258765	22258711	2.04613	9.38386	0.18369	shorter	Potri.010G249900.v3.0
637	Chr01	19056647	19056769	+	0.261909	19056649	19056669	3.32495	9.58785	0.184396	shorter	Potri.001G197600.v3.0
8835	Chr05	5867598	5867836	-	0.174124	5867823	5867654	15.0902	12.8518	0.184474	shorter	Potri.005G079800.v3.0
17335	Chr11	17335010	17335065	+	0.143644	17335027	17335015	7.92874	9.79185	0.184989	longer	Potri.011G154900.v3.0
3432	Chr02	8007142	8007267	+	0.161926	8007244	8007158	2.55766	4.28393	0.185119	longer	Potri.002G108600.v3.0
5002	Chr03	7648277	7648390	+	0.0736027	7648278	7648386	2.81342	7.75188	0.185633	shorter	Potri.003G051600.v3.0
13345	Chr08	3526612	3526826	-	0	3526624	3526720	7.16144	29.1716	0.186564	longer	Potri.008G058700.v3.0
1252	Chr01	39638901	39639034	+	0.0703506	39639001	39638902	12.5325	7.13989	0.187177	longer	Potri.001G380100.v3.0
10918	Chr06	11042852	11043193	-	0.0701035	11042891	11042902	41.1783	46.9193	0.187265	longer	Potri.006G134200.v3.0
25498	scaffold_20	748119	748230	+	0.425602	748120	748223	2.04613	2.85596	0.18739	shorter	Potri.T004600.v3.0
325	Chr01	8435455	8435538	+	0.257294	8435510	8435538	4.60378	5.30392	0.187998	shorter	Potri.001G106000.v3.0
6287	Chr03	21312282	21312308	-	0.5	21312283	21312293	1.02306	4.48793	0.187998	longer	Potri.003G216300.v3.0
18223	Chr12	13547063	13547459	+	0.113573	13547087	13547115	28.9015	35.2915	0.188177	shorter	Potri.012G115100.v3.0
23458	Chr17	5792257	5792279	-	0.499162	5792265	5792279	2.04613	1.83597	0.18878	longer	Potri.017G062100.v3.0
6464	Chr04	4029955	4030032	+	0.0337346	4030010	4029959	3.06919	12.4438	0.189059	longer	Potri.004G051700.v3.0
20745	Chr14	8623101	8623124	-	0.400802	8623124	8623107	0.767297	9.79185	0.189551	shorter	Potri.014G110500.v3.0
2162	Chr01	19011893	19012027	-	0.0305898	19011963	19011916	34.5284	24.4796	0.189829	shorter	Potri.001G197400.v3.0
18103	Chr12	10662474	10662676	+	0.139048	10662482	10662537	10.9979	8.36387	0.190879	shorter	Potri.012G080300.v3.0
7670	Chr04	21952125	21952318	-	0.0126505	21952288	21952126	8.1845	13.0558	0.191765	shorter	Potri.004G211800.v3.0
2098	Chr01	15447808	15448480	-	0.0148817	15447970	15448031	27.6227	55.6911	0.192072	longer	Potri.001G179200.v3.0
1719	Chr01	5447025	5447076	-	0.333333	5447026	5447050	1.53459	7.95588	0.19245	longer	Potri.001G068400.v3.0
23792	Chr18	1818824	1818933	+	0.0895407	1818929	1818853	6.39414	9.79185	0.192887	longer	Potri.018G022700.v3.0
8920	Chr05	8201513	8201561	-	0.258518	8201519	8201535	3.58072	4.69193	0.192979	longer	Potri.005G107400.v3.0
17868	Chr12	565355	565393	+	0.265661	565382	565361	4.60378	3.05995	0.193377	longer	Potri.012G006500.v3.0
2279	Chr01	24653654	24653814	-	0.177106	24653799	24653814	2.04613	3.46795	0.193502	longer	Potri.001G234500.v3.0
2488	Chr01	30591042	30591058	-	0.567469	30591043	30591056	1.53459	1.63197	0.193767	longer	Potri.001G302100.v3.0
24079	Chr18	13459779	13459845	+	0.369971	13459790	13459780	3.32495	3.67194	0.193714	longer	Potri.018G108300.v3.0
25219	Chr19	11918036	11918194	-	0.1711	11918096	11918177	15.0902	14.4838	0.193854	longer	Potri.019G087200.v3.0
17660	Chr11	12889555	12889697	-	0.293048	12889687	12889625	3.32495	4.89592	0.194169	shorter	Potri.011G105500.v3.0
23243	Chr17	13984326	13984457	+	0.384615	13984368	13984332	3.32495	4.07994	0.194218	longer	Potri.017G128700.v3.0
2036	Chr01	13163998	13164209	-	0.075326	13164069	13164040	11.7652	15.9118	0.194345	shorter	Potri.001G158100.v3.0
20559	Chr14	4359540	4359994	-	0.204819	4359991	4359638	11.2537	12.4438	0.1944	shorter	Potri.014G055900.v3.0
7385	Chr04	11338803	11338861	-	0.100201	11338813	11338847	3.06919	6.7319	0.194942	longer	Potri.004G120800.v3.0
18598	Chr12	13151437	13151459	-	0.476244	13151454	13151438	2.30189	2.24397	0.194942	shorter	Potri.012G108300.v3.0
18598	Chr12	13151437	13151459	-	0.476244	13151454	13151438	2.30189	2.24397	0.194942	shorter	Potri.012G108400.v3.0
9537	Chr06	1794846	1794865	+	0.325903	1794847	1794865	2.04613	3.67194	0.19501	shorter	Potri.006G026300.v3.0
9537	Chr06	1794846	1794865	+	0.325903	1794847	1794865	2.04613	3.67194	0.19501	shorter	Potri.006G026400.v3.0
7327	Chr04	8575612	8575795	-	0.00503518	8575777	8575711	71.3586	102.814	0.195419	shorter	Potri.004G099200.v3.0
24736	Chr19	3616219	3616248	+	0.134306	3616244	3616223	6.13838	4.48793	0.195557	longer	Potri.019G031600.v3.0
365	Chr01	9429676	9429702	+	0.261926	9429701	9429677	2.55766	3.46795	0.195969	longer	Potri.001G117500.v3.0
17332	Chr11	17279744	17279782	+	0.666667	17279782	17279766	0.767297	4.07994	0.196588	longer	Potri.011G154000.v3.0
16284	Chr10	10901930	10902165	-	0.0460904	10902015	10902122	22.7631	18.3597	0.196819	longer	Potri.010G082900.v3.0
25129	Chr19	8692481	8692503	-	0.151805	8692493	8692503	1.02306	3.87594	0.196962	longer	Potri.019G055800.v3.0
16847	Chr10	21471229	21471353	-	0.00300916	21471230	21471353	1.02306	2.65196	0.197	longer	Potri.010G234200.v3.0
17111	Chr11	7599274	7599376	+	0.106262	7599361	7599298	20.717	24.6836	0.197228	longer	Potri.011G077100.v3.0
24004	Chr18	11373674	11373880	+	0.202889	11373764	11373720	7.92874	6.5279	0.197204	longer	Potri.018G086600.v3.0
22526	Chr16	1065781	1065827	-	0.111111	1065805	1065824	4.60378	9.17986	0.197483	longer	Potri.016G019500.v3.0
5972	Chr03	13833051	13833103	-	0.192667	13833052	13833103	9.97486	4.48793	0.197833	longer	Potri.003G115300.v3.0
19	Chr01	280152	280183	+	0.194578	280154	280167	8.1845	9.99585	0.198345	shorter	Potri.001G004300.v3.0
5692	Chr03	4917399	4917486	-	0.5	4917400	4917418	1.53459	2.24397	0.198297	longer	Potri.003G037900.v3.0
15367	Chr10	10698770	10698915	+	0.150602	10698885	10698789	5.11531	6.7319	0.198339	longer	Potri.010G080900.v3.0
24771	Chr19	4944612	4944663	+	0.316415	4944662	4944649	5.88261	3.05995	0.198722	longer	Potri.019G042500.v3.0
3856	Chr02	23006995	23007182	+	0.133333	23007019	23007038	3.83649	25.4996	0.199367	shorter	Potri.002G236800.v3.0
8565	Chr05	25071214	25071389	+	0.317496	25071330	25071233	4.09225	2.24397	0.199376	longer	Potri.005G246800.v3.0
12900	Chr08	9978284	9978377	+	0.400802	9978285	9978310	1.53459	2.85596	0.199367	shorter	Potri.008G148100.v3.0
22440	Chr16	14137742	14137767	+	0.400802	14137749	14137767	1.53459	2.85596	0.199367	shorter	Potri.016G139000.v3.0
23358	Chr17	1467610	1467778	-	0.121073	1467765	1467740	13.5556	27.3356	0.19945	shorter	Potri.017G017400.v3.0
5185	Chr03	12612693	12612867	+	0.200688	12612694	12612866	1.79036	5.50792	0.199937	shorter	Potri.003G100100.v3.0
2031	Chr01	12976509	12976781	-	0.165347	12976689	12976744	16.1132	18.3597	0.200148	longer	Potri.001G156500.v3.0
4063	Chr02	1677631	1677701	-	0.266756	1677694	1677643	6.90567	7.75188	0.200103	shorter	Potri.002G026100.v3.0
16637	Chr10	17780798	17781081	-	0.219035	17780899	17781081	7.67297	6.93589	0.200291	longer	Potri.010G178700.v3.0
19064	Chr13	12738823	12739065	+	0.103541	12738840	12738870	8.44027	15.0958	0.200597	shorter	Potri.013G114200.v3.0
15946	Chr10	21854412	21854454	+	0.101204	21854413	21854436	0.511531	6.5279	0.200757	shorter	Potri.010G241600.v3.0
5091	Chr03	10339955	10339992	+	0.248558	10339959	10339988	8.44027	8.56787	0.202314	shorter	Potri.003G074700.v3.0
4805	Chr02	23586070	23586203	-	0.0856907	23586152	23586186	35.0399	38.9634	0.203163	longer	Potri.002G243700.v3.0
14926	Chr09	9586241	9586423	-	0.462669	9586272	9586321	1.79036	1.42798	0.203189	longer	Potri.009G112400.v3.0
22327	Chr16	11193613	11193664	+	0.272116	11193617	11193645	3.58072	5.50792	0.203791	shorter	Potri.016G108900.v3.0
10628	Chr06	4637800	4637871	-	0.11012	4637858	4637817	5.11531	11.0158	0.203865	shorter	Potri.006G063200.v3.0
4091	Chr02	2202004	2202290	-	0.0527256	2202069	2202116	31.9707	27.5396	0.204956	longer	Potri.002G034100.v3.0
18621	Chr12	13644815	13644898	-	0.444444	13644898	13644826	2.30189	3.26395	0.205257	shorter	Potri.012G116000.v3.0
2272	Chr01	24593744	24593782	-	0.362264	24593745	24593781	2.81342	2.24397	0.205836	longer	Potri.001G233800.v3.0
4049	Chr02	1381689	1381912	-	0.114473	1381709	1381882	18.6709	16.7277	0.20567	longer	Potri.002G022900.v3.0
11461	Chr07	955623	955727	+	0.316124	955627	955698	2.81342	2.24397	0.205836	shorter	Potri.007G012000.v3.0
13430	Chr08	5027930	5028071	-	0.454545	5028053	5027931	2.81342	2.24397	0.205836	shorter	Potri.008G080500.v3.0
23731	Chr17	16043047	16043141	-	0.0202407	16043112	16043139	2.55766	10.4038	0.205945	longer	Potri.017G155000.v3.0
10549	Chr06	3316050	3316149	-	0.0291634	3316095	3316065	7.41721	12.4438	0.206599	shorter	Potri.006G046800.v3.0
5553	Chr03	20485599	20485655	+	0.189825	20485618	20485600	4.60378	6.93589	0.206658	longer	Potri.003G203800.v3.0
10108	Chr06	21431671	21431850	+	0.086016	21431768	21431714	5.37108	3.46795	0.207047	longer	Potri.006G199100.v3.0
19785	Chr14	1916999	1917021	+	0.666667	1917021	1917000	0.767297	3.46795	0.207083	longer	Potri.014G021700.v3.0
20399	Chr14	60496	61069	-	0.0677966	60594	60555	15.0902	33.4555	0.207558	shorter	Potri.014G000600.v3.0
3756	Chr02	16566056	16566206	+	0.0892901	16566128	16566061	9.20757	13.2598	0.208069	longer	Potri.002G203400.v3.0
16775	Chr10	20259628	20259654	-	0.307148	20259654	20259629	3.83649	4.89592	0.208144	shorter	Potri.010G215300.v3.0
16150	Chr10	7917289	7917513	-	0	7917296	7917422	16.8805	54.8752	0.208263	longer	Potri.010G048200.v3.0
25472	scaffold_178	29467	29498	-	0.550602	29470	29498	1.02306	1.83597	0.208322	longer	Potri.T112900.v3.0
12377	Chr08	336696	336816	+	0.0893055	336698	336758	4.09225	6.7319	0.208373	shorter	Potri.008G005800.v3.0
6896	Chr04	20453074	20453373	+	0.166667	20453353	20453075	1.53459	11.6278	0.208676	longer	Potri.004G189600.v3.0
11162	Chr06	22755806	22755943	-	0.180963	22755937	22755811	2.55766	6.93589	0.208597	shorter	Potri.006G214000.v3.0
11573	Chr07	4263890	4264228	+	0.0344828	4264179	4264154	14.8344	21.2157	0.209196	longer	Potri.007G046400.v3.0
3306	Chr02	5322799	5323018	+	0.153846	5322978	5323017	3.32495	5.09992	0.209526	shorter	Potri.002G077000.v3.0
11028	Chr06	17522067	17522223	-	0	17522154	17522072	4.09225	12.4438	0.209799	shorter	Potri.006G169400.v3.0
13794	Chr08	12962477	12962667	-	0.142194	12962590	12962530	20.4613	18.5637	0.210092	shorter	Potri.008G187900.v3.0
14104	Chr09	5745171	5745205	+	0.75	5745205	5745172	1.02306	0.815987	0.210552	longer	Potri.009G053500.v3.0
15493	Chr10	13585717	13585826	+	0.375	13585722	13585795	4.09225	3.26395	0.210552	shorter	Potri.010G118300.v3.0
19070	Chr13	12979521	12979707	+	0.26787	12979540	12979704	1.53459	3.67194	0.210552	shorter	Potri.013G116200.v3.0
25160	Chr19	10084448	10084613	-	0.0204082	10084585	10084573	12.5325	39.1674	0.210023	shorter	Potri.019G067800.v3.0
16430	Chr10	13631404	13631494	-	0.0836274	13631432	13631412	21.7401	25.7036	0.211414	shorter	Potri.010G119300.v3.0
5744	Chr03	8622369	8622965	-	0.00422014	8622813	8622705	41.1783	47.7353	0.211621	shorter	Potri.003G058300.v3.0
3278	Chr02	4731856	4732030	+	0.0897158	4732001	4731888	29.6688	31.8235	0.212631	longer	Potri.002G069200.v3.0
5053	Chr03	9291315	9291386	+	0.0606331	9291362	9291323	10.9979	17.5437	0.212594	longer	Potri.003G064100.v3.0
5443	Chr03	17917933	17918167	+	0.162102	17917953	17918028	12.7883	11.8318	0.213094	shorter	Potri.003G169100.v3.0
13408	Chr08	4659017	4659098	-	0.167958	4659077	4659037	9.46333	14.6878	0.213129	shorter	Potri.008G074500.v3.0
23219	Chr17	13419544	13419565	+	0.144577	13419565	13419546	1.79036	4.07994	0.213626	longer
25030	Chr19	2479975	2480081	-	0.0134027	2480054	2479977	4.09225	8.15987	0.214331	shorter
5202	Chr03	12953269	12953503	+	0.159492	12953337	12953422	14.8344	16.1158	0.215491	shorter	Potri.003G104900.v3.0
2883	Chr01	44560640	44560911	-	0.247736	44560653	44560855	8.1845	8.15987	0.21646	longer	Potri.001G420300.v3.0
16359	Chr10	12329070	12329086	-	0.666667	12329071	12329086	0.767297	3.05995	0.21646	longer
24167	Chr18	15411970	15411983	+	0.666667	15411983	15411971	0.767297	3.05995	0.21646	longer	Potri.018G134100.v3.0
24200	Chr18	16839575	16839612	+	0.171772	16839591	16839580	1.79036	5.91591	0.217644	longer	Potri.018G150600.v3.0
12420	Chr08	962090	962191	+	0.115706	962167	962123	13.5556	14.8918	0.217733	longer	Potri.008G017900.v3.0
18075	Chr12	9905622	9905773	+	0.189085	9905772	9905696	4.34802	7.54788	0.217785	longer	Potri.012G073700.v3.0
18075	Chr12	9905622	9905773	+	0.189085	9905772	9905696	4.34802	7.54788	0.217785	longer	Potri.012G073800.v3.0
19027	Chr13	11658857	11658952	+	0.18709	11658936	11658858	3.58072	5.50792	0.218108	longer	Potri.013G103000.v3.0
10785	Chr06	8133183	8133337	-	0.250752	8133264	8133334	4.09225	5.91591	0.218452	longer	Potri.006G105400.v3.0
9832	Chr06	8737044	8737137	+	0.428571	8737045	8737061	1.79036	8.77187	0.2188	shorter	Potri.006G111800.v3.0
17140	Chr11	10541277	10541456	+	0	10541368	10541411	2.81342	19.3797	0.218721	shorter	Potri.011G088100.v3.0
20001	Chr14	6512266	6512488	+	0.0759123	6512454	6512409	48.5955	40.1874	0.218822	longer	Potri.014G081700.v3.0
25112	Chr19	8100129	8100161	-	0.16	8100138	8100158	6.39414	18.3597	0.218596	longer	Potri.019G053200.v3.0
13017	Chr08	12145100	12145288	+	0.0297751	12145102	12145276	3.58072	12.2398	0.219412	shorter	Potri.008G177900.v3.0
8020	Chr05	6375891	6375997	+	0.202407	6375977	6375993	2.30189	3.26395	0.220206	shorter	Potri.005G085700.v3.0
10416	Chr06	496354	496735	-	0.25	496462	496359	5.11531	2.44796	0.220388	shorter	Potri.006G007200.v3.0
16945	Chr11	508903	509085	+	0.108063	509083	508911	3.32495	13.8718	0.220098	longer	Potri.011G006100.v3.0
8608	Chr05	25808608	25808755	+	0.285714	25808625	25808695	3.58072	10.4038	0.221068	shorter	Potri.005G259100.v3.0
20159	Chr14	9778089	9778164	+	0	9778119	9778163	4.09225	18.5637	0.221235	shorter	Potri.014G127400.v3.0
13862	Chr08	14916163	14916557	-	0.0422953	14916203	14916222	9.7191	23.4596	0.22198	longer	Potri.008G205700.v3.0
18414	Chr12	3988373	3988415	-	0.666667	3988415	3988394	0.767297	2.85596	0.222171	shorter	Potri.012G044000.v3.0
2064	Chr01	14186970	14187168	-	0.044176	14186976	14187034	17.6478	29.1716	0.222522	longer	Potri.001G168300.v3.0
2853	Chr01	43337585	43337906	-	0.0901398	43337831	43337890	12.5325	16.7277	0.222475	longer	Potri.001G409800.v3.0
9175	Chr05	20482483	20482517	-	0.0674691	20482514	20482485	1.53459	5.30392	0.222651	shorter	Potri.005G187400.v3.0
15262	Chr10	8230757	8230996	+	0.15	8230763	8230814	5.11531	9.38386	0.222966	shorter	Potri.010G051700.v3.0
4762	Chr02	22705834	22705939	-	0.140481	22705835	22705935	2.55766	8.77187	0.223345	longer	Potri.002G233900.v3.0
9177	Chr05	20527512	20527640	-	0	20527613	20527521	5.88261	11.8318	0.22345	shorter	Potri.005G187900.v3.0
9307	Chr05	23279459	23279657	-	0.010653	23279575	23279593	9.7191	35.9034	0.223425	longer	Potri.005G221300.v3.0
15687	Chr10	17465346	17465464	+	0.0294743	17465362	17465407	25.3208	34.2715	0.223579	shorter	Potri.010G174000.v3.0
20180	Chr14	10030309	10030411	+	0.25	10030310	10030324	4.09225	12.8518	0.224484	shorter	Potri.014G131700.v3.0
20044	Chr14	7459469	7459666	+	0.0587037	7459496	7459517	14.8344	40.5954	0.224737	shorter	Potri.014G095500.v3.0
15455	Chr10	12638642	12638909	+	0.12655	12638811	12638754	20.717	23.4596	0.22485	longer	Potri.010G106300.v3.0
4918	Chr03	2493797	2493967	+	0.123668	2493953	2493850	7.92874	11.4238	0.225129	longer	Potri.003G020500.v3.0
9839	Chr06	8998096	8998153	+	0.5	8998153	8998112	1.02306	8.97586	0.225348	longer	Potri.006G115000.v3.0
7388	Chr04	11599115	11599146	-	0.213913	11599120	11599142	7.92874	8.77187	0.225464	longer	Potri.004G122400.v3.0
14262	Chr09	8482427	8482565	+	0.0607222	8482539	8482489	5.11531	10.4038	0.225613	longer	Potri.009G093200.v3.0
6821	Chr04	18695970	18696307	+	0.0162487	18696105	18696280	37.8533	90.5746	0.225716	shorter	Potri.004G167200.v3.0
3694	Chr02	14719764	14719863	+	0.384615	14719863	14719853	3.32495	3.46795	0.225872	longer	Potri.002G187200.v3.0
5400	Chr03	17067215	17067274	+	0.188038	17067236	17067254	6.13838	5.09992	0.225833	shorter	Potri.003G158400.v3.0
22215	Chr16	5421692	5422294	+	0.183813	5421918	5422271	11.7652	7.75188	0.2259	shorter	Potri.016G072500.v3.0
1445	Chr01	49638633	49638651	+	0.486402	49638648	49638634	1.79036	2.03997	0.226172	longer	Potri.001G462200.v3.0
6000	Chr03	14416695	14416847	-	0.156889	14416843	14416816	13.5556	8.77187	0.226437	shorter	Potri.003G121900.v3.0
15039	Chr09	11424575	11424928	-	0	11424871	11424928	1.02306	4.69193	0.226402	longer	Potri.009G144000.v3.0
6708	Chr04	13769576	13769834	+	0.285714	13769683	13769594	1.79036	18.9717	0.227163	longer	Potri.004G128600.v3.0
3760	Chr02	16663447	16663944	+	0.00928793	16663499	16663556	288.76	197.673	0.227226	shorter	Potri.002G204000.v3.0
4736	Chr02	21167512	21167746	-	0.0708426	21167744	21167683	5.11531	14.2798	0.227332	shorter	Potri.002G223700.v3.0
14480	Chr09	12272293	12272913	+	0.134136	12272913	12272312	3.83649	10.1998	0.227957	longer	Potri.009G158400.v3.0
12363	Chr07	15584718	15584747	-	0.164512	15584726	15584742	2.81342	8.15987	0.228246	longer	Potri.007G147100.v3.0
10470	Chr06	1517656	1517883	-	0	1517855	1517835	190.545	24.6836	0.228586	shorter	Potri.006G021600.v3.0
19269	Chr13	1214018	1214116	-	0.0858862	1214049	1214096	3.58072	15.5038	0.22904	longer	Potri.013G018700.v3.0
22404	Chr16	13060740	13061089	+	0.0219665	13060744	13060782	39.6437	60.1791	0.229051	shorter	Potri.016G127700.v3.0
16243	Chr10	9770447	9770577	-	0.0606061	9770500	9770570	16.8805	35.0875	0.22925	longer	Potri.010G070900.v3.0
18789	Chr13	1715829	1715982	+	0.247736	1715830	1715957	2.81342	2.03997	0.229267	shorter	Potri.013G025900.v3.0
23173	Chr17	12267577	12267664	+	0.355823	12267664	12267578	2.30189	5.09992	0.229161	longer	Potri.017G105500.v3.0
1113	Chr01	34768972	34769176	+	0.019494	34769148	34769076	105.12	170.337	0.229879	longer	Potri.001G342500.v3.0
648	Chr01	19695743	19695803	+	0.0957568	19695764	19695753	5.88261	13.2598	0.230142	longer	Potri.001G201100.v3.0
11068	Chr06	19769978	19770070	-	0.111111	19770049	19769989	4.60378	16.1158	0.230206	shorter	Potri.006G183900.v3.0
11578	Chr07	4401056	4401195	+	0.0707965	4401096	4401165	39.8995	23.0516	0.230308	shorter	Potri.007G047600.v3.0
21864	Chr15	12209676	12209885	-	0.200401	12209877	12209678	1.53459	4.07994	0.231121	shorter	Potri.015G104100.v3.0
25677	scaffold_38	33665	33720	+	0.231565	33716	33698	5.11531	5.91591	0.231406	longer	Potri.T037500.v3.0
10079	Chr06	20705559	20705681	+	0.195102	20705623	20705678	7.92874	8.77187	0.231496	shorter	Potri.006G192400.v3.0
13416	Chr08	4713697	4713823	-	0.0447528	4713698	4713746	5.62685	3.26395	0.231881	longer	Potri.008G075800.v3.0
17603	Chr11	8565488	8565537	-	0.163911	8565534	8565521	13.0441	12.0358	0.23177	shorter	Potri.011G084000.v3.0
4189	Chr02	4387371	4387391	-	0.0877098	4387375	4387389	15.3459	19.3797	0.232149	longer	Potri.002G065200.v3.0
15628	Chr10	16455187	16455232	+	0.153642	16455195	16455206	5.37108	7.75188	0.232484	shorter	Potri.010G157800.v3.0
1594	Chr01	2368917	2369046	-	0.0198901	2368948	2368925	8.69603	2.44796	0.232886	shorter	Potri.001G032400.v3.0
15313	Chr10	9306155	9306505	+	0.165272	9306357	9306379	8.69603	12.4438	0.233088	shorter	Potri.010G065400.v3.0
5277	Chr03	14868481	14868767	+	0.0693806	14868767	14868587	7.41721	40.5954	0.233703	longer	Potri.003G128500.v3.0
21112	Chr15	1835703	1835816	+	0.0631795	1835800	1835779	30.1804	33.0475	0.233736	longer	Potri.015G023600.v3.0
3793	Chr02	19849186	19849555	+	0.0926609	19849439	19849396	41.6898	40.7994	0.233914	longer	Potri.002G215800.v3.0
1085	Chr01	33642621	33642738	+	0.0362749	33642720	33642634	37.086	29.3755	0.234143	longer	Potri.001G333100.v3.0
25323	Chr19	15672584	15672731	-	0.0317502	15672586	15672704	13.0441	19.1757	0.234268	longer	Potri.019G131000.v3.0
24375	Chr18	8020804	8020860	-	0.0769231	8020834	8020854	3.32495	28.9676	0.235499	longer	Potri.018G063700.v3.0
3131	Chr02	2004781	2004811	+	0.398994	2004795	2004783	3.06919	3.05995	0.23649	longer	Potri.002G031200.v3.0
4100	Chr02	2335296	2335344	-	0.101204	2335344	2335322	2.04613	8.15987	0.23649	shorter	Potri.002G036300.v3.0
4771	Chr02	22985099	22985114	-	0.601204	22985100	22985114	1.02306	1.22398	0.23649	longer	Potri.002G236600.v3.0
9548	Chr06	2163028	2163062	+	0.378313	2163029	2163047	2.30189	3.26395	0.235968	shorter	Potri.006G031900.v3.0
12668	Chr08	5492702	5493120	+	0.0472712	5493075	5492706	8.69603	34.6795	0.236029	longer	Potri.008G087800.v3.0
15974	Chr10	22368867	22368905	+	0	22368890	22368905	0.767297	3.46795	0.236029	shorter	Potri.010G252000.v3.0
20346	Chr14	14459235	14459693	+	0.0555556	14459328	14459282	4.60378	18.3597	0.23649	longer	Potri.014G176400.v3.0
14867	Chr09	8719004	8719076	-	0.428571	8719005	8719060	1.79036	4.48793	0.236778	longer	Potri.009G097100.v3.0
16634	Chr10	17588937	17589011	-	0.10679	17588958	17589009	16.8805	21.8277	0.236989	longer	Potri.010G175600.v3.0
18486	Chr12	9566889	9566926	-	0.333333	9566894	9566926	1.53459	3.46795	0.236972	longer	Potri.012G071100.v3.0
2138	Chr01	17147453	17147533	-	0.151805	17147467	17147532	1.02306	3.46795	0.237216	longer	Potri.001G190500.v3.0
11621	Chr07	6337635	6337775	+	0.116839	6337775	6337681	10.9979	18.3597	0.237796	longer	Potri.007G059100.v3.0
11621	Chr07	6337635	6337775	+	0.116839	6337775	6337681	10.9979	18.3597	0.237796	longer	Potri.007G059200.v3.0
13381	Chr08	4013915	4013966	-	0.0106769	4013928	4013962	14.8344	39.5754	0.238296	longer	Potri.008G066200.v3.0
602	Chr01	16447112	16447217	+	0.117068	16447176	16447192	3.06919	7.54788	0.238715	shorter	Potri.001G186600.v3.0
19191	Chr13	16056666	16056750	+	0.226204	16056750	16056667	2.04613	3.87594	0.23898	longer	Potri.013G158000.v3.0
23778	Chr18	1444214	1444453	+	0.151805	1444259	1444215	2.04613	3.87594	0.23898	longer	Potri.018G018900.v3.0
15453	Chr10	12586758	12587243	+	0.0542339	12586844	12587121	37.086	25.0916	0.239156	shorter	Potri.010G105700.v3.0
20339	Chr14	14184984	14185254	+	0.105263	14185036	14185226	4.85955	11.4238	0.239093	shorter	Potri.014G174700.v3.0
20935	Chr14	12801641	12801831	-	0	12801745	12801766	7.41721	29.9875	0.23942	longer	Potri.014G162400.v3.0
1668	Chr01	3997711	3997790	-	0.115661	3997712	3997786	1.79036	5.91591	0.23981	longer	Potri.001G052400.v3.0
12005	Chr07	2301369	2301389	-	0.00200611	2301389	2301378	1.53459	4.28393	0.240507	shorter
8461	Chr05	23141876	23141987	+	0.01192	23141967	23141879	4.85955	11.2198	0.240722	longer	Potri.005G219400.v3.0
15702	Chr10	17712745	17712839	+	0.19562	17712838	17712774	7.41721	5.71191	0.241925	longer	Potri.010G177700.v3.0
4058	Chr02	1579108	1579176	-	0.363636	1579176	1579109	2.81342	5.91591	0.242263	shorter	Potri.002G025100.v3.0
17394	Chr11	387854	387880	-	0.00200611	387880	387863	1.53459	5.09992	0.24264	shorter	Potri.011G004800.v3.0
10836	Chr06	9156500	9156644	-	0.0483158	9156529	9156516	70.0798	80.7828	0.243163	shorter	Potri.006G116700.v3.0
22366	Chr16	12404329	12404610	+	0.12887	12404419	12404331	27.3669	18.9717	0.243464	longer	Potri.016G119200.v3.0
4427	Chr02	9543075	9543218	-	0.265037	9543126	9543195	6.90567	6.7319	0.244136	longer	Potri.002G127400.v3.0
16799	Chr10	20691422	20691488	-	0.200401	20691470	20691424	1.53459	2.85596	0.244463	shorter	Potri.010G222600.v3.0
18583	Chr12	12813457	12813589	-	0.200688	12813458	12813520	1.79036	16.5237	0.243974	longer	Potri.012G103900.v3.0
23677	Chr17	14356653	14356669	-	0.6	14356654	14356665	1.27883	1.42798	0.244463	longer	Potri.017G134000.v3.0
16995	Chr11	3517321	3517382	+	0.175602	3517322	3517352	2.04613	5.71191	0.244656	shorter	Potri.011G041400.v3.0
21064	Chr15	494960	494999	+	0.285714	494962	494985	1.79036	3.26395	0.244614	shorter	Potri.015G007900.v3.0
4819	Chr02	23791909	23791962	-	0.272727	23791962	23791933	3.32495	2.24397	0.244974	shorter	Potri.002G246900.v3.0
19841	Chr14	2759453	2759501	+	0.112449	2759454	2759479	2.30189	5.91591	0.244949	shorter	Potri.014G033600.v3.0
2979	Chr01	49927538	49927696	-	0.0215132	49927585	49927554	102.562	86.2907	0.245338	shorter	Potri.001G465900.v3.0
5758	Chr03	9109344	9109655	-	0.100657	9109408	9109565	5.62685	8.36387	0.245589	longer	Potri.003G063000.v3.0
7237	Chr04	5648807	5648851	-	0.118926	5648815	5648825	8.1845	6.7319	0.246226	longer	Potri.004G068000.v3.0
7147	Chr04	2957534	2957705	-	0.0678395	2957576	2957703	49.8743	53.8552	0.246528	longer	Potri.004G039000.v3.0
10795	Chr06	8441386	8441581	-	0.0268055	8441420	8441567	2.04613	5.30392	0.246507	longer	Potri.006G108300.v3.0
22444	Chr16	14199222	14199410	+	0.1451	14199302	14199291	11.2537	7.34389	0.246621	longer	Potri.016G140000.v3.0
3558	Chr02	10902527	10902727	+	0.0179714	10902688	10902576	88.7507	78.5388	0.246806	longer	Potri.002G146400.v3.0
576	Chr01	14869183	14869285	+	0.091767	14869270	14869244	6.13838	42.8393	0.247044	longer	Potri.001G175200.v3.0
22141	Chr16	3293707	3293845	+	0	3293708	3293832	1.53459	10.8118	0.247071	shorter	Potri.016G051500.v3.0
4163	Chr02	3712707	3712927	-	0.0657233	3712730	3712742	32.738	11.6278	0.247463	longer	Potri.002G055500.v3.0
8769	Chr05	4616977	4617112	-	0.333333	4617090	4617112	4.34802	4.28393	0.247467	longer	Potri.005G064100.v3.0
4482	Chr02	10452433	10452494	-	0.230769	10452434	10452448	3.32495	6.3239	0.247848	longer	Potri.002G140700.v3.0
6873	Chr04	20061807	20062187	+	0.122245	20061836	20061856	27.6227	36.9234	0.248486	shorter	Potri.004G184500.v3.0
2837	Chr01	42596225	42596579	-	0.0170257	42596545	42596565	31.2034	17.3397	0.24878	longer	Potri.001G404600.v3.0
23851	Chr18	3238063	3238131	+	0.0824999	3238083	3238131	10.7422	13.4638	0.249352	shorter	Potri.018G039200.v3.0
5867	Chr03	11599983	11600054	-	0.155162	11599992	11600007	14.0671	10.8118	0.249734	longer	Potri.003G088500.v3.0
4624	Chr02	14372027	14372224	-	0	14372038	14372197	1.53459	5.30392	0.250137	longer	Potri.002G184000.v3.0
5636	Chr03	1455675	1455894	-	0	1455682	1455784	1.02306	11.6278	0.251677	longer	Potri.003G012300.v3.0
6200	Chr03	19079906	19080110	-	0.0286267	19080042	19080069	42.9686	37.3314	0.25279	longer	Potri.003G185000.v3.0
13627	Chr08	8970565	8970800	-	0.047258	8970693	8970796	15.8575	18.9717	0.2527	longer	Potri.008G134900.v3.0
6770	Chr04	17126268	17126316	+	0.186557	17126293	17126273	5.11531	1.63197	0.253299	longer	Potri.004G148500.v3.0
1319	Chr01	42822551	42822672	+	0.423868	42822552	42822666	2.30189	2.03997	0.253583	shorter	Potri.001G405700.v3.0
818	Chr01	26386697	26386736	+	0.355823	26386736	26386699	2.30189	3.46795	0.254551	longer	Potri.001G254000.v3.0
12104	Chr07	8066901	8066923	-	0.430291	8066915	8066902	1.79036	2.03997	0.254678	shorter	Potri.007G063900.v3.0
11731	Chr07	12109373	12109430	+	0.0723852	12109426	12109378	6.39414	15.0958	0.255178	longer	Potri.007G094400.v3.0
4211	Chr02	4826351	4826506	-	0.137579	4826472	4826410	18.4151	15.9118	0.256049	shorter	Potri.002G070200.v3.0
14717	Chr09	5805695	5805883	-	0.0772353	5805847	5805859	28.9015	33.0475	0.25626	longer	Potri.009G054400.v3.0
15979	Chr10	22412866	22412881	+	0.666667	22412867	22412880	0.767297	2.03997	0.256593	shorter	Potri.010G253000.v3.0
[truncated: 1,550 more rows]
