# Supplementary material for: Alternative Polyadenylation in response to temperature stress contributes to gene regulation in Populus trichocarpa
Source: BMC Genomics. 2021 Jan 14;22:53. doi: 10.1186/s12864-020-07353-9 (PMC7809742; doi:10.1186/s12864-020-07353-9)
Supplement: Supplementary file 4 — Additional file 4: Dataset 3. Identification of shifted PACs under cold stress. [file 12864_2020_7353_MOESM4_ESM.xls]

## Sheet: LT_vs_CK_shifting_terminator.tx
consensus.cluster	chr	start	end	strand	shifting.score	Treatment.position	Control.position	Treatment(TPM)	Control(TPM)	pvalue.KS	A_vs_B	geneid
3071	Chr02	924764	925056	+	0.0038849	924895	924826	1160.1	879.431	0	longer	Potri.002G016000.v3.0
7783	Chr05	131837	132060	+	0.302735	131976	131996	162.916	104.242	0	shorter
8990	Chr05	9627693	9629514	-	0	9627923	9629491	84.7741	212.361	0	longer	Potri.005G123600.v3.0
8990	Chr05	9627693	9629514	-	0	9627923	9629491	84.7741	212.361	0	longer	Potri.005G123700.v3.0
9410	Chr05	25162226	25163205	-	0.106086	25162235	25162882	1282.39	1176.86	0	longer	Potri.005G248100.v3.0
16825	Chr10	21062112	21062408	-	0.192767	21062304	21062290	115.658	145.654	0	shorter	Potri.010G227700.v3.0
22641	Chr16	3860595	3860767	-	0	3860647	3860699	7.87633	63.851	0	longer	Potri.016G057600.v3.0
21349	Chr15	10983226	10983404	+	0.0274761	10983386	10983272	309.249	79.7628	1.11022e-16	longer	Potri.015G086800.v3.0
20342	Chr14	14277214	14277450	+	0.0641377	14277326	14277357	1166.73	1195.01	1.90625e-13	shorter	Potri.014G175600.v3.0
5704	Chr03	5843216	5843762	-	0.0166849	5843696	5843724	593.419	792.528	4.17222e-13	longer	Potri.003G043700.v3.0
6805	Chr04	18101148	18101319	+	0.00679627	18101264	18101288	459.521	326.803	4.56759e-11	shorter	Potri.004G160300.v3.0
1265	Chr01	40377840	40378345	+	0.100568	40378221	40377947	317.955	332.311	5.95844e-11	longer	Potri.001G387600.v3.0
14361	Chr09	10334268	10334547	+	0.00116001	10334415	10334480	1653.41	1043.85	7.10206e-11	shorter	Potri.009G124100.v3.0
8253	Chr05	16608902	16609284	+	0.253494	16609154	16608919	47.258	30.8035	9.98722e-11	longer	Potri.005G162300.v3.0
2847	Chr01	42958524	42958747	-	0.00149797	42958615	42958634	554.037	406.362	2.34553e-10	longer	Potri.001G407100.v3.0
960	Chr01	29994277	29994546	+	0	29994459	29994366	109.647	16.3197	8.29564e-10	longer	Potri.001G295500.v3.0
12452	Chr08	1428080	1428401	+	0.00463107	1428394	1428163	115.45	42.6353	1.1533e-09	longer	Potri.008G026800.v3.0
24081	Chr18	13545480	13545943	+	0.0301252	13545813	13545512	73.5815	27.3356	3.24302e-09	longer	Potri.018G109100.v3.0
17267	Chr11	15893098	15893454	+	0.0649624	15893131	15893186	513.205	485.717	7.47817e-08	shorter	Potri.011G134900.v3.0
22628	Chr16	3479592	3480448	-	0.261157	3479593	3480213	42.4907	47.5313	8.01507e-08	longer	Potri.016G053700.v3.0
18141	Chr12	11701674	11701777	+	0.0914892	11701725	11701762	247.068	222.561	1.04169e-07	shorter	Potri.012G090200.v3.0
5791	Chr03	10012587	10012984	-	0.0245885	10012600	10012707	356.093	442.673	3.42432e-07	longer	Potri.003G071700.v3.0
25314	Chr19	15458426	15459018	-	0.0388092	15458567	15458655	85.6032	20.6037	3.56591e-07	longer	Potri.019G128100.v3.0
19611	Chr13	14030955	14031146	-	0.0924396	14031145	14030981	167.683	151.978	3.81322e-07	shorter	Potri.013G127800.v3.0
21187	Chr15	4411728	4411862	+	0.0232284	4411852	4411747	32.1271	79.9668	3.82129e-07	longer	Potri.015G044500.v3.0
10826	Chr06	9057310	9057599	-	0.112408	9057392	9057463	180.741	173.805	9.10478e-07	longer	Potri.006G115400.v3.0
5345	Chr03	16088090	16088599	+	0.399282	16088572	16088136	16.9963	16.5237	1.766e-06	longer	Potri.003G144500.v3.0
830	Chr01	26649681	26650105	+	0.0374447	26650027	26649978	800.691	768.864	1.84564e-06	longer	Potri.001G256800.v3.0
830	Chr01	26649681	26650105	+	0.0374447	26650027	26649978	800.691	768.864	1.84564e-06	longer	Potri.001G256900.v3.0
5497	Chr03	18907312	18907370	+	0.337353	18907365	18907313	16.3745	7.13989	1.98505e-06	longer	Potri.003G182200.v3.0
14327	Chr09	9744404	9744531	+	0.439093	9744505	9744435	14.7163	14.6878	1.97918e-06	longer	Potri.009G115100.v3.0
13404	Chr08	4578821	4579145	-	0.551988	4578962	4579101	11.3999	3.67194	2.78925e-06	longer	Potri.008G073600.v3.0
5882	Chr03	11923927	11924559	-	0.109373	11924367	11924426	61.3524	48.1433	4.91657e-06	longer	Potri.003G092200.v3.0
24519	Chr18	13203682	13204194	-	0.176551	13204108	13204179	58.0361	51.4072	5.41104e-06	longer	Potri.018G104900.v3.0
12535	Chr08	2910896	2911062	+	0.33132	2911037	2910940	16.5817	19.1757	5.6118e-06	longer	Potri.008G049300.v3.0
2225	Chr01	22454662	22454774	-	0.034317	22454699	22454719	165.817	202.365	1.06339e-05	longer	Potri.001G218700.v3.0
2280	Chr01	24662378	24662926	-	0	24662394	24662415	96.3814	11.4238	1.08191e-05	longer	Potri.001G234600.v3.0
9622	Chr06	4057629	4057695	+	0.767494	4057685	4057636	3.52362	4.28393	1.26022e-05	longer	Potri.006G055300.v3.0
206	Chr01	5745241	5745328	+	0.42549	5745246	5745295	9.74177	7.54788	1.76323e-05	shorter	Potri.001G072300.v3.0
12478	Chr08	1957094	1957217	+	0.271169	1957195	1957108	24.2508	26.7236	1.74781e-05	longer	Potri.008G035300.v3.0
16451	Chr10	14130279	14130490	-	0.148402	14130477	14130294	40.2107	53.0392	1.88065e-05	shorter	Potri.010G125300.v3.0
6335	Chr04	254669	254805	+	0.138506	254769	254740	70.6797	62.015	2.67317e-05	longer	Potri.004G003800.v3.0
3435	Chr02	8105223	8105356	+	0.234448	8105332	8105305	32.7489	34.8835	3.11731e-05	longer	Potri.002G109800.v3.0
11522	Chr07	2359321	2359519	+	0.242254	2359344	2359445	29.8471	10.8118	3.40831e-05	shorter	Potri.007G031200.v3.0
15494	Chr10	13665670	13665773	+	0.133938	13665758	13665726	47.6725	65.891	3.78005e-05	longer	Potri.010G119500.v3.0
3354	Chr02	6332557	6332719	+	0.244527	6332715	6332568	18.8617	8.97586	4.20994e-05	longer	Potri.002G089100.v3.0
4457	Chr02	10062370	10062434	-	0.855996	10062433	10062391	3.10908	2.85596	4.25087e-05	shorter	Potri.002G135200.v3.0
4457	Chr02	10062370	10062434	-	0.855996	10062433	10062391	3.10908	2.85596	4.25087e-05	shorter	Potri.002G135300.v3.0
8996	Chr05	9740469	9741030	-	0.0392022	9740924	9740966	55.5488	33.2515	4.42675e-05	longer	Potri.005G124700.v3.0
14763	Chr09	6633142	6633734	-	9.71708e-05	6633263	6633300	168.512	277.232	4.67916e-05	longer	Potri.009G065800.v3.0
8660	Chr05	1822687	1823212	-	0.222208	1823210	1823172	15.1308	29.9875	4.87326e-05	shorter	Potri.005G024500.v3.0
17236	Chr11	14869260	14869448	+	0.0792337	14869437	14869278	18.0326	2.24397	5.13967e-05	longer	Potri.011G123600.v3.0
22562	Chr16	1927016	1927237	-	0.253565	1927021	1927085	17.6181	21.8277	5.93613e-05	longer	Potri.016G033300.v3.0
3831	Chr02	21974761	21975321	+	0.00139874	21975224	21975162	164.574	303.547	6.34311e-05	longer	Potri.002G229200.v3.0
523	Chr01	13612062	13612490	+	0	13612135	13612145	29.2253	53.2432	6.38038e-05	shorter	Potri.001G162800.v3.0
12782	Chr08	7580539	7580707	+	0.0742215	7580654	7580638	73.3742	57.7311	6.5289e-05	longer	Potri.008G117700.v3.0
18940	Chr13	6213328	6213497	+	0.0992729	6213413	6213352	19.2763	9.38386	8.11119e-05	longer	Potri.013G073500.v3.0
6108	Chr03	16869800	16869920	-	0.0974076	16869807	16869893	60.5234	43.4513	8.32543e-05	longer
18245	Chr12	14425579	14426007	+	0.166432	14425604	14425773	15.3381	26.9276	8.96131e-05	shorter
2751	Chr01	39288149	39288337	-	0.244251	39288332	39288159	12.229	17.3397	0.000129734	shorter
7960	Chr05	4986587	4986649	+	0.0113636	4986641	4986630	57.6215	17.9517	0.000142691	longer	Potri.005G069500.v3.0
6836	Chr04	18900897	18900946	+	0.235426	18900924	18900906	22.1781	16.1158	0.000149501	longer	Potri.004G170200.v3.0
6888	Chr04	20328146	20328420	+	0.0740933	20328230	20328255	52.0252	44.2673	0.000162231	shorter	Potri.004G188100.v3.0
8683	Chr05	2478708	2478827	-	0.149426	2478825	2478795	27.9817	21.8277	0.000161175	shorter	Potri.005G033100.v3.0
14021	Chr09	4169072	4169182	+	0.521444	4169179	4169074	5.59634	6.93589	0.000178141	longer	Potri.009G031200.v3.0
24243	Chr18	1075464	1075552	-	0.0685274	1075471	1075534	113.378	95.0625	0.000186331	longer	Potri.018G013900.v3.0
6328	Chr04	192773	192832	+	0.505267	192798	192831	3.73089	6.11991	0.000240726	shorter	Potri.004G002700.v3.0
13725	Chr08	11254043	11254124	-	0.273234	11254117	11254045	24.0435	24.2756	0.000246468	shorter	Potri.008G165100.v3.0
5084	Chr03	10140125	10140250	+	0.123186	10140226	10140183	43.5271	59.3631	0.000249732	longer	Potri.003G072500.v3.0
22799	Chr16	11286954	11287088	-	0.545617	11286956	11287088	4.97452	5.91591	0.000251507	longer	Potri.016G110400.v3.0
23460	Chr17	5861147	5861299	-	0.101914	5861240	5861292	27.9817	38.3514	0.000251767	longer	Potri.017G062800.v3.0
17614	Chr11	10434229	10434424	-	0.000132328	10434405	10434261	123.741	248.06	0.000314341	shorter	Potri.011G087500.v3.0
23139	Chr17	11187392	11187486	+	0.479293	11187485	11187469	7.46178	7.13989	0.00031348	longer	Potri.017G094900.v3.0
9386	Chr05	24857073	24857269	-	0.12158	24857074	24857216	10.3636	23.8676	0.000337381	longer	Potri.005G243000.v3.0
8948	Chr05	8725965	8726374	-	0.198593	8725967	8726369	16.5817	11.8318	0.000373321	longer	Potri.005G113600.v3.0
10715	Chr06	6557247	6557442	-	0.321289	6557412	6557337	12.8508	9.99585	0.000390797	shorter	Potri.006G086200.v3.0
13959	Chr09	2409214	2409669	+	0.00439336	2409305	2409269	109.854	43.4513	0.000384333	longer	Potri.009G014300.v3.0
23402	Chr17	3630935	3631117	-	0.133143	3630937	3631037	83.3232	85.0667	0.000395793	longer	Potri.017G043100.v3.0
6356	Chr04	805442	805526	+	0.769231	805511	805444	3.31635	2.65196	0.000411823	longer	Potri.004G012500.v3.0
9810	Chr06	8029133	8029238	+	0.0109283	8029209	8029169	24.8726	37.3314	0.000433475	longer	Potri.006G104100.v3.0
4536	Chr02	11928035	11928184	-	0.117201	11928174	11928046	46.6361	36.9234	0.000445513	shorter	Potri.002G158800.v3.0
14683	Chr09	5259114	5259154	-	0.231597	5259121	5259133	14.509	8.56787	0.000449735	longer	Potri.009G047100.v3.0
18556	Chr12	12160566	12160863	-	0.0588056	12160811	12160581	44.5634	57.7311	0.000462705	shorter
4405	Chr02	9038373	9038610	-	0.0698737	9038382	9038539	74.6178	60.5871	0.000484635	longer	Potri.002G120600.v3.0
17891	Chr12	1601189	1601698	+	0.484393	1601697	1601200	6.01088	7.54788	0.000498872	longer	Potri.012G016900.v3.0
17715	Chr11	14738395	14738597	-	0.138907	14738419	14738596	25.909	48.9592	0.000517117	longer	Potri.011G122400.v3.0
6704	Chr04	12157059	12157204	+	0.318956	12157105	12157095	10.1563	6.3239	0.000522569	longer	Potri.004G125900.v3.0
15728	Chr10	18126611	18126672	+	1	18126672	18126613	1.4509	2.03997	0.000530258	longer	Potri.010G184100.v3.0
13581	Chr08	8036541	8036784	-	0.0895249	8036620	8036576	83.3232	68.7469	0.00054317	shorter	Potri.008G123300.v3.0
5244	Chr03	13893469	13893709	+	0.127707	13893650	13893601	48.7089	59.7711	0.000549235	longer	Potri.003G115800.v3.0
1691	Chr01	4493746	4493929	-	0.303703	4493922	4493747	7.66905	11.2198	0.000561032	shorter	Potri.001G058700.v3.0
8843	Chr05	6124346	6124406	-	0.36383	6124347	6124385	11.6072	11.0158	0.0005796	longer	Potri.005G083000.v3.0
10735	Chr06	7007939	7008341	-	0.299252	7007953	7008287	16.9963	15.5038	0.000592288	longer	Potri.006G091900.v3.0
16252	Chr10	10126245	10126674	-	0.260862	10126373	10126510	20.9344	17.7477	0.000597961	longer	Potri.010G074700.v3.0
4976	Chr03	5895931	5896100	+	0.501053	5895973	5896017	6.21815	6.7319	0.000638987	shorter	Potri.003G044100.v3.0
5014	Chr03	7968622	7968711	+	0.449711	7968623	7968703	3.73089	6.5279	0.000652545	shorter	Potri.003G054000.v3.0
2069	Chr01	14349460	14350811	-	0.34435	14350327	14349538	13.6799	13.4638	0.000660836	shorter	Potri.001G169900.v3.0
17723	Chr11	15014828	15014862	-	0.875	15014837	15014862	3.10908	1.63197	0.000678258	longer	Potri.011G125200.v3.0
391	Chr01	10119564	10120182	+	0.314146	10120157	10119990	9.94904	13.8718	0.00073133	longer	Potri.001G124300.v3.0
16076	Chr10	4049046	4049234	-	0.0344898	4049178	4049081	251.835	212.973	0.000731593	shorter	Potri.010G029100.v3.0
2058	Chr01	13984662	13984816	-	0.164918	13984672	13984786	10.5709	16.9317	0.000748081	longer	Potri.001G166600.v3.0
3306	Chr02	5322799	5323018	+	0.0677993	5322800	5323017	10.9854	5.09992	0.000758739	shorter	Potri.002G077000.v3.0
14693	Chr09	5416873	5417036	-	0.108419	5416989	5417003	54.5125	44.4713	0.00078417	longer	Potri.009G049200.v3.0
10166	Chr06	22908481	22908665	+	0.118752	22908644	22908482	28.189	11.8318	0.000824516	longer	Potri.006G216200.v3.0
3587	Chr02	11686747	11687155	+	0.42322	11687155	11686748	6.83997	4.28393	0.000854572	longer	Potri.002G155000.v3.0
2207	Chr01	21210630	21210658	-	0.765526	21210656	21210631	2.69453	2.65196	0.000912648	shorter	Potri.001G211600.v3.0
19170	Chr13	15504761	15504863	+	0	15504861	15504772	13.6799	3.87594	0.000941178	longer	Potri.013G151000.v3.0
11293	Chr06	25394743	25395030	-	0.0875733	25394798	25395014	25.7017	15.7078	0.000975913	longer	Potri.006G246800.v3.0
11359	Chr06	26756478	26756534	-	1	26756511	26756485	1.03636	3.26395	0.000982018	shorter	Potri.006G264700.v3.0
10922	Chr06	11199870	11200030	-	0.190767	11199886	11199927	10.1563	16.1158	0.00101397	longer	Potri.006G135600.v3.0
6858	Chr04	19442998	19443082	+	0.0934278	19443002	19443014	7.46178	14.4838	0.0010227	shorter	Potri.004G176100.v3.0
19981	Chr14	6290229	6290624	+	0.327137	6290624	6290280	12.6436	11.6278	0.001021	longer	Potri.014G078100.v3.0
13577	Chr08	7963472	7963736	-	0.0441949	7963712	7963631	82.9087	71.3989	0.00105956	shorter	Potri.008G122200.v3.0
8470	Chr05	23329155	23329578	+	0.534387	23329159	23329259	3.10908	9.17986	0.00109395	shorter	Potri.005G222100.v3.0
11600	Chr07	5233765	5234049	+	0.117671	5234011	5233768	48.5016	39.5754	0.00110586	longer	Potri.007G052200.v3.0
17201	Chr11	13707866	13708532	+	0.0576575	13708490	13707902	63.4252	74.4589	0.00121073	longer	Potri.011G112200.v3.0
17372	Chr11	18361610	18361687	+	0.126338	18361641	18361658	65.2906	68.339	0.00121765	shorter	Potri.011G168200.v3.0
24704	Chr19	2288114	2288225	+	0.105499	2288134	2288174	81.8723	76.9068	0.0012413	shorter	Potri.019G019700.v3.0
9168	Chr05	20248582	20248715	-	0.37199	20248638	20248712	10.5709	9.79185	0.00126017	longer	Potri.005G185200.v3.0
17902	Chr12	1833831	1833945	+	0.106461	1833931	1833846	36.0653	26.9276	0.00126376	longer	Potri.012G020000.v3.0
21706	Chr15	7627682	7627851	-	0.286132	7627836	7627823	15.3381	16.1158	0.00126476	shorter	Potri.015G056000.v3.0
25785	scaffold_61	187590	187641	+	0.815263	187625	187591	2.27999	2.24397	0.00126778	longer	Potri.T061200.v3.0
4633	Chr02	14753886	14753911	-	0.585967	14753887	14753911	2.48726	4.07994	0.00128518	longer	Potri.002G187500.v3.0
20002	Chr14	6538277	6538418	+	0.346203	6538340	6538397	11.6072	11.0158	0.0013489	shorter	Potri.014G082400.v3.0
2547	Chr01	32905978	32906221	-	0.379279	32906161	32906112	9.94904	10.1998	0.00136266	shorter	Potri.001G325100.v3.0
4703	Chr02	19070237	19070318	-	0.331093	19070264	19070300	8.91269	10.8118	0.00138734	longer	Potri.002G212600.v3.0
24162	Chr18	15297705	15297768	+	0.0826264	15297745	15297768	21.9708	33.6595	0.00138638	shorter	Potri.018G131700.v3.0
24162	Chr18	15297705	15297768	+	0.0826264	15297745	15297768	21.9708	33.6595	0.00138638	shorter	Potri.018G131800.v3.0
23371	Chr17	2751694	2751866	-	0.460291	2751719	2751866	6.83997	6.93589	0.00142117	longer	Potri.017G031700.v3.0
5441	Chr03	17897081	17897276	+	0.565462	17897082	17897276	3.31635	4.69193	0.00142869	shorter	Potri.003G168900.v3.0
13208	Chr08	1116099	1116126	-	0.178245	1116103	1116114	7.66905	4.28393	0.00142972	longer	Potri.008G021400.v3.0
22462	Chr16	26030	26188	-	0.0173641	26043	26167	24.2508	47.5313	0.00144543	longer	Potri.016G000400.v3.0
10064	Chr06	20211507	20211846	+	0.230135	20211808	20211539	8.29087	11.4238	0.00148962	longer	Potri.006G187400.v3.0
1697	Chr01	4625602	4625713	-	0.0769375	4625668	4625637	76.8978	88.7386	0.00151887	shorter	Potri.001G060200.v3.0
12072	Chr07	4808647	4808687	-	0.464258	4808687	4808649	4.97452	5.91591	0.00151772	shorter	Potri.007G050200.v3.0
13154	Chr08	47109	47194	-	0.748662	47137	47112	2.69453	2.44796	0.00158469	shorter	Potri.008G001100.v3.0
7915	Chr05	3798923	3798989	+	0.0906897	3798925	3798985	34.1998	45.0833	0.00159732	shorter	Potri.005G053200.v3.0
20137	Chr14	9430159	9430548	+	0.221713	9430548	9430337	11.3999	7.95588	0.00162386	longer	Potri.014G121800.v3.0
7214	Chr04	4685828	4686023	-	0.037433	4685881	4686017	18.0326	10.8118	0.00163212	longer	Potri.004G058300.v3.0
22817	Chr16	11990944	11990983	-	0.0267367	11990946	11990959	22.7999	7.13989	0.00178418	longer	Potri.016G115500.v3.0
8258	Chr05	16972836	16972891	+	0.3479	16972886	16972840	10.3636	10.8118	0.00186087	longer	Potri.005G164200.v3.0
14775	Chr09	6821924	6822093	-	0.201836	6822040	6821949	13.4727	8.77187	0.00189628	shorter	Potri.009G069000.v3.0
1380	Chr01	46803444	46803598	+	0.0658386	46803447	46803581	23.629	49.7752	0.00191075	shorter	Potri.001G436700.v3.0
6391	Chr04	2167913	2168129	+	0.148854	2168012	2167954	29.6399	22.4397	0.00192296	longer	Potri.004G029900.v3.0
8255	Chr05	16706541	16707018	+	0.00294512	16706930	16706899	212.246	389.43	0.00192233	longer	Potri.005G162600.v3.0
8255	Chr05	16706541	16707018	+	0.00294512	16706930	16706899	212.246	389.43	0.00192233	longer	Potri.005G162700.v3.0
10142	Chr06	22453926	22455127	+	0.340219	22453936	22454864	10.9854	13.0558	0.00192527	shorter	Potri.006G209400.v3.0
5069	Chr03	9655387	9655502	+	0.60632	9655388	9655501	2.07272	3.26395	0.00196959	shorter	Potri.003G068100.v3.0
4261	Chr02	5984283	5984421	-	0.626975	5984421	5984383	3.31635	3.67194	0.0019855	shorter	Potri.002G085200.v3.0
17531	Chr11	5073066	5073263	-	0.151376	5073095	5073232	52.0252	54.6712	0.00198492	longer	Potri.011G057500.v3.0
2556	Chr01	33128472	33129066	-	0	33128499	33128605	269.868	150.346	0.00199114	longer	Potri.001G327100.v3.0
2556	Chr01	33128472	33129066	-	0	33128499	33128605	269.868	150.346	0.00199114	longer	Potri.001G327200.v3.0
15695	Chr10	17611275	17611366	+	0.238669	17611343	17611280	5.38907	9.58785	0.00200366	longer	Potri.010G176100.v3.0
15950	Chr10	21923245	21923933	+	0.00165594	21923558	21923584	1038.85	1338.63	0.00200812	shorter	Potri.010G243100.v3.0
20469	Chr14	2024395	2024494	-	0.347552	2024396	2024492	6.01088	11.2198	0.00201049	longer	Potri.014G023200.v3.0
12790	Chr08	7820759	7821351	+	0.232744	7821341	7820761	10.9854	4.28393	0.0020185	longer	Potri.008G120400.v3.0
25020	Chr19	2185345	2185638	-	0.246097	2185530	2185439	12.0218	9.58785	0.00203602	shorter	Potri.019G018700.v3.0
13990	Chr09	3519391	3519406	+	0.857143	3519392	3519406	1.4509	2.85596	0.00210383	shorter	Potri.009G023600.v3.0
8612	Chr05	22835	23087	-	0.037607	23019	23033	172.865	143.002	0.00221918	longer	Potri.005G000500.v3.0
3666	Chr02	13945319	13945852	+	0.0267755	13945684	13945764	432.162	458.789	0.00228508	shorter	Potri.002G179400.v3.0
4119	Chr02	2783113	2783461	-	0.226998	2783328	2783403	24.0435	25.4996	0.00229823	longer	Potri.002G043500.v3.0
12007	Chr07	2390540	2390688	-	0.41082	2390573	2390679	10.9854	3.46795	0.00229888	longer	Potri.007G031500.v3.0
748	Chr01	24790433	24790506	+	0.257336	24790483	24790452	5.80361	9.58785	0.00240605	longer	Potri.001G236200.v3.0
2966	Chr01	49390653	49390807	-	0.314091	49390799	49390659	11.8145	10.8118	0.00240311	shorter	Potri.001G460000.v3.0
9829	Chr06	8648069	8648436	+	0.039203	8648199	8648224	96.5886	123.622	0.00243664	shorter	Potri.006G110800.v3.0
24055	Chr18	13017782	13018084	+	0.0302498	13017836	13017815	57.4143	88.9426	0.00253947	longer	Potri.018G102700.v3.0
5820	Chr03	10685558	10685629	-	0.404682	10685567	10685626	7.46178	6.93589	0.00257178	longer
24290	Chr18	2110556	2110754	-	0.163909	2110718	2110601	28.189	22.8476	0.00258855	shorter	Potri.018G026500.v3.0
24290	Chr18	2110556	2110754	-	0.163909	2110718	2110601	28.189	22.8476	0.00258855	shorter	Potri.018G026600.v3.0
989	Chr01	30750277	30750387	+	0.27404	30750373	30750281	3.10908	7.95588	0.00259802	longer	Potri.001G304200.v3.0
834	Chr01	26805197	26805256	+	0.474073	26805256	26805238	5.59634	4.69193	0.00262164	longer	Potri.001G259000.v3.0
16284	Chr10	10901930	10902165	-	0.24159	10902095	10902122	16.789	18.3597	0.00262045	longer	Potri.010G082900.v3.0
13808	Chr08	13505951	13506083	-	0.17315	13505999	13506016	17.6181	14.4838	0.00271294	longer	Potri.008G193800.v3.0
7569	Chr04	19954173	19954378	-	0.452356	19954270	19954377	6.83997	4.48793	0.00272074	longer	Potri.004G183200.v3.0
16945	Chr11	508903	509085	+	0.174971	509080	508911	8.49814	13.8718	0.00273587	longer	Potri.011G006100.v3.0
3891	Chr02	23737224	23737395	+	0.131442	23737293	23737366	61.5597	63.851	0.00281289	shorter	Potri.002G245900.v3.0
4465	Chr02	10178105	10178152	-	0.693523	10178106	10178152	2.69453	2.85596	0.00281903	longer	Potri.002G137200.v3.0
16450	Chr10	14117644	14117710	-	0.553772	14117699	14117645	4.55998	3.67194	0.00282149	shorter	Potri.010G125200.v3.0
719	Chr01	23795989	23796224	+	0.0998323	23796206	23796086	12.8508	30.5995	0.00290569	longer	Potri.001G226400.v3.0
719	Chr01	23795989	23796224	+	0.0998323	23796206	23796086	12.8508	30.5995	0.00290569	longer	Potri.001G226500.v3.0
25565	scaffold_25	121769	121974	+	0.80316	121774	121886	1.03636	3.05995	0.0029083	shorter
5193	Chr03	12730683	12730818	+	0.143097	12730757	12730707	26.3235	20.3997	0.00294304	longer	Potri.003G101800.v3.0
16831	Chr10	21247214	21247296	-	0.179363	21247232	21247242	41.4544	41.4114	0.00294938	longer	Potri.010G230500.v3.0
10583	Chr06	3902046	3902116	-	0.7188	3902116	3902080	1.4509	2.65196	0.00296097	shorter	Potri.006G053700.v3.0
6459	Chr04	3949850	3949984	+	0.218622	3949888	3949976	16.5817	19.3797	0.0029893	shorter	Potri.004G050800.v3.0
14920	Chr09	9495436	9495573	-	0.351777	9495437	9495489	8.91269	10.1998	0.00301294	longer	Potri.009G111000.v3.0
2930	Chr01	48388633	48388657	-	0.875	48388653	48388634	1.86545	1.63197	0.00305142	shorter	Potri.001G449600.v3.0
24780	Chr19	5524347	5524629	+	0.431728	5524383	5524372	7.25451	6.11991	0.00308837	longer	Potri.019G045800.v3.0
6336	Chr04	263973	264185	+	0.211022	264000	264086	24.4581	25.4996	0.00317165	shorter	Potri.004G003900.v3.0
1957	Chr01	10969342	10969551	-	0.0360145	10969482	10969399	91.6141	107.098	0.00318695	shorter	Potri.001G136600.v3.0
3985	Chr02	346773	346958	-	0.4376	346949	346774	2.9018	4.28393	0.0031989	shorter	Potri.002G006300.v3.0
6268	Chr03	20769791	20769824	-	0.256207	20769824	20769800	5.80361	10.1998	0.00326137	shorter	Potri.003G207100.v3.0
5702	Chr03	5442080	5442375	-	0.148421	5442090	5442209	40.0034	36.7194	0.00329275	longer	Potri.003G040900.v3.0
8902	Chr05	7601208	7601456	-	0.262615	7601232	7601302	17.4108	16.7277	0.00347816	longer	Potri.005G099600.v3.0
24079	Chr18	13459779	13459845	+	0.591953	13459841	13459780	3.52362	3.67194	0.00359156	longer	Potri.018G108300.v3.0
25144	Chr19	9339875	9340108	-	0.36898	9339876	9339970	8.70541	8.15987	0.00358537	longer	Potri.019G060900.v3.0
6277	Chr03	21054272	21054365	-	0.0909091	21054309	21054281	24.4581	6.7319	0.00367086	shorter	Potri.003G212000.v3.0
24835	Chr19	9798764	9798864	+	0.420617	9798859	9798782	4.97452	6.5279	0.00368136	longer	Potri.019G065000.v3.0
2961	Chr01	49195044	49195074	-	0.53544	49195045	49195074	3.10908	4.89592	0.00373912	longer	Potri.001G458200.v3.0
10492	Chr06	2138827	2139015	-	0.469827	2139013	2138833	3.10908	5.91591	0.00377612	shorter	Potri.006G031800.v3.0
3080	Chr02	1075773	1075822	+	0.285056	1075822	1075779	5.18179	8.97586	0.00386279	longer	Potri.002G018600.v3.0
8172	Chr05	11329012	11329059	+	0.201575	11329017	11329039	11.8145	14.8918	0.00390405	shorter	Potri.005G137400.v3.0
9747	Chr06	6580572	6580719	+	0.00440877	6580714	6580686	138.458	91.7986	0.00392864	longer	Potri.006G086400.v3.0
21317	Chr15	10365817	10365976	+	0.476179	10365837	10365975	3.93816	5.71191	0.00395357	shorter	Potri.015G078600.v3.0
24085	Chr18	13646710	13647119	+	0.121951	13647106	13646726	8.49814	16.5237	0.00400153	longer	Potri.018G110100.v3.0
8515	Chr05	24105894	24106424	+	0.30316	24106263	24105935	8.29087	11.8318	0.00403097	longer	Potri.005G232800.v3.0
20962	Chr14	13449619	13450019	-	0.0586237	13449709	13449779	290.388	283.556	0.00404599	longer	Potri.014G168300.v3.0
16231	Chr10	9511004	9511082	-	0.0592641	9511015	9511053	37.5162	55.2832	0.00409771	longer	Potri.010G068100.v3.0
5470	Chr03	18421088	18421355	+	0.4462	18421089	18421354	3.73089	7.75188	0.00414591	shorter	Potri.003G175800.v3.0
16416	Chr10	13313420	13313518	-	0.478674	13313516	13313421	3.93816	4.89592	0.00417168	shorter	Potri.010G114900.v3.0
17635	Chr11	11258291	11258423	-	0.0212766	11258372	11258404	9.74177	16.1158	0.00419822	longer	Potri.011G092800.v3.0
18870	Chr13	3974981	3975082	+	0.349164	3975026	3975082	8.91269	6.93589	0.004299	shorter	Potri.013G053100.v3.0
2812	Chr01	41858563	41858729	-	0.564475	41858564	41858577	3.31635	4.07994	0.00432664	longer	Potri.001G397600.v3.0
17766	Chr11	16201560	16201704	-	0.0537831	16201651	16201702	81.6651	56.3031	0.00432326	longer	Potri.011G139800.v3.0
15273	Chr10	8507526	8507597	+	0.418755	8507586	8507528	6.21815	5.30392	0.00433788	longer	Potri.010G055000.v3.0
17040	Chr11	4589426	4589547	+	0.143593	4589545	4589483	35.2362	38.9634	0.00439705	longer	Potri.011G053300.v3.0
11477	Chr07	1145808	1145912	+	0.0916273	1145851	1145897	9.11996	17.3397	0.00453357	shorter	Potri.007G015300.v3.0
20240	Chr14	11164872	11165145	+	0.0791405	11165100	11165088	17.4108	26.5196	0.0045629	longer	Potri.014G146200.v3.0
15339	Chr10	10001287	10001306	+	0.781289	10001291	10001303	1.86545	2.03997	0.00465408	shorter	Potri.010G073500.v3.0
20207	Chr14	10621502	10621870	+	0.355505	10621804	10621504	7.66905	5.09992	0.00464955	longer	Potri.014G138800.v3.0
20207	Chr14	10621502	10621870	+	0.355505	10621804	10621504	7.66905	5.09992	0.00464955	longer	Potri.014G138900.v3.0
21795	Chr15	10709378	10709476	-	0.221734	10709412	10709448	18.8617	14.4838	0.00482544	longer	Potri.015G082800.v3.0
5825	Chr03	10749176	10749335	-	0.0694463	10749253	10749267	91.8214	76.9068	0.00487699	longer	Potri.003G079500.v3.0
9994	Chr06	15101468	15101779	+	0.264366	15101474	15101733	7.25451	9.79185	0.00484614	shorter	Potri.006G159900.v3.0
25132	Chr19	8829220	8829236	-	0.626975	8829221	8829236	1.65817	4.89592	0.00485529	longer
14977	Chr09	10421634	10421845	-	0.068799	10421788	10421807	70.4724	54.6712	0.00516425	longer	Potri.009G125600.v3.0
23650	Chr17	13823172	13823416	-	0	13823177	13823239	31.7126	5.71191	0.00516387	longer	Potri.017G126200.v3.0
4778	Chr02	23059766	23059797	-	0.0584141	23059772	23059796	23.629	16.1158	0.00518414	longer	Potri.002G237800.v3.0
13528	Chr08	6848468	6848738	-	0.0535143	6848587	6848553	70.2651	52.2232	0.00523823	shorter	Potri.008G107900.v3.0
3637	Chr02	12768350	12768365	+	0.428571	12768365	12768351	5.18179	1.42798	0.00524717	longer	Potri.002G168600.v3.0
13140	Chr08	18470143	18470261	+	0.263648	18470146	18470166	11.1927	13.6678	0.00567651	shorter	Potri.008G220400.v3.0
24182	Chr18	16237412	16237523	+	0.630925	16237418	16237523	1.65817	2.65196	0.00569789	shorter	Potri.018G142300.v3.0
2995	Chr01	50257278	50257427	-	0.187021	50257296	50257375	22.1781	23.8676	0.00578318	longer	Potri.001G471100.v3.0
5122	Chr03	11114031	11114111	+	0.187858	11114039	11114066	21.5563	24.6836	0.00577902	shorter	Potri.003G083600.v3.0
6554	Chr04	6548200	6548783	+	0.0216027	6548476	6548458	75.0324	56.5071	0.0057851	longer	Potri.004G079000.v3.0
10963	Chr06	12570955	12571320	-	0.43459	12570956	12571279	4.35271	5.30392	0.00575323	longer	Potri.006G146700.v3.0
19267	Chr13	1199568	1199732	-	0	1199654	1199673	61.5597	27.9476	0.00575959	longer	Potri.013G018400.v3.0
22716	Chr16	6426034	6426172	-	0.0158316	6426112	6426052	110.89	83.6387	0.00579652	shorter	Potri.016G082900.v3.0
7195	Chr04	4174807	4175032	-	0.0951568	4174905	4174888	91.1996	104.65	0.00585688	shorter	Potri.004G053400.v3.0
10882	Chr06	10438413	10438894	-	0.0563009	10438420	10438892	26.3235	10.8118	0.00581435	longer	Potri.006G127900.v3.0
18244	Chr12	14415112	14415226	+	0.177283	14415195	14415130	8.49814	13.2598	0.00583446	longer	Potri.012G125800.v3.0
8879	Chr05	6798080	6798446	-	0.0113247	6798110	6798321	36.8944	50.9992	0.00590485	longer	Potri.005G091400.v3.0
24884	Chr19	11680279	11680341	+	0.222658	11680329	11680302	14.3018	17.1357	0.00599613	longer	Potri.019G083900.v3.0
4202	Chr02	4629415	4629750	-	0.0481707	4629470	4629512	75.0324	94.8585	0.00606012	longer	Potri.002G068200.v3.0
11757	Chr07	12809089	12809158	+	0.714286	12809148	12809135	1.4509	6.11991	0.00610676	longer
24319	Chr18	2996061	2996224	-	0.2108	2996174	2996205	8.0836	13.0558	0.00617456	longer	Potri.018G036700.v3.0
18386	Chr12	3018042	3018304	-	0.127095	3018303	3018210	25.2872	32.8435	0.00643276	shorter	Potri.012G033700.v3.0
20753	Chr14	8792426	8792540	-	0.183386	8792521	8792450	33.3708	32.6395	0.00642259	shorter	Potri.014G112300.v3.0
23165	Chr17	11875308	11875350	+	0.439093	11875350	11875320	4.97452	3.67194	0.00649312	longer	Potri.017G101700.v3.0
12602	Chr08	4061658	4061813	+	0.148612	4061809	4061794	17.6181	22.2357	0.00653588	longer	Potri.008G066800.v3.0
14515	Chr09	12801148	12801376	+	0.228659	12801359	12801219	5.59634	9.99585	0.00659491	longer	Potri.009G168300.v3.0
14515	Chr09	12801148	12801376	+	0.228659	12801359	12801219	5.59634	9.99585	0.00659491	longer	Potri.009G168400.v3.0
13977	Chr09	3266363	3266491	+	0.410472	3266385	3266488	6.6327	5.91591	0.00662812	shorter	Potri.009G020600.v3.0
12521	Chr08	2687220	2687313	+	0.225465	2687284	2687225	11.8145	8.77187	0.00667225	longer	Potri.008G046000.v3.0
13609	Chr08	8649355	8649451	-	0.428571	8649360	8649449	10.3636	4.28393	0.00668233	longer	Potri.008G131400.v3.0
446	Chr01	11495055	11495118	+	0.0768796	11495108	11495073	22.7999	15.7078	0.00675098	longer	Potri.001G142400.v3.0
8335	Chr05	20566241	20566482	+	0.830658	20566482	20566254	1.86545	1.22398	0.0067667	longer
24065	Chr18	13189579	13189850	+	0.139179	13189847	13189678	27.1526	30.3955	0.00688114	longer	Potri.018G104700.v3.0
14706	Chr09	5654795	5654967	-	0.220438	5654865	5654955	8.29087	3.67194	0.00691345	longer	Potri.009G051900.v3.0
6040	Chr03	15316777	15317175	-	0.207187	15317173	15316809	13.0581	10.4038	0.00705264	shorter	Potri.003G133800.v3.0
8548	Chr05	24732211	24732540	+	0.390048	24732524	24732213	7.25451	6.7319	0.00704122	longer	Potri.005G241200.v3.0
9451	Chr05	25827335	25827561	-	0	25827476	25827524	82.0796	35.6995	0.00707948	longer	Potri.005G259600.v3.0
19390	Chr13	4170058	4171758	-	0.047726	4171457	4170077	73.996	92.4106	0.00727802	shorter	Potri.013G055800.v3.0
16445	Chr10	13998791	13998961	-	0.460304	13998860	13998961	10.7781	2.65196	0.00733906	longer	Potri.010G123700.v3.0
12770	Chr08	7442798	7442834	+	0.698395	7442814	7442834	2.48726	2.03997	0.00737335	shorter	Potri.008G116000.v3.0
12770	Chr08	7442798	7442834	+	0.698395	7442814	7442834	2.48726	2.03997	0.00737335	shorter	Potri.008G116100.v3.0
24736	Chr19	3616219	3616248	+	0.224354	3616244	3616223	9.74177	4.48793	0.0073874	longer	Potri.019G031600.v3.0
10389	Chr06	91699	91780	-	0.15079	91740	91780	4.14544	9.99585	0.00742005	longer	Potri.006G001100.v3.0
5261	Chr03	14444891	14445025	+	0.218179	14444934	14444917	15.5454	18.1557	0.00762407	longer	Potri.003G122300.v3.0
22161	Chr16	3685006	3685171	+	0.415482	3685034	3685145	3.52362	5.91591	0.00772737	shorter	Potri.016G056100.v3.0
7592	Chr04	20456959	20457046	-	0.197498	20457004	20457014	13.0581	16.1158	0.00805192	longer	Potri.004G189700.v3.0
18119	Chr12	11223808	11224103	+	0.357588	11224099	11223853	3.52362	6.7319	0.00808861	longer	Potri.012G084800.v3.0
17833	Chr11	18181452	18181484	-	0.527979	18181454	18181483	3.93816	4.07994	0.00811967	longer	Potri.011G165100.v3.0
23930	Chr18	8710962	8711222	+	0.128942	8710981	8711016	56.1706	57.7311	0.00812657	shorter	Potri.018G068200.v3.0
917	Chr01	28842627	28843025	+	0.238569	28843021	28842633	15.1308	12.6478	0.00840218	longer	Potri.001G282100.v3.0
21515	Chr15	14709300	14709392	+	0.0969358	14709355	14709314	81.8723	78.1308	0.00839076	longer	Potri.015G138500.v3.0
20159	Chr14	9778089	9778164	+	0.163329	9778098	9778163	12.8508	18.5637	0.00845427	shorter	Potri.014G127400.v3.0
2922	Chr01	47439717	47439827	-	0.139733	47439744	47439825	21.1417	25.4996	0.00850465	longer	Potri.001G443200.v3.0
14055	Chr09	4859439	4859769	+	0.193164	4859757	4859440	27.9817	25.0916	0.0085038	longer	Potri.009G041400.v3.0
18221	Chr12	13482960	13483110	+	0.620987	13483100	13483089	2.9018	1.63197	0.00852591	longer
19352	Chr13	2771888	2772012	-	0	2771897	2771979	2.27999	8.36387	0.00851797	longer	Potri.013G040100.v3.0
22986	Chr17	3026645	3026758	+	0.163581	3026758	3026690	15.5454	20.6037	0.00859434	longer	Potri.017G035800.v3.0
13627	Chr08	8970565	8970800	-	0.168073	8970693	8970796	24.8726	18.9717	0.00874476	longer	Potri.008G134900.v3.0
15887	Chr10	20875879	20876021	+	0.193321	20875964	20876000	19.4835	13.4638	0.00874597	shorter	Potri.010G225100.v3.0
25555	scaffold_24	404635	404658	-	0.364966	404636	404654	3.52362	1.63197	0.00884388	longer
7753	Chr04	24004110	24004144	-	0.00129508	24004112	24004142	12.6436	27.3356	0.0088706	longer	Potri.004G234100.v3.0
8030	Chr05	6691046	6691117	+	0.470305	6691108	6691047	4.76725	3.87594	0.00886427	longer	Potri.005G089700.v3.0
13011	Chr08	12027323	12027419	+	0.179833	12027408	12027341	1.24363	4.28393	0.00887211	longer	Potri.008G175600.v3.0
13011	Chr08	12027323	12027419	+	0.179833	12027408	12027341	1.24363	4.28393	0.00887211	longer	Potri.008G175700.v3.0
1947	Chr01	10811368	10811397	-	0.636364	10811379	10811369	3.52362	2.24397	0.00895141	shorter	Potri.001G134500.v3.0
9988	Chr06	13990869	13991209	+	0.395376	13991209	13991184	6.83997	7.13989	0.00892728	longer	Potri.006G155400.v3.0
15040	Chr09	11429133	11429237	-	0.0803989	11429223	11429234	17.8254	11.4238	0.00895044	longer	Potri.009G144100.v3.0
6054	Chr03	15540499	15540954	-	0.00847458	15540783	15540927	49.1234	24.0716	0.00898418	longer	Potri.003G136700.v3.0
14129	Chr09	6203192	6203271	+	0.242729	6203193	6203265	3.52362	7.34389	0.00901158	shorter	Potri.009G059700.v3.0
7373	Chr04	10825285	10825411	-	0.439093	10825401	10825286	4.76725	3.67194	0.00906921	shorter	Potri.004G117000.v3.0
12026	Chr07	2691445	2691463	-	0.833333	2691446	2691463	1.24363	2.24397	0.00910429	longer	Potri.007G034900.v3.0
23581	Chr17	11876126	11876184	-	0.286516	11876183	11876127	11.3999	7.75188	0.00909125	shorter	Potri.017G101800.v3.0
24564	Chr18	13999302	13999449	-	0.0336151	13999321	13999351	43.9416	61.4031	0.00909962	longer	Potri.018G115500.v3.0
7238	Chr04	5679634	5679960	-	0.0733759	5679953	5679653	17.2036	21.6237	0.00911974	shorter	Potri.004G068400.v3.0
5000	Chr03	7598195	7598326	+	0.357799	7598270	7598240	6.21815	4.48793	0.00916466	longer	Potri.003G051400.v3.0
21114	Chr15	1868996	1869023	+	0.61168	1869011	1869023	2.9018	2.65196	0.00919189	shorter	Potri.015G024000.v3.0
16582	Chr10	16616366	16616914	-	0.30303	16616870	16616882	10.1563	6.7319	0.00925309	longer	Potri.010G160200.v3.0
3160	Chr02	2502195	2502330	+	0.00905431	2502299	2502267	372.467	493.672	0.00938158	longer	Potri.002G038800.v3.0
5317	Chr03	15664425	15664482	+	0.0619715	15664429	15664449	40.0034	31.8235	0.00943334	shorter	Potri.003G138700.v3.0
13142	Chr08	18550921	18551186	+	0.168302	18550922	18551182	8.91269	13.0558	0.00955597	shorter	Potri.008G220700.v3.0
721	Chr01	23833672	23833785	+	0.0639983	23833770	23833678	14.0945	6.3239	0.00965553	longer
7629	Chr04	21287578	21287652	-	0.259875	21287638	21287579	1.65817	4.89592	0.0096559	shorter
11093	Chr06	20560687	20560714	-	0.392776	20560690	20560714	5.18179	4.07994	0.00963447	longer	Potri.006G190900.v3.0
12781	Chr08	7555066	7555110	+	0.260098	7555068	7555102	15.3381	14.6878	0.00967498	shorter	Potri.008G117500.v3.0
15722	Chr10	18034906	18034992	+	0.751975	18034907	18034927	1.65817	2.03997	0.0096024	shorter	Potri.010G182700.v3.0
16784	Chr10	20486192	20486223	-	0.408427	20486222	20486203	3.10908	4.28393	0.00959479	shorter	Potri.010G219200.v3.0
448	Chr01	11675254	11675720	+	0.0968066	11675352	11675269	33.7853	27.5396	0.00987242	longer	Potri.001G143600.v3.0
11870	Chr07	98375	98543	-	0.0773159	98403	98431	138.043	135.454	0.0100405	longer	Potri.007G001200.v3.0
25744	scaffold_49	205688	205737	+	0.304809	205733	205694	8.0836	5.91591	0.0100889	longer	Potri.T054400.v3.0
2143	Chr01	17234257	17234486	-	0.116454	17234484	17234273	23.2144	27.5396	0.0101498	shorter	Potri.001G191100.v3.0
23397	Chr17	3570443	3570551	-	0.404243	3570528	3570464	6.6327	6.5279	0.0101721	shorter	Potri.017G042200.v3.0
6981	Chr04	22361148	22361241	+	0.0714286	22361152	22361166	19.8981	8.56787	0.0101846	shorter	Potri.004G216900.v3.0
3753	Chr02	16421314	16422066	+	0.00187065	16421382	16421686	680.059	849.647	0.0103188	shorter	Potri.002G202300.v3.0
7446	Chr04	16517021	16517048	-	0.520401	16517024	16517043	3.93816	3.87594	0.0103578	longer	Potri.004G141800.v3.0
17101	Chr11	6930408	6930466	+	0.383669	6930463	6930436	6.01088	6.7319	0.0103988	longer	Potri.011G072300.v3.0
9855	Chr06	9495975	9496077	+	0.160217	9496065	9496021	25.7017	21.0117	0.0104837	longer	Potri.006G119700.v3.0
20362	Chr14	15319449	15320077	+	0.276923	15319868	15319932	9.74177	8.56787	0.0105111	shorter
6126	Chr03	17241676	17241872	-	0.000705356	17241690	17241824	92.8577	130.15	0.0107563	longer	Potri.003G161200.v3.0
7967	Chr05	5194623	5195148	+	0.0634845	5195113	5194731	20.1054	45.4913	0.0107468	longer	Potri.005G071900.v3.0
15974	Chr10	22368867	22368905	+	0.52469	22368890	22368905	3.73089	3.46795	0.0109449	shorter	Potri.010G252000.v3.0
5257	Chr03	14247578	14247630	+	0.290229	14247618	14247598	10.1563	11.2198	0.0109869	longer	Potri.003G119800.v3.0
9728	Chr06	6121543	6121721	+	0.0837712	6121721	6121623	8.29087	4.28393	0.0110327	longer	Potri.006G081100.v3.0
7878	Chr05	2846900	2846968	+	0.6166	2846967	2846924	2.69453	2.85596	0.0110664	longer	Potri.005G039000.v3.0
15696	Chr10	17621341	17621635	+	0.326032	17621347	17621363	7.66905	9.99585	0.0111599	shorter	Potri.010G176300.v3.0
3792	Chr02	19778377	19778501	+	0.046289	19778457	19778447	34.4071	20.1957	0.0112384	longer	Potri.002G215400.v3.0
1382	Chr01	47009077	47009223	+	0.0579795	47009209	47009197	26.3235	43.4513	0.0113444	longer	Potri.001G438300.v3.0
15460	Chr10	12783518	12783714	+	0.0524625	12783521	12783531	69.6433	88.5346	0.0113614	shorter	Potri.010G108200.v3.0
13344	Chr08	3515837	3515969	-	0.0436841	3515839	3515942	21.349	13.2598	0.0113788	longer	Potri.008G058600.v3.0
18582	Chr12	12797326	12797512	-	0.0204989	12797489	12797406	29.6399	9.79185	0.0114282	shorter	Potri.012G103700.v3.0
14908	Chr09	9299293	9299878	-	0.364619	9299838	9299825	7.87633	7.75188	0.0115076	shorter	Potri.009G106800.v3.0
12210	Chr07	12633546	12633629	-	0.336844	12633547	12633597	3.73089	8.15987	0.01157	longer	Potri.007G100800.v3.0
11015	Chr06	16779734	16779966	-	0.0169656	16779776	16779891	37.7235	24.6836	0.0116026	longer	Potri.006G165500.v3.0
5439	Chr03	17869145	17869505	+	0.0888383	17869316	17869148	28.189	15.2998	0.0116561	longer	Potri.003G168500.v3.0
16770	Chr10	20199677	20199763	-	0.480705	20199693	20199706	4.35271	4.48793	0.0116914	longer	Potri.010G214500.v3.0
17188	Chr11	13360749	13360914	+	0.0736941	13360808	13360914	3.52362	6.3239	0.0117022	shorter	Potri.011G109100.v3.0
9761	Chr06	6948291	6948319	+	0.316884	6948310	6948292	7.87633	6.3239	0.0117286	longer	Potri.006G090600.v3.0
11706	Chr07	11318202	11318342	+	0.0698267	11318207	11318330	9.32723	15.2998	0.0117414	shorter	Potri.007G087100.v3.0
2574	Chr01	33558254	33558354	-	0.057171	33558266	33558292	21.349	13.8718	0.0118837	longer	Potri.001G332100.v3.0
19853	Chr14	2922773	2922810	+	0.745987	2922774	2922807	1.86545	1.63197	0.0119022	shorter	Potri.014G035600.v3.0
6147	Chr03	17689259	17689714	-	0.0616307	17689623	17689685	30.4689	23.6636	0.0120728	longer	Potri.003G166300.v3.0
2522	Chr01	32112268	32112796	-	0.140287	32112356	32112370	32.3344	35.9034	0.0123291	longer	Potri.001G315400.v3.0
1042	Chr01	32457007	32457153	+	0.0392641	32457134	32457120	40.418	32.6395	0.0124174	longer	Potri.001G319900.v3.0
8345	Chr05	20866035	20866225	+	0.409091	20866225	20866194	4.55998	9.99585	0.0124156	longer	Potri.005G191500.v3.0
18671	Chr12	15120817	15121015	-	0.0691581	15120859	15120946	117.73	124.03	0.0124314	longer	Potri.012G134600.v3.0
3873	Chr02	23366516	23366573	+	0.136168	23366573	23366546	6.42542	11.4238	0.0125159	longer	Potri.002G241200.v3.0
21012	Chr14	17228291	17228395	-	0.320696	17228370	17228295	9.11996	6.93589	0.0125365	shorter	Potri.014G189500.v3.0
23243	Chr17	13984326	13984457	+	0	13984368	13984332	23.629	4.07994	0.0125725	longer	Potri.017G128700.v3.0
9060	Chr05	13213289	13213447	-	0.198861	13213292	13213428	15.1308	13.0558	0.0127459	longer	Potri.005G148500.v3.0
24827	Chr19	9418995	9419050	+	0.0357143	9419012	9419001	17.4108	27.7436	0.0127742	longer	Potri.019G061600.v3.0
10035	Chr06	19328970	19329146	+	0.212505	19328993	19328973	8.91269	4.69193	0.0128111	longer	Potri.006G179300.v3.0
12158	Chr07	10582235	10582274	-	0.313981	10582249	10582236	6.6327	9.17986	0.012849	shorter	Potri.007G081800.v3.0
14191	Chr09	7430121	7431562	+	0.0753306	7430747	7430431	75.2396	79.5588	0.0129091	longer	Potri.009G076600.v3.0
4972	Chr03	5823357	5823483	+	0.205982	5823479	5823443	18.2399	23.2556	0.0129359	longer	Potri.003G043500.v3.0
5331	Chr03	15855813	15855932	+	0.196012	15855863	15855827	24.8726	25.4996	0.0130849	longer	Potri.003G141700.v3.0
18894	Chr13	4462140	4462231	+	0.0441176	4462144	4462210	14.0945	23.8676	0.0130085	shorter	Potri.013G059600.v3.0
21836	Chr15	11609872	11609989	-	0.225571	11609873	11609989	2.9018	5.09992	0.0132799	longer	Potri.015G095100.v3.0
3934	Chr02	24529920	24530001	+	0.108732	24529928	24529966	50.367	55.0792	0.0133741	shorter	Potri.002G255900.v3.0
12573	Chr08	3506541	3506825	+	1	3506817	3506573	1.03636	1.01998	0.0134759	longer
16462	Chr10	14378438	14378509	-	0.5	14378458	14378509	4.14544	4.07994	0.0134759	longer	Potri.010G128600.v3.0
25416	scaffold_1484	8269	8335	-	1	8270	8335	1.03636	1.01998	0.0134759	longer
4500	Chr02	11016965	11017159	-	0.0371867	11017083	11017032	100.112	110.77	0.0136738	shorter	Potri.002G148300.v3.0
15011	Chr09	11009891	11009981	-	0.149537	11009909	11009958	21.1417	25.9076	0.0137386	longer	Potri.009G137200.v3.0
13418	Chr08	4789016	4789199	-	0.126864	4789022	4789033	56.7925	55.4871	0.0138023	longer	Potri.008G077100.v3.0
8653	Chr05	1771527	1771823	-	0.00304502	1771608	1771632	137.214	157.69	0.0138531	longer	Potri.005G023500.v3.0
15208	Chr10	6019574	6019663	+	0.470588	6019575	6019607	3.52362	6.7319	0.0138945	shorter	Potri.010G034600.v3.0
18416	Chr12	4068863	4068955	-	0.210238	4068865	4068944	19.8981	19.3797	0.0139225	longer	Potri.012G044700.v3.0
4612	Chr02	14245584	14245625	-	0.154788	14245609	14245586	10.1563	12.6478	0.0139492	shorter	Potri.002G181800.v3.0
4612	Chr02	14245584	14245625	-	0.154788	14245609	14245586	10.1563	12.6478	0.0139492	shorter	Potri.002G181900.v3.0
9659	Chr06	4736939	4737113	+	0.530341	4737113	4736943	3.52362	3.67194	0.0140044	longer	Potri.006G064400.v3.0
10868	Chr06	9985215	9985360	-	0.371488	9985216	9985300	7.04724	6.5279	0.0140258	longer	Potri.006G124400.v3.0
12187	Chr07	12036962	12037096	-	0.0971264	12037078	12037000	16.789	9.99585	0.01405	shorter	Potri.007G093600.v3.0
2335	Chr01	26264913	26264977	-	0.127553	26264915	26264975	16.789	26.7236	0.0141415	longer	Potri.001G252900.v3.0
2243	Chr01	23471271	23471408	-	0.00423754	23471275	23471362	57.4143	75.2748	0.0142516	longer	Potri.001G224100.v3.0
12693	Chr08	5997375	5997441	+	0.747993	5997377	5997441	1.86545	1.63197	0.014269	shorter	Potri.008G095800.v3.0
17621	Chr11	10780709	10780809	-	0.322631	10780809	10780718	3.93816	2.44796	0.0144474	shorter	Potri.011G089700.v3.0
16093	Chr10	5831161	5831234	-	0.168247	5831163	5831197	6.21815	11.8318	0.0145372	longer	Potri.010G033800.v3.0
4495	Chr02	10870583	10870717	-	0.112598	10870602	10870644	34.8217	41.0034	0.0147148	longer	Potri.002G145900.v3.0
1152	Chr01	35874141	35874426	+	0.0480133	35874146	35874351	36.6871	30.5995	0.0147356	shorter	Potri.001G351500.v3.0
18275	Chr12	15129128	15129300	+	0.25389	15129179	15129164	7.46178	4.69193	0.0148757	longer	Potri.012G134700.v3.0
9539	Chr06	1801555	1801941	+	0.696789	1801915	1801928	2.07272	2.03997	0.0148932	shorter	Potri.006G026600.v3.0
21474	Chr15	13905257	13905458	+	0.0695652	13905303	13905370	29.6399	22.8476	0.0150893	shorter	Potri.015G126500.v3.0
5801	Chr03	10237451	10237532	-	0.102495	10237470	10237512	30.6762	35.9034	0.0152561	longer	Potri.003G073700.v3.0
16755	Chr10	20012990	20013318	-	0.00209924	20013117	20013196	272.355	326.599	0.0152947	longer	Potri.010G211600.v3.0
17798	Chr11	16741679	16741703	-	0.5079	16741680	16741703	1.24363	2.65196	0.0155273	longer	Potri.011G148400.v3.0
3774	Chr02	17465848	17465971	+	0.593579	17465970	17465955	2.48726	2.03997	0.0156805	longer
16650	Chr10	18036697	18036821	-	0.464526	18036746	18036727	3.93816	3.05995	0.0159478	shorter	Potri.010G182800.v3.0
8263	Chr05	17798085	17798207	+	0.0344828	17798170	17798150	18.0326	42.2274	0.0159658	longer	Potri.005G167900.v3.0
25159	Chr19	10049842	10050506	-	0.218504	10050144	10049851	19.2763	17.5437	0.0160906	shorter	Potri.019G067500.v3.0
18452	Chr12	6033286	6034048	-	0.194439	6033643	6033624	18.2399	25.2956	0.0162113	shorter	Potri.012G058100.v3.0
6103	Chr03	16786928	16787118	-	0.0105333	16786929	16787090	2.48726	6.7319	0.0163105	longer	Potri.003G155000.v3.0
14758	Chr09	6528580	6528630	-	0.493311	6528630	6528585	3.10908	2.44796	0.0164595	shorter	Potri.009G064500.v3.0
7444	Chr04	16472404	16472582	-	0.0395188	16472453	16472565	28.6035	36.1074	0.0165042	longer	Potri.004G141400.v3.0
2128	Chr01	16503561	16503673	-	0.353322	16503640	16503563	4.76725	6.11991	0.0165969	shorter	Potri.001G187200.v3.0
4418	Chr02	9433323	9433417	-	0.191304	9433357	9433334	17.2036	14.4838	0.0166557	shorter	Potri.002G125400.v3.0
15917	Chr10	21424883	21425156	+	0.138038	21425063	21425053	10.9854	17.1357	0.0167071	longer	Potri.010G233400.v3.0
21460	Chr15	13505355	13505510	+	0.0093143	13505479	13505440	76.276	43.4513	0.0168969	longer	Potri.015G120200.v3.0
3563	Chr02	10937143	10937174	+	0.470075	10937148	10937174	4.35271	4.28393	0.0170986	shorter	Potri.002G147100.v3.0
4350	Chr02	7944452	7944659	-	0.044726	7944541	7944490	186.13	194.409	0.0170203	shorter	Potri.002G108000.v3.0
22646	Chr16	4138926	4139190	-	0.354849	4138960	4138938	7.46178	5.71191	0.0170647	shorter	Potri.016G060000.v3.0
22917	Chr17	597347	597367	+	0.833333	597348	597367	1.65817	1.22398	0.0170986	shorter	Potri.017G008200.v3.0
8317	Chr05	19952499	19952647	+	0.442437	19952601	19952500	3.31635	4.28393	0.0171427	longer	Potri.005G182800.v3.0
4467	Chr02	10194497	10194731	-	0.182202	10194729	10194693	25.4944	26.9276	0.0171858	shorter	Potri.002G137400.v3.0
1334	Chr01	43761646	43761704	+	0.569135	43761704	43761647	4.55998	1.42798	0.017286	longer	Potri.001G412900.v3.0
8189	Chr05	12129642	12129767	+	0.220462	12129673	12129650	14.9236	13.4638	0.0173015	longer	Potri.005G142600.v3.0
5163	Chr03	12215361	12215393	+	0.0915636	12215380	12215364	23.0072	18.1557	0.0173965	longer	Potri.003G095400.v3.0
7661	Chr04	21762663	21762827	-	0.265061	21762732	21762664	9.5345	6.11991	0.0176655	shorter	Potri.004G209900.v3.0
12938	Chr08	10595491	10595798	+	0.241304	10595588	10595737	7.04724	4.89592	0.0179347	shorter	Potri.008G156500.v3.0
781	Chr01	25611003	25611144	+	0.179182	25611004	25611118	9.32723	14.6878	0.0179819	shorter	Potri.001G245500.v3.0
9620	Chr06	3966096	3966473	+	0.248662	3966189	3966175	10.3636	2.44796	0.0179999	longer	Potri.006G054200.v3.0
18152	Chr12	11948538	11948718	+	0.00683179	11948673	11948622	31.298	55.2832	0.0179862	longer	Potri.012G092500.v3.0
24466	Chr18	11980959	11981082	-	0.149491	11980986	11981071	26.7381	34.2715	0.0179811	longer	Potri.018G090700.v3.0
18202	Chr12	13112376	13112638	+	0.108532	13112570	13112413	10.3636	15.2998	0.0181179	longer	Potri.012G107500.v3.0
21766	Chr15	9827752	9827893	-	0.226818	9827837	9827893	15.3381	13.2598	0.0181183	longer	Potri.015G073800.v3.0
9411	Chr05	25179255	25179371	-	0.145562	25179306	25179257	13.2654	18.1557	0.0182004	shorter	Potri.005G248500.v3.0
9211	Chr05	21427749	21428197	-	0.140906	21427768	21427798	17.2036	20.6037	0.0182709	longer	Potri.005G198300.v3.0
16771	Chr10	20205467	20205620	-	0.327982	20205571	20205603	7.25451	6.11991	0.0183983	longer	Potri.010G214600.v3.0
2912	Chr01	46876046	46876740	-	0	46876681	46876582	5.38907	17.5437	0.0184479	shorter	Potri.001G437300.v3.0
2912	Chr01	46876046	46876740	-	0	46876681	46876582	5.38907	17.5437	0.0184479	shorter	Potri.001G437400.v3.0
21086	Chr15	852680	852715	+	0.296275	852681	852704	4.97452	7.75188	0.0184383	shorter	Potri.015G013000.v3.0
9550	Chr06	2166154	2166440	+	0.0615661	2166235	2166434	77.1051	83.2307	0.0185576	shorter	Potri.006G032000.v3.0
5569	Chr03	20885276	20885716	+	0.0165333	20885629	20885710	23.629	36.1074	0.0186403	shorter
2942	Chr01	48800812	48800830	-	0.551988	48800813	48800824	3.10908	1.83597	0.0187029	longer	Potri.001G452800.v3.0
21148	Chr15	3031652	3031926	+	0.0121951	3031849	3031694	54.7197	16.7277	0.0187471	longer	Potri.015G035000.v3.0
21148	Chr15	3031652	3031926	+	0.0121951	3031849	3031694	54.7197	16.7277	0.0187471	longer	Potri.015G035100.v3.0
8552	Chr05	24827716	24827893	+	0.206922	24827717	24827856	6.83997	4.69193	0.0187638	shorter	Potri.005G242500.v3.0
8479	Chr05	23465754	23465902	+	0.256242	23465757	23465844	13.0581	12.4438	0.0188856	shorter	Potri.005G224000.v3.0
7349	Chr04	9229453	9229609	-	0.227559	9229545	9229469	14.0945	15.0958	0.0189747	shorter	Potri.004G104900.v3.0
14567	Chr09	2503096	2503422	-	0.161108	2503195	2503172	32.9562	34.0675	0.0190909	shorter	Potri.009G014600.v3.0
289	Chr01	7659206	7659301	+	0.235037	7659291	7659209	17.2036	17.1357	0.0192655	longer	Potri.001G097400.v3.0
19107	Chr13	14189283	14189353	+	0.216558	14189329	14189308	12.8508	14.4838	0.0192314	longer	Potri.013G130300.v3.0
1680	Chr01	4250170	4250284	-	0.0702505	4250189	4250236	39.3816	60.7911	0.0194598	longer	Potri.001G056200.v3.0
7908	Chr05	3667835	3667857	+	0.149629	3667836	3667856	1.4509	5.71191	0.0195374	shorter	Potri.005G051100.v3.0
12302	Chr07	14412389	14412682	-	0.133865	14412542	14412582	45.5998	43.0433	0.0195787	longer	Potri.007G128200.v3.0
7217	Chr04	4781591	4781787	-	0.149445	4781594	4781730	11.3999	7.75188	0.0197248	longer	Potri.004G059600.v3.0
266	Chr01	7178301	7178429	+	0.0536381	7178421	7178321	13.0581	25.2956	0.0198044	longer	Potri.001G091300.v3.0
5657	Chr03	2754940	2755267	-	0.0395551	2754972	2754992	94.9305	77.1108	0.0198124	longer	Potri.003G023300.v3.0
3699	Chr02	14793385	14794165	+	0.156692	14794158	14793614	27.9817	29.3755	0.0198406	longer	Potri.002G187900.v3.0
21768	Chr15	9844615	9844947	-	0.103836	9844625	9844946	2.27999	5.09992	0.0199781	longer	Potri.015G074000.v3.0
16494	Chr10	14954736	14956328	-	0.113329	14955831	14954824	67.7779	69.1549	0.0204312	shorter	Potri.010G135700.v3.0
10386	Chr06	46823	46985	-	0.225678	46841	46828	8.49814	11.0158	0.0205136	shorter	Potri.006G000500.v3.0
21998	Chr16	137143	137324	+	0.0111554	137167	137232	71.5088	99.9585	0.0205006	shorter	Potri.016G002700.v3.0
18833	Chr13	3040306	3040582	+	0.076072	3040356	3040511	31.0908	38.7594	0.0205352	shorter	Potri.013G043000.v3.0
4955	Chr03	4469516	4469802	+	0.110007	4469701	4469517	12.4363	16.3197	0.0205881	longer	Potri.003G034900.v3.0
9065	Chr05	13857232	13857284	-	0.666667	13857234	13857281	1.86545	2.44796	0.0206863	longer	Potri.005G151200.v3.0
4378	Chr02	8660881	8661024	-	0.0757033	8660974	8660895	40.2107	31.2115	0.0208042	shorter	Potri.002G114900.v3.0
21682	Chr15	4074483	4074529	-	0.38443	4074507	4074485	5.18179	3.67194	0.0209631	shorter	Potri.015G043000.v3.0
22714	Chr16	6344817	6344875	-	0.0956928	6344873	6344856	28.3962	23.4596	0.0209677	shorter	Potri.016G082100.v3.0
14114	Chr09	5963631	5963750	+	0.50158	5963633	5963647	2.07272	5.30392	0.0210353	shorter	Potri.009G056600.v3.0
7005	Chr04	23067831	23068224	+	0.0241635	23068098	23068022	140.738	124.642	0.0212074	longer	Potri.004G224400.v3.0
9501	Chr06	979700	979973	+	0.0722034	979926	979703	45.5998	36.5154	0.0212251	longer	Potri.006G014400.v3.0
5134	Chr03	11503277	11503424	+	0.0302089	11503401	11503381	64.047	47.7353	0.0214622	longer	Potri.003G087600.v3.0
8634	Chr05	770853	770986	-	0.232936	770876	770947	7.25451	5.09992	0.0214691	longer	Potri.005G010300.v3.0
10355	Chr06	26876584	26876708	+	0.332887	26876691	26876708	9.11996	7.34389	0.0214679	shorter	Potri.006G266900.v3.0
623	Chr01	17475296	17475515	+	0.217763	17475321	17475298	7.25451	3.67194	0.0215657	longer	Potri.001G192000.v3.0
15498	Chr10	13783662	13783722	+	0.237431	13783664	13783722	15.9599	15.2998	0.0215671	shorter	Potri.010G121000.v3.0
15788	Chr10	19068825	19069057	+	0.20292	19068969	19069054	21.7635	18.9717	0.0217187	shorter	Potri.010G198000.v3.0
19029	Chr13	11694212	11694301	+	0.428571	11694288	11694301	14.0945	1.42798	0.0218098	shorter	Potri.013G103300.v3.0
9228	Chr05	21677155	21677382	-	0.116347	21677349	21677271	10.1563	6.7319	0.0219275	shorter	Potri.005G201400.v3.0
11088	Chr06	20383006	20383103	-	0.381583	20383007	20383103	4.97452	5.50792	0.0219892	longer	Potri.006G189000.v3.0
17046	Chr11	4762187	4762304	+	0.104883	4762248	4762190	16.9963	22.6437	0.0220276	longer
468	Chr01	12134396	12134910	+	0.575943	12134397	12134438	1.4509	2.65196	0.0221936	shorter	Potri.001G148500.v3.0
17394	Chr11	387854	387880	-	0.421275	387880	387863	4.97452	5.09992	0.0223711	shorter	Potri.011G004800.v3.0
18463	Chr12	6741701	6741781	-	0.49398	6741773	6741702	3.52362	3.26395	0.0223769	shorter	Potri.012G062100.v3.0
25887	scaffold_95	61523	61555	+	0.541076	61538	61555	2.9018	2.24397	0.0223743	shorter	Potri.T084600.v3.0
25707	scaffold_42	275220	275246	-	0.833333	275234	275221	1.4509	1.22398	0.0225046	shorter	Potri.T046100.v3.0
96	Chr01	2322193	2322236	+	0.327388	2322203	2322224	6.6327	5.50792	0.0226155	shorter	Potri.001G031500.v3.0
16721	Chr10	19460716	19460774	-	0.129097	19460717	19460755	3.73089	1.42798	0.0226668	longer	Potri.010G203000.v3.0
25354	scaffold_109	81227	81351	-	0.184133	81346	81291	13.0581	14.8918	0.0227794	shorter	Potri.T089300.v3.0
3547	Chr02	10655021	10655194	+	0.0464689	10655154	10655189	12.0218	16.7277	0.0228776	shorter	Potri.002G143300.v3.0
16455	Chr10	14217319	14217438	-	0.0646971	14217357	14217397	94.7232	84.4547	0.0229413	longer	Potri.010G126200.v3.0
5488	Chr03	18754362	18754780	+	0.340575	18754767	18754482	4.97452	5.91591	0.0229887	longer	Potri.003G180300.v3.0
9699	Chr06	5589644	5589894	+	0.375	5589879	5589717	1.65817	4.07994	0.0230258	longer	Potri.006G074700.v3.0
11590	Chr07	4963930	4963967	+	0.384875	4963958	4963944	3.31635	4.07994	0.0234872	longer	Potri.007G050700.v3.0
20360	Chr14	15208557	15208618	+	0.240492	15208613	15208573	2.69453	4.89592	0.0237052	longer	Potri.014G180800.v3.0
3652	Chr02	13193599	13193929	+	0.25214	13193822	13193605	10.9854	11.8318	0.0239168	longer	Potri.002G172900.v3.0
3652	Chr02	13193599	13193929	+	0.25214	13193822	13193605	10.9854	11.8318	0.0239168	longer	Potri.002G173000.v3.0
6388	Chr04	2088174	2088492	+	0.202721	2088342	2088175	20.9344	8.97586	0.0239525	longer	Potri.004G028800.v3.0
16214	Chr10	9120773	9121034	-	0.00755428	9120787	9120968	61.767	25.7036	0.0241262	longer	Potri.010G063500.v3.0
24342	Chr18	4566677	4566767	-	0.0984729	4566728	4566746	60.9379	52.6312	0.0241	longer	Potri.018G048100.v3.0
25472	scaffold_178	29467	29498	-	0.327982	29469	29498	4.76725	1.83597	0.0240542	longer	Potri.T112900.v3.0
10814	Chr06	8831374	8831812	-	0.086782	8831378	8831572	36.2726	18.7677	0.0242921	longer	Potri.006G113400.v3.0
3265	Chr02	4435396	4435546	+	0.281128	4435447	4435545	10.5709	9.99585	0.024401	shorter	Potri.002G065500.v3.0
4724	Chr02	20327964	20328076	-	0.666667	20328076	20327965	2.27999	1.83597	0.0245546	shorter
25313	Chr19	15448809	15448964	-	0.50632	15448964	15448827	2.07272	2.85596	0.0244962	shorter	Potri.019G128000.v3.0
11445	Chr07	660429	660644	+	0.238062	660643	660431	2.69453	6.11991	0.0246426	longer	Potri.007G008300.v3.0
11445	Chr07	660429	660644	+	0.238062	660643	660431	2.69453	6.11991	0.0246426	longer	Potri.007G008400.v3.0
6236	Chr03	19944571	19944604	-	0.537227	19944581	19944595	3.31635	2.65196	0.0249271	longer	Potri.003G196600.v3.0
6522	Chr04	5751966	5752024	+	0.2579	5752016	5752001	3.31635	5.71191	0.0248111	longer	Potri.004G069300.v3.0
3336	Chr02	5918342	5918615	+	0.0216384	5918349	5918498	20.5199	38.3514	0.0250034	shorter	Potri.002G084400.v3.0
9960	Chr06	12703328	12703468	+	0.111111	12703346	12703336	19.6908	7.34389	0.0251699	longer	Potri.006G147700.v3.0
867	Chr01	27721764	27722043	+	0.419398	27722035	27721768	2.69453	1.42798	0.0255174	longer	Potri.001G269700.v3.0
23950	Chr18	9388601	9388708	+	0.241438	9388708	9388651	12.8508	12.2398	0.0257075	longer	Potri.018G072400.v3.0
22234	Chr16	6057159	6057312	+	0.167207	6057226	6057204	16.9963	18.9717	0.0257761	longer	Potri.016G079200.v3.0
8775	Chr05	4771528	4771629	-	0.0625	4771532	4771629	3.31635	6.3239	0.0259882	longer	Potri.005G066200.v3.0
16556	Chr10	16155845	16155975	-	0.128107	16155954	16155942	40.8325	49.5712	0.0259298	shorter	Potri.010G153900.v3.0
12212	Chr07	12652442	12652876	-	0.245619	12652443	12652876	4.35271	6.7319	0.0260462	longer	Potri.007G101200.v3.0
2524	Chr01	32166262	32166315	-	0	32166271	32166314	11.1927	3.46795	0.0261213	longer	Potri.001G316300.v3.0
2876	Chr01	44233540	44233587	-	0.256583	44233587	44233549	2.48726	5.09992	0.0263659	shorter	Potri.001G417300.v3.0
21463	Chr15	13569992	13570485	+	0.330658	13570052	13569994	7.87633	7.34389	0.0264097	longer	Potri.015G121300.v3.0
23466	Chr17	6316789	6316923	-	0.205869	6316804	6316852	7.25451	10.6078	0.026529	longer	Potri.017G065500.v3.0
25797	scaffold_645	17534	17794	-	0.0518634	17728	17752	16.9963	30.5995	0.0266641	longer	Potri.T156000.v3.0
8430	Chr05	22623942	22624100	+	0.242275	22624070	22623989	13.2654	13.6678	0.0267071	longer	Potri.005G213000.v3.0
17942	Chr12	3263824	3264023	+	0.100229	3264008	3263942	45.1852	41.4114	0.0266985	longer	Potri.012G036500.v3.0
21232	Chr15	7828773	7828981	+	0.348585	7828976	7828780	5.38907	6.93589	0.026925	longer	Potri.015G057100.v3.0
12630	Chr08	4746693	4746750	+	0.333333	4746697	4746750	1.86545	4.07994	0.0270022	shorter	Potri.008G076300.v3.0
629	Chr01	17759072	17759167	+	0.03125	17759104	17759076	19.8981	43.4513	0.0270569	longer	Potri.001G194000.v3.0
19506	Chr13	9897155	9897264	-	0.195238	9897177	9897218	21.9708	22.2357	0.0270387	longer	Potri.013G092900.v3.0
6230	Chr03	19843624	19844208	-	0.0366812	19844207	19843657	6.6327	14.4838	0.0272424	shorter	Potri.003G195300.v3.0
22823	Chr16	12300445	12300618	-	0.205417	12300446	12300564	7.25451	10.8118	0.0273045	longer	Potri.016G117500.v3.0
19264	Chr13	1126915	1126937	-	0.370818	1126916	1126928	2.27999	3.87594	0.02735	longer	Potri.013G017300.v3.0
21357	Chr15	11124415	11124608	+	0.450167	11124475	11124419	3.73089	2.24397	0.0273677	longer	Potri.015G088900.v3.0
13112	Chr08	14813902	14814128	+	0.124129	14814128	14814043	18.6545	15.2998	0.0275069	longer	Potri.008G204900.v3.0
19048	Chr13	12173747	12173894	+	0.502633	12173887	12173751	1.24363	2.85596	0.0275275	longer	Potri.013G108100.v3.0
5003	Chr03	7672175	7672380	+	0.310158	7672280	7672176	8.0836	7.13989	0.0276504	longer	Potri.003G051700.v3.0
7085	Chr04	1220477	1220597	-	0.377633	1220593	1220478	4.97452	5.91591	0.0276542	shorter	Potri.004G018700.v3.0
24048	Chr18	12853113	12853260	+	0.143463	12853254	12853231	20.9344	23.6636	0.0276371	longer	Potri.018G100700.v3.0
1802	Chr01	7120451	7120486	-	0.40948	7120474	7120486	1.03636	2.65196	0.0278657	longer	Potri.001G090500.v3.0
1285	Chr01	41383755	41383853	+	0.231261	41383830	41383843	10.1563	11.6278	0.0279746	shorter	Potri.001G394500.v3.0
2011	Chr01	12338697	12338832	-	0.234666	12338759	12338830	14.509	14.8918	0.0279717	longer	Potri.001G149800.v3.0
17307	Chr11	16680608	16681077	+	0.125499	16681017	16681056	22.5926	26.9276	0.0282163	shorter	Potri.011G147400.v3.0
14937	Chr09	9767287	9767337	-	0.121187	9767319	9767332	54.5125	53.8552	0.0285528	longer	Potri.009G115500.v3.0
19367	Chr13	3174900	3175041	-	0.4079	3175041	3174909	2.07272	3.26395	0.0285833	shorter	Potri.013G044900.v3.0
5239	Chr03	13775999	13776074	+	0.339917	13776073	13776000	2.48726	4.48793	0.0287197	longer	Potri.003G114200.v3.0
11128	Chr06	21744984	21744999	-	0.596789	21744985	21744999	3.52362	1.01998	0.0286737	longer	Potri.006G202600.v3.0
17354	Chr11	18101458	18101723	+	0.166641	18101664	18101711	24.4581	25.9076	0.0287218	shorter	Potri.011G163900.v3.0
13033	Chr08	12367093	12367339	+	0.220379	12367275	12367103	16.1672	17.1357	0.028827	longer	Potri.008G181300.v3.0
16273	Chr10	10762222	10762292	-	0.244672	10762275	10762285	14.3018	13.2598	0.02898	longer	Potri.010G081400.v3.0
7455	Chr04	16819151	16819283	-	0.0417562	16819253	16819282	39.7962	28.7636	0.0290225	longer	Potri.004G144800.v3.0
8678	Chr05	2125298	2125323	-	0.149456	2125299	2125321	8.91269	11.6278	0.0291015	longer	Potri.005G028900.v3.0
2162	Chr01	19011893	19012027	-	0.131862	19011963	19011916	19.4835	24.4796	0.029271	shorter	Potri.001G197400.v3.0
22178	Chr16	4167937	4168173	+	0.199144	4168143	4167938	21.5563	21.6237	0.0294133	longer	Potri.016G060200.v3.0
1001	Chr01	31055724	31056552	+	0.241947	31056540	31055725	12.6436	9.17986	0.029571	longer	Potri.001G307600.v3.0
25556	scaffold_241	63233	63312	+	0.0479933	63287	63267	18.8617	8.15987	0.0296608	longer	Potri.T130000.v3.0
2253	Chr01	23994158	23994207	-	0.447248	23994159	23994203	3.10908	2.24397	0.0297682	longer	Potri.001G227800.v3.0
19713	Chr13	15937956	15938056	-	0.175981	15937980	15937959	11.6072	8.97586	0.0297583	shorter	Potri.013G156900.v3.0
4002	Chr02	703823	704028	-	0.00873362	703921	703942	164.574	93.4306	0.0298373	longer	Potri.002G012000.v3.0
22833	Chr16	12470126	12470328	-	0.169392	12470128	12470203	10.1563	13.8718	0.0299369	longer	Potri.016G119900.v3.0
2407	Chr01	28078127	28078281	-	0.252871	28078207	28078239	9.32723	10.1998	0.029984	longer	Potri.001G274400.v3.0
12153	Chr07	10442686	10442877	-	0.0310265	10442767	10442870	43.1125	18.5637	0.0301703	longer	Potri.007G080600.v3.0
21298	Chr15	9889162	9889375	+	0	9889268	9889249	277.951	4.89592	0.0301216	longer	Potri.015G074200.v3.0
21709	Chr15	7698604	7698648	-	0.258386	7698605	7698617	8.91269	11.4238	0.0301865	longer	Potri.015G056400.v3.0
3278	Chr02	4731856	4732030	+	0.051422	4732001	4731888	20.7272	31.8235	0.0306902	longer	Potri.002G069200.v3.0
5678	Chr03	4086002	4086116	-	0.0678762	4086067	4086085	167.476	170.133	0.0308173	longer	Potri.003G032800.v3.0
7184	Chr04	3845189	3845473	-	0.15314	3845235	3845249	13.0581	15.2998	0.0306811	longer	Potri.004G049400.v3.0
23510	Chr17	9215081	9215383	-	0.2739	9215082	9215378	10.5709	10.1998	0.0308332	longer	Potri.017G079100.v3.0
4856	Chr02	24451051	24451593	-	0.0188394	24451544	24451521	28.3962	21.0117	0.0311264	shorter	Potri.002G255400.v3.0
11693	Chr07	10617823	10617982	+	0.102386	10617938	10617829	8.70541	14.4838	0.0312744	longer	Potri.007G082000.v3.0
3766	Chr02	16886621	16886847	+	0.288887	16886846	16886632	9.32723	8.97586	0.0313971	longer	Potri.002G205600.v3.0
17661	Chr11	12903495	12903587	-	0.288724	12903583	12903551	8.70541	9.38386	0.0315091	shorter	Potri.011G105700.v3.0
3537	Chr02	10437672	10437827	+	0	10437755	10437774	64.2542	105.466	0.0316069	shorter	Potri.002G140400.v3.0
2935	Chr01	48540093	48540346	-	0	48540106	48540319	21.5563	5.71191	0.0318474	longer	Potri.001G451300.v3.0
19607	Chr13	13947986	13948086	-	0.149064	13947993	13948068	5.80361	10.4038	0.0319767	longer	Potri.013G127000.v3.0
22881	Chr16	14103481	14103530	-	0.275093	14103483	14103504	6.21815	7.34389	0.0319293	longer	Potri.016G138600.v3.0
3121	Chr02	1890285	1890433	+	0.320152	1890303	1890433	6.01088	6.5279	0.0320879	shorter	Potri.002G028900.v3.0
24674	Chr19	352960	353032	+	0.179123	353029	352974	18.8617	21.6237	0.0321548	longer	Potri.019G003100.v3.0
15708	Chr10	17882933	17883541	+	0.00037619	17883497	17883533	8.70541	13.4638	0.032255	shorter	Potri.010G180300.v3.0
21133	Chr15	2374549	2374683	+	0.179644	2374609	2374677	9.74177	7.54788	0.0322741	shorter	Potri.015G029300.v3.0
25627	scaffold_291	16820	16833	-	0.192776	16821	16833	7.46178	4.07994	0.0326751	longer	Potri.T136600.v3.0
21464	Chr15	13571185	13571315	+	0.3079	13571198	13571315	6.21815	6.93589	0.0330114	shorter
13195	Chr08	892434	892609	-	0.0034792	892514	892455	72.7524	100.366	0.0331192	shorter	Potri.008G016800.v3.0
576	Chr01	14869183	14869285	+	0.078659	14869255	14869244	53.8907	42.8393	0.0332606	longer	Potri.001G175200.v3.0
13843	Chr08	14049405	14049497	-	0.201467	14049406	14049476	7.46178	9.99585	0.0333496	longer	Potri.008G200200.v3.0
13860	Chr08	14854317	14854371	-	0.234622	14854337	14854363	13.2654	16.5237	0.0334414	longer	Potri.008G205300.v3.0
14968	Chr09	10299063	10299347	-	0.103183	10299170	10299202	21.1417	16.5237	0.0335388	longer	Potri.009G123800.v3.0
21466	Chr15	13632666	13632817	+	0.0114669	13632771	13632689	54.5125	69.7669	0.033663	longer	Potri.015G122400.v3.0
9921	Chr06	11251195	11251328	+	0.149123	11251252	11251327	25.2872	23.4596	0.0340765	shorter	Potri.006G136400.v3.0
11211	Chr06	23828925	23829766	-	0.15536	23829181	23829195	9.74177	3.87594	0.0344138	longer	Potri.006G226800.v3.0
13088	Chr08	13994084	13994149	+	0.553772	13994123	13994134	3.10908	1.83597	0.0348446	shorter	Potri.008G199300.v3.0
4529	Chr02	11810352	11810559	-	0.314863	11810559	11810392	6.42542	5.09992	0.0352792	shorter	Potri.002G157200.v3.0
5620	Chr03	359207	359364	-	0.207743	359287	359209	10.9854	6.7319	0.035305	shorter	Potri.003G003900.v3.0
2576	Chr01	33569923	33570108	-	0.0376	33570091	33569949	7.25451	13.4638	0.0354036	shorter	Potri.001G332300.v3.0
6457	Chr04	3841855	3841909	+	0.714286	3841895	3841863	1.4509	1.83597	0.0359827	longer	Potri.004G049300.v3.0
16432	Chr10	13670950	13671083	-	0.132646	13671082	13670997	9.94904	7.34389	0.0359827	shorter	Potri.010G119600.v3.0
10995	Chr06	13924805	13924982	-	0.361657	13924807	13924981	2.9018	4.89592	0.0362657	longer	Potri.006G154800.v3.0
6137	Chr03	17486868	17486960	-	0.167972	17486960	17486936	6.6327	3.46795	0.0364966	shorter	Potri.003G164300.v3.0
11930	Chr07	1157794	1157880	-	0.105722	1157877	1157849	22.5926	15.0958	0.0364921	shorter	Potri.007G015600.v3.0
6585	Chr04	7264005	7264980	+	1	7264105	7264590	0.829087	0.815987	0.0366311	shorter	Potri.004G086800.v3.0
18730	Chr13	430598	430652	+	0.0299051	430639	430621	65.9124	47.5313	0.0371902	longer	Potri.013G006600.v3.0
14040	Chr09	4618354	4618374	+	0.50395	4618374	4618360	1.65817	3.05995	0.0378178	longer	Potri.009G037300.v3.0
8598	Chr05	25676990	25677514	+	0.306457	25677087	25676991	9.94904	5.30392	0.0378569	longer	Potri.005G257100.v3.0
21445	Chr15	12841008	12841103	+	0.00568297	12841037	12841065	95.7596	77.7228	0.0379458	shorter	Potri.015G113000.v3.0
13946	Chr09	2003605	2003785	+	0.295419	2003606	2003785	6.42542	7.54788	0.0381094	shorter	Potri.009G011000.v3.0
1865	Chr01	8939285	8939368	-	0.0166771	8939331	8939350	83.7378	48.1433	0.0382308	longer	Potri.001G112200.v3.0
15860	Chr10	20377208	20377356	+	0.178267	20377337	20377309	24.4581	23.6636	0.0381641	longer	Potri.010G216900.v3.0
22684	Chr16	5212474	5212571	-	0.0849647	5212487	5212555	13.2654	9.17986	0.0382763	longer	Potri.016G070900.v3.0
5615	Chr03	202975	203412	-	0.235362	202976	203390	13.2654	14.6878	0.0386525	longer	Potri.003G001400.v3.0
9805	Chr06	7935606	7935678	+	0.341242	7935678	7935638	6.83997	6.5279	0.0386665	longer	Potri.006G102500.v3.0
8734	Chr05	3722228	3722413	-	0.0617463	3722308	3722385	16.9963	23.4596	0.0389012	longer	Potri.005G052000.v3.0
10014	Chr06	17130372	17130395	+	0.543995	17130374	17130394	2.9018	2.24397	0.0392106	shorter	Potri.006G166800.v3.0
3315	Chr02	5576193	5576492	+	0.451627	5576194	5576480	3.93816	2.24397	0.0392814	shorter	Potri.002G080300.v3.0
11243	Chr06	24456814	24456842	-	0.451627	24456819	24456842	3.93816	2.24397	0.0392814	longer	Potri.006G235100.v3.0
1193	Chr01	37373410	37373722	+	0.0739204	37373603	37373647	52.2325	46.3073	0.0393603	shorter	Potri.001G361600.v3.0
19469	Chr13	6733368	6733654	-	0.304256	6733371	6733392	6.83997	5.91591	0.0397001	longer	Potri.013G077800.v3.0
3077	Chr02	1048774	1049066	+	0.201835	1048832	1048793	17.4108	15.9118	0.0401929	longer	Potri.002G018100.v3.0
7649	Chr04	21509386	21509626	-	0.215941	21509591	21509558	14.7163	15.5038	0.0401519	shorter	Potri.004G206200.v3.0
6514	Chr04	5603097	5603282	+	0.220975	5603098	5603147	13.4727	14.2798	0.0403207	shorter	Potri.004G067000.v3.0
20087	Chr14	8386361	8386740	+	0.0167787	8386625	8386596	192.141	152.59	0.040364	longer	Potri.014G106400.v3.0
4468	Chr02	10215617	10215869	-	0.102814	10215618	10215855	36.8944	30.5995	0.0408264	longer	Potri.002G137700.v3.0
6011	Chr03	14620432	14620592	-	0.182342	14620437	14620571	9.32723	13.4638	0.040793	longer	Potri.003G125000.v3.0
7584	Chr04	20293940	20294037	-	0.0337462	20294021	20294002	24.6653	43.8593	0.0408014	shorter	Potri.004G187800.v3.0
11005	Chr06	15065859	15065882	-	0.316514	15065862	15065876	7.66905	7.54788	0.0408131	longer	Potri.006G159700.v3.0
11392	Chr06	27540678	27540736	-	0.215866	27540701	27540711	14.509	16.5237	0.0405088	longer	Potri.006G275500.v3.0
15092	Chr09	12384711	12384745	-	0.0354515	12384745	12384723	13.8872	9.38386	0.0409017	shorter	Potri.009G160500.v3.0
19441	Chr13	5721485	5721687	-	0.165571	5721498	5721674	15.7527	10.8118	0.0406721	longer	Potri.013G069600.v3.0
1179	Chr01	36686913	36687271	+	0.115496	36686964	36686930	40.2107	42.4313	0.0410612	longer	Potri.001G357700.v3.0
9980	Chr06	13716395	13716590	+	0.0429496	13716557	13716482	69.8506	77.9268	0.0411394	longer	Potri.006G153700.v3.0
22152	Chr16	3553582	3553843	+	0.05699	3553770	3553740	34.6144	21.4197	0.0418153	longer	Potri.016G054600.v3.0
16788	Chr10	20511790	20511883	-	0.267984	20511857	20511882	9.74177	8.97586	0.0419541	longer	Potri.010G219700.v3.0
25696	scaffold_41	135076	135101	-	0.40158	135077	135101	2.07272	5.09992	0.0420154	longer	Potri.T043800.v3.0
18519	Chr12	10909170	10909212	-	0.460291	10909208	10909171	2.27999	3.05995	0.0421101	shorter	Potri.012G082200.v3.0
16648	Chr10	18018105	18018155	-	0.496789	18018107	18018139	3.10908	2.03997	0.0424174	longer	Potri.010G182500.v3.0
24520	Chr18	13209954	13210160	-	0.0590536	13210078	13210052	84.9814	94.8585	0.0423764	shorter	Potri.018G105100.v3.0
4067	Chr02	1813334	1813477	-	0.0920611	1813400	1813476	32.5417	36.3114	0.0424969	longer	Potri.002G028200.v3.0
15455	Chr10	12638642	12638909	+	0.0150182	12638811	12638754	30.8835	23.4596	0.0426628	longer	Potri.010G106300.v3.0
12822	Chr08	8445327	8445563	+	0.0192308	8445560	8445478	63.0106	42.4313	0.0428252	longer	Potri.008G129200.v3.0
3103	Chr02	1444930	1445005	+	0.350408	1444931	1444975	5.38907	5.91591	0.0431913	shorter	Potri.002G023900.v3.0
17792	Chr11	16622884	16622957	-	0.0689956	16622885	16622956	9.5345	16.7277	0.0432659	longer	Potri.011G146700.v3.0
12654	Chr08	5349435	5349611	+	0.395033	5349537	5349437	3.73089	4.28393	0.0434596	longer	Potri.008G085100.v3.0
12654	Chr08	5349435	5349611	+	0.395033	5349537	5349437	3.73089	4.28393	0.0434596	longer	Potri.008G085200.v3.0
3262	Chr02	4375769	4375876	+	0.10347	4375865	4375842	25.4944	30.1915	0.0437048	longer	Potri.002G064900.v3.0
2309	Chr01	25352723	25352796	-	0.277305	25352795	25352724	5.59634	4.28393	0.0438505	shorter	Potri.001G242300.v3.0
20191	Chr14	10271944	10271977	+	0.5	10271963	10271976	3.73089	2.03997	0.0442467	shorter	Potri.014G134900.v3.0
7925	Chr05	4035010	4035027	+	0.381912	4035027	4035015	3.31635	4.07994	0.0446169	longer	Potri.005G057500.v3.0
10994	Chr06	13741457	13741628	-	0.126019	13741626	13741557	43.1125	43.6553	0.0446323	shorter	Potri.006G153900.v3.0
8664	Chr05	1871542	1871578	-	0.43449	1871556	1871578	3.93816	3.26395	0.0451805	longer	Potri.005G025300.v3.0
12417	Chr08	924335	924390	+	0.283225	924381	924352	6.6327	8.56787	0.0452936	longer	Potri.008G017400.v3.0
21316	Chr15	10360636	10360798	+	0.290154	10360639	10360764	8.0836	8.36387	0.0461383	shorter	Potri.015G078500.v3.0
3395	Chr02	7134238	7134527	+	0.162528	7134468	7134309	10.3636	19.9917	0.0464581	longer	Potri.002G099000.v3.0
5298	Chr03	15425996	15426083	+	0.364424	15425999	15426064	5.18179	5.50792	0.0464053	shorter	Potri.003G135000.v3.0
979	Chr01	30492426	30492670	+	0.0113097	30492640	30492521	40.418	92.6146	0.0466388	longer	Potri.001G300900.v3.0
13591	Chr08	8305618	8305638	-	0.6693	8305619	8305638	1.24363	1.83597	0.0467743	longer	Potri.008G127400.v3.0
17435	Chr11	1820821	1821281	-	0.343867	1820955	1820878	0.621815	3.05995	0.0467743	shorter	Potri.011G021400.v3.0
18707	Chr13	109040	109229	+	0.0465742	109102	109186	326.66	328.435	0.0465955	shorter	Potri.013G001600.v3.0
10296	Chr06	25572782	25573068	+	0.213899	25572907	25572874	15.9599	15.7078	0.0468824	longer	Potri.006G248900.v3.0
16514	Chr10	15343528	15344271	-	0.177099	15343665	15344183	19.8981	18.9717	0.0469802	longer	Potri.010G142100.v3.0
21920	Chr15	13878004	13878063	-	0.505925	13878054	13878012	1.65817	2.44796	0.0470349	shorter	Potri.015G125700.v3.0
10120	Chr06	21782876	21782942	+	0.260929	21782922	21782901	8.91269	6.93589	0.0473663	longer	Potri.006G202900.v3.0
14791	Chr09	7229034	7229048	-	0.75395	7229035	7229048	0.829087	1.42798	0.0474952	longer	Potri.009G074100.v3.0
17044	Chr11	4688001	4688301	+	0.183002	4688195	4688006	20.7272	21.6237	0.0472839	longer	Potri.011G053800.v3.0
18352	Chr12	1642572	1642606	-	0.302422	1642584	1642594	7.66905	7.95588	0.0473952	longer	Potri.012G017500.v3.0
5590	Chr03	21370472	21370628	+	0.0670178	21370476	21370627	9.32723	18.5637	0.0476854	shorter	Potri.003G217000.v3.0
16551	Chr10	16079560	16079794	-	0.107143	16079622	16079587	5.80361	8.56787	0.0478253	shorter	Potri.010G153100.v3.0
16663	Chr10	18343386	18343506	-	0.421933	18343393	18343506	2.48726	3.46795	0.0481205	longer	Potri.010G187500.v3.0
7314	Chr04	7807961	7808036	-	0.319703	7808017	7807964	7.25451	7.34389	0.0483932	shorter	Potri.004G092400.v3.0
17951	Chr12	3461322	3461670	+	0.231821	3461329	3461358	13.6799	13.8718	0.0483425	shorter
11245	Chr06	24507821	24508364	-	0.0295089	24508203	24508216	56.5852	33.4555	0.0485596	longer	Potri.006G235800.v3.0
18290	Chr12	15350810	15351149	+	0.081754	15350876	15351123	14.7163	9.17986	0.0485859	shorter	Potri.012G138900.v3.0
11414	Chr07	35948	36008	+	0.2418	35986	35953	3.52362	6.11991	0.0487235	longer	Potri.007G000300.v3.0
19297	Chr13	1681478	1681550	-	0.262386	1681511	1681480	4.76725	3.05995	0.0488279	shorter	Potri.013G025800.v3.0
19194	Chr13	16171780	16171906	+	0.00373694	16171869	16171890	475.274	609.747	0.0494357	shorter	Potri.013G159600.v3.0
4331	Chr02	7590954	7591129	-	0.0483268	7591056	7591039	46.2216	37.7394	0.0497261	shorter	Potri.002G104700.v3.0
9474	Chr06	359485	359555	+	0.383538	359486	359555	4.35271	3.67194	0.0497673	shorter	Potri.006G005100.v3.0
9474	Chr06	359485	359555	+	0.383538	359486	359555	4.35271	3.67194	0.0497673	shorter	Potri.006G005200.v3.0
12522	Chr08	2691411	2691430	+	0.366509	2691412	2691423	2.27999	6.11991	0.0499347	shorter	Potri.008G046100.v3.0
15913	Chr10	21374750	21374770	+	0.501129	21374770	21374752	2.9018	3.05995	0.049944	longer	Potri.010G232500.v3.0
10560	Chr06	3648921	3649057	-	0.208427	3649052	3648923	3.10908	5.50792	0.050264	shorter	Potri.006G050400.v3.0
4870	Chr02	24950428	24950575	-	0.122963	24950559	24950527	42.9053	42.0234	0.0504123	shorter	Potri.002G261000.v3.0
8506	Chr05	23999707	23999844	+	0.461315	23999711	23999839	3.31635	3.05995	0.0504533	shorter	Potri.005G231300.v3.0
16438	Chr10	13744251	13745126	-	0.141099	13744691	13744677	23.2144	21.6237	0.0504831	shorter	Potri.010G120700.v3.0
3887	Chr02	23653989	23654162	+	0.0168709	23654002	23654020	55.5488	68.7469	0.0506659	shorter	Potri.002G244700.v3.0
12237	Chr07	13152406	13152487	-	0.491973	13152409	13152474	2.07272	1.22398	0.050698	longer	Potri.007G107900.v3.0
1224	Chr01	38609496	38609734	+	0.0514474	38609734	38609531	20.9344	11.8318	0.0507659	longer	Potri.001G372100.v3.0
24218	Chr18	293097	293229	-	0.15553	293229	293114	4.14544	7.54788	0.0512338	shorter	Potri.018G004000.v3.0
17662	Chr11	12972705	12972894	-	0.116414	12972785	12972886	37.9307	31.0075	0.0513256	longer	Potri.011G106600.v3.0
24685	Chr19	1445987	1446005	+	0.455364	1446002	1445988	3.10908	2.65196	0.0513098	longer	Potri.019G012300.v3.0
10335	Chr06	26528206	26528385	+	0.196331	26528345	26528367	9.94904	7.13989	0.0515751	shorter	Potri.006G262100.v3.0
16230	Chr10	9479721	9479759	-	0.292486	9479751	9479741	1.4509	4.69193	0.051526	shorter	Potri.010G067800.v3.0
19383	Chr13	3592487	3592654	-	0.0848231	3592489	3592642	5.38907	9.58785	0.0514999	longer	Potri.013G049300.v3.0
15702	Chr10	17712745	17712839	+	0.351015	17712752	17712774	5.38907	5.71191	0.0517713	shorter	Potri.010G177700.v3.0
13392	Chr08	4276010	4276096	-	0.269751	4276016	4276072	5.18179	3.67194	0.0518191	longer	Potri.008G069700.v3.0
6185	Chr03	18659755	18659853	-	0.40158	18659771	18659836	4.14544	4.69193	0.0519735	longer	Potri.003G178900.v3.0
12791	Chr08	7822043	7823044	+	0.0289502	7822145	7822220	117.938	106.894	0.0525327	shorter	Potri.008G120400.v3.0
2630	Chr01	34996217	34996666	-	0.108027	34996633	34996663	28.8108	32.0275	0.0527017	longer	Potri.001G344600.v3.0
639	Chr01	19225696	19225799	+	0.207505	19225697	19225729	8.29087	9.99585	0.0528127	shorter	Potri.001G198700.v3.0
2216	Chr01	21862561	21862730	-	0.173734	21862568	21862611	23.2144	23.6636	0.0528152	longer	Potri.001G215800.v3.0
1107	Chr01	34196427	34196563	+	0.154981	34196540	34196467	14.9236	11.4238	0.0529678	longer	Potri.001G338200.v3.0
10087	Chr06	20938242	20938279	+	0.0258105	20938278	20938262	23.0072	15.2998	0.0529019	longer	Potri.006G194200.v3.0
11768	Chr07	13150692	13151038	+	0.119163	13151034	13150748	23.629	28.1516	0.053095	longer	Potri.007G107800.v3.0
16140	Chr10	7568407	7568679	-	0.180373	7568408	7568435	15.3381	17.3397	0.0531153	longer	Potri.010G044700.v3.0
15640	Chr10	16682024	16682203	+	0.154515	16682152	16682197	17.2036	11.6278	0.0531807	shorter	Potri.010G161500.v3.0
25090	Chr19	5418550	5418571	-	0.596789	5418551	5418571	2.48726	1.01998	0.0532711	longer
11911	Chr07	812428	812521	-	0.113914	812429	812520	5.80361	11.0158	0.0533359	longer	Potri.007G010600.v3.0
10918	Chr06	11042852	11043193	-	0.0950938	11042891	11042902	54.5125	46.9193	0.0534013	longer	Potri.006G134200.v3.0
19975	Chr14	6129294	6129384	+	0.318284	6129317	6129331	3.93816	6.93589	0.0534699	shorter	Potri.014G075600.v3.0
3837	Chr02	22275082	22275164	+	0.217107	22275124	22275139	11.6072	13.6678	0.0535438	shorter	Potri.002G231000.v3.0
16777	Chr10	20275466	20275534	-	0.0579193	20275505	20275518	44.5634	38.7594	0.0537212	longer	Potri.010G215700.v3.0
23829	Chr18	2654837	2654955	+	0.23444	2654941	2654861	7.25451	8.97586	0.0537792	longer	Potri.018G033300.v3.0
6493	Chr04	5128221	5128326	+	0.571429	5128226	5128326	5.38907	1.42798	0.0545518	shorter	Potri.004G061900.v3.0
9281	Chr05	22630882	22630943	-	0.206004	22630883	22630941	10.3636	12.0358	0.0545339	longer	Potri.005G213200.v3.0
16424	Chr10	13504720	13504946	-	0.0488622	13504746	13504941	30.0544	20.8077	0.054539	longer	Potri.010G117500.v3.0
14041	Chr09	4644769	4644791	+	0.341233	4644791	4644771	2.48726	3.67194	0.0546463	longer
8953	Chr05	8872118	8872649	-	0.0155623	8872296	8872154	67.9851	52.2232	0.0547746	shorter	Potri.005G114800.v3.0
3593	Chr02	11762698	11762749	+	0.457418	11762743	11762705	2.27999	3.46795	0.0549771	longer	Potri.002G156300.v3.0
19749	Chr14	690879	691368	+	0.0909051	691360	690880	12.229	17.3397	0.0550362	longer	Potri.014G006100.v3.0
16286	Chr10	10950651	10950760	-	0.053476	10950701	10950759	20.7272	29.1716	0.055273	longer	Potri.010G083400.v3.0
8489	Chr05	23707657	23708100	+	0.232974	23707663	23708100	10.9854	11.6278	0.055366	shorter	Potri.005G227100.v3.0
13595	Chr08	8410706	8410774	-	0.0280492	8410771	8410708	12.6436	17.3397	0.0554305	shorter	Potri.008G128900.v3.0
3617	Chr02	12439442	12439608	+	0.295184	12439572	12439525	7.04724	6.11991	0.0555579	longer	Potri.002G164700.v3.0
4271	Chr02	6314317	6314373	-	0.192661	6314319	6314369	9.32723	7.13989	0.055675	longer	Potri.002G088800.v3.0
4271	Chr02	6314317	6314373	-	0.192661	6314319	6314369	9.32723	7.13989	0.055675	longer	Potri.002G088900.v3.0
4401	Chr02	9011748	9011901	-	0.000124409	9011832	9011852	78.9705	109.342	0.055677	longer	Potri.002G120100.v3.0
23528	Chr17	10329992	10330014	-	0.714286	10330014	10329993	1.4509	1.42798	0.0562301	shorter	Potri.017G086100.v3.0
5846	Chr03	11144850	11145031	-	0.201053	11144966	11144945	6.21815	16.1158	0.0569395	shorter	Potri.003G083900.v3.0
25276	Chr19	14514023	14514613	-	0.143986	14514155	14514165	2.9018	8.15987	0.0568884	longer	Potri.019G116500.v3.0
25276	Chr19	14514023	14514613	-	0.143986	14514155	14514165	2.9018	8.15987	0.0568884	longer	Potri.019G116600.v3.0
24049	Chr18	12874975	12875024	+	0.076639	12874979	12875010	8.49814	15.2998	0.0572956	shorter	Potri.018G101100.v3.0
8231	Chr05	15629437	15630078	+	0.0554916	15629564	15629536	4.97452	7.54788	0.0575502	longer	Potri.005G156700.v3.0
9735	Chr06	6345683	6345770	+	0.130659	6345704	6345684	10.5709	12.4438	0.0576695	longer	Potri.006G083700.v3.0
13732	Chr08	11543709	11543794	-	0.024673	11543715	11543735	55.5488	41.2074	0.05759	longer	Potri.008G169100.v3.0
14656	Chr09	4754528	4754572	-	0.20711	4754572	4754533	4.14544	6.7319	0.0577393	shorter	Potri.009G039700.v3.0
1578	Chr01	1947812	1947897	-	0.0207743	1947826	1947880	91.1996	38.9634	0.0584603	longer	Potri.001G026600.v3.0
3141	Chr02	2109153	2109339	+	0.0348064	2109326	2109309	6.42542	12.2398	0.0582872	longer	Potri.002G032600.v3.0
7929	Chr05	4092386	4092418	+	0.0766443	4092417	4092396	15.5454	9.79185	0.0581646	longer	Potri.005G058200.v3.0
8974	Chr05	9390492	9390993	-	0.0833891	9390906	9390875	39.3816	33.6595	0.0588006	shorter	Potri.005G120600.v3.0
20536	Chr14	3667745	3667949	-	0.172283	3667873	3667850	18.4472	17.7477	0.0588484	shorter	Potri.014G047200.v3.0
278	Chr01	7456436	7456564	+	0.07285	7456532	7456493	9.11996	21.2157	0.0591087	longer	Potri.001G094700.v3.0
24059	Chr18	13070606	13070705	+	0.0754717	13070672	13070654	10.9854	16.3197	0.0592989	longer	Potri.018G103200.v3.0
3239	Chr02	4083043	4083352	+	0.00091594	4083107	4083047	14.3018	26.1116	0.0594175	longer	Potri.002G059900.v3.0
6621	Chr04	8162022	8162197	+	0.134905	8162161	8162045	7.87633	13.8718	0.0593857	longer	Potri.004G095000.v3.0
16595	Chr10	16947293	16947505	-	0.172127	16947459	16947294	18.8617	19.7877	0.0596865	shorter	Potri.010G165900.v3.0
20918	Chr14	12264509	12264581	-	0.0535714	12264559	12264579	21.1417	11.4238	0.0599669	longer	Potri.014G157200.v3.0
7453	Chr04	16763888	16763956	-	0.209681	16763956	16763898	6.6327	3.87594	0.0602958	shorter	Potri.004G144300.v3.0
20770	Chr14	9170335	9170351	-	0.75	9170336	9170351	0.829087	2.85596	0.0603931	longer	Potri.014G118000.v3.0
1122	Chr01	35078930	35080051	+	0.0451019	35080047	35078933	10.5709	17.7477	0.0604544	longer
22762	Chr16	9380589	9380659	-	0.116596	9380647	9380599	9.5345	13.2598	0.0604526	shorter	Potri.016G097300.v3.0
7416	Chr04	15452527	15452773	-	0.15166	15452623	15452539	8.91269	10.6078	0.0608806	shorter	Potri.004G134100.v3.0
21079	Chr15	785348	785568	+	0.209007	785367	785377	15.5454	14.4838	0.0609099	shorter	Potri.015G012200.v3.0
10987	Chr06	13354154	13354231	-	0.184391	13354156	13354224	18.4472	19.1757	0.0611277	longer	Potri.006G152100.v3.0
23907	Chr18	7733452	7733494	+	0.102517	7733484	7733494	13.4727	16.5237	0.0610635	shorter	Potri.018G062500.v3.0
24166	Chr18	15395806	15395917	+	0.401053	15395917	15395897	3.10908	5.30392	0.0611035	longer	Potri.018G133700.v3.0
23128	Chr17	10772592	10772841	+	0.265526	10772783	10772604	7.66905	5.30392	0.0612672	longer	Potri.017G090200.v3.0
14325	Chr09	9722244	9722555	+	0.0888889	9722549	9722248	15.7527	9.17986	0.0613889	longer	Potri.009G114800.v3.0
21780	Chr15	10335888	10335987	-	0.125992	10335889	10335970	20.1054	23.4596	0.0615097	longer	Potri.015G078300.v3.0
22897	Chr16	14346745	14346853	-	0.230769	14346852	14346758	6.01088	2.65196	0.0615754	shorter	Potri.016G142300.v3.0
5858	Chr03	11418633	11418794	-	0.0131906	11418665	11418654	64.047	45.8993	0.0616345	shorter	Potri.003G086700.v3.0
24222	Chr18	464811	464936	-	0.0440432	464874	464837	98.8686	105.262	0.0616779	shorter	Potri.018G006000.v3.0
7987	Chr05	5733282	5733331	+	0.1531	5733283	5733304	7.04724	11.0158	0.0617874	shorter	Potri.005G077600.v3.0
13462	Chr08	5646174	5646258	-	0.200174	5646195	5646256	6.42542	8.77187	0.0619149	longer	Potri.008G090000.v3.0
6430	Chr04	3196152	3196349	+	0.223386	3196348	3196176	12.4363	10.8118	0.0620092	longer	Potri.004G041800.v3.0
20410	Chr14	899512	899585	-	0.0102348	899516	899560	26.5308	18.9717	0.0621207	longer	Potri.014G008900.v3.0
7439	Chr04	16373740	16374016	-	0.0382796	16373932	16373883	162.087	144.022	0.0622262	shorter	Potri.004G140500.v3.0
6210	Chr03	19547554	19547571	-	0.0611084	19547555	19547567	6.42542	2.85596	0.0624144	longer	Potri.003G191000.v3.0
6645	Chr04	8926272	8926335	+	0.280247	8926290	8926314	7.87633	6.5279	0.0625653	shorter	Potri.004G101800.v3.0
10326	Chr06	26133465	26133577	+	0.0304731	26133503	26133473	10.7781	15.2998	0.0627037	longer	Potri.006G257100.v3.0
7202	Chr04	4368885	4368998	-	0.30158	4368988	4368908	4.14544	8.97586	0.0630579	shorter
14351	Chr09	10121479	10121577	+	0.10188	10121526	10121575	9.32723	11.6278	0.0633573	shorter	Potri.009G120900.v3.0
19179	Chr13	15772822	15773128	+	0.0160632	15773060	15773038	51.8179	87.5147	0.0640778	longer	Potri.013G154700.v3.0
25145	Chr19	9386339	9386492	-	0.0695951	9386390	9386486	23.4217	13.6678	0.0641292	longer	Potri.019G061400.v3.0
10934	Chr06	11491696	11491792	-	0.00165919	11491719	11491737	167.061	115.054	0.0643285	longer	Potri.006G138000.v3.0
7869	Chr05	2697138	2697521	+	0.11942	2697139	2697168	4.76725	3.05995	0.0646103	shorter
5013	Chr03	7931664	7931760	+	0.01185	7931665	7931691	0.829087	4.28393	0.0648643	shorter	Potri.003G053600.v3.0
21064	Chr15	494960	494999	+	0.5	494999	494985	2.48726	3.26395	0.0648643	longer	Potri.015G007900.v3.0
5151	Chr03	11951976	11952249	+	0.0363714	11952216	11952107	27.5671	38.5554	0.0649837	longer	Potri.003G092300.v3.0
25385	scaffold_126	74255	74387	+	0.127228	74382	74266	12.0218	15.9118	0.0653005	longer	Potri.T094300.v3.0
4448	Chr02	9956264	9956329	-	0.0332536	9956284	9956313	16.9963	23.4596	0.0655043	longer	Potri.002G133500.v3.0
20400	Chr14	540753	541018	-	0.100372	540850	541018	8.91269	13.4638	0.0656114	longer	Potri.014G004900.v3.0
7606	Chr04	20877395	20877537	-	0.0915362	20877503	20877492	81.4578	81.1908	0.0659891	shorter	Potri.004G195300.v3.0
19292	Chr13	1628630	1628808	-	0.247372	1628804	1628707	6.01088	7.54788	0.0667094	shorter	Potri.013G025100.v3.0
14241	Chr09	8177871	8178627	+	0.0105398	8178572	8178549	82.7014	105.058	0.0672659	longer	Potri.009G088400.v3.0
16625	Chr10	17402313	17402365	-	0.157261	17402365	17402324	6.83997	10.8118	0.0673491	shorter	Potri.010G173200.v3.0
13799	Chr08	13110549	13110568	-	0.5	13110558	13110568	4.35271	2.03997	0.0676108	longer
24269	Chr18	1618800	1618980	-	0.0542249	1618910	1618937	38.3453	46.1033	0.0677473	longer	Potri.018G020600.v3.0
20356	Chr14	14860439	14860538	+	0.21168	14860506	14860456	14.0945	13.2598	0.0679706	longer	Potri.014G179600.v3.0
16537	Chr10	15850388	15850461	-	0.0621044	15850389	15850408	4.55998	2.65196	0.0683225	longer	Potri.010G149900.v3.0
19375	Chr13	3463005	3463048	-	0.250351	3463047	3463010	10.9854	11.0158	0.0683481	shorter	Potri.013G047800.v3.0
2290	Chr01	24844022	24844188	-	0.0625	24844084	24844039	18.8617	9.79185	0.0685294	shorter	Potri.001G237200.v3.0
15558	Chr10	15102113	15102599	+	0.17088	15102124	15102193	6.21815	11.6278	0.068478	shorter	Potri.010G138300.v3.0
1331	Chr01	43662456	43662510	+	0.244649	43662484	43662457	6.01088	2.44796	0.0689365	longer	Potri.001G412000.v3.0
12310	Chr07	14529164	14529262	-	0.13804	14529247	14529232	7.66905	5.50792	0.0690959	shorter	Potri.007G130400.v3.0
21352	Chr15	11016419	11016528	+	0.0615385	11016436	11016521	13.4727	27.3356	0.0690412	shorter	Potri.015G087300.v3.0
25101	Chr19	7306572	7306677	-	0.134024	7306658	7306676	22.7999	24.4796	0.0691426	longer	Potri.019G048900.v3.0
2171	Chr01	19474721	19474792	-	0.16258	19474730	19474759	21.7635	21.2157	0.069496	longer	Potri.001G200200.v3.0
7345	Chr04	9127460	9127719	-	0.0547315	9127549	9127466	15.1308	18.3597	0.0695777	shorter	Potri.004G104000.v3.0
15805	Chr10	19379794	19379907	+	0.269811	19379819	19379907	3.93816	5.50792	0.069725	shorter	Potri.010G202000.v3.0
16430	Chr10	13631404	13631494	-	0.0251975	13631432	13631412	16.5817	25.7036	0.0699059	shorter	Potri.010G119300.v3.0
14203	Chr09	7648198	7648352	+	0.0649307	7648240	7648340	15.5454	8.56787	0.0699852	shorter	Potri.009G079900.v3.0
3411	Chr02	7413941	7414311	+	0.0362337	7414097	7414279	15.9599	21.2157	0.0702104	shorter	Potri.002G102600.v3.0
23280	Chr17	14960157	14960351	+	0.197204	14960345	14960188	9.74177	11.6278	0.0702628	longer	Potri.017G142200.v3.0
21732	Chr15	8648301	8648437	-	0.316147	8648311	8648437	6.01088	5.09992	0.0703101	longer	Potri.015G063100.v3.0
21432	Chr15	12589008	12589118	+	0.0391889	12589039	12589012	7.46178	11.2198	0.0704783	longer	Potri.015G108900.v3.0
12498	Chr08	2280176	2280349	+	0.0304468	2280240	2280228	111.719	143.206	0.0707552	longer	Potri.008G040300.v3.0
16209	Chr10	9077771	9077831	-	0.258088	9077773	9077828	6.21815	3.87594	0.0708053	longer	Potri.010G062700.v3.0
18283	Chr12	15208169	15208434	+	0.0427736	15208191	15208358	78.556	72.6229	0.0712043	shorter	Potri.012G136100.v3.0
5314	Chr03	15648801	15648986	+	0.146462	15648938	15648810	27.1526	25.7036	0.0713377	longer	Potri.003G138300.v3.0
24904	Chr19	12131704	12131844	+	0.229612	12131731	12131705	6.6327	7.54788	0.071343	longer	Potri.019G089800.v3.0
4764	Chr02	22734930	22735101	-	0.0706	22735085	22735096	6.01088	15.5038	0.0713811	longer	Potri.002G234100.v3.0
13041	Chr08	12709599	12709639	+	0.33977	12709614	12709626	5.59634	5.71191	0.0717957	shorter	Potri.008G185300.v3.0
16243	Chr10	9770447	9770577	-	0.00394999	9770500	9770570	16.5817	35.0875	0.0721391	longer	Potri.010G070900.v3.0
16046	Chr10	2899572	2899710	-	0.352635	2899700	2899573	4.76725	5.09992	0.0724071	shorter	Potri.010G020600.v3.0
16889	Chr10	22025370	22025634	-	0.0275775	22025588	22025577	303.86	323.131	0.072443	shorter	Potri.010G245400.v3.0
11109	Chr06	21120175	21120476	-	0.440462	21120186	21120473	3.31635	3.46795	0.072563	longer	Potri.006G195200.v3.0
11633	Chr07	8088594	8088805	+	0.122623	8088790	8088718	43.1125	43.8593	0.0727061	longer	Potri.007G064000.v3.0
2919	Chr01	47357197	47357403	-	0.317415	47357217	47357400	6.21815	5.71191	0.0729557	longer	Potri.001G442400.v3.0
3935	Chr02	24551818	24551941	+	0.0636311	24551824	24551938	18.4472	14.2798	0.072798	shorter	Potri.002G256200.v3.0
1203	Chr01	37985202	37985286	+	0.262386	37985203	37985285	6.42542	3.05995	0.0734152	shorter	Potri.001G367000.v3.0
3582	Chr02	11599151	11599382	+	0.0146224	11599266	11599253	242.093	316.195	0.0735794	longer	Potri.002G153800.v3.0
14244	Chr09	8229879	8230090	+	0.401053	8229917	8229903	3.10908	4.69193	0.0740162	longer	Potri.009G089200.v3.0
15088	Chr09	12319451	12319540	-	0.209699	12319485	12319519	9.74177	8.56787	0.0741312	longer	Potri.009G159300.v3.0
1015	Chr01	31883179	31883541	+	0.167696	31883541	31883487	13.4727	12.4438	0.0742587	longer	Potri.001G312900.v3.0
1510	Chr01	499360	499495	-	0.107309	499376	499465	23.629	18.1557	0.0746852	longer	Potri.001G007300.v3.0
1724	Chr01	5486217	5486290	-	0.375987	5486221	5486277	3.31635	5.71191	0.0747024	longer	Potri.001G069000.v3.0
24183	Chr18	16260271	16260312	+	0.550204	16260272	16260292	2.07272	1.83597	0.0748488	shorter	Potri.018G142700.v3.0
9054	Chr05	12918625	12918724	-	0.362786	12918627	12918723	2.9018	3.87594	0.0751826	longer	Potri.005G146900.v3.0
12427	Chr08	1034657	1034786	+	0.0163288	1034774	1034717	65.2906	49.5712	0.0752207	longer	Potri.008G019400.v3.0
14375	Chr09	10542646	10542667	+	0.553772	10542660	10542647	2.27999	1.83597	0.0751158	longer	Potri.009G128700.v3.0
14668	Chr09	4886151	4886189	-	0.555556	4886152	4886177	1.86545	2.65196	0.07504	longer	Potri.009G042000.v3.0
11932	Chr07	1205095	1205412	-	0.01307	1205113	1205375	18.0326	12.8518	0.0753267	longer	Potri.007G016400.v3.0
2266	Chr01	24359251	24359365	-	0.124278	24359259	24359365	3.73089	5.50792	0.0762624	longer	Potri.001G231800.v3.0
3229	Chr02	3835218	3835238	+	0.495987	3835233	3835219	2.48726	1.63197	0.0762624	longer	Potri.002G057200.v3.0
14147	Chr09	6524272	6524287	+	0.596789	6524273	6524287	2.07272	1.01998	0.0762624	shorter
24454	Chr18	11482681	11483011	-	0.135322	11482973	11482988	35.4435	35.2915	0.076259	longer	Potri.018G087800.v3.0
10749	Chr06	7265878	7266064	-	0.0667209	7265933	7265988	51.1961	45.2873	0.0765782	longer	Potri.006G095400.v3.0
14569	Chr09	2586271	2586749	-	0.119476	2586316	2586629	45.1852	44.6753	0.0765634	longer	Potri.009G015000.v3.0
5207	Chr03	13038800	13038849	+	0.142093	13038848	13038815	7.66905	4.28393	0.076829	longer	Potri.003G106200.v3.0
24758	Chr19	4434291	4434516	+	0.0507967	4434296	4434493	10.9854	6.93589	0.07728	shorter	Potri.019G038900.v3.0
16280	Chr10	10848647	10849155	-	0.0957724	10849151	10849031	56.7925	54.4672	0.07746	shorter	Potri.010G082400.v3.0
9125	Chr05	18553767	18553935	-	0.0402416	18553859	18553845	40.8325	46.3073	0.0776166	shorter	Potri.005G170800.v3.0
17913	Chr12	2110936	2111052	+	0.172378	2110966	2110938	12.229	10.4038	0.0778113	longer	Potri.012G024400.v3.0
573	Chr01	14769954	14770307	+	0.00368619	14770027	14770014	61.5597	139.738	0.0779355	longer	Potri.001G174300.v3.0
4460	Chr02	10113661	10113742	-	0.182804	10113684	10113672	11.6072	14.0758	0.0780754	shorter	Potri.002G135900.v3.0
16091	Chr10	5281141	5281367	-	0.0914882	5281364	5281269	14.0945	27.3356	0.0779688	shorter	Potri.010G032900.v3.0
21365	Chr15	11296135	11296321	+	0.0665111	11296239	11296174	20.5199	25.7036	0.0781605	longer	Potri.015G090900.v3.0
12462	Chr08	1619054	1619305	+	0.0724198	1619059	1619234	30.0544	25.9076	0.0782476	shorter	Potri.008G029600.v3.0
2822	Chr01	42136714	42136771	-	0.0652229	42136728	42136741	46.6361	37.3314	0.0783039	longer	Potri.001G399700.v3.0
10569	Chr06	3760461	3760672	-	0.00667178	3760622	3760605	270.697	246.224	0.0783837	shorter	Potri.006G052400.v3.0
22069	Chr16	1341018	1341085	+	0.00421332	1341055	1341025	3.10908	9.99585	0.078419	longer
10010	Chr06	16937565	16937780	+	0.000412173	16937645	16937635	23.8363	43.6553	0.0785602	longer	Potri.006G166400.v3.0
12934	Chr08	10565132	10565177	+	0.245053	10565164	10565177	7.04724	7.75188	0.0785843	shorter	Potri.008G156100.v3.0
4997	Chr03	7183412	7183594	+	0.352556	7183594	7183413	4.14544	2.85596	0.0790902	longer	Potri.003G048800.v3.0
8593	Chr05	25578085	25578387	+	0.184371	25578365	25578086	7.04724	8.97586	0.0792392	longer	Potri.005G255300.v3.0
8108	Chr05	8550407	8550454	+	0.363914	8550421	8550442	2.9018	3.67194	0.0796486	shorter	Potri.005G111100.v3.0
22020	Chr16	482586	482716	+	0.168216	482599	482587	5.18179	7.54788	0.0796755	longer	Potri.016G009600.v3.0
14248	Chr09	8305960	8306021	+	0.135	8305976	8305961	15.9599	19.5837	0.0798636	longer	Potri.009G090300.v3.0
455	Chr01	11844244	11844901	+	0.179819	11844250	11844840	20.1054	20.1957	0.0804332	shorter	Potri.001G145400.v3.0
5155	Chr03	12038272	12038302	+	0.149629	12038302	12038273	1.4509	4.07994	0.0799811	longer	Potri.003G093100.v3.0
6191	Chr03	18909515	18909544	-	0.260533	18909521	18909543	2.48726	3.67194	0.0806183	longer	Potri.003G182300.v3.0
6518	Chr04	5702618	5702720	+	0.0950506	5702630	5702643	30.6762	26.3156	0.0802503	shorter	Potri.004G068700.v3.0
15896	Chr10	21060306	21060444	+	0.255984	21060339	21060327	6.6327	4.69193	0.0804905	longer	Potri.010G227500.v3.0
19056	Chr13	12287351	12287400	+	0.260958	12287386	12287370	8.91269	9.17986	0.0804906	longer	Potri.013G109400.v3.0
20841	Chr14	10653962	10653976	-	0.417983	10653976	10653963	2.48726	3.67194	0.0806183	shorter	Potri.014G139600.v3.0
19215	Chr13	374210	374463	-	0.281345	374270	374228	2.27999	3.67194	0.0807054	shorter	Potri.013G005800.v3.0
5651	Chr03	2473843	2473948	-	0.0484503	2473914	2473845	31.298	43.0433	0.0810102	shorter	Potri.003G020200.v3.0
6037	Chr03	15210234	15210374	-	0.0778511	15210249	15210261	8.91269	13.4638	0.0811672	longer	Potri.003G132900.v3.0
6319	Chr03	21723059	21723857	-	0.0918209	21723506	21723569	56.3779	54.6712	0.0812648	longer	Potri.003G223200.v3.0
13951	Chr09	2100673	2100758	+	0.142711	2100731	2100710	25.2872	27.3356	0.0810544	longer	Potri.009G012000.v3.0
24693	Chr19	2093347	2093659	+	0.130495	2093351	2093362	13.0581	19.7877	0.0810057	shorter	Potri.019G018000.v3.0
24473	Chr18	12181654	12181728	-	0.150757	12181726	12181659	2.9018	6.11991	0.0813779	shorter	Potri.018G092400.v3.0
3123	Chr02	1918221	1918394	+	0.26616	1918361	1918322	5.80361	4.48793	0.0814977	longer	Potri.002G029300.v3.0
13750	Chr08	11997613	11997633	-	0.666667	11997633	11997614	1.24363	1.83597	0.0815189	shorter	Potri.008G175300.v3.0
23156	Chr17	11706052	11706338	+	0.118509	11706144	11706106	13.2654	15.9118	0.0820001	longer	Potri.017G099600.v3.0
24876	Chr19	11502023	11502143	+	0.197169	11502101	11502127	5.38907	8.77187	0.0819983	shorter	Potri.019G081700.v3.0
13754	Chr08	12068383	12068587	-	0.0887625	12068514	12068388	4.55998	2.03997	0.0821698	shorter	Potri.008G176900.v3.0
19274	Chr13	1333094	1333297	-	0.05487	1333187	1333241	32.3344	26.5196	0.0822632	longer	Potri.013G020300.v3.0
24770	Chr19	4900286	4900633	+	0.180855	4900632	4900608	19.4835	19.3797	0.0822514	longer	Potri.019G042100.v3.0
24246	Chr18	1134995	1135053	-	0.364355	1135053	1135000	4.55998	5.09992	0.0824766	shorter	Potri.018G014600.v3.0
23086	Chr17	8763630	8763833	+	0.0530713	8763815	8763758	63.0106	57.3231	0.0825074	longer	Potri.017G075200.v3.0
25426	scaffold_150	63624	63699	-	0.0354942	63662	63672	37.7235	28.7636	0.0826309	longer	Potri.T103900.v3.0
17818	Chr11	17362672	17362701	-	0.40632	17362676	17362701	1.03636	2.85596	0.0830029	longer	Potri.011G155400.v3.0
6331	Chr04	201020	201405	+	0.0845869	201152	201083	41.2471	43.4513	0.0837116	longer	Potri.004G002900.v3.0
16099	Chr10	6121347	6121464	-	0.018082	6121417	6121402	76.8978	43.8593	0.0842706	shorter	Potri.010G035100.v3.0
24962	Chr19	14780903	14780951	+	0.29034	14780951	14780919	5.80361	3.46795	0.0847468	longer	Potri.019G120300.v3.0
472	Chr01	12267588	12267841	+	0.0465383	12267742	12267619	27.5671	36.7194	0.08513	longer	Potri.001G148800.v3.0
359	Chr01	9287577	9287623	+	0.275822	9287593	9287622	7.66905	7.95588	0.0851851	shorter	Potri.001G115800.v3.0
22341	Chr16	11562600	11562839	+	0.232744	11562602	11562821	6.6327	4.28393	0.0853432	shorter	Potri.016G112400.v3.0
6192	Chr03	18924479	18924594	-	0.185995	18924486	18924572	8.70541	6.5279	0.0854003	longer	Potri.003G182600.v3.0
3478	Chr02	9120784	9120823	+	0.343867	9120820	9120785	1.24363	2.24397	0.0861799	longer	Potri.002G121900.v3.0
14171	Chr09	7017209	7017539	+	0.3233	7017312	7017440	5.18179	4.89592	0.0861651	shorter	Potri.009G071300.v3.0
5973	Chr03	13837363	13837583	-	0.395911	13837411	13837365	3.73089	3.87594	0.0863643	shorter	Potri.003G115400.v3.0
23159	Chr17	11780505	11780593	+	0.108427	11780590	11780570	6.21815	9.58785	0.0863769	longer	Potri.017G100600.v3.0
4625	Chr02	14435208	14435292	-	0.231985	14435292	14435219	8.0836	12.2398	0.0866312	shorter	Potri.002G184900.v3.0
20434	Chr14	1498211	1498697	-	0.0544811	1498561	1498372	7.66905	11.4238	0.086588	shorter	Potri.014G015200.v3.0
5281	Chr03	14887713	14887886	+	0.12605	14887839	14887740	40.0034	38.5554	0.0867045	longer	Potri.003G128700.v3.0
1328	Chr01	43311027	43311085	+	0	43311067	43311051	29.6399	8.36387	0.0867356	longer	Potri.001G409500.v3.0
2245	Chr01	23517223	23517348	-	0.0157574	23517254	23517300	256.81	308.851	0.0869415	longer	Potri.001G224700.v3.0
4004	Chr02	725006	725153	-	0.133887	725009	725153	3.31635	6.11991	0.0871059	longer	Potri.002G012500.v3.0
9145	Chr05	19366714	19366844	-	0.183396	19366783	19366793	18.6545	18.7677	0.0873235	longer	Potri.005G177700.v3.0
17222	Chr11	14598642	14598968	+	0.150959	14598806	14598823	18.2399	21.4197	0.0872965	shorter	Potri.011G120700.v3.0
6770	Chr04	17126268	17126316	+	0.625	17126293	17126273	1.65817	1.63197	0.0878664	longer	Potri.004G148500.v3.0
1515	Chr01	561013	561108	-	0.154585	561041	561105	5.59634	8.97586	0.087918	longer	Potri.001G008500.v3.0
20028	Chr14	7030785	7030899	+	0.0675788	7030809	7030858	78.1415	73.8469	0.0880537	shorter	Potri.014G089200.v3.0
15	Chr01	213403	213575	+	0.302633	213404	213570	6.21815	6.7319	0.0881743	shorter	Potri.001G003600.v3.0
15	Chr01	213403	213575	+	0.302633	213404	213570	6.21815	6.7319	0.0881743	shorter	Potri.001G003700.v3.0
1327	Chr01	43213168	43213200	+	0.302633	43213169	43213186	6.21815	6.7319	0.0881743	shorter
9769	Chr06	7129085	7129642	+	0.496789	7129546	7129523	2.27999	2.03997	0.0885823	longer	Potri.006G093500.v3.0
15391	Chr10	11149299	11149481	+	0.10522	11149334	11149412	23.0072	26.9276	0.0887171	shorter	Potri.010G087300.v3.0
19819	Chr14	2406614	2406920	+	0.0976219	2406905	2406725	15.1308	22.6437	0.0886995	longer	Potri.014G028100.v3.0
9619	Chr06	3962445	3962524	+	0.10553	3962520	3962468	4.14544	7.75188	0.0887919	longer	Potri.006G054100.v3.0
6200	Chr03	19079906	19080110	-	0.0212439	19080042	19080069	47.6725	37.3314	0.088887	longer	Potri.003G185000.v3.0
2002	Chr01	12063999	12064115	-	0.297	12064074	12064087	2.9018	3.67194	0.089095	longer	Potri.001G148200.v3.0
17861	Chr12	475865	475932	+	0.115385	475880	475932	11.1927	5.30392	0.0890886	shorter
15583	Chr10	15580875	15581263	+	0.121935	15581031	15581075	31.5053	29.9875	0.0892208	shorter	Potri.010G145900.v3.0
21058	Chr15	389965	390152	+	0	389997	389977	42.9053	17.3397	0.0892951	longer	Potri.015G006100.v3.0
2591	Chr01	33881892	33882032	-	0.109092	33881901	33881921	26.5308	29.1716	0.0898551	longer	Potri.001G335600.v3.0
11678	Chr07	10143318	10143424	+	0.0678672	10143332	10143411	10.9854	7.95588	0.0900004	shorter	Potri.007G077400.v3.0
11678	Chr07	10143318	10143424	+	0.0678672	10143332	10143411	10.9854	7.95588	0.0900004	shorter	Potri.007G077500.v3.0
11520	Chr07	2336460	2336580	+	0.107604	2336517	2336572	27.5671	29.5795	0.0904182	shorter	Potri.007G031000.v3.0
285	Chr01	7616576	7616978	+	0.0827143	7616910	7616579	11.6072	14.4838	0.0905263	longer	Potri.001G096700.v3.0
3137	Chr02	2077022	2077200	+	0.30316	2077083	2077196	4.14544	5.50792	0.0910534	shorter	Potri.002G032300.v3.0
5313	Chr03	15641215	15641854	+	0.0456741	15641716	15641774	84.7741	59.1591	0.0909376	shorter	Potri.003G138200.v3.0
7265	Chr04	6354007	6354097	-	0.4462	6354009	6354034	1.86545	3.87594	0.0910508	longer	Potri.004G076200.v3.0
8673	Chr05	1964484	1964571	-	0.224261	1964510	1964560	4.76725	6.5279	0.0911825	longer	Potri.005G026900.v3.0
9796	Chr06	7871716	7871739	+	0.230145	7871738	7871720	4.55998	9.38386	0.0911136	longer	Potri.006G101800.v3.0
22197	Chr16	4652114	4652279	+	0.111198	4652179	4652229	26.9453	22.8476	0.0908036	shorter	Potri.016G065900.v3.0
22930	Chr17	1192737	1192782	+	0.203966	1192781	1192759	4.35271	2.85596	0.091386	longer	Potri.017G014600.v3.0
1362	Chr01	44833135	44833430	+	0.11155	44833403	44833232	7.46178	15.7078	0.091534	longer	Potri.001G422900.v3.0
17009	Chr11	3887184	3887351	+	0.0158	3887200	3887351	1.4509	3.26395	0.0917699	shorter	Potri.011G045700.v3.0
6337	Chr04	271325	271427	+	0.291852	271400	271345	6.42542	7.34389	0.0924714	longer	Potri.004G004000.v3.0
310	Chr01	8163251	8163448	+	0.0197701	8163283	8163384	85.396	57.9351	0.0926618	shorter	Potri.001G102100.v3.0
9635	Chr06	4322627	4322756	+	0.235196	4322726	4322629	11.3999	11.2198	0.0925803	longer	Potri.006G059400.v3.0
22500	Chr16	553871	553957	-	0.193579	553953	553935	3.93816	2.03997	0.0926261	shorter	Potri.016G011000.v3.0
14923	Chr09	9516464	9516563	-	0.174782	9516559	9516547	15.9599	16.9317	0.0927642	shorter	Potri.009G111400.v3.0
16757	Chr10	20042818	20042901	-	0.210898	20042841	20042896	9.32723	8.36387	0.0934309	longer	Potri.010G212200.v3.0
4804	Chr02	23578185	23578279	-	0.190462	23578279	23578211	3.31635	8.56787	0.0942348	shorter	Potri.002G243600.v3.0
7183	Chr04	3780471	3780733	-	0.0344088	3780665	3780646	211.417	199.713	0.0942667	shorter	Potri.004G048900.v3.0
14516	Chr09	12821788	12821919	+	0.555556	12821914	12821854	2.27999	1.83597	0.0941833	longer	Potri.009G168600.v3.0
24472	Chr18	12165633	12165797	-	0.0761275	12165719	12165704	69.2288	84.8627	0.0943527	shorter	Potri.018G092200.v3.0
15066	Chr09	11902528	11902613	-	0.340356	11902574	11902529	3.73089	4.28393	0.0944711	shorter	Potri.009G151500.v3.0
5864	Chr03	11480819	11480911	-	0.0117511	11480832	11480900	25.4944	16.5237	0.0945559	longer	Potri.003G087500.v3.0
21688	Chr15	4520101	4520651	-	0.116468	4520113	4520210	13.4727	10.1998	0.0946793	longer	Potri.015G045600.v3.0
18854	Chr13	3443104	3443128	+	0.666667	3443128	3443105	1.65817	1.22398	0.0949335	longer
18101	Chr12	10637426	10637622	+	0.198362	10637607	10637428	6.6327	7.75188	0.0951716	longer	Potri.012G080000.v3.0
20171	Chr14	9913062	9913074	+	0.333992	9913074	9913064	4.97452	5.91591	0.0951462	longer	Potri.014G129700.v3.0
364	Chr01	9422792	9422993	+	0.111006	9422978	9422815	41.2471	42.6353	0.0956236	longer	Potri.001G117400.v3.0
3897	Chr02	23806471	23806825	+	0.0850714	23806816	23806562	21.1417	17.9517	0.0956782	longer	Potri.002G247100.v3.0
6617	Chr04	8036023	8036194	+	0.186636	8036125	8036056	10.3636	11.8318	0.0956373	longer	Potri.004G094100.v3.0
12913	Chr08	10349988	10350052	+	0.170805	10350050	10350008	5.38907	3.46795	0.0955499	longer	Potri.008G152300.v3.0
24897	Chr19	11933080	11933144	+	0.388262	11933143	11933088	2.69453	3.67194	0.0956878	longer	Potri.019G087400.v3.0
24897	Chr19	11933080	11933144	+	0.388262	11933143	11933088	2.69453	3.67194	0.0956878	longer	Potri.019G087500.v3.0
24897	Chr19	11933080	11933144	+	0.388262	11933143	11933088	2.69453	3.67194	0.0956878	longer	Potri.019G087600.v3.0
7185	Chr04	3869005	3869221	-	0.0138889	3869017	3869028	14.9236	26.9276	0.0958908	longer	Potri.004G049600.v3.0
16119	Chr10	6707017	6707138	-	0.0343088	6707126	6707114	16.5817	9.79185	0.0958987	shorter	Potri.010G039900.v3.0
23467	Chr17	6366480	6366800	-	0.0339284	6366489	6366634	31.0908	26.5196	0.0958276	longer	Potri.017G065800.v3.0
25415	scaffold_148	26347	26379	+	0.190368	26353	26363	4.76725	3.05995	0.0963357	shorter	Potri.T102400.v3.0
21455	Chr15	13385138	13385237	+	0.136364	13385196	13385147	4.55998	23.8676	0.0968094	longer	Potri.015G119100.v3.0
15851	Chr10	20196911	20196948	+	0.428571	20196948	20196934	2.9018	4.07994	0.0970841	longer	Potri.010G214300.v3.0
1979	Chr01	11648017	11648320	-	0.00571429	11648263	11648294	50.367	35.6995	0.097117	longer	Potri.001G143400.v3.0
17622	Chr11	10813707	10814023	-	0.106118	10813726	10814006	19.2763	21.8277	0.0977788	longer	Potri.011G089800.v3.0
18931	Chr13	5922612	5922806	+	0.00704785	5922702	5922673	120.425	156.262	0.0979385	longer	Potri.013G070900.v3.0
7827	Chr05	1588319	1589010	+	0.0729869	1588844	1588730	46.6361	42.4313	0.098732	longer	Potri.005G020400.v3.0
24683	Chr19	1409354	1409467	+	0.247993	1409432	1409355	8.29087	1.63197	0.0987359	longer	Potri.019G011800.v3.0
21853	Chr15	11912515	11912537	-	0.232873	11912517	11912535	10.1563	10.4038	0.0988325	longer	Potri.015G100400.v3.0
2057	Chr01	13976464	13976660	-	0.1409	13976465	13976523	15.3381	17.9517	0.0995339	longer	Potri.001G166500.v3.0
2116	Chr01	15958327	15958341	-	0.4079	15958331	15958341	2.07272	2.65196	0.0992959	longer	Potri.001G183000.v3.0
2971	Chr01	49731091	49731110	-	0.75	49731092	49731110	1.65817	0.815987	0.0995618	longer
6261	Chr03	20555046	20555073	-	0.75	20555069	20555047	0.829087	1.63197	0.0995618	shorter
14017	Chr09	4132392	4132493	+	0.0806747	4132490	4132394	9.74177	4.69193	0.0993936	longer	Potri.009G030700.v3.0
14104	Chr09	5745171	5745205	+	0.75	5745204	5745172	1.65817	0.815987	0.0995618	longer	Potri.009G053500.v3.0
23126	Chr17	10758372	10758522	+	0.0456134	10758475	10758427	37.9307	30.8035	0.0993647	longer	Potri.017G090000.v3.0
12025	Chr07	2660895	2661071	-	0.0902383	2660899	2660971	9.74177	6.5279	0.0997967	longer	Potri.007G034500.v3.0
24206	Chr18	16957508	16957630	+	0.227392	16957629	16957509	10.1563	11.0158	0.0999174	longer	Potri.018G152600.v3.0
1132	Chr01	35373295	35373481	+	0.287433	35373387	35373309	3.73089	4.48793	0.100116	longer	Potri.001G347900.v3.0
20334	Chr14	14047924	14048007	+	0.378441	14047925	14048006	3.31635	2.65196	0.100324	shorter	Potri.014G173400.v3.0
2199	Chr01	21038911	21039159	-	0.303319	21039147	21038989	5.59634	5.91591	0.100639	shorter	Potri.001G209500.v3.0
20995	Chr14	14640885	14641280	-	0.0914428	14641222	14641058	22.5926	20.1957	0.101161	shorter	Potri.014G178300.v3.0
10068	Chr06	20258193	20258426	+	0.160632	20258231	20258242	5.18179	9.38386	0.101219	shorter	Potri.006G187900.v3.0
16332	Chr10	11693851	11693954	-	0.133981	11693868	11693853	30.4689	31.2115	0.101519	shorter	Potri.010G094300.v3.0
25382	scaffold_126	24019	24157	+	0.029929	24041	24076	22.5926	16.7277	0.10153	shorter	Potri.T093700.v3.0
23446	Chr17	5411449	5411795	-	0.00667364	5411513	5411494	95.1377	173.805	0.101636	shorter	Potri.017G059100.v3.0
162	Chr01	4379818	4380020	+	0.0183287	4379864	4380004	74.4106	86.9027	0.101734	shorter	Potri.001G057500.v3.0
15815	Chr10	19695103	19695556	+	0.00263526	19695110	19695203	87.4687	57.5271	0.10183	shorter	Potri.010G206400.v3.0
13773	Chr08	12428450	12428954	-	0.291667	12428954	12428452	5.80361	4.89592	0.102053	shorter	Potri.008G182500.v3.0
25130	Chr19	8751293	8751369	-	0.323209	8751368	8751300	4.55998	5.09992	0.102365	shorter	Potri.019G055900.v3.0
17155	Chr11	11707396	11707552	+	0.307096	11707547	11707437	4.76725	5.91591	0.102455	longer	Potri.011G096000.v3.0
21342	Chr15	10881238	10881517	+	0.0561107	10881239	10881515	23.2144	36.3114	0.102612	shorter	Potri.015G085100.v3.0
13284	Chr08	2499541	2499789	-	0.0631626	2499553	2499700	22.1781	28.1516	0.103069	longer	Potri.008G043800.v3.0
18107	Chr12	10798843	10798955	+	0.369253	10798847	10798919	3.93816	4.69193	0.102936	shorter	Potri.012G081300.v3.0
18107	Chr12	10798843	10798955	+	0.369253	10798847	10798919	3.93816	4.69193	0.102936	shorter	Potri.012G081400.v3.0
18701	Chr13	29822	29886	+	0.0112857	29824	29884	4.35271	7.95588	0.102897	shorter	Potri.013G000400.v3.0
19836	Chr14	2665404	2665558	+	0.102667	2665473	2665453	18.8617	16.3197	0.103334	longer	Potri.014G032300.v3.0
22250	Chr16	6583284	6583376	+	0.03544	6583288	6583366	6.21815	9.99585	0.102996	shorter	Potri.016G084300.v3.0
20864	Chr14	11136213	11136330	-	0.238848	11136215	11136229	8.70541	11.2198	0.103483	longer	Potri.014G146000.v3.0
18632	Chr12	13867873	13868031	-	0.1699	13867888	13867877	16.789	16.1158	0.104107	shorter
13532	Chr08	6962544	6962800	-	0	6962651	6962694	45.1852	18.3597	0.104154	longer	Potri.008G109400.v3.0
19120	Chr13	14574402	14574715	+	0.0164835	14574698	14574578	45.3925	37.1274	0.104209	longer	Potri.013G135300.v3.0
8327	Chr05	20317695	20317736	+	0.208427	20317732	20317696	3.10908	4.89592	0.104263	longer	Potri.005G185600.v3.0
3540	Chr02	10514563	10514766	+	0.00434224	10514638	10514651	260.541	338.839	0.105025	shorter	Potri.002G141500.v3.0
13954	Chr09	2176668	2176816	+	0.0759952	2176725	2176703	48.5016	44.2673	0.104872	longer	Potri.009G012900.v3.0
20585	Chr14	5563774	5563887	-	0.291619	5563845	5563887	6.6327	6.7319	0.105031	longer	Potri.014G068500.v3.0
22126	Chr16	2898917	2899149	+	0.0945175	2899007	2898920	42.698	38.9634	0.104794	longer	Potri.016G045900.v3.0
325	Chr01	8435455	8435538	+	0.265526	8435472	8435538	6.83997	5.30392	0.105238	shorter	Potri.001G106000.v3.0
1409	Chr01	48522273	48522448	+	0.173062	48522301	48522277	8.70541	10.8118	0.105214	longer	Potri.001G450900.v3.0
1409	Chr01	48522273	48522448	+	0.173062	48522301	48522277	8.70541	10.8118	0.105214	longer	Potri.001G451000.v3.0
16669	Chr10	18496796	18496878	-	0	18496802	18496874	4.35271	15.7078	0.105258	longer	Potri.010G189300.v3.0
18676	Chr12	15360636	15360755	-	0.29786	15360743	15360755	6.6327	6.11991	0.105285	longer	Potri.012G139100.v3.0
3081	Chr02	1112533	1112638	+	0.136632	1112638	1112582	11.6072	9.99585	0.105522	longer	Potri.002G019200.v3.0
13560	Chr08	7682350	7682649	-	0.014826	7682621	7682533	25.4944	19.7877	0.105812	shorter
22043	Chr16	902516	902567	+	0.505925	902528	902561	1.65817	2.03997	0.105833	shorter	Potri.016G016700.v3.0
7738	Chr04	23653244	23653349	-	0.0999012	23653272	23653247	23.8363	17.9517	0.105998	shorter	Potri.004G231300.v3.0
23493	Chr17	8619848	8619899	-	0.176147	8619862	8619872	13.0581	10.1998	0.106024	longer	Potri.017G074000.v3.0
1091	Chr01	33743586	33743690	+	0.294381	33743651	33743641	4.97452	4.07994	0.106423	longer	Potri.001G334200.v3.0
24874	Chr19	11479068	11479265	+	0.339478	11479261	11479189	3.73089	4.28393	0.106605	longer	Potri.019G081500.v3.0
17802	Chr11	16768759	16768830	-	0.204424	16768824	16768782	10.3636	11.6278	0.107148	shorter	Potri.011G149100.v3.0
6395	Chr04	2296044	2296068	+	0.435343	2296045	2296068	1.4509	2.24397	0.107627	shorter	Potri.004G031600.v3.0
21416	Chr15	12269972	12269989	+	0.380925	12269989	12269974	1.65817	2.85596	0.107627	longer	Potri.015G104600.v3.0
2778	Chr01	40300294	40300577	-	0.31106	40300295	40300306	2.07272	2.85596	0.10821	longer	Potri.001G386900.v3.0
11684	Chr07	10336271	10336443	+	0.177004	10336360	10336296	9.5345	11.8318	0.108328	longer	Potri.007G079300.v3.0
12104	Chr07	8066901	8066923	-	0.5	8066915	8066902	2.9018	2.03997	0.10821	shorter	Potri.007G063900.v3.0
14807	Chr09	7596093	7596117	-	0.5782	7596111	7596094	1.4509	1.63197	0.10821	shorter	Potri.009G079100.v3.0
1821	Chr01	7379707	7379785	-	0.239406	7379758	7379715	7.25451	7.75188	0.108687	shorter	Potri.001G093800.v3.0
5711	Chr03	6780017	6780029	-	0.408427	6780029	6780018	3.10908	3.26395	0.109203	shorter	Potri.003G047200.v3.0
14922	Chr09	9507409	9507940	-	0.109342	9507843	9507790	46.4289	42.4313	0.109361	shorter	Potri.009G111200.v3.0
22081	Chr16	1583641	1583808	+	0.0450966	1583743	1583671	117.316	112.81	0.109425	longer	Potri.016G028000.v3.0
2371	Chr01	27122299	27122546	-	0.00265954	27122443	27122488	98.8686	147.49	0.109598	longer	Potri.001G262100.v3.0
5636	Chr03	1455675	1455894	-	0.0809599	1455726	1455784	16.5817	11.6278	0.109866	longer	Potri.003G012300.v3.0
3015	Chr02	84568	84759	+	0.151185	84686	84647	8.29087	19.7877	0.109978	longer	Potri.002G001100.v3.0
3015	Chr02	84568	84759	+	0.151185	84686	84647	8.29087	19.7877	0.109978	longer	Potri.002G001200.v3.0
16395	Chr10	12984276	12984332	-	0.146911	12984332	12984310	5.59634	3.87594	0.109955	shorter	Potri.010G111100.v3.0
21185	Chr15	4165525	4165856	+	0.263971	4165856	4165564	3.31635	2.24397	0.110093	longer	Potri.015G043300.v3.0
3741	Chr02	16164037	16164168	+	0.316842	16164075	16164168	5.80361	5.71191	0.110816	shorter	Potri.002G200500.v3.0
22803	Chr16	11582175	11582240	-	0.0305814	11582177	11582214	18.6545	11.6278	0.111061	longer	Potri.016G112600.v3.0
22227	Chr16	5843735	5843850	+	0.0137176	5843791	5843739	45.8071	73.8469	0.111645	longer	Potri.016G077200.v3.0
22227	Chr16	5843735	5843850	+	0.0137176	5843791	5843739	45.8071	73.8469	0.111645	longer	Potri.016G077300.v3.0
10782	Chr06	8096771	8096945	-	0.0836077	8096773	8096839	5.38907	10.6078	0.111733	longer	Potri.006G104800.v3.0
10782	Chr06	8096771	8096945	-	0.0836077	8096773	8096839	5.38907	10.6078	0.111733	longer	Potri.006G104900.v3.0
1966	Chr01	11152853	11153110	-	0.0731525	11152855	11153057	12.229	19.5837	0.112462	longer	Potri.001G138900.v3.0
20082	Chr14	8338149	8338336	+	0.126655	8338306	8338161	32.5417	33.2515	0.112437	longer	Potri.014G105800.v3.0
24329	Chr18	3604594	3604739	-	0.132533	3604663	3604737	14.7163	10.4038	0.112722	longer	Potri.018G042100.v3.0
19704	Chr13	15683290	15683433	-	0.194959	15683376	15683419	10.1563	10.8118	0.112894	longer	Potri.013G153700.v3.0
1959	Chr01	11001024	11001131	-	0.331804	11001131	11001102	5.38907	4.28393	0.113033	shorter	Potri.001G137000.v3.0
12015	Chr07	2581853	2581876	-	0.666667	2581854	2581868	1.24363	1.42798	0.113174	longer	Potri.007G033400.v3.0
14958	Chr09	10140633	10140730	-	0.1034	10140634	10140724	6.42542	10.8118	0.113414	longer	Potri.009G121200.v3.0
22879	Chr16	14028666	14028816	-	0.116115	14028673	14028683	16.9963	20.1957	0.113412	longer	Potri.016G137700.v3.0
18692	Chr12	15678873	15678967	-	0.292486	15678966	15678875	1.4509	3.46795	0.113565	shorter	Potri.012G144500.v3.0
20677	Chr14	7100484	7101970	-	0.385831	7101501	7101464	2.69453	3.67194	0.113549	shorter	Potri.014G090400.v3.0
6618	Chr04	8056386	8056447	+	0.278834	8056387	8056429	5.18179	4.28393	0.113935	shorter	Potri.004G094300.v3.0
14340	Chr09	9957594	9958025	+	0.120239	9957676	9957642	22.5926	24.0716	0.113658	longer	Potri.009G118600.v3.0
20858	Chr14	11021667	11021688	-	0.75	11021668	11021687	0.829087	1.42798	0.114101	longer
22952	Chr17	2419620	2419637	+	0.569135	2419621	2419637	1.86545	1.42798	0.113936	shorter	Potri.017G026200.v3.0
23136	Chr17	11119781	11119796	+	0.75	11119796	11119782	0.829087	1.42798	0.114101	longer	Potri.017G094200.v3.0
6783	Chr04	17461102	17461269	+	0.077832	17461212	17461195	31.0908	33.8635	0.114199	longer	Potri.004G152800.v3.0
15429	Chr10	12121980	12122156	+	0.226319	12122145	12121981	5.59634	6.93589	0.114468	longer	Potri.010G099300.v3.0
15884	Chr10	20832463	20832692	+	0.0711458	20832591	20832659	58.8652	74.2549	0.114473	shorter	Potri.010G224300.v3.0
15340	Chr10	10015781	10015848	+	0.428571	10015848	10015782	2.69453	1.42798	0.114717	longer	Potri.010G073600.v3.0
18773	Chr13	1318566	1318580	+	0.6	1318567	1318580	1.86545	1.01998	0.114843	shorter	Potri.013G020100.v3.0
21494	Chr15	14208317	14208426	+	0.204682	14208423	14208329	11.6072	5.91591	0.11495	longer	Potri.015G131200.v3.0
21494	Chr15	14208317	14208426	+	0.204682	14208423	14208329	11.6072	5.91591	0.11495	longer	Potri.015G131300.v3.0
25098	Chr19	6951242	6951305	-	0.183983	6951273	6951244	9.11996	7.54788	0.11489	shorter	Potri.019G048300.v3.0
16703	Chr10	19113152	19113382	-	0.054181	19113177	19113195	87.4687	96.4905	0.115845	longer	Potri.010G198800.v3.0
17803	Chr11	16817865	16818037	-	0.175089	16818008	16817996	15.7527	12.6478	0.116083	shorter	Potri.011G149700.v3.0
19151	Chr13	15080774	15080806	+	0.0784778	15080791	15080781	10.1563	7.54788	0.116175	longer	Potri.013G144800.v3.0
6752	Chr04	16632312	16632361	+	0.305477	16632318	16632332	4.14544	3.26395	0.11631	shorter	Potri.004G142800.v3.0
20009	Chr14	6632625	6632639	+	0.75395	6632638	6632626	0.829087	1.01998	0.11631	longer	Potri.014G084200.v3.0
14815	Chr09	7673574	7673703	-	0.0273757	7673701	7673593	29.2253	22.2357	0.116773	shorter	Potri.009G080300.v3.0
7674	Chr04	22026376	22026432	-	0.125588	22026389	22026414	35.858	36.1074	0.116846	longer
558	Chr01	14375447	14375517	+	0.148436	14375457	14375494	20.5199	21.4197	0.117321	shorter	Potri.001G170100.v3.0
5924	Chr03	12821818	12821964	-	0.0158671	12821841	12821884	22.3853	12.4438	0.117554	longer	Potri.003G102700.v3.0
7507	Chr04	18398742	18398911	-	0.280411	18398743	18398911	3.73089	6.5279	0.117576	longer	Potri.004G163100.v3.0
8943	Chr05	8650541	8650593	-	0.327982	8650545	8650586	3.52362	1.83597	0.118231	longer	Potri.005G112800.v3.0
12190	Chr07	12138704	12138856	-	0.0546637	12138707	12138844	11.6072	7.34389	0.118382	longer	Potri.007G094800.v3.0
15308	Chr10	9142565	9142622	+	0.292486	9142566	9142621	2.9018	4.07994	0.118369	shorter	Potri.010G063700.v3.0
21691	Chr15	5032275	5032423	-	0.117208	5032314	5032286	10.7781	16.1158	0.118483	shorter	Potri.015G048100.v3.0
22582	Chr16	2378955	2379241	-	0.016	2378961	2379186	57.6215	25.4996	0.119284	longer	Potri.016G038900.v3.0
4073	Chr02	1928108	1928197	-	0.0328346	1928156	1928109	22.1781	11.6278	0.119512	shorter	Potri.002G029700.v3.0
7627	Chr04	21261941	21262073	-	0.00415789	21262031	21261970	3.93816	6.5279	0.119496	shorter	Potri.004G201600.v3.0
14411	Chr09	10953072	10953410	+	0.121878	10953073	10953292	22.7999	20.6037	0.119578	shorter	Potri.009G136000.v3.0
10199	Chr06	23643810	23643995	+	0.0880065	23643994	23643912	31.9199	38.9634	0.120015	longer	Potri.006G224500.v3.0
13440	Chr08	5254048	5255546	-	0.09255	5254065	5254049	4.97452	7.95588	0.120001	shorter	Potri.008G083400.v3.0
21141	Chr15	2627398	2627536	+	0.095676	2627462	2627513	13.6799	11.4238	0.120339	shorter	Potri.015G032500.v3.0
3683	Chr02	14381385	14381401	+	0.60316	14381387	14381401	1.03636	1.63197	0.121126	shorter	Potri.002G184100.v3.0
9122	Chr05	18411229	18411321	-	0.0886	18411320	18411260	12.4363	18.5637	0.121186	shorter	Potri.005G170100.v3.0
16130	Chr10	7184427	7184443	-	0.198	7184443	7184433	8.70541	9.79185	0.121593	shorter	Potri.010G041800.v3.0
4493	Chr02	10829634	10829677	-	0.228355	10829636	10829655	6.42542	9.17986	0.122059	longer	Potri.002G145200.v3.0
10074	Chr06	20478137	20478333	+	0.0849515	20478318	20478149	79.3851	79.3548	0.121892	longer	Potri.006G190000.v3.0
19232	Chr13	642568	643064	-	0.133622	642582	642741	18.2399	16.5237	0.122458	longer	Potri.013G010300.v3.0
16035	Chr10	1741220	1741294	-	0.151515	1741233	1741222	6.83997	9.17986	0.122769	shorter	Potri.010G014000.v3.0
24023	Chr18	12052576	12053092	+	0.0559176	12052688	12052700	33.578	26.3156	0.122728	shorter	Potri.018G091300.v3.0
14149	Chr09	6538646	6538861	+	0.0152672	6538793	6538808	27.1526	49.1632	0.122924	shorter	Potri.009G064600.v3.0
2465	Chr01	30033491	30033568	-	0.15404	30033496	30033520	8.70541	6.3239	0.123055	longer	Potri.001G295800.v3.0
6418	Chr04	2844089	2844165	+	0.0602926	2844122	2844159	26.1162	16.3197	0.123607	shorter	Potri.004G037700.v3.0
16168	Chr10	8322389	8322579	-	0.133183	8322578	8322472	4.76725	8.15987	0.123656	shorter	Potri.010G052700.v3.0
18121	Chr12	11264141	11264210	+	0.21264	11264161	11264210	1.03636	2.24397	0.123541	shorter	Potri.012G085300.v3.0
3980	Chr02	240131	240240	-	0.19082	240180	240238	15.5454	15.5038	0.123914	longer	Potri.002G004000.v3.0
22539	Chr16	1395046	1395219	-	0.149382	1395048	1395216	14.0945	19.1757	0.123892	longer	Potri.016G024800.v3.0
8221	Chr05	13530811	13530988	+	0.0367192	13530841	13530883	28.3962	21.4197	0.123964	shorter	Potri.005G150400.v3.0
23336	Chr17	512801	512825	-	0.548421	512802	512821	1.86545	1.83597	0.124323	longer
9258	Chr05	22319082	22319136	-	0.0562827	22319107	22319134	15.5454	20.3997	0.124402	longer	Potri.005G209200.v3.0
153	Chr01	4100620	4100696	+	0.114458	4100665	4100652	13.2654	10.6078	0.124551	longer	Potri.001G053600.v3.0
153	Chr01	4100620	4100696	+	0.114458	4100665	4100652	13.2654	10.6078	0.124551	longer	Potri.001G053700.v3.0
18233	Chr12	14042850	14042911	+	0.0868291	14042908	14042860	7.66905	4.28393	0.12483	longer	Potri.012G120700.v3.0
1867	Chr01	9006580	9006687	-	0.229571	9006607	9006582	9.74177	8.77187	0.125174	shorter	Potri.001G112700.v3.0
23774	Chr18	1363773	1363817	+	0.0397553	1363784	1363817	21.349	28.3556	0.125476	shorter	Potri.018G017600.v3.0
4339	Chr02	7717524	7717583	-	0.0229877	7717561	7717574	10.1563	21.2157	0.126074	longer	Potri.002G105900.v3.0
17301	Chr11	16477661	16477869	+	0.137506	16477666	16477709	8.29087	4.28393	0.126331	shorter	Potri.011G144300.v3.0
19463	Chr13	6499300	6499425	-	0.124032	6499309	6499393	18.6545	15.7078	0.126419	longer	Potri.013G076000.v3.0
21214	Chr15	6805696	6805793	+	0.13013	6805738	6805728	21.7635	23.4596	0.126432	longer	Potri.015G052800.v3.0
18423	Chr12	4265007	4265059	-	0.235127	4265059	4265042	7.46178	6.7319	0.127249	shorter	Potri.012G046400.v3.0
25609	scaffold_278	16667	16804	+	0.246283	16804	16779	6.01088	7.13989	0.127504	longer	Potri.T134600.v3.0
25609	scaffold_278	16667	16804	+	0.246283	16804	16779	6.01088	7.13989	0.127504	longer	Potri.T134700.v3.0
7355	Chr04	9369394	9369516	-	0.122324	9369400	9369511	21.1417	14.6878	0.127578	longer	Potri.004G106500.v3.0
25112	Chr19	8100129	8100161	-	0.15288	8100138	8100158	20.5199	18.3597	0.128133	longer	Potri.019G053200.v3.0
15758	Chr10	18579833	18579857	+	0.19893	18579837	18579851	14.509	9.17986	0.128578	shorter	Potri.010G190500.v3.0
500	Chr01	12950661	12950801	+	0.0377415	12950685	12950742	16.9963	34.8835	0.128651	shorter	Potri.001G156100.v3.0
7475	Chr04	17500338	17500481	-	0.0157949	17500416	17500442	105.709	88.1266	0.129196	longer	Potri.004G153400.v3.0
8472	Chr05	23339391	23339411	+	0.393579	23339392	23339411	2.69453	2.03997	0.129132	shorter	Potri.005G222300.v3.0
6700	Chr04	12059207	12059294	+	0.318182	12059210	12059294	7.25451	4.48793	0.12972	shorter	Potri.004G124600.v3.0
11486	Chr07	1319422	1319458	+	0.0102139	1319456	1319445	20.9344	42.0234	0.129866	longer	Potri.007G017100.v3.0
11946	Chr07	1459940	1460072	-	0.300624	1460072	1459976	3.52362	4.28393	0.130818	shorter	Potri.007G019100.v3.0
16871	Chr10	21783736	21783840	-	0.207865	21783764	21783737	12.8508	12.6478	0.13095	shorter	Potri.010G240000.v3.0
22584	Chr16	2464317	2464606	-	0.0333541	2464452	2464472	33.578	24.0716	0.13119	longer
9906	Chr06	10946834	10946903	+	0.121511	10946856	10946892	13.0581	9.58785	0.131236	shorter	Potri.006G133000.v3.0
13302	Chr08	2829621	2829819	-	0.154651	2829679	2829691	9.74177	12.2398	0.131264	longer	Potri.008G048000.v3.0
18210	Chr12	13286959	13287138	+	0.164586	13287110	13287098	16.1672	11.0158	0.131352	longer	Potri.012G110700.v3.0
10668	Chr06	5632204	5632480	-	0.0722906	5632431	5632413	92.2359	87.7187	0.131472	shorter	Potri.006G075100.v3.0
14118	Chr09	6013902	6014009	+	0.0590787	6013968	6013986	71.0942	80.5788	0.131479	shorter	Potri.009G057500.v3.0
19863	Chr14	3082092	3082612	+	0.000123437	3082512	3082095	26.5308	43.4513	0.131477	longer
17830	Chr11	18140167	18140210	-	0.311565	18140175	18140192	4.76725	3.87594	0.131675	longer	Potri.011G164500.v3.0
25290	Chr19	14694197	14694775	-	0.0472368	14694198	14694671	11.3999	8.56787	0.131748	longer	Potri.019G119500.v3.0
18102	Chr12	10652666	10652736	+	0.0990128	10652729	10652671	28.8108	25.2956	0.131982	longer	Potri.012G080100.v3.0
17475	Chr11	3366490	3366678	-	0.0519292	3366617	3366598	71.3015	58.5471	0.132069	shorter	Potri.011G039800.v3.0
18169	Chr12	12275537	12275605	+	0.252368	12275604	12275587	7.04724	6.3239	0.132284	longer	Potri.012G096500.v3.0
1954	Chr01	10888607	10888893	-	0.0492923	10888732	10888659	21.5563	33.6595	0.132731	shorter	Potri.001G135900.v3.0
3086	Chr02	1191852	1192031	+	0.185125	1191997	1191858	10.3636	8.56787	0.132543	longer	Potri.002G020000.v3.0
4383	Chr02	8713993	8714203	-	0.187564	8713994	8714151	4.55998	7.13989	0.132641	longer	Potri.002G116200.v3.0
18372	Chr12	2104561	2104743	-	0.0377932	2104691	2104673	133.69	142.39	0.132582	shorter	Potri.012G024300.v3.0
24668	Chr19	155403	155489	+	0.0436555	155462	155477	68.8142	60.7911	0.132567	shorter	Potri.019G001000.v3.0
11194	Chr06	23510576	23510595	-	0.324415	23510584	23510594	2.69453	1.83597	0.133735	longer	Potri.006G222700.v3.0
1479	Chr01	50256708	50256866	+	0.128924	50256738	50256764	20.1054	22.2357	0.134263	shorter	Potri.001G471000.v3.0
4630	Chr02	14693957	14694150	-	0.0690086	14694022	14693997	34.4071	27.9476	0.1339	shorter	Potri.002G187000.v3.0
14828	Chr09	7947217	7947457	-	0.0773125	7947432	7947447	3.31635	4.89592	0.13437	longer	Potri.009G084600.v3.0
21160	Chr15	3430042	3430219	+	0.254937	3430219	3430083	3.31635	4.89592	0.13437	longer	Potri.015G038500.v3.0
23438	Chr17	5194750	5194792	-	0.4193	5194771	5194783	2.48726	3.05995	0.13437	longer	Potri.017G057500.v3.0
24507	Chr18	12838110	12838143	-	0.75	12838111	12838143	1.24363	0.815987	0.13437	longer	Potri.018G100600.v3.0
15710	Chr10	17900400	17900455	+	0.3829	17900401	17900446	3.31635	3.46795	0.134898	shorter	Potri.010G180500.v3.0
11778	Chr07	13476720	13476796	+	0.144741	13476765	13476753	12.0218	14.0758	0.135545	longer	Potri.007G112300.v3.0
12896	Chr08	9935467	9935502	+	0.50395	9935502	9935468	1.65817	2.03997	0.13587	longer	Potri.008G147400.v3.0
22316	Chr16	10326528	10326645	+	0.088861	10326617	10326531	32.1271	29.3755	0.135966	longer	Potri.016G103800.v3.0
4809	Chr02	23654841	23654911	-	0.0634654	23654866	23654898	10.7781	14.2798	0.136518	longer	Potri.002G244800.v3.0
25713	scaffold_437	44638	44696	-	0.00902855	44695	44639	1.4509	8.36387	0.136365	shorter	Potri.T145400.v3.0
17599	Chr11	8241346	8241373	-	0.5	8241373	8241347	1.65817	1.22398	0.137278	shorter	Potri.011G082100.v3.0
2694	Chr01	37125050	37125338	-	0.0292153	37125157	37125169	52.647	33.4555	0.138664	longer	Potri.001G360600.v3.0
11655	Chr07	9260038	9260192	+	0.282656	9260039	9260192	5.80361	4.28393	0.13892	shorter	Potri.007G070600.v3.0
14498	Chr09	12525979	12526039	+	0.277778	12526031	12525980	8.29087	3.67194	0.138814	longer	Potri.009G163600.v3.0
15019	Chr09	11131039	11131126	-	0.330123	11131055	11131125	4.35271	3.05995	0.1387	longer	Potri.009G139300.v3.0
15524	Chr10	14278566	14278764	+	0.239298	14278583	14278763	5.59634	4.89592	0.138618	shorter	Potri.010G126900.v3.0
16143	Chr10	7620306	7620449	-	0.236789	7620324	7620351	7.46178	5.09992	0.137707	longer	Potri.010G045500.v3.0
17337	Chr11	17375328	17375405	+	0.254391	17375381	17375352	7.87633	7.13989	0.138502	longer	Potri.011G155500.v3.0
18343	Chr12	1508747	1509399	-	0.0813742	1508808	1509399	33.7853	36.9234	0.138036	longer	Potri.012G015800.v3.0
19439	Chr13	5579230	5579362	-	0.335089	5579231	5579241	1.86545	9.17986	0.137896	longer	Potri.013G068900.v3.0
20938	Chr14	12850739	12850831	-	0.188282	12850741	12850813	4.55998	6.7319	0.138082	longer	Potri.014G162900.v3.0
22295	Chr16	9336675	9336748	+	0.20632	9336748	9336732	4.14544	6.11991	0.13892	longer	Potri.016G096900.v3.0
25186	Chr19	11268033	11268131	-	0.327313	11268131	11268086	4.97452	4.89592	0.13892	shorter	Potri.019G078800.v3.0
16224	Chr10	9325834	9325932	-	0.121365	9325835	9325906	3.52362	17.5437	0.139063	longer	Potri.010G065800.v3.0
10266	Chr06	24982307	24982398	+	0.163964	24982357	24982315	6.83997	7.95588	0.139976	longer	Potri.006G240600.v3.0
13019	Chr08	12191445	12191638	+	0.178571	12191491	12191466	5.80361	9.38386	0.139933	longer	Potri.008G178400.v3.0
22675	Chr16	4821494	4821627	-	0.0824483	4821599	4821567	72.3378	69.7669	0.140024	shorter	Potri.016G067800.v3.0
4345	Chr02	7861346	7861571	-	0.273685	7861348	7861516	6.83997	7.34389	0.140268	longer	Potri.002G107400.v3.0
4850	Chr02	24349319	24349576	-	0.00119697	24349329	24349516	13.6799	21.8277	0.140265	longer	Potri.002G254300.v3.0
5142	Chr03	11664624	11664820	+	0.171557	11664650	11664625	7.66905	8.97586	0.141255	longer	Potri.003G089400.v3.0
11330	Chr06	26075090	26075171	-	0.0990485	26075171	26075157	6.83997	9.99585	0.141521	shorter	Potri.006G256300.v3.0
15194	Chr10	3902311	3902426	+	0.182323	3902421	3902320	8.0836	11.8318	0.141513	longer	Potri.010G028200.v3.0
21899	Chr15	13311077	13311130	-	0.0542947	13311096	13311130	3.93816	11.2198	0.14148	longer	Potri.015G118000.v3.0
7067	Chr04	846059	846082	-	0.178755	846077	846065	10.9854	11.8318	0.141687	shorter	Potri.004G013400.v3.0
21678	Chr15	3981030	3981217	-	0.145366	3981177	3981032	19.6908	17.7477	0.141663	shorter	Potri.015G042000.v3.0
15181	Chr10	3378374	3378399	+	0.134875	3378379	3378398	3.31635	5.30392	0.142004	shorter	Potri.010G023900.v3.0
1780	Chr01	6770479	6770705	-	0.140491	6770481	6770704	20.9344	24.0716	0.142727	longer	Potri.001G085600.v3.0
8910	Chr05	7838146	7838487	-	0.00460829	7838485	7838271	65.0833	44.2673	0.142324	shorter	Potri.005G102300.v3.0
10359	Chr06	27241615	27242046	+	0.30237	27242026	27241696	4.14544	5.50792	0.142812	longer	Potri.006G270600.v3.0
15937	Chr10	21768819	21768865	+	0.303988	21768839	21768865	4.55998	2.65196	0.142335	shorter	Potri.010G239400.v3.0
3362	Chr02	6419940	6419980	+	0.0745729	6419947	6419964	20.1054	15.0958	0.14319	shorter	Potri.002G090200.v3.0
4683	Chr02	16672244	16672328	-	0.000518032	16672325	16672246	25.2872	43.0433	0.143298	shorter	Potri.002G204100.v3.0
23610	Chr17	12798610	12798737	-	0.40632	12798611	12798629	1.03636	2.24397	0.144496	longer	Potri.017G112300.v3.0
16104	Chr10	6282826	6283258	-	0.00263333	6282855	6282837	2.48726	7.95588	0.144797	shorter	Potri.010G036400.v3.0
15459	Chr10	12737275	12737562	+	0.0398625	12737463	12737282	36.4798	47.9393	0.144899	longer	Potri.010G107700.v3.0
637	Chr01	19056647	19056769	+	0.0405481	19056747	19056669	5.59634	9.58785	0.14498	longer	Potri.001G197600.v3.0
19305	Chr13	1808732	1808872	-	0.00911536	1808768	1808869	5.38907	10.1998	0.145044	longer	Potri.013G027300.v3.0
1025	Chr01	32126513	32126734	+	0.256881	32126672	32126724	7.25451	5.50792	0.145668	shorter	Potri.001G315600.v3.0
2785	Chr01	40843440	40843710	-	0.010905	40843555	40843600	57.6215	87.9227	0.145637	longer	Potri.001G390400.v3.0
4049	Chr02	1381689	1381912	-	0.124776	1381912	1381882	12.0218	16.7277	0.145503	shorter	Potri.002G022900.v3.0
5240	Chr03	13799189	13799703	+	0.108126	13799483	13799685	28.3962	18.5637	0.145816	shorter	Potri.003G114600.v3.0
5939	Chr03	12964901	12965044	-	0.264909	12964998	12964965	6.01088	5.30392	0.145807	shorter	Potri.003G105100.v3.0
10658	Chr06	5366869	5367042	-	0.188042	5367001	5366884	6.83997	8.56787	0.145587	shorter	Potri.006G072300.v3.0
11645	Chr07	9015498	9015526	+	0.370818	9015514	9015499	2.27999	2.85596	0.145738	longer	Potri.007G069100.v3.0
21880	Chr15	12625368	12625380	-	0.5	12625369	12625380	2.07272	2.24397	0.145688	longer	Potri.015G109400.v3.0
3303	Chr02	5219257	5219513	+	0.0328691	5219423	5219366	82.7014	74.6629	0.146018	longer	Potri.002G075500.v3.0
13856	Chr08	14737671	14737730	-	0.184945	14737684	14737730	6.01088	6.93589	0.146251	longer	Potri.008G204400.v3.0
3681	Chr02	14354142	14354212	+	0.210222	14354184	14354155	7.46178	6.5279	0.146369	longer	Potri.002G183500.v3.0
5336	Chr03	15911909	15911989	+	0.2	15911976	15911936	1.03636	3.67194	0.146635	longer	Potri.003G142400.v3.0
17549	Chr11	5884539	5884557	-	0.5079	5884543	5884557	1.65817	1.83597	0.146369	longer	Potri.011G064400.v3.0
17876	Chr12	840797	840838	+	0.450167	840798	840838	2.48726	2.24397	0.146333	shorter	Potri.012G009800.v3.0
593	Chr01	15907331	15907410	+	0.250494	15907332	15907374	6.6327	9.79185	0.14787	shorter	Potri.001G182300.v3.0
6029	Chr03	14995118	14995285	-	0.0990663	14995230	14995240	41.2471	39.1674	0.148476	longer	Potri.003G130300.v3.0
19729	Chr13	16270271	16270861	-	0.175717	16270276	16270300	14.509	15.2998	0.148331	longer	Potri.013G161300.v3.0
21802	Chr15	10885394	10885651	-	0.127304	10885396	10885566	9.94904	17.5437	0.148483	longer	Potri.015G085300.v3.0
22154	Chr16	3594291	3594357	+	0.0887352	3594356	3594293	14.7163	21.8277	0.148414	longer	Potri.016G054900.v3.0
16360	Chr10	12334163	12334285	-	0.052779	12334180	12334190	37.5162	53.6512	0.149194	longer	Potri.010G102300.v3.0
23312	Chr17	15659636	15659726	+	0.143894	15659685	15659699	20.9344	20.1957	0.149143	shorter
7999	Chr05	5959095	5959141	+	0.0872833	5959136	5959096	2.48726	5.09992	0.14929	longer	Potri.005G081000.v3.0
13693	Chr08	10565690	10566174	-	0.120246	10566171	10565691	5.38907	9.79185	0.149587	shorter	Potri.008G156200.v3.0
7317	Chr04	8071970	8072049	-	0.424567	8072047	8071971	2.48726	2.65196	0.150708	shorter	Potri.004G094500.v3.0
16763	Chr10	20155397	20155433	-	0.100505	20155398	20155431	4.35271	10.6078	0.150697	longer	Potri.010G213700.v3.0
20595	Chr14	5646824	5646976	-	0.112386	5646925	5646953	14.509	12.2398	0.150785	longer	Potri.014G069700.v3.0
7020	Chr04	23333314	23333524	+	0.0933333	23333480	23333519	26.7381	15.2998	0.151307	shorter	Potri.004G228400.v3.0
9009	Chr05	10512409	10512750	-	0.0881071	10512638	10512717	52.647	58.7511	0.151446	longer	Potri.005G130800.v3.0
20576	Chr14	5322198	5322215	-	0.0131666	5322204	5322215	1.24363	3.46795	0.151655	longer	Potri.014G066000.v3.0
2688	Chr01	36929470	36929576	-	0.00394999	36929523	36929471	5.80361	12.0358	0.152547	shorter	Potri.001G359100.v3.0
5102	Chr03	10652612	10652739	+	0.427425	10652669	10652613	2.9018	2.85596	0.152784	longer	Potri.003G078100.v3.0
7132	Chr04	2617079	2617473	-	0.112867	2617095	2617416	1.86545	5.91591	0.152253	longer	Potri.004G035200.v3.0
17087	Chr11	6357214	6357343	+	0.161761	6357231	6357277	9.94904	7.34389	0.152784	shorter	Potri.011G068100.v3.0
24748	Chr19	3951732	3951892	+	0.2	3951887	3951748	1.03636	7.54788	0.152392	longer	Potri.019G034900.v3.0
21705	Chr15	7548574	7548714	-	0.0249297	7548671	7548711	18.8617	29.9875	0.152864	longer	Potri.015G055500.v3.0
22464	Chr16	49697	49791	-	0.0880816	49703	49757	30.4689	33.8635	0.15321	longer	Potri.016G001100.v3.0
18341	Chr12	1492798	1492870	-	0.100254	1492869	1492803	13.0581	17.5437	0.153394	shorter	Potri.012G015500.v3.0
15128	Chr10	97808	98267	+	0.119225	98096	98065	23.2144	22.0317	0.153513	longer	Potri.010G000700.v3.0
2614	Chr01	34623795	34623966	-	0.135213	34623847	34623797	6.83997	4.28393	0.154037	shorter	Potri.001G341400.v3.0
24265	Chr18	1546740	1546861	-	0.0495335	1546741	1546787	23.2144	11.6278	0.15397	longer	Potri.018G020000.v3.0
20917	Chr14	12245523	12245809	-	0.234415	12245542	12245796	2.69453	6.7319	0.154202	longer	Potri.014G157100.v3.0
2426	Chr01	28778035	28778248	-	0.233107	28778059	28778037	9.32723	9.38386	0.154591	shorter
4359	Chr02	8214547	8214677	-	0.0884426	8214635	8214672	12.6436	16.9317	0.155382	longer	Potri.002G111000.v3.0
25266	Chr19	13633402	13633749	-	0.300283	13633433	13633748	3.52362	2.65196	0.155584	longer	Potri.019G107800.v3.0
11290	Chr06	25361401	25361696	-	0.233508	25361467	25361495	8.91269	8.56787	0.156824	longer	Potri.006G246200.v3.0
11916	Chr07	911166	911229	-	0.142272	911229	911216	8.49814	6.7319	0.156733	shorter	Potri.007G011500.v3.0
6115	Chr03	17040897	17041153	-	0.118639	17040923	17041075	12.6436	17.7477	0.157456	longer	Potri.003G158000.v3.0
18308	Chr12	15737952	15737970	+	0.215087	15737958	15737970	3.93816	1.83597	0.157443	shorter	Potri.012G145500.v3.0
23149	Chr17	11539328	11539362	+	0.6	11539362	11539329	2.48726	1.01998	0.15747	longer	Potri.017G097800.v3.0
15327	Chr10	9549853	9550125	+	0.132242	9550103	9549854	4.97452	7.75188	0.157582	longer	Potri.010G068400.v3.0
15900	Chr10	21146937	21147082	+	0.115793	21147081	21146988	5.59634	9.38386	0.158438	longer	Potri.010G228800.v3.0
21584	Chr15	592340	592461	-	0.171602	592357	592378	9.94904	8.97586	0.158876	longer	Potri.015G009000.v3.0
5090	Chr03	10307390	10307460	+	0.0967893	10307436	10307392	10.5709	6.11991	0.159123	longer	Potri.003G074400.v3.0
944	Chr01	29532038	29532202	+	0.133363	29532161	29532039	30.0544	16.7277	0.159575	longer	Potri.001G289400.v3.0
10693	Chr06	6163398	6163675	-	0.205942	6163399	6163670	10.1563	8.77187	0.159546	longer	Potri.006G081700.v3.0
22421	Chr16	13806512	13806590	+	0.126531	13806584	13806560	15.5454	17.7477	0.160186	longer	Potri.016G134700.v3.0
3501	Chr02	9467853	9467897	+	0.206724	9467886	9467854	9.32723	7.75188	0.160616	longer	Potri.002G126000.v3.0
18523	Chr12	11101285	11101353	-	0.0346432	11101313	11101336	15.9599	9.79185	0.160801	longer	Potri.012G083800.v3.0
18235	Chr12	14154074	14154154	+	0.336343	14154075	14154150	4.35271	4.48793	0.161925	shorter	Potri.012G122000.v3.0
18910	Chr13	5023770	5023861	+	0.126518	5023861	5023789	21.7635	25.0916	0.162182	longer	Potri.013G065500.v3.0
18366	Chr12	1977373	1977719	-	0.180477	1977608	1977632	5.38907	3.26395	0.162884	longer	Potri.012G022400.v3.0
12773	Chr08	7517877	7518115	+	0.0802141	7518074	7517991	29.4326	32.0275	0.163113	longer	Potri.008G117000.v3.0
23837	Chr18	2826826	2827134	+	0.117471	2827046	2826828	23.8363	18.7677	0.163369	longer	Potri.018G034900.v3.0
18629	Chr12	13852812	13852849	-	0.239565	13852813	13852837	8.29087	8.15987	0.164079	longer	Potri.012G118100.v3.0
18666	Chr12	15087035	15087053	-	0.75	15087053	15087036	0.829087	1.01998	0.164079	shorter	Potri.012G133900.v3.0
21720	Chr15	7980824	7980976	-	0.16572	7980925	7980970	14.509	15.0958	0.163747	longer	Potri.015G058700.v3.0
22393	Chr16	12830310	12830693	+	0.333333	12830464	12830328	3.73089	6.11991	0.164079	longer	Potri.016G125200.v3.0
23525	Chr17	10163018	10163102	-	0.0538777	10163075	10163035	44.1489	32.4355	0.163954	shorter	Potri.017G084500.v3.0
625	Chr01	17586142	17586214	+	0.29034	17586146	17586214	4.55998	3.46795	0.164248	shorter
17577	Chr11	7537164	7537428	-	0.13827	7537286	7537165	8.29087	4.28393	0.164342	shorter	Potri.011G076800.v3.0
801	Chr01	25986102	25986288	+	0.140309	25986229	25986207	17.8254	12.8518	0.164521	longer	Potri.001G250300.v3.0
801	Chr01	25986102	25986288	+	0.140309	25986229	25986207	17.8254	12.8518	0.164521	longer	Potri.001G250400.v3.0
482	Chr01	12472441	12472597	+	0.228571	12472597	12472470	7.25451	11.2198	0.164719	longer	Potri.001G150900.v3.0
1901	Chr01	9756570	9756663	-	0.0435087	9756583	9756611	21.5563	13.4638	0.165252	longer	Potri.001G121100.v3.0
13894	Chr08	17478228	17478287	-	0.158357	17478229	17478253	9.5345	11.4238	0.165653	longer	Potri.008G215700.v3.0
372	Chr01	9565797	9565882	+	0.20474	9565804	9565858	2.07272	4.28393	0.165977	shorter	Potri.001G119100.v3.0
351	Chr01	9135608	9135651	+	0.185889	9135610	9135651	7.04724	4.28393	0.166149	shorter	Potri.001G114100.v3.0
5511	Chr03	19364679	19364696	+	0.12482	19364695	19364682	10.5709	7.75188	0.166439	longer	Potri.003G188400.v3.0
17853	Chr12	180807	180842	+	0.198593	180810	180826	12.0218	11.8318	0.166928	shorter	Potri.012G001700.v3.0
17853	Chr12	180807	180842	+	0.198593	180810	180826	12.0218	11.8318	0.166928	shorter	Potri.012G001800.v3.0
10280	Chr06	25223881	25224132	+	0.0274819	25223918	25223908	30.8835	39.3714	0.167429	longer	Potri.006G244100.v3.0
12729	Chr08	6738795	6738818	+	0.6	6738818	6738796	1.03636	2.24397	0.168226	longer	Potri.008G106200.v3.0
14436	Chr09	11438460	11438753	+	0.0348782	11438562	11438514	93.2723	112.402	0.168252	longer	Potri.009G144300.v3.0
23244	Chr17	14025045	14025171	+	0.1485	14025062	14025168	2.9018	6.93589	0.168968	shorter	Potri.017G129000.v3.0
5140	Chr03	11650542	11650644	+	0.29667	11650543	11650625	4.97452	4.69193	0.169065	shorter	Potri.003G088900.v3.0
1399	Chr01	48326388	48326592	+	0.0592166	48326393	48326570	12.4363	16.1158	0.169112	shorter	Potri.001G448900.v3.0
23716	Chr17	15447186	15447269	-	0.133586	15447188	15447200	17.4108	21.2157	0.16918	longer	Potri.017G148100.v3.0
6782	Chr04	17451777	17451889	+	0.0281128	17451852	17451792	11.6072	7.13989	0.169662	longer	Potri.004G152700.v3.0
12520	Chr08	2681327	2681518	+	0.160348	2681329	2681493	12.0218	13.6678	0.169642	shorter	Potri.008G045900.v3.0
2662	Chr01	36098401	36098430	-	0.219074	36098403	36098430	7.25451	6.3239	0.170152	longer	Potri.001G353000.v3.0
2941	Chr01	48795319	48795399	-	0.50395	48795320	48795398	0.829087	1.83597	0.170501	longer	Potri.001G452700.v3.0
9516	Chr06	1188585	1188632	+	0.23796	1188586	1188629	1.86545	0.815987	0.170501	shorter	Potri.006G018000.v3.0
18396	Chr12	3358068	3358143	-	0.163162	3358097	3358082	6.6327	8.56787	0.170185	shorter	Potri.012G037900.v3.0
1368	Chr01	44931300	44931384	+	0.18158	44931329	44931315	10.3636	13.8718	0.171335	longer	Potri.001G424600.v3.0
13232	Chr08	1672462	1672528	-	0.269773	1672502	1672528	6.21815	5.91591	0.171662	longer	Potri.008G030300.v3.0
18037	Chr12	8014699	8014863	+	0.0167255	8014743	8014822	48.2943	42.6353	0.17131	shorter	Potri.012G064200.v3.0
18217	Chr12	13351834	13351881	+	0.205942	13351839	13351871	9.32723	8.77187	0.171959	shorter	Potri.012G112000.v3.0
9469	Chr06	290651	291010	+	0.12458	290912	290726	21.9708	20.6037	0.172301	longer	Potri.006G003800.v3.0
10988	Chr06	13610905	13611221	-	0.0929838	13610959	13611005	20.5199	25.7036	0.172578	longer	Potri.006G152900.v3.0
22347	Chr16	11876496	11876722	+	0.107004	11876597	11876498	29.6399	20.6037	0.172778	longer	Potri.016G114500.v3.0
17843	Chr11	18444165	18444219	-	0.0641536	18444209	18444219	14.3018	19.9917	0.173305	longer	Potri.011G169200.v3.0
15986	Chr10	22520199	22520429	+	0.0591914	22520241	22520263	14.509	11.6278	0.173413	shorter	Potri.010G254800.v3.0
243	Chr01	6718685	6718957	+	0.0292642	6718872	6718704	50.9889	45.6953	0.173767	longer	Potri.001G084500.v3.0
3049	Chr02	623028	623142	+	0.191438	623078	623097	4.55998	3.05995	0.174554	shorter	Potri.002G010600.v3.0
9838	Chr06	8908595	8908734	+	0.269827	8908734	8908596	3.10908	5.50792	0.174538	longer	Potri.006G114200.v3.0
13619	Chr08	8872179	8872337	-	0.298395	8872276	8872242	5.59634	4.07994	0.174036	shorter	Potri.008G133500.v3.0
23072	Chr17	7673404	7673574	+	0.0163934	7673444	7673406	12.6436	15.9118	0.174447	longer	Potri.017G068600.v3.0
5527	Chr03	19759024	19759180	+	0.138068	19759072	19759126	15.1308	23.8676	0.175449	shorter	Potri.003G193900.v3.0
8242	Chr05	16094885	16095071	+	0.0200604	16094974	16094953	32.9562	37.7394	0.175789	longer	Potri.005G159600.v3.0
13075	Chr08	13589974	13590105	+	0.020632	13590052	13590039	10.3636	19.3797	0.175753	longer	Potri.008G194700.v3.0
5672	Chr03	3806151	3806210	-	0.0236459	3806161	3806187	25.2872	33.2515	0.176645	longer	Potri.003G030300.v3.0
6287	Chr03	21312282	21312308	-	0	21312308	21312293	1.03636	4.48793	0.176967	shorter	Potri.003G216300.v3.0
6763	Chr04	17013836	17013850	+	0.593579	17013850	17013837	1.24363	1.01998	0.176967	longer	Potri.004G147200.v3.0
11184	Chr06	23297842	23297881	-	0.245987	23297869	23297843	5.18179	2.44796	0.176921	shorter	Potri.006G220600.v3.0
24984	Chr19	15671642	15671753	+	0	15671648	15671746	1.65817	4.48793	0.176967	shorter	Potri.019G130900.v3.0
23039	Chr17	5000644	5000777	+	0.4	5000777	5000765	2.07272	5.50792	0.177289	longer	Potri.017G056000.v3.0
12311	Chr07	14546546	14546667	-	0.0582821	14546648	14546662	37.1016	26.3156	0.178164	longer	Potri.007G130800.v3.0
5312	Chr03	15628827	15628916	+	0.0518857	15628877	15628895	14.509	18.5637	0.17847	shorter	Potri.003G137900.v3.0
6933	Chr04	21432223	21432238	+	0.50395	21432238	21432225	0.829087	2.03997	0.178734	longer
9840	Chr06	9020488	9020687	+	0.020709	9020523	9020513	96.3814	56.0991	0.17896	longer	Potri.006G115100.v3.0
17363	Chr11	18211089	18211172	+	0.213712	18211142	18211120	8.49814	5.71191	0.179362	longer	Potri.011G165400.v3.0
21000	Chr14	14926904	14926935	-	0.174567	14926934	14926908	2.48726	4.48793	0.179504	shorter	Potri.014G180100.v3.0
25453	scaffold_169	14350	14446	+	0.177059	14441	14373	13.2654	13.8718	0.179504	longer
16667	Chr10	18459675	18459807	-	0.0526316	18459712	18459791	7.87633	14.8918	0.179681	longer	Potri.010G188700.v3.0
19591	Chr13	13680417	13680502	-	0.0827143	13680500	13680418	2.9018	4.89592	0.179765	shorter	Potri.013G122900.v3.0
11519	Chr07	2319392	2319418	+	0.388262	2319393	2319417	2.69453	3.05995	0.180705	shorter	Potri.007G030800.v3.0
17696	Chr11	14212015	14212049	-	0.6	14212049	14212016	2.07272	1.01998	0.1813	shorter	Potri.011G116900.v3.0
7220	Chr04	4992410	4992474	-	0.0282399	4992470	4992437	12.6436	6.5279	0.182675	shorter	Potri.004G061200.v3.0
10112	Chr06	21544607	21544691	+	0.146682	21544634	21544675	22.1781	21.8277	0.182658	shorter	Potri.006G200200.v3.0
20862	Chr14	11110357	11110858	-	0.0639692	11110359	11110502	13.4727	25.0916	0.182603	longer	Potri.014G145600.v3.0
20862	Chr14	11110357	11110858	-	0.0639692	11110359	11110502	13.4727	25.0916	0.182603	longer	Potri.014G145700.v3.0
22734	Chr16	6984568	6984714	-	0.0642356	6984599	6984629	47.6725	54.0592	0.183039	longer	Potri.016G087900.v3.0
12917	Chr08	10377298	10377342	+	0.385831	10377299	10377336	2.69453	3.46795	0.18322	shorter
14708	Chr09	5683195	5683853	-	0.0690175	5683767	5683421	16.5817	21.2157	0.183476	shorter	Potri.009G052600.v3.0
4601	Chr02	13598000	13598212	-	0.12316	13598136	13598211	10.3636	12.4438	0.184573	longer	Potri.002G176700.v3.0
15176	Chr10	3008425	3008764	+	0.11329	3008764	3008729	16.5817	21.8277	0.184424	longer	Potri.010G021400.v3.0
2832	Chr01	42485013	42485038	-	0.0158	42485014	42485034	1.24363	2.65196	0.18485	longer	Potri.001G403500.v3.0
4371	Chr02	8558795	8558818	-	0.295976	8558818	8558803	3.52362	5.50792	0.185105	shorter	Potri.002G114200.v3.0
4684	Chr02	16710076	16710196	-	0.0328962	16710186	16710175	43.9416	36.3114	0.185141	shorter	Potri.002G204400.v3.0
8962	Chr05	9039304	9039446	-	0.0414675	9039407	9039417	46.6361	33.2515	0.184964	longer	Potri.005G117200.v3.0
12947	Chr08	10750579	10750835	+	0.0570779	10750661	10750639	15.9599	21.4197	0.185135	longer	Potri.008G158600.v3.0
15542	Chr10	14751725	14751802	+	0.0662685	14751801	14751730	10.3636	5.71191	0.186134	longer	Potri.010G132700.v3.0
20053	Chr14	7623323	7623774	+	0.0616118	7623388	7623327	3.52362	6.93589	0.186334	longer	Potri.014G097600.v3.0
9069	Chr05	14306272	14306346	-	0.376975	14306288	14306314	1.65817	4.28393	0.186604	longer	Potri.005G152200.v3.0
12828	Chr08	8697478	8698023	+	0.335089	8698017	8697482	1.86545	3.67194	0.18674	longer	Potri.008G131800.v3.0
9542	Chr06	1831031	1831186	+	0.223574	1831153	1831082	9.5345	9.58785	0.18703	longer	Potri.006G027100.v3.0
852	Chr01	27334061	27334083	+	0.245318	27334063	27334080	6.01088	4.89592	0.187125	shorter	Potri.001G265200.v3.0
8973	Chr05	9296596	9296755	-	0.0773282	9296641	9296729	8.0836	19.3797	0.187984	longer	Potri.005G119900.v3.0
1402	Chr01	48337027	48337257	+	0.168329	48337211	48337028	14.7163	14.0758	0.188306	longer	Potri.001G449000.v3.0
21505	Chr15	14460242	14460277	+	0.0550458	14460257	14460245	17.2036	22.6437	0.188837	longer	Potri.015G134900.v3.0
20912	Chr14	12184911	12185100	-	0.0505507	12184948	12185089	24.6653	15.2998	0.188914	longer	Potri.014G156300.v3.0
4951	Chr03	4186855	4187088	+	0.020032	4186898	4186879	36.2726	43.4513	0.189565	longer	Potri.003G033200.v3.0
8768	Chr05	4605152	4605353	-	0.191171	4605174	4605199	8.91269	8.15987	0.189625	longer	Potri.005G064000.v3.0
18887	Chr13	4377186	4377303	+	0.0615897	4377279	4377200	75.2396	63.851	0.189622	longer	Potri.013G058300.v3.0
19065	Chr13	12757286	12757481	+	0.230829	12757481	12757409	7.25451	8.36387	0.190508	longer	Potri.013G114400.v3.0
15453	Chr10	12586758	12587243	+	0.0156076	12586844	12587121	36.8944	25.0916	0.190794	shorter	Potri.010G105700.v3.0
18284	Chr12	15228792	15228834	+	0.172936	15228804	15228833	11.1927	10.1998	0.191202	shorter	Potri.012G136600.v3.0
10363	Chr06	27390762	27390991	+	0.140564	27390951	27390763	15.9599	7.13989	0.191377	longer	Potri.006G272900.v3.0
11699	Chr07	11113655	11113753	+	0.129865	11113705	11113753	10.1563	12.2398	0.19149	shorter	Potri.007G085600.v3.0
23138	Chr17	11178281	11178325	+	0.0805692	11178325	11178289	2.69453	6.11991	0.192962	longer	Potri.017G094800.v3.0
11278	Chr06	25108577	25108652	-	0.106652	25108579	25108641	6.21815	3.67194	0.193231	longer	Potri.006G243000.v3.0
4057	Chr02	1566576	1566657	-	0.205034	1566657	1566592	8.49814	7.75188	0.193625	shorter	Potri.002G024900.v3.0
10059	Chr06	20092371	20092396	+	0.154143	20092373	20092396	1.4509	2.85596	0.193767	shorter	Potri.006G186500.v3.0
20672	Chr14	7031309	7031596	-	0.0973244	7031389	7031313	16.789	6.11991	0.193716	shorter	Potri.014G089300.v3.0
7385	Chr04	11338803	11338861	-	0.158726	11338804	11338847	3.93816	6.7319	0.193921	longer	Potri.004G120800.v3.0
14591	Chr09	3156986	3157148	-	0.277431	3156987	3157006	5.80361	5.09992	0.193969	longer	Potri.009G019800.v3.0
7197	Chr04	4222621	4222718	-	0.142857	4222708	4222629	8.0836	1.42798	0.194075	shorter	Potri.004G053800.v3.0
10428	Chr06	771857	772042	-	0.0209424	771957	771977	53.2688	38.9634	0.194335	longer	Potri.006G011700.v3.0
11853	Chr07	15428231	15428391	+	0.0537123	15428252	15428274	25.909	22.4397	0.194509	shorter	Potri.007G144600.v3.0
12955	Chr08	10926651	10927439	+	0.163893	10926948	10927077	8.91269	16.3197	0.194532	shorter	Potri.008G160700.v3.0
17163	Chr11	11936331	11936536	+	0.058658	11936526	11936336	14.3018	21.4197	0.194317	longer	Potri.011G098100.v3.0
16105	Chr10	6297576	6297652	-	0.0509115	6297600	6297624	21.7635	14.4838	0.194672	longer	Potri.010G036500.v3.0
5972	Chr03	13833051	13833103	-	0.178899	13833093	13833103	9.74177	4.48793	0.195361	longer	Potri.003G115300.v3.0
13094	Chr08	14193912	14193974	+	0.333333	14193934	14193913	5.18179	3.67194	0.195271	longer	Potri.008G201500.v3.0
15703	Chr10	17722490	17722524	+	0.291357	17722524	17722495	2.9018	3.87594	0.195536	longer	Potri.010G177900.v3.0
18445	Chr12	5795467	5795534	-	0.157602	5795530	5795495	18.2399	18.3597	0.195507	shorter	Potri.012G056200.v3.0
6674	Chr04	10406060	10406167	+	0.206749	10406160	10406123	8.0836	10.4038	0.195739	longer	Potri.004G114800.v3.0
23576	Chr17	11735050	11735097	-	0.194412	11735058	11735096	3.31635	5.09992	0.195884	longer	Potri.017G099900.v3.0
5344	Chr03	16051010	16051375	+	0.339478	16051245	16051015	3.73089	3.87594	0.197529	longer	Potri.003G144100.v3.0
10478	Chr06	1719248	1719262	-	0.6	1719251	1719262	1.86545	1.01998	0.197483	longer	Potri.006G024700.v3.0
21045	Chr15	147097	147130	+	0.6	147098	147130	1.86545	1.01998	0.197483	shorter	Potri.015G002400.v3.0
21628	Chr15	2029685	2029815	-	0.174599	2029726	2029813	9.5345	8.15987	0.197289	longer	Potri.015G026100.v3.0
24115	Chr18	14300417	14300440	+	0.6	14300429	14300418	1.86545	1.01998	0.197483	longer	Potri.018G118800.v3.0
3654	Chr02	13298538	13298727	+	0.0624462	13298695	13298685	20.3126	17.1357	0.197957	longer	Potri.002G174300.v3.0
10413	Chr06	417780	417819	-	0.0376222	417817	417781	5.59634	15.5038	0.198478	shorter	Potri.006G006100.v3.0
14577	Chr09	2835109	2835200	-	0.0357394	2835153	2835128	21.9708	16.1158	0.198774	shorter	Potri.009G017000.v3.0
7720	Chr04	23334114	23334275	-	0.159568	23334238	23334275	13.2654	11.4238	0.199367	longer	Potri.004G228500.v3.0
23859	Chr18	4024690	4024755	+	0.30079	4024702	4024750	4.14544	5.71191	0.199367	shorter	Potri.018G044200.v3.0
10945	Chr06	11969578	11969712	-	0.0727715	11969690	11969642	23.8363	18.7677	0.200316	shorter	Potri.006G141900.v3.0
17585	Chr11	7815788	7815970	-	0.129154	7815969	7815806	13.4727	15.5038	0.200313	shorter	Potri.011G079000.v3.0
13638	Chr08	9269837	9269904	-	0.191477	9269862	9269902	10.5709	6.3239	0.2006	longer	Potri.008G139100.v3.0
8076	Chr05	7780753	7780839	+	0.125833	7780758	7780839	8.91269	10.6078	0.200781	shorter	Potri.005G101700.v3.0
14163	Chr09	6797032	6797164	+	0.119638	6797157	6797146	5.38907	9.58785	0.201154	longer	Potri.009G068300.v3.0
17026	Chr11	4271244	4271370	+	0.181918	4271245	4271359	8.0836	11.2198	0.201335	shorter	Potri.011G049700.v3.0
11724	Chr07	11975777	11975922	+	0.128502	11975912	11975896	8.49814	11.0158	0.201838	longer	Potri.007G092700.v3.0
24868	Chr19	11384096	11384177	+	0.172255	11384162	11384130	11.3999	12.0358	0.202071	longer	Potri.019G079900.v3.0
1147	Chr01	35752774	35753231	+	0.292325	35752775	35753210	4.97452	5.71191	0.202448	shorter	Potri.001G350700.v3.0
1159	Chr01	36163257	36163788	+	0	36163769	36163419	10.5709	4.28393	0.202764	longer	Potri.001G353900.v3.0
3114	Chr02	1759646	1759778	+	0.168895	1759744	1759685	16.1672	16.3197	0.202746	longer	Potri.002G027100.v3.0
5745	Chr03	8646236	8646264	-	0.145202	8646249	8646238	4.55998	2.65196	0.202825	shorter	Potri.003G058700.v3.0
22574	Chr16	2165790	2165945	-	0	2165818	2165846	36.0653	14.6878	0.202569	longer	Potri.016G036500.v3.0
6553	Chr04	6525200	6525296	+	0.103836	6525292	6525201	2.27999	3.67194	0.20328	longer	Potri.004G078800.v3.0
7170	Chr04	3580771	3580819	-	0.564548	3580811	3580783	1.4509	1.42798	0.203189	shorter	Potri.004G046900.v3.0
10930	Chr06	11370752	11370791	-	0.571429	11370769	11370791	1.4509	1.42798	0.203189	longer	Potri.006G137200.v3.0
4211	Chr02	4826351	4826506	-	0.0866461	4826373	4826410	13.4727	15.9118	0.203459	longer	Potri.002G070200.v3.0
7853	Chr05	1980401	1980487	+	0.207559	1980404	1980475	8.0836	9.58785	0.204172	shorter	Potri.005G027000.v3.0
8399	Chr05	22046099	22046161	+	0.296933	22046100	22046159	4.97452	5.09992	0.204724	shorter	Potri.005G205800.v3.0
11988	Chr07	2072909	2073081	-	0.0754985	2072954	2072991	71.0942	72.2149	0.204955	longer	Potri.007G027400.v3.0
11988	Chr07	2072909	2073081	-	0.0754985	2072954	2072991	71.0942	72.2149	0.204955	longer	Potri.007G027500.v3.0
17052	Chr11	4840760	4841302	+	0.127765	4841302	4841142	16.5817	20.3997	0.205257	longer	Potri.011G055500.v3.0
7866	Chr05	2639170	2639222	+	0.20474	2639222	2639172	2.07272	5.71191	0.205486	longer	Potri.005G035700.v3.0
16772	Chr10	20218089	20218103	-	0.20158	20218102	20218090	2.07272	5.71191	0.205486	shorter	Potri.010G214900.v3.0
11540	Chr07	2841122	2841356	+	0.159237	2841307	2841209	12.229	13.2598	0.205976	longer	Potri.007G036600.v3.0
19768	Chr14	1555531	1555938	+	0.151135	1555937	1555533	6.21815	3.87594	0.20664	longer	Potri.014G016100.v3.0
20517	Chr14	3425139	3425221	-	0.0902143	3425154	3425168	18.8617	11.0158	0.206697	longer	Potri.014G042300.v3.0
22774	Chr16	9830375	9830495	-	0.0413843	9830455	9830422	8.0836	4.69193	0.207293	shorter	Potri.016G100600.v3.0
25301	Chr19	15212799	15212913	-	0.113207	15212883	15212830	26.1162	25.0916	0.207218	shorter	Potri.019G124200.v3.0
14247	Chr09	8297309	8297364	+	0.21182	8297353	8297310	10.1563	10.1998	0.207618	longer	Potri.009G090100.v3.0
20001	Chr14	6512266	6512488	+	0.0099893	6512454	6512409	115.036	40.1874	0.208163	longer	Potri.014G081700.v3.0
3803	Chr02	20474764	20474788	+	0.50395	20474765	20474788	0.829087	1.83597	0.208322	shorter	Potri.002G219700.v3.0
17705	Chr11	14446092	14446176	-	0	14446112	14446156	7.04724	1.22398	0.208708	longer	Potri.011G119000.v3.0
19529	Chr13	11628894	11629106	-	0.103036	11628900	11629007	6.83997	5.30392	0.209137	longer	Potri.013G102700.v3.0
22137	Chr16	3274577	3274609	+	0.336844	3274598	3274587	1.86545	3.46795	0.209106	longer	Potri.016G051200.v3.0
25307	Chr19	15336571	15336639	-	0.090631	15336626	15336609	38.7598	41.0034	0.209278	shorter	Potri.019G126500.v3.0
13153	Chr08	33723	33894	-	0.25395	33821	33889	3.31635	5.09992	0.209378	longer	Potri.008G001000.v3.0
24064	Chr18	13178727	13178851	+	0.00476163	13178848	13178744	15.1308	26.7236	0.209569	longer	Potri.018G104500.v3.0
7322	Chr04	8192607	8192619	-	0.396789	8192608	8192619	2.69453	2.03997	0.210517	longer	Potri.004G095400.v3.0
9475	Chr06	369337	369421	+	0.0968139	369418	369346	6.42542	3.87594	0.210655	longer	Potri.006G005400.v3.0
11791	Chr07	13771994	13772055	+	0.36898	13772031	13772003	3.31635	3.26395	0.210552	longer	Potri.007G117200.v3.0
17864	Chr12	485342	485626	+	0.220438	485346	485626	11.8145	1.83597	0.211362	shorter	Potri.012G006000.v3.0
3596	Chr02	11794645	11794783	+	0.110445	11794759	11794646	9.94904	5.30392	0.211517	longer	Potri.002G156900.v3.0
24838	Chr19	9838792	9838838	+	0.127484	9838795	9838807	25.2872	25.9076	0.212064	shorter	Potri.019G065400.v3.0
24838	Chr19	9838792	9838838	+	0.127484	9838795	9838807	25.2872	25.9076	0.212064	shorter	Potri.019G065500.v3.0
10649	Chr06	5180099	5180365	-	0.122993	5180137	5180115	5.18179	1.63197	0.212403	shorter	Potri.006G069100.v3.0
1046	Chr01	32576714	32576818	+	0.212566	32576800	32576715	9.32723	5.71191	0.212552	longer	Potri.001G321000.v3.0
23296	Chr17	15372742	15373610	+	0.025641	15372876	15372838	33.1635	15.9118	0.212616	longer	Potri.017G146600.v3.0
11399	Chr06	27689371	27689551	-	0.337722	27689383	27689550	3.73089	3.87594	0.213045	longer	Potri.006G277600.v3.0
11399	Chr06	27689371	27689551	-	0.337722	27689383	27689550	3.73089	3.87594	0.213045	longer	Potri.006G277700.v3.0
12420	Chr08	962090	962191	+	0.0913484	962167	962123	12.8508	14.8918	0.212939	longer	Potri.008G017900.v3.0
3919	Chr02	24114127	24114518	+	0.311338	24114499	24114137	2.69453	3.87594	0.213546	longer	Potri.002G251400.v3.0
3919	Chr02	24114127	24114518	+	0.311338	24114499	24114137	2.69453	3.87594	0.213546	longer	Potri.002G251500.v3.0
12806	Chr08	8166708	8167076	+	0.262386	8166862	8167076	3.93816	3.05995	0.214276	shorter
13933	Chr09	1267654	1268059	+	0.182985	1267873	1267660	8.49814	6.5279	0.21417	longer	Potri.009G006800.v3.0
15502	Chr10	13827903	13828102	+	0.128337	13827907	13827973	6.6327	4.48793	0.214248	shorter	Potri.010G121700.v3.0
8815	Chr05	5529450	5529611	-	0.0501227	5529478	5529565	9.11996	12.6478	0.214491	longer	Potri.005G075600.v3.0
951	Chr01	29730811	29730921	+	0.113097	29730897	29730920	8.0836	9.79185	0.215098	shorter	Potri.001G291900.v3.0
951	Chr01	29730811	29730921	+	0.113097	29730897	29730920	8.0836	9.79185	0.215098	shorter	Potri.001G292000.v3.0
10835	Chr06	9134833	9135020	-	0.157352	9135020	9134860	12.0218	15.0958	0.215744	shorter	Potri.006G116200.v3.0
1557	Chr01	1581732	1581772	-	0.0534698	1581733	1581767	5.80361	3.26395	0.216421	longer	Potri.001G020800.v3.0
19323	Chr13	2131204	2131615	-	0.0414259	2131211	2131225	11.1927	16.5237	0.21646	longer	Potri.013G032200.v3.0
11160	Chr06	22687053	22687109	-	0.281345	22687109	22687054	2.27999	3.05995	0.217031	shorter	Potri.006G213300.v3.0
14655	Chr09	4749534	4749702	-	0.0865582	4749697	4749602	22.7999	27.3356	0.216961	shorter	Potri.009G039600.v3.0
21495	Chr15	14229961	14230109	+	0.189616	14230079	14230109	7.66905	11.2198	0.216659	shorter	Potri.015G131700.v3.0
11034	Chr06	18028788	18028829	-	0.2579	18028808	18028820	2.48726	3.46795	0.217361	longer	Potri.006G171900.v3.0
3450	Chr02	8390812	8390853	+	0.5	8390853	8390839	1.24363	3.46795	0.217504	longer	Potri.002G112300.v3.0
3450	Chr02	8390812	8390853	+	0.5	8390853	8390839	1.24363	3.46795	0.217504	longer	Potri.002G112400.v3.0
15254	Chr10	7972248	7972290	+	0.245987	7972250	7972286	4.76725	4.07994	0.218075	shorter	Potri.010G048700.v3.0
23093	Chr17	9076827	9077078	+	0.101449	9076868	9076833	14.3018	22.6437	0.217748	longer	Potri.017G077300.v3.0
6676	Chr04	10749041	10749102	+	0.202829	10749077	10749100	8.49814	8.97586	0.21825	shorter	Potri.004G116200.v3.0
633	Chr01	18699506	18699615	+	0.198796	18699550	18699610	11.1927	8.15987	0.218432	shorter	Potri.001G196700.v3.0
18117	Chr12	11042941	11042970	+	0.1485	11042947	11042970	2.9018	6.3239	0.218479	shorter	Potri.012G083300.v3.0
8791	Chr05	5072675	5072961	-	0.322442	5072954	5072727	3.93816	4.07994	0.218879	shorter	Potri.005G070700.v3.0
16821	Chr10	20986743	20986821	-	0.281128	20986744	20986821	3.73089	1.42798	0.219077	longer	Potri.010G226600.v3.0
8964	Chr05	9096585	9096602	-	0.365043	9096597	9096586	2.9018	3.05995	0.219503	shorter	Potri.005G117600.v3.0
15981	Chr10	22431193	22431294	+	0.0592632	22431225	22431276	40.0034	44.2673	0.219541	shorter	Potri.010G253400.v3.0
13432	Chr08	5055049	5055292	-	0.0684296	5055242	5055050	11.1927	13.2598	0.219642	shorter	Potri.008G080900.v3.0
24667	Chr19	145686	145852	+	0.272541	145687	145832	6.01088	5.91591	0.21979	shorter	Potri.019G000900.v3.0
5895	Chr03	12222520	12223106	-	0.0117647	12223049	12223022	17.6181	56.0991	0.220493	shorter	Potri.003G095500.v3.0
11656	Chr07	9274244	9274524	+	0.147242	9274524	9274344	15.3381	14.4838	0.220702	longer	Potri.007G070700.v3.0
10054	Chr06	19871701	19871964	+	0.199416	19871937	19871720	11.3999	11.2198	0.221305	longer	Potri.006G184900.v3.0
12997	Chr08	11764176	11764339	+	0.0251896	11764200	11764239	67.7779	88.7386	0.221237	shorter	Potri.008G172400.v3.0
896	Chr01	28462237	28463352	+	0.1024	28462612	28462379	2.27999	3.87594	0.221868	longer
281	Chr01	7544102	7544491	+	0.0129247	7544358	7544179	202.505	219.909	0.221985	longer	Potri.001G095800.v3.0
10214	Chr06	23906543	23906818	+	0.0168992	23906769	23906604	74.4106	57.1191	0.22254	longer	Potri.006G227700.v3.0
17624	Chr11	10903064	10903200	-	0.155907	10903130	10903198	9.32723	13.8718	0.222458	longer	Potri.011G090700.v3.0
22306	Chr16	9997737	9998530	+	0.151376	9998523	9998375	4.14544	2.65196	0.2228	longer	Potri.016G101700.v3.0
12673	Chr08	5577768	5577848	+	0.0510141	5577822	5577848	32.3344	25.2956	0.223255	shorter	Potri.008G088800.v3.0
7792	Chr05	260023	260130	+	0.0967893	260029	260118	8.49814	4.07994	0.223661	shorter	Potri.005G004100.v3.0
24406	Chr18	9555209	9555334	-	0.0791513	9555279	9555307	16.1672	23.0516	0.224037	longer	Potri.018G073100.v3.0
696	Chr01	22467881	22468143	+	0	22467891	22468088	13.8872	1.22398	0.224933	shorter	Potri.001G218800.v3.0
2194	Chr01	20868493	20868679	-	0.0396575	20868663	20868533	30.2617	38.9634	0.22439	shorter	Potri.001G208200.v3.0
2692	Chr01	37026458	37026537	-	0.02891	37026522	37026533	29.018	37.5354	0.224521	longer	Potri.001G359900.v3.0
12845	Chr08	8935166	8935211	+	0.114293	8935197	8935207	19.069	16.9317	0.224851	shorter	Potri.008G134500.v3.0
175	Chr01	4799706	4799958	+	0.143123	4799958	4799890	10.7781	12.0358	0.226174	longer	Potri.001G062000.v3.0
3361	Chr02	6412014	6412068	+	0.0317415	6412028	6412046	13.4727	17.7477	0.225702	shorter	Potri.002G090000.v3.0
1062	Chr01	33040160	33040399	+	0.0764409	33040296	33040267	9.11996	12.0358	0.227329	longer	Potri.001G326400.v3.0
13104	Chr08	14551713	14551883	+	0.0295976	14551789	14551838	35.2362	72.2149	0.227231	shorter	Potri.008G203000.v3.0
13104	Chr08	14551713	14551883	+	0.0295976	14551789	14551838	35.2362	72.2149	0.227231	shorter	Potri.008G203100.v3.0
14960	Chr09	10163868	10163883	-	0.2579	10163883	10163869	0.829087	2.65196	0.227062	shorter	Potri.009G121500.v3.0
25882	scaffold_93	95380	95537	-	0.00607691	95518	95382	5.38907	8.56787	0.227476	shorter	Potri.T082400.v3.0
9968	Chr06	13009048	13009583	+	0.243311	13009573	13009284	5.38907	4.89592	0.227957	longer	Potri.006G149700.v3.0
22471	Chr16	110272	110549	-	0.0268859	110294	110323	18.2399	7.34389	0.229312	longer	Potri.016G002300.v3.0
1737	Chr01	5828742	5828773	-	0.428571	5828743	5828772	1.86545	1.42798	0.230133	longer	Potri.001G073500.v3.0
16160	Chr10	8185889	8185932	-	0.279191	8185909	8185920	4.55998	4.89592	0.230052	longer	Potri.010G051200.v3.0
19192	Chr13	16066084	16066147	+	0.0730916	16066141	16066124	30.8835	27.7436	0.230475	longer	Potri.013G158200.v3.0
12569	Chr08	3389733	3389854	+	0.138889	3389734	3389788	16.3745	7.34389	0.230842	shorter	Potri.008G057300.v3.0
741	Chr01	24672027	24672181	+	0.162884	24672162	24672132	3.93816	6.93589	0.231815	longer	Potri.001G234700.v3.0
3233	Chr02	3868462	3868600	+	0.197937	3868463	3868479	10.5709	11.0158	0.231791	shorter	Potri.002G057700.v3.0
4732	Chr02	20862145	20862175	-	0.40632	20862146	20862175	1.03636	1.83597	0.233521	longer	Potri.002G221600.v3.0
9000	Chr05	9795140	9795257	-	0.140707	9795141	9795249	6.21815	8.15987	0.234259	longer	Potri.005G125500.v3.0
10290	Chr06	25388044	25388144	+	0.0437448	25388085	25388128	33.9926	28.1516	0.233565	shorter	Potri.006G246600.v3.0
13090	Chr08	14078661	14078800	+	0.213139	14078662	14078794	3.93816	2.85596	0.234047	shorter	Potri.008G200400.v3.0
15861	Chr10	20394670	20394703	+	0.0256905	20394682	20394693	8.70541	12.8518	0.233521	shorter	Potri.010G217400.v3.0
21359	Chr15	11152535	11152602	+	0.145114	11152550	11152601	7.25451	14.2798	0.234259	shorter	Potri.015G089100.v3.0
22742	Chr16	7555532	7555572	-	0.268426	7555567	7555533	4.76725	5.09992	0.234047	shorter	Potri.016G091700.v3.0
23158	Chr17	11771391	11771468	+	0.176072	11771468	11771419	10.9854	11.6278	0.233751	longer	Potri.017G100300.v3.0
24388	Chr18	8486719	8486751	-	0.357143	8486730	8486720	4.35271	2.85596	0.234259	shorter	Potri.018G066700.v3.0
24438	Chr18	11057922	11058110	-	0.066384	11058080	11057971	87.0541	86.0867	0.234022	shorter	Potri.018G083700.v3.0
14154	Chr09	6638451	6638594	+	0.0493294	6638518	6638506	21.1417	30.1915	0.234689	longer	Potri.009G065900.v3.0
19559	Chr13	12673765	12673777	-	0.20948	12673777	12673766	1.03636	2.44796	0.236029	shorter	Potri.013G113400.v3.0
22209	Chr16	5002160	5002223	+	0.0925959	5002190	5002220	10.1563	12.0358	0.236662	shorter	Potri.016G069200.v3.0
23596	Chr17	12490844	12490920	-	0.0273246	12490912	12490865	69.2288	104.038	0.237262	shorter	Potri.017G108500.v3.0
496	Chr01	12916547	12916641	+	0.142751	12916636	12916625	10.5709	9.38386	0.237877	longer	Potri.001G155800.v3.0
2404	Chr01	28006406	28006778	-	0.121149	28006535	28006515	29.6399	29.5795	0.238023	shorter	Potri.001G273200.v3.0
10554	Chr06	3456112	3456268	-	0.207559	3456119	3456183	8.0836	9.17986	0.237873	longer	Potri.006G048400.v3.0
12258	Chr07	13592276	13592401	-	0.0810811	13592398	13592340	12.6436	7.54788	0.237999	shorter	Potri.007G114400.v3.0
20887	Chr14	11536283	11536439	-	0.0558613	11536297	11536416	15.5454	20.8077	0.237996	longer	Potri.014G150300.v3.0
21198	Chr15	4977405	4977451	+	0.316621	4977406	4977428	3.93816	4.48793	0.23802	shorter	Potri.015G048000.v3.0
893	Chr01	28396296	28396386	+	0.0413571	28396302	28396341	5.80361	12.8518	0.238423	shorter	Potri.001G277300.v3.0
818	Chr01	26386697	26386736	+	0.121644	26386728	26386699	1.86545	3.46795	0.238653	longer	Potri.001G254000.v3.0
18276	Chr12	15137355	15137907	+	0.0110367	15137561	15137502	28.8108	24.8876	0.238721	longer	Potri.012G134800.v3.0
21759	Chr15	9619802	9619903	-	0.118502	9619839	9619865	18.8617	16.5237	0.239002	longer	Potri.015G071700.v3.0
13794	Chr08	12962477	12962667	-	0.136153	12962591	12962530	19.2763	18.5637	0.239464	shorter	Potri.008G187900.v3.0
8419	Chr05	22404060	22404223	+	0.190436	22404061	22404219	2.27999	3.67194	0.239857	shorter
3316	Chr02	5613465	5613899	+	0.34822	5613886	5613468	3.52362	3.46795	0.24021	longer	Potri.002G080800.v3.0
21320	Chr15	10407910	10407932	+	0.341233	10407931	10407911	2.48726	2.85596	0.240313	longer	Potri.015G079100.v3.0
19896	Chr14	3837769	3837843	+	0.30711	3837843	3837788	4.14544	4.28393	0.24043	longer	Potri.014G048400.v3.0
6796	Chr04	17960505	17960745	+	0.0917906	17960600	17960725	22.1781	24.4796	0.240636	shorter	Potri.004G158000.v3.0
12701	Chr08	6189140	6189422	+	0.159237	6189422	6189144	12.229	13.0558	0.240588	longer	Potri.008G098600.v3.0
463	Chr01	12040151	12040580	+	0.00413809	12040496	12040580	8.70541	16.9317	0.242079	shorter	Potri.001G148000.v3.0
17075	Chr11	5920020	5920045	+	0.261557	5920029	5920040	4.76725	7.13989	0.241775	shorter	Potri.011G064600.v3.0
19020	Chr13	11347415	11347582	+	0.5079	11347489	11347525	1.24363	1.42798	0.24207	shorter
23846	Chr18	3145869	3145908	+	0.00691248	3145879	3145903	6.6327	10.6078	0.24207	shorter	Potri.018G037900.v3.0
605	Chr01	16488977	16489438	+	0.041865	16489005	16489411	43.1125	34.6795	0.242357	shorter	Potri.001G187000.v3.0
1323	Chr01	42958325	42958476	+	0.213613	42958367	42958344	8.0836	7.54788	0.242482	longer	Potri.001G407000.v3.0
2939	Chr01	48757651	48757701	-	0.2747	48757672	48757697	5.38907	5.50792	0.24267	longer	Potri.001G452300.v3.0
22067	Chr16	1331530	1331676	+	0.333333	1331534	1331582	3.73089	4.07994	0.243187	shorter	Potri.016G023500.v3.0
157	Chr01	4230105	4230183	+	0.25237	4230106	4230145	4.14544	5.71191	0.244463	shorter	Potri.001G055900.v3.0
5817	Chr03	10654403	10654468	-	0.6	10654424	10654404	1.4509	1.01998	0.244463	shorter	Potri.003G078300.v3.0
8044	Chr05	7012366	7012394	+	0.5	7012394	7012374	1.24363	2.85596	0.244463	longer	Potri.005G093700.v3.0
8876	Chr05	6776637	6776758	-	0.102281	6776683	6776670	15.3381	17.5437	0.244461	shorter	Potri.005G091200.v3.0
12530	Chr08	2810300	2810377	+	0.156328	2810367	2810331	13.8872	14.4838	0.244752	longer	Potri.008G047700.v3.0
18434	Chr12	4840214	4840308	-	0.1	4840299	4840257	10.7781	8.15987	0.245033	shorter	Potri.012G050500.v3.0
22133	Chr16	3056358	3056414	+	0.139549	3056398	3056376	8.0836	9.17986	0.245594	longer	Potri.016G048100.v3.0
22270	Chr16	7127648	7128038	+	0	7127894	7127984	15.5454	10.1998	0.246743	shorter	Potri.016G088800.v3.0
13564	Chr08	7715897	7716156	-	0.0382851	7715982	7716040	44.3562	37.1274	0.247074	longer	Potri.008G119700.v3.0
7779	Chr05	87182	87319	+	0.086553	87226	87314	55.5488	55.6911	0.247449	shorter	Potri.005G001500.v3.0
2736	Chr01	38680161	38680293	-	0.23796	38680162	38680293	1.65817	0.815987	0.248548	longer
5269	Chr03	14676392	14676537	+	0.294743	14676537	14676393	1.4509	2.24397	0.248459	longer	Potri.003G125700.v3.0
7986	Chr05	5727627	5727774	+	0.139653	5727751	5727629	3.10908	5.09992	0.248548	longer	Potri.005G077500.v3.0
12434	Chr08	1093438	1093485	+	0.413991	1093443	1093482	2.48726	2.44796	0.248548	shorter	Potri.008G020700.v3.0
12434	Chr08	1093438	1093485	+	0.413991	1093443	1093482	2.48726	2.44796	0.248548	shorter	Potri.008G020800.v3.0
15769	Chr10	18739249	18739283	+	0.5	18739250	18739270	1.65817	0.815987	0.248548	shorter	Potri.010G192700.v3.0
19008	Chr13	10213632	10213820	+	0.415329	10213656	10213820	2.48726	2.44796	0.248548	shorter	Potri.013G094400.v3.0
19307	Chr13	1837151	1837194	-	0.0843417	1837152	1837164	6.01088	4.48793	0.249122	longer	Potri.013G027800.v3.0
19687	Chr13	15469941	15469967	-	0.4079	15469959	15469942	2.07272	2.24397	0.249674	shorter	Potri.013G150500.v3.0
17765	Chr11	16183240	16183509	-	0.0713068	16183442	16183414	15.1308	22.2357	0.251255	shorter	Potri.011G139600.v3.0
22926	Chr17	1161165	1161264	+	0.0954576	1161260	1161186	13.6799	18.1557	0.251587	longer	Potri.017G013900.v3.0
17581	Chr11	7711598	7712173	-	0.104054	7712013	7712031	10.7781	13.0558	0.252041	longer	Potri.011G077900.v3.0
16981	Chr11	2602133	2602309	+	0.0158888	2602145	2602243	73.3742	67.115	0.253308	shorter	Potri.011G031300.v3.0
6857	Chr04	19432559	19432627	+	0.195184	19432571	19432560	5.18179	2.03997	0.253659	longer	Potri.004G176000.v3.0
4691	Chr02	17347197	17347322	-	0.125	17347213	17347294	7.25451	4.89592	0.254082	longer	Potri.002G207300.v3.0
4691	Chr02	17347197	17347322	-	0.125	17347213	17347294	7.25451	4.89592	0.254082	longer	Potri.002G207400.v3.0
15475	Chr10	13160852	13161276	+	0.191229	13160853	13161252	4.35271	18.3597	0.25404	shorter	Potri.010G113000.v3.0
17312	Chr11	16775457	16775577	+	0.213232	16775554	16775461	7.25451	6.5279	0.254429	longer	Potri.011G149200.v3.0
12373	Chr08	221219	221267	+	0.0403373	221255	221220	12.6436	9.38386	0.254571	longer	Potri.008G003800.v3.0
15783	Chr10	18967041	18967057	+	0.227489	18967057	18967042	1.86545	3.46795	0.254551	longer	Potri.010G196200.v3.0
15783	Chr10	18967041	18967057	+	0.227489	18967057	18967042	1.86545	3.46795	0.254551	longer	Potri.010G196300.v3.0
1135	Chr01	35432200	35432230	+	0.29399	35432204	35432230	4.35271	4.48793	0.254711	shorter	Potri.001G348400.v3.0
15165	Chr10	1769825	1769949	+	0.134859	1769844	1769828	15.3381	15.9118	0.255052	longer	Potri.010G014200.v3.0
15849	Chr10	20140410	20140749	+	0.0846188	20140468	20140457	37.5162	44.2673	0.255324	longer	Potri.010G213300.v3.0
24304	Chr18	2423447	2423792	-	0.000523756	2423678	2423454	37.5162	91.1866	0.255421	shorter	Potri.018G031100.v3.0
3236	Chr02	4029724	4030244	+	0.01745	4029731	4029755	47.4652	34.8835	0.25611	shorter	Potri.002G059300.v3.0
5743	Chr03	8593609	8593668	-	0.0756621	8593664	8593619	23.0072	17.7477	0.256144	shorter	Potri.003G057800.v3.0
9892	Chr06	10604699	10604746	+	0.5	10604727	10604700	2.69453	1.22398	0.25625	longer	Potri.006G129700.v3.0
18766	Chr13	984674	984942	+	0.0394649	984892	984854	31.7126	24.6836	0.256102	longer
20038	Chr14	7222839	7222895	+	0.247324	7222842	7222895	6.01088	2.44796	0.256338	shorter	Potri.014G092400.v3.0
23481	Chr17	8031309	8031418	-	0.17411	8031314	8031397	13.8872	13.8718	0.256921	longer	Potri.017G070100.v3.0
5306	Chr03	15531864	15532032	+	0.268773	15532006	15531866	3.10908	5.50792	0.257258	longer	Potri.003G136500.v3.0
25110	Chr19	7981930	7982195	-	0.0346121	7982192	7981988	13.6799	22.4397	0.257308	shorter	Potri.019G052400.v3.0
25795	scaffold_621	9960	9978	-	0.117175	9962	9978	10.1563	6.93589	0.258249	longer	Potri.T155200.v3.0
17025	Chr11	4238049	4238094	+	0.128873	4238052	4238092	6.83997	8.77187	0.258421	shorter	Potri.011G049500.v3.0
23756	Chr18	1065943	1066005	+	0.164858	1065947	1066003	6.42542	9.38386	0.258422	shorter	Potri.018G013700.v3.0
2059	Chr01	14009520	14009568	-	0.372993	14009533	14009568	3.31635	1.63197	0.259056	longer	Potri.001G166800.v3.0
11822	Chr07	14525899	14526109	+	0.313255	14525900	14526109	4.14544	3.87594	0.259048	shorter	Potri.007G130300.v3.0
17613	Chr11	10332154	10332347	-	0.197777	10332155	10332217	5.38907	6.5279	0.258815	longer	Potri.011G087100.v3.0
25738	scaffold_48	94082	94142	-	0.111964	94136	94100	11.3999	15.2998	0.258886	shorter	Potri.T051300.v3.0
3984	Chr02	311362	311461	-	0.144704	311453	311392	15.9599	17.9517	0.260369	shorter	Potri.002G005700.v3.0
5552	Chr03	20441057	20441163	+	0.0209866	20441070	20441155	14.509	8.15987	0.260425	shorter	Potri.003G202900.v3.0
7104	Chr04	1671291	1671455	-	0.1472	1671452	1671303	12.8508	15.9118	0.260769	shorter
11251	Chr06	24619516	24619690	-	0.325842	24619517	24619689	3.31635	3.05995	0.260861	longer	Potri.006G237200.v3.0
11168	Chr06	22901950	22902088	-	0.248395	22902068	22902088	6.01088	4.07994	0.261094	longer	Potri.006G216000.v3.0
18749	Chr13	690484	690948	+	0.0103609	690913	690899	131.825	88.3306	0.261282	longer	Potri.013G010900.v3.0
22694	Chr16	5523934	5524021	-	0.166897	5523953	5524011	6.42542	8.15987	0.261837	longer	Potri.016G073500.v3.0
9437	Chr05	25585830	25586005	-	0.00326896	25585881	25585975	6.01088	10.1998	0.262018	longer	Potri.005G255500.v3.0
19714	Chr13	16037977	16038412	-	0.00885024	16038394	16038359	121.254	113.83	0.262205	shorter	Potri.013G157900.v3.0
22866	Chr16	13561821	13561937	-	0.130355	13561910	13561922	22.1781	22.4397	0.262137	longer	Potri.016G132300.v3.0
3991	Chr02	464028	464172	-	0.205457	464058	464172	4.97452	3.87594	0.262637	longer	Potri.002G008600.v3.0
1765	Chr01	6485889	6485911	-	0.241264	6485911	6485890	5.18179	6.5279	0.26275	shorter
11845	Chr07	15084692	15084826	+	0.021585	15084745	15084726	16.5817	21.4197	0.262843	longer	Potri.007G139700.v3.0
103	Chr01	2413545	2413665	+	0.109599	2413623	2413642	25.4944	21.8277	0.265004	shorter	Potri.001G032900.v3.0
420	Chr01	10853160	10853305	+	0.0664934	10853199	10853294	62.5961	64.055	0.26511	shorter	Potri.001G135200.v3.0
1200	Chr01	37913478	37913712	+	0.132556	37913593	37913612	11.1927	15.0958	0.265803	shorter	Potri.001G366300.v3.0
3585	Chr02	11641150	11641496	+	0.0148212	11641251	11641151	23.4217	26.7236	0.265798	longer	Potri.002G154500.v3.0
6608	Chr04	7780516	7780556	+	0.138825	7780539	7780555	3.31635	4.28393	0.265213	shorter	Potri.004G091600.v3.0
7506	Chr04	18368977	18369121	-	0.333333	18369119	18368978	2.69453	1.83597	0.264434	shorter	Potri.004G162600.v3.0
8181	Chr05	11705524	11705579	+	0.121603	11705526	11705578	12.6436	11.0158	0.265629	shorter	Potri.005G140000.v3.0
8861	Chr05	6545599	6545803	-	0.00549451	6545660	6545707	37.7235	57.1191	0.265644	longer	Potri.005G087500.v3.0
11599	Chr07	5170989	5171210	+	0.0344347	5171160	5171011	20.7272	15.2998	0.265946	longer	Potri.007G052000.v3.0
12606	Chr08	4148675	4148786	+	0.10553	4148786	4148684	4.14544	8.15987	0.265569	longer	Potri.008G068100.v3.0
14338	Chr09	9939104	9939631	+	0.0558286	9939631	9939616	11.6072	16.3197	0.265311	longer	Potri.009G118300.v3.0
16531	Chr10	15754067	15754079	-	0.220438	15754069	15754079	6.01088	1.83597	0.265604	longer	Potri.010G148300.v3.0
20069	Chr14	8015849	8015935	+	0.0461727	8015854	8015890	4.55998	9.99585	0.264825	shorter	Potri.014G102500.v3.0
22663	Chr16	4464290	4464342	-	0.100964	4464315	4464291	2.27999	4.07994	0.26463	shorter	Potri.016G063500.v3.0
22824	Chr16	12315851	12315888	-	0.242923	12315870	12315852	2.69453	3.26395	0.265418	shorter	Potri.016G117800.v3.0
23750	Chr18	633367	633574	+	0.00315999	633368	633470	4.14544	14.4838	0.265471	shorter	Potri.018G009100.v3.0
24864	Chr19	11144600	11144649	+	0.178252	11144646	11144632	8.91269	7.95588	0.263776	longer	Potri.019G077400.v3.0
25035	Chr19	2750890	2751058	-	0.0854407	2750944	2750894	34.6144	42.6353	0.264899	shorter	Potri.019G024200.v3.0
25079	Chr19	4798600	4798703	-	0.2136	4798701	4798668	4.97452	6.11991	0.265569	shorter	Potri.019G041400.v3.0
19058	Chr13	12469782	12469808	+	0.4	12469783	12469808	3.52362	2.03997	0.266058	shorter	Potri.013G111300.v3.0
12467	Chr08	1693573	1693734	+	0.00356773	1693575	1693641	6.42542	11.4238	0.266235	shorter	Potri.008G030700.v3.0
5411	Chr03	17268041	17268296	+	0.10815	17268273	17268111	34.8217	34.8835	0.267161	longer	Potri.003G161400.v3.0
829	Chr01	26648486	26648548	+	0.123229	26648548	26648487	5.59634	4.48793	0.267525	longer	Potri.001G256800.v3.0
2732	Chr01	38489139	38489283	-	0.0229652	38489180	38489141	14.3018	18.3597	0.2675	shorter	Potri.001G370900.v3.0
18596	Chr12	13104280	13104447	-	0.0871359	13104389	13104403	31.7126	37.9434	0.26828	longer	Potri.012G107400.v3.0
11447	Chr07	678138	678789	+	0.00899383	678309	678785	13.4727	18.5637	0.268434	shorter
4690	Chr02	16948744	16948906	-	0.336844	16948763	16948906	1.86545	3.05995	0.268515	longer	Potri.002G206300.v3.0
8705	Chr05	3177075	3177206	-	0.115101	3177077	3177097	20.5199	22.6437	0.268667	longer	Potri.005G043200.v3.0
21991	Chr16	30544	31109	+	0.12948	30594	31109	5.18179	6.7319	0.268759	shorter	Potri.016G000500.v3.0
3502	Chr02	9482281	9482404	+	0.1772	9482404	9482325	1.24363	2.44796	0.27	longer	Potri.002G126100.v3.0
4351	Chr02	7964248	7964260	-	0.491973	7964260	7964249	1.65817	1.63197	0.27	shorter	Potri.002G108100.v3.0
7003	Chr04	23050263	23050313	+	0.333333	23050313	23050298	2.48726	7.34389	0.27	longer	Potri.004G224200.v3.0
13642	Chr08	9376399	9376476	-	0.330658	9376429	9376401	3.73089	3.67194	0.27	shorter	Potri.008G140500.v3.0
21077	Chr15	755598	755730	+	0.266761	755624	755599	5.59634	5.30392	0.269381	longer	Potri.015G011500.v3.0
21077	Chr15	755598	755730	+	0.266761	755624	755599	5.59634	5.30392	0.269381	longer	Potri.015G011600.v3.0
25676	scaffold_37	403042	403111	-	0.360718	403044	403106	2.9018	2.24397	0.270836	longer	Potri.T037000.v3.0
3678	Chr02	14242236	14242289	+	0.339917	14242242	14242271	2.48726	2.85596	0.271476	shorter	Potri.002G181700.v3.0
8468	Chr05	23276031	23276240	+	0.0654797	23276205	23276157	30.4689	20.8077	0.271795	longer	Potri.005G221100.v3.0
15642	Chr10	16740664	16740718	+	0.30395	16740691	16740672	4.14544	4.28393	0.271842	longer	Potri.010G162400.v3.0
13219	Chr08	1344385	1344700	-	0.0576082	1344647	1344386	15.1308	29.5795	0.272162	shorter	Potri.008G025800.v3.0
24039	Chr18	12705775	12705861	+	0.0857143	12705810	12705797	9.11996	7.13989	0.27246	longer	Potri.018G098700.v3.0
2063	Chr01	14152459	14152559	-	0.177317	14152505	14152542	6.01088	7.75188	0.272867	longer	Potri.001G168100.v3.0
6955	Chr04	21891597	21891876	+	0.149353	21891872	21891847	17.6181	17.3397	0.273171	longer	Potri.004G211300.v3.0
6300	Chr03	21531990	21532013	-	0.252821	21531991	21532011	5.80361	6.11991	0.273543	longer	Potri.003G219900.v3.0
19271	Chr13	1220427	1220483	-	0.234863	1220429	1220483	5.80361	5.09992	0.27343	longer	Potri.013G018800.v3.0
953	Chr01	29813976	29814163	+	0.136364	29814154	29813978	8.0836	4.48793	0.273649	longer	Potri.001G292800.v3.0
18966	Chr13	6998489	6998536	+	0.171277	6998536	6998511	8.0836	6.93589	0.273892	longer	Potri.013G080200.v3.0
1616	Chr01	3033366	3033522	-	0.0910456	3033412	3033453	11.8145	18.7677	0.274813	longer	Potri.001G041700.v3.0
6671	Chr04	10313086	10313218	+	0.105793	10313112	10313125	6.21815	9.58785	0.27491	shorter	Potri.004G113600.v3.0
11067	Chr06	19755527	19755607	-	0.0257846	19755583	19755529	16.1672	19.1757	0.274792	shorter	Potri.006G183700.v3.0
15509	Chr10	13967757	13968023	+	0.263356	13968009	13967964	5.59634	5.71191	0.274824	longer	Potri.010G123100.v3.0
18465	Chr12	7267797	7267946	-	0.0583197	7267855	7267888	84.1523	71.6029	0.274191	longer	Potri.012G062700.v3.0
616	Chr01	17057760	17057885	+	0.0603437	17057885	17057823	14.7163	19.3797	0.275248	longer	Potri.001G190100.v3.0
6286	Chr03	21302332	21302498	-	0.0101286	21302408	21302343	71.9233	55.8951	0.275335	shorter	Potri.003G216200.v3.0
3466	Chr02	8836428	8836477	+	0.0993487	8836447	8836464	7.04724	3.87594	0.276045	shorter	Potri.002G117900.v3.0
8707	Chr05	3201002	3201057	-	0.149445	3201056	3201036	5.38907	3.87594	0.277972	shorter	Potri.005G043500.v3.0
16756	Chr10	20031238	20031261	-	0.4	20031261	20031243	2.07272	3.26395	0.27837	shorter	Potri.010G211900.v3.0
20374	Chr14	17986698	17986939	+	0.0839343	17986934	17986719	27.1526	29.3755	0.278871	longer	Potri.014G192800.v3.0
20397	Chr14	43416	43572	-	0	43483	43430	14.0945	5.71191	0.278962	shorter	Potri.014G000300.v3.0
20397	Chr14	43416	43572	-	0	43483	43430	14.0945	5.71191	0.278962	shorter	Potri.014G000400.v3.0
25433	scaffold_158	13004	13236	+	0.0359398	13127	13047	66.1197	72.2149	0.278927	longer	Potri.T106100.v3.0
3914	Chr02	24078985	24079018	+	0.106315	24079018	24078987	4.76725	3.46795	0.279196	longer	Potri.002G250500.v3.0
23436	Chr17	5111580	5111692	-	0.187526	5111686	5111674	5.59634	8.97586	0.279067	shorter	Potri.017G056800.v3.0
18850	Chr13	3393210	3393301	+	0.0904088	3393259	3393277	28.189	29.5795	0.279686	shorter	Potri.013G046900.v3.0
22204	Chr16	4879724	4879750	+	0.6	4879725	4879750	1.24363	1.01998	0.279918	shorter	Potri.016G068200.v3.0
16694	Chr10	18900749	18900933	-	0.30316	18900887	18900751	4.14544	4.28393	0.280141	shorter	Potri.010G195300.v3.0
23647	Chr17	13689719	13689875	-	0.0410112	13689760	13689775	25.909	33.8635	0.280296	longer	Potri.017G125100.v3.0
3084	Chr02	1129878	1129979	+	0.359258	1129887	1129961	2.69453	2.24397	0.280826	shorter	Potri.002G019400.v3.0
7612	Chr04	20947032	20947255	-	0.0591989	20947065	20947166	37.7235	44.4713	0.280854	longer	Potri.004G196400.v3.0
14611	Chr09	3770569	3770794	-	0.00631999	3770571	3770668	3.10908	11.0158	0.281091	longer	Potri.009G026800.v3.0
16917	Chr10	22474604	22474766	-	0.145599	22474646	22474635	16.5817	16.1158	0.282431	shorter	Potri.010G254100.v3.0
16917	Chr10	22474604	22474766	-	0.145599	22474646	22474635	16.5817	16.1158	0.282431	shorter	Potri.010G254200.v3.0
17092	Chr11	6612036	6612099	+	0.110532	6612091	6612058	18.2399	19.5837	0.282915	longer	Potri.011G070300.v3.0
22876	Chr16	13971838	13971878	-	0.243311	13971853	13971878	3.52362	2.44796	0.282978	longer	Potri.016G136700.v3.0
722	Chr01	23851466	23851495	+	0.180457	23851489	23851468	7.25451	7.95588	0.28311	longer	Potri.001G226900.v3.0
13671	Chr08	10217469	10217572	-	0	10217494	10217571	24.2508	8.97586	0.283665	longer	Potri.008G151100.v3.0
14036	Chr09	4489199	4489243	+	0.0671882	4489231	4489243	3.52362	6.3239	0.284054	shorter	Potri.009G035000.v3.0
18272	Chr12	15003947	15004128	+	0.0947899	15003965	15004035	27.7744	26.1116	0.284357	shorter	Potri.012G133400.v3.0
10992	Chr06	13705391	13705509	-	0.116963	13705393	13705475	5.59634	8.56787	0.284548	longer	Potri.006G153600.v3.0
16739	Chr10	19771286	19771560	-	0	19771469	19771529	10.3636	5.71191	0.28473	longer	Potri.010G207800.v3.0
11055	Chr06	19280852	19281144	-	0.333333	19280853	19280866	3.10908	4.28393	0.285296	longer
8208	Chr05	12879119	12879250	+	0.299197	12879144	12879120	4.55998	4.07994	0.285622	longer	Potri.005G146500.v3.0
2385	Chr01	27417637	27417747	-	0.107259	27417747	27417660	4.55998	3.46795	0.286066	shorter	Potri.001G266200.v3.0
2611	Chr01	34550280	34550408	-	0.107707	34550281	34550365	5.80361	11.2198	0.286917	longer	Potri.001G340900.v3.0
5224	Chr03	13398702	13399009	+	0.189475	13398703	13398901	9.94904	10.6078	0.286664	shorter	Potri.003G110300.v3.0
9022	Chr05	11295742	11295797	-	0.144997	11295763	11295789	18.0326	17.7477	0.285838	longer	Potri.005G137100.v3.0
10828	Chr06	9074236	9074538	-	0.0594311	9074520	9074332	25.4944	23.0516	0.2864	shorter	Potri.006G115600.v3.0
12767	Chr08	7385550	7385883	+	0.174521	7385883	7385554	3.93816	2.24397	0.286365	longer	Potri.008G115300.v3.0
18253	Chr12	14586591	14586679	+	0.189298	14586678	14586659	3.93816	3.05995	0.285987	longer	Potri.012G128200.v3.0
22960	Chr17	2465541	2465757	+	0.0601672	2465677	2465657	34.1998	36.5154	0.286311	longer	Potri.017G027400.v3.0
13793	Chr08	12933160	12933292	-	0.0153846	12933216	12933205	53.6834	39.7794	0.288212	shorter	Potri.008G187400.v3.0
15993	Chr10	120228	120311	-	0.131585	120274	120289	13.4727	14.4838	0.289764	longer	Potri.010G001100.v3.0
16342	Chr10	11967611	11967692	-	0.285714	11967646	11967688	5.59634	4.28393	0.289819	longer	Potri.010G097800.v3.0
18512	Chr12	10732292	10732309	-	0.135977	10732297	10732309	4.35271	1.42798	0.289819	longer	Potri.012G081000.v3.0
21743	Chr15	9079655	9079870	-	0.207023	9079867	9079853	8.70541	8.56787	0.289819	shorter	Potri.015G066100.v3.0
11139	Chr06	22136688	22136767	-	0.0347095	22136692	22136735	267.588	265.196	0.290122	longer	Potri.006G205700.v3.0
3317	Chr02	5636371	5636466	+	0.0232558	5636397	5636375	26.7381	45.4913	0.290455	longer	Potri.002G081000.v3.0
17618	Chr11	10723867	10724135	-	0.0871464	10723993	10723868	47.4652	46.7153	0.290626	shorter	Potri.011G089200.v3.0
7637	Chr04	21335389	21335569	-	0.0236224	21335496	21335516	35.2362	59.5671	0.290908	longer	Potri.004G202800.v3.0
19255	Chr13	972525	972764	-	0.120321	972568	972544	8.91269	12.6478	0.290993	shorter	Potri.013G015400.v3.0
1580	Chr01	1971603	1971669	-	0.375971	1971666	1971650	2.69453	2.65196	0.291401	shorter	Potri.001G026900.v3.0
23256	Chr17	14308605	14309105	+	0.142619	14309070	14308608	18.2399	17.9517	0.292158	longer	Potri.017G133400.v3.0
3490	Chr02	9335933	9335968	+	0.215516	9335934	9335963	3.93816	5.30392	0.292937	shorter
22638	Chr16	3795446	3795554	-	0.00434499	3795540	3795518	8.29087	13.4638	0.292958	shorter	Potri.016G056800.v3.0
25175	Chr19	10900501	10900559	-	0.146911	10900502	10900548	4.97452	3.87594	0.293909	longer	Potri.019G074800.v3.0
9898	Chr06	10746750	10746917	+	0.184691	10746917	10746870	2.27999	7.75188	0.294068	longer	Potri.006G131100.v3.0
23906	Chr18	7697388	7697939	+	0.0590084	7697924	7697401	14.7163	28.1516	0.294752	longer	Potri.018G062300.v3.0
20992	Chr14	14552409	14552687	-	0.156037	14552588	14552566	9.94904	10.6078	0.295724	shorter	Potri.014G177400.v3.0
2821	Chr01	42121874	42121917	-	0.145191	42121879	42121911	8.49814	6.7319	0.295991	longer	Potri.001G399600.v3.0
15995	Chr10	161866	162079	-	0.176824	162042	161867	8.70541	9.17986	0.295963	shorter	Potri.010G001400.v3.0
21596	Chr15	793347	793435	-	0.0169492	793393	793377	57.6215	24.0716	0.295894	shorter	Potri.015G012400.v3.0
7382	Chr04	11174135	11174163	-	0.276541	11174136	11174158	3.31635	2.85596	0.296734	longer	Potri.004G119700.v3.0
8769	Chr05	4616977	4617112	-	0.238095	4616984	4617112	4.97452	4.28393	0.296501	longer	Potri.005G064100.v3.0
18023	Chr12	6369044	6369289	+	0	6369064	6369093	11.3999	6.5279	0.296368	shorter	Potri.012G060100.v3.0
24696	Chr19	2163127	2163261	+	0.148148	2163154	2163169	5.59634	7.75188	0.296825	shorter	Potri.019G018500.v3.0
9310	Chr05	23345833	23345848	-	0.147748	23345834	23345848	8.70541	10.6078	0.297181	longer	Potri.005G222500.v3.0
1675	Chr01	4167335	4167462	-	0.121871	4167422	4167447	21.349	16.5237	0.299648	longer	Potri.001G054900.v3.0
1238	Chr01	39128781	39128916	+	0.136664	39128848	39128916	12.229	16.1158	0.300584	shorter	Potri.001G375900.v3.0
3910	Chr02	24036721	24036791	+	0	24036784	24036758	2.69453	8.36387	0.300564	longer	Potri.002G249900.v3.0
19596	Chr13	13767271	13767376	-	0.0607441	13767291	13767372	19.2763	13.0558	0.300763	longer
9580	Chr06	2896007	2896447	+	0.155062	2896080	2896008	2.69453	4.07994	0.301665	longer	Potri.006G040600.v3.0
3488	Chr02	9284502	9284723	+	0.126693	9284503	9284591	11.6072	15.5038	0.302068	shorter	Potri.002G124000.v3.0
3760	Chr02	16663447	16663944	+	0.0109377	16663582	16663556	229.45	197.673	0.302747	longer	Potri.002G204000.v3.0
19149	Chr13	15066179	15066235	+	0.200716	15066192	15066225	8.91269	8.77187	0.302979	shorter	Potri.013G144600.v3.0
2273	Chr01	24605909	24605999	-	0.0279953	24605953	24605942	11.1927	6.93589	0.303255	shorter	Potri.001G233900.v3.0
5698	Chr03	5395398	5395462	-	0.10632	5395400	5395446	2.07272	3.87594	0.303594	longer	Potri.003G040400.v3.0
5848	Chr03	11157889	11158118	-	0.0847969	11158100	11157996	17.2036	14.2798	0.30423	shorter	Potri.003G084100.v3.0
24740	Chr19	3730590	3730651	+	0.0639983	3730618	3730646	10.5709	6.3239	0.304386	shorter	Potri.019G032700.v3.0
17114	Chr11	7761959	7762225	+	0.0207431	7762220	7761963	33.3708	18.5637	0.304664	longer	Potri.011G078300.v3.0
17908	Chr12	2035378	2035517	+	0.110413	2035511	2035432	9.5345	17.7477	0.30464	longer	Potri.012G023100.v3.0
545	Chr01	13934790	13934933	+	0	13934905	13934933	6.01088	11.4238	0.304784	shorter	Potri.001G166000.v3.0
18116	Chr12	11027346	11027526	+	0.13338	11027392	11027347	19.069	10.6078	0.305099	longer	Potri.012G083200.v3.0
20389	Chr14	18527608	18527844	+	0.19859	18527619	18527800	8.49814	8.97586	0.306059	shorter	Potri.014G195800.v3.0
740	Chr01	24591051	24591127	+	0.118576	24591103	24591055	7.04724	11.8318	0.306742	longer	Potri.001G233700.v3.0
4123	Chr02	2870234	2870370	-	0.0849029	2870337	2870236	20.3126	11.6278	0.306804	shorter	Potri.002G045100.v3.0
11573	Chr07	4263890	4264228	+	0.113224	4264137	4264154	24.2508	21.2157	0.306879	shorter	Potri.007G046400.v3.0
17664	Chr11	13043479	13043523	-	0.20632	13043523	13043513	1.03636	3.67194	0.306958	shorter	Potri.011G107400.v3.0
6495	Chr04	5167116	5167300	+	0.0403854	5167145	5167277	11.3999	16.3197	0.307492	shorter	Potri.004G062600.v3.0
3780	Chr02	17832530	17832573	+	0.174567	17832533	17832570	1.24363	3.05995	0.308133	shorter	Potri.002G209000.v3.0
6003	Chr03	14502945	14503054	-	0.0976219	14502947	14503045	15.1308	17.9517	0.308716	longer	Potri.003G123200.v3.0
15241	Chr10	7618780	7618871	+	0.181393	7618786	7618834	11.6072	11.6278	0.308555	shorter	Potri.010G045300.v3.0
12765	Chr08	7311444	7312047	+	0.210166	7311445	7312028	6.01088	7.13989	0.309198	shorter	Potri.008G114400.v3.0
18374	Chr12	2127132	2127468	-	0	2127427	2127168	75.6542	52.2232	0.309247	shorter	Potri.012G024700.v3.0
18438	Chr12	5103527	5103868	-	0.224417	5103535	5103860	7.46178	7.54788	0.309091	longer	Potri.012G052100.v3.0
19542	Chr13	12084676	12084734	-	0.147371	12084677	12084693	1.4509	3.26395	0.308907	longer	Potri.013G107300.v3.0
16489	Chr10	14886691	14886760	-	0.139878	14886722	14886749	12.229	13.8718	0.310789	longer	Potri.010G134700.v3.0
20049	Chr14	7571149	7571270	+	0.0206424	7571154	7571234	24.0435	17.5437	0.310984	shorter	Potri.014G096800.v3.0
25750	scaffold_50	123585	123610	-	0.271268	123607	123588	7.04724	2.24397	0.311153	shorter	Potri.T055700.v3.0
2032	Chr01	12981454	12981532	-	0.263989	12981455	12981532	3.93816	6.11991	0.311357	longer	Potri.001G156700.v3.0
17698	Chr11	14295991	14296029	-	0.0538238	14295992	14296009	7.87633	6.11991	0.312311	longer	Potri.011G117500.v3.0
22747	Chr16	7723405	7723834	-	0.0681818	7723408	7723832	9.11996	14.2798	0.313051	longer
25389	scaffold_1264	9030	9284	+	0.1531	9139	9257	14.0945	14.4838	0.313082	shorter	Potri.T173600.v3.0
25335	Chr19	15802272	15802306	-	0.191973	15802306	15802273	3.31635	2.03997	0.313848	shorter	Potri.019G132800.v3.0
16746	Chr10	19899172	19899238	-	0.154863	19899225	19899184	7.25451	5.09992	0.315174	shorter	Potri.010G209700.v3.0
24616	Chr18	15676211	15676243	-	0.194221	15676213	15676242	6.21815	5.09992	0.315228	longer	Potri.018G137000.v3.0
7583	Chr04	20289832	20289951	-	0.0521739	20289898	20289854	35.858	23.4596	0.316337	shorter	Potri.004G187700.v3.0
12928	Chr08	10441724	10441774	+	0.155756	10441774	10441725	5.59634	6.93589	0.316242	longer
21128	Chr15	2276071	2276116	+	0.0858589	2276111	2276091	23.2144	26.1116	0.318406	longer	Potri.015G028300.v3.0
7961	Chr05	5066693	5066818	+	0.0754402	5066726	5066757	58.8652	58.3431	0.318553	shorter	Potri.005G070500.v3.0
22592	Chr16	2621210	2621287	-	0	2621254	2621230	31.9199	19.3797	0.318689	shorter	Potri.016G042400.v3.0
16319	Chr10	11540077	11540093	-	0.430829	11540078	11540090	1.4509	2.03997	0.319423	longer	Potri.010G092200.v3.0
16226	Chr10	9379525	9379601	-	0.115758	9379557	9379573	9.74177	6.93589	0.31999	longer	Potri.010G066600.v3.0
2412	Chr01	28243610	28243942	-	0.178831	28243612	28243887	9.32723	10.6078	0.321348	longer	Potri.001G275900.v3.0
18223	Chr12	13547063	13547459	+	0.0631597	13547138	13547115	30.8835	35.2915	0.321117	longer	Potri.012G115100.v3.0
20158	Chr14	9769426	9769601	+	0.0789429	9769533	9769511	42.4907	41.4114	0.321128	longer	Potri.014G127200.v3.0
13920	Chr09	829390	829523	+	0.0513167	829458	829512	12.4363	15.5038	0.321485	shorter	Potri.009G003400.v3.0
2449	Chr01	29383565	29383613	-	0.162844	29383584	29383569	10.1563	8.56787	0.322177	shorter	Potri.001G288000.v3.0
25373	scaffold_122	21486	21617	+	0.120854	21603	21581	5.38907	8.15987	0.322324	longer
20437	Chr14	1563215	1563347	-	0.135576	1563239	1563313	17.2036	18.1557	0.322968	longer	Potri.014G016300.v3.0
21025	Chr14	18186614	18186886	-	0.172575	18186886	18186616	7.46178	6.7319	0.323183	shorter	Potri.014G194300.v3.0
20679	Chr14	7148089	7148195	-	0.184217	7148095	7148195	4.76725	5.50792	0.32332	longer	Potri.014G091300.v3.0
4687	Chr02	16888749	16888816	-	0.00673936	16888785	16888805	39.3816	29.7835	0.32361	longer	Potri.002G205700.v3.0
11640	Chr07	8807054	8807197	+	0.0898145	8807076	8807099	12.6436	8.97586	0.323625	shorter	Potri.007G067700.v3.0
25772	scaffold_598	4432	4520	+	0.0222851	4450	4520	9.74177	14.2798	0.324341	shorter	Potri.T153900.v3.0
3109	Chr02	1665192	1665347	+	0.0441652	1665293	1665268	4.76725	8.97586	0.324535	longer	Potri.002G025800.v3.0
6015	Chr03	14760644	14760722	-	0.000336169	14760689	14760651	9.74177	30.1915	0.325825	shorter	Potri.003G126800.v3.0
12034	Chr07	3269524	3269628	-	0.0793285	3269527	3269538	44.3562	43.4513	0.325863	longer	Potri.007G040400.v3.0
16201	Chr10	8923377	8923534	-	0.00171906	8923482	8923457	246.861	329.659	0.325596	shorter	Potri.010G060400.v3.0
16488	Chr10	14882549	14882666	-	0.0887523	14882551	14882608	20.5199	18.7677	0.325629	longer	Potri.010G134600.v3.0
18132	Chr12	11544544	11544577	+	0.0494564	11544545	11544557	4.76725	3.26395	0.325541	shorter	Potri.012G088400.v3.0
18578	Chr12	12477453	12477664	-	0.118846	12477455	12477647	11.8145	12.6478	0.325729	longer	Potri.012G099600.v3.0
417	Chr01	10769118	10769149	+	0.164785	10769119	10769149	2.69453	3.67194	0.326217	shorter	Potri.001G133900.v3.0
23889	Chr18	5931727	5931841	+	0	5931746	5931836	6.83997	12.2398	0.326513	shorter	Potri.018G056600.v3.0
14173	Chr09	7030213	7030250	+	0.142598	7030229	7030214	17.8254	17.7477	0.327297	longer	Potri.009G071600.v3.0
11736	Chr07	12301825	12301934	+	0.13286	12301917	12301885	14.509	15.9118	0.327466	longer	Potri.007G096900.v3.0
1933	Chr01	10498747	10498768	-	0.5	10498768	10498753	1.24363	1.83597	0.329105	shorter	Potri.001G129900.v3.0
5206	Chr03	12986723	12986743	+	0.596789	12986724	12986743	1.03636	1.01998	0.329105	shorter	Potri.003G105500.v3.0
6412	Chr04	2654032	2654082	+	0.0642579	2654082	2654053	16.789	12.4438	0.328582	longer	Potri.004G035600.v3.0
12027	Chr07	2741169	2741181	-	0.596789	2741170	2741181	1.03636	1.01998	0.329105	longer	Potri.007G035400.v3.0
16970	Chr11	2049997	2050064	+	0.163322	2050057	2049998	7.46178	4.89592	0.329105	longer	Potri.011G024800.v3.0
18047	Chr12	8752377	8752490	+	0.0448522	8752487	8752398	9.5345	23.8676	0.328527	longer	Potri.012G066900.v3.0
19960	Chr14	5767294	5767382	+	0.333333	5767295	5767305	2.48726	5.09992	0.32852	shorter	Potri.014G071000.v3.0
21404	Chr15	11951649	11951808	+	0.12895	11951650	11951785	1.65817	6.5279	0.329105	shorter	Potri.015G100900.v3.0
3226	Chr02	3781190	3781325	+	0.06	3781324	3781305	24.8726	20.3997	0.330189	longer	Potri.002G056500.v3.0
3366	Chr02	6507616	6507754	+	0.10158	6507639	6507751	6.21815	8.36387	0.330573	shorter	Potri.002G091400.v3.0
11061	Chr06	19616218	19616283	-	0.158691	19616273	19616219	9.74177	7.54788	0.330996	shorter	Potri.006G181900.v3.0
13257	Chr08	2067757	2067850	-	0.0695103	2067788	2067823	18.0326	24.4796	0.331307	longer	Potri.008G036900.v3.0
20579	Chr14	5424590	5424683	-	0.0385357	5424643	5424591	5.80361	12.2398	0.331573	shorter	Potri.014G066700.v3.0
6873	Chr04	20061807	20062187	+	0.0313124	20061836	20061856	42.9053	36.9234	0.332382	shorter	Potri.004G184500.v3.0
13363	Chr08	3764084	3766168	-	0.16919	3765471	3765483	12.8508	12.8518	0.332451	longer	Potri.008G062300.v3.0
10745	Chr06	7137159	7137173	-	0.3386	7137173	7137160	1.86545	2.44796	0.333774	shorter	Potri.006G093700.v3.0
20401	Chr14	548360	548654	-	0.0283019	548370	548403	29.018	21.6237	0.334691	longer	Potri.014G005000.v3.0
21453	Chr15	13346003	13346070	+	0.0810963	13346008	13346067	5.59634	8.56787	0.335177	shorter	Potri.015G118500.v3.0
12399	Chr08	677148	677229	+	0.05395	677229	677149	4.14544	7.13989	0.336347	longer	Potri.008G012100.v3.0
21758	Chr15	9520054	9520228	-	0.439093	9520090	9520228	1.86545	1.83597	0.336395	longer	Potri.015G070700.v3.0
9766	Chr06	7057349	7057481	+	0.0370136	7057416	7057464	33.3708	36.5154	0.337685	shorter	Potri.006G092400.v3.0
13537	Chr08	7046997	7047093	-	0.0967893	7047000	7047091	4.35271	2.03997	0.337483	longer	Potri.008G110700.v3.0
20046	Chr14	7488950	7489084	+	0.502633	7489084	7488954	1.24363	1.42798	0.338018	longer	Potri.014G095800.v3.0
20347	Chr14	14460232	14460248	+	0.497324	14460233	14460248	1.4509	1.22398	0.338018	shorter	Potri.014G176400.v3.0
22659	Chr16	4381638	4381668	-	0.25711	4381639	4381653	4.14544	4.48793	0.337929	longer	Potri.016G062400.v3.0
20746	Chr14	8635982	8636184	-	0.153415	8636184	8636109	5.59634	7.54788	0.33835	shorter	Potri.014G110600.v3.0
11367	Chr06	26837530	26837604	-	0.0349666	26837601	26837558	60.3161	54.8752	0.339281	shorter	Potri.006G266300.v3.0
24310	Chr18	2518582	2518717	-	0.014808	2518609	2518638	15.5454	24.8876	0.339015	longer	Potri.018G032400.v3.0
13430	Chr08	5027930	5028071	-	0.363636	5028064	5027931	3.52362	2.24397	0.340243	shorter	Potri.008G080500.v3.0
1201	Chr01	37935238	37935273	+	0	37935249	37935239	8.91269	2.85596	0.340776	longer	Potri.001G366500.v3.0
102	Chr01	2410007	2410048	+	0.125878	2410040	2410029	14.9236	21.8277	0.340838	longer	Potri.001G032800.v3.0
3777	Chr02	17519017	17519034	+	0.375	17519034	17519023	1.65817	5.91591	0.341155	longer
5977	Chr03	13852883	13852939	-	0.160621	13852936	13852916	12.0218	12.4438	0.341727	shorter	Potri.003G115600.v3.0
17454	Chr11	2118918	2119126	-	0.00631213	2118982	2119047	94.9305	75.6828	0.34177	longer	Potri.011G025700.v3.0
11214	Chr06	23855469	23855522	-	0.225212	23855521	23855474	5.80361	5.30392	0.342313	shorter	Potri.006G227200.v3.0
14240	Chr09	8173466	8173518	+	0.32932	8173518	8173468	2.9018	2.44796	0.342313	longer	Potri.009G088200.v3.0
23675	Chr17	14281664	14281733	-	0.0787157	14281665	14281726	10.5709	5.09992	0.342393	longer	Potri.017G133000.v3.0
10357	Chr06	26916266	26916348	+	0.0883592	26916283	26916325	44.7707	44.8793	0.34288	shorter	Potri.006G267600.v3.0
3102	Chr02	1430538	1430677	+	0.118286	1430580	1430556	24.8726	23.8676	0.343166	longer	Potri.002G023700.v3.0
6595	Chr04	7572016	7572041	+	0.0509417	7572021	7572041	7.87633	3.87594	0.344235	shorter	Potri.004G089100.v3.0
11827	Chr07	14758447	14758563	+	0.0172169	14758469	14758525	12.229	18.3597	0.344353	shorter	Potri.007G134200.v3.0
7176	Chr04	3685642	3685733	-	0.000171739	3685650	3685730	19.069	37.5354	0.344494	longer
19379	Chr13	3489418	3489499	-	0.40158	3489481	3489421	2.07272	2.24397	0.344621	shorter	Potri.013G048100.v3.0
4563	Chr02	12540472	12540576	-	0.102758	12540501	12540482	13.8872	14.8918	0.345795	shorter	Potri.002G166200.v3.0
5254	Chr03	14162891	14163323	+	0.242547	14163311	14162898	5.80361	5.71191	0.345724	longer	Potri.003G118600.v3.0
6404	Chr04	2440005	2440281	+	0.0394731	2440081	2440041	36.6871	33.0475	0.34589	longer	Potri.004G033300.v3.0
6404	Chr04	2440005	2440281	+	0.0394731	2440081	2440041	36.6871	33.0475	0.34589	longer	Potri.004G033400.v3.0
4830	Chr02	23947307	23947404	-	0.0789474	23947386	23947376	12.4363	7.75188	0.346169	shorter	Potri.002G248800.v3.0
11174	Chr06	22982895	22982944	-	0.169958	22982938	22982896	4.97452	7.75188	0.348042	shorter	Potri.006G217100.v3.0
12515	Chr08	2544563	2544750	+	0.00900901	2544617	2544566	23.0072	41.2074	0.34672	longer	Potri.008G044400.v3.0
12980	Chr08	11496734	11496893	+	0.050617	11496736	11496886	14.7163	11.8318	0.347083	shorter	Potri.008G168100.v3.0
14109	Chr09	5857520	5857664	+	0.00896778	5857627	5857607	126.228	65.687	0.348093	longer	Potri.009G054800.v3.0
17811	Chr11	17093714	17093821	-	0.0430323	17093791	17093814	19.069	12.8518	0.347895	longer	Potri.011G152600.v3.0
18198	Chr12	12943451	12943634	+	0.124498	12943600	12943515	8.49814	6.5279	0.347741	longer	Potri.012G105400.v3.0
18564	Chr12	12298103	12298239	-	0.103836	12298124	12298237	4.55998	5.71191	0.346919	longer	Potri.012G096900.v3.0
20017	Chr14	6785540	6785709	+	0.0756583	6785589	6785547	24.8726	33.6595	0.346839	longer	Potri.014G086100.v3.0
21211	Chr15	6408052	6408379	+	0.00648805	6408365	6408304	32.9562	61.4031	0.346809	longer	Potri.015G051800.v3.0
5637	Chr03	1461058	1461175	-	0.0679063	1461092	1461116	52.647	55.0792	0.350737	longer	Potri.003G012400.v3.0
6392	Chr04	2171146	2171193	+	0.278473	2171175	2171147	2.27999	3.05995	0.350957	longer	Potri.004G030000.v3.0
11785	Chr07	13685420	13685440	+	0.421691	13685421	13685440	1.65817	1.42798	0.350618	shorter	Potri.007G115400.v3.0
14605	Chr09	3660481	3660641	-	0.10869	3660589	3660482	4.14544	5.91591	0.350994	shorter	Potri.009G025400.v3.0
14649	Chr09	4634995	4635247	-	0.00342428	4635086	4635107	17.2036	13.6678	0.350388	longer	Potri.009G037700.v3.0
3090	Chr02	1316425	1316472	+	0.164141	1316433	1316459	5.59634	4.69193	0.351752	shorter	Potri.002G021700.v3.0
19081	Chr13	13374910	13374975	+	0.0622551	13374975	13374912	4.55998	2.85596	0.351789	longer	Potri.013G120300.v3.0
15347	Chr10	10203270	10203458	+	0.10948	10203271	10203458	2.07272	3.67194	0.353089	shorter	Potri.010G075800.v3.0
22021	Chr16	496133	496265	+	0	496255	496134	25.2872	9.99585	0.353025	longer	Potri.016G009700.v3.0
22875	Chr16	13953875	13953889	-	0.275093	13953888	13953877	3.10908	3.46795	0.352797	shorter	Potri.016G136500.v3.0
13317	Chr08	3114150	3114231	-	0.171502	3114165	3114151	8.49814	9.79185	0.353328	shorter	Potri.008G052700.v3.0
21374	Chr15	11434070	11434560	+	0.0934342	11434545	11434459	9.11996	7.75188	0.353905	longer	Potri.015G092400.v3.0
6527	Chr04	6097202	6097317	+	0.0999405	6097285	6097226	17.4108	19.7877	0.354152	longer	Potri.004G072800.v3.0
505	Chr01	13100483	13100597	+	0.147054	13100487	13100597	6.6327	5.30392	0.3544	shorter	Potri.001G157600.v3.0
6698	Chr04	12021796	12021857	+	0.363636	12021857	12021801	3.31635	2.24397	0.354712	longer	Potri.004G124400.v3.0
12268	Chr07	13786841	13786895	-	0.224675	13786856	13786843	6.6327	6.7319	0.355887	shorter	Potri.007G117700.v3.0
17646	Chr11	11831652	11831735	-	0.229628	11831679	11831662	4.35271	3.46795	0.356219	shorter	Potri.011G097100.v3.0
3000	Chr01	50308036	50308241	-	0.0270903	50308045	50308068	37.5162	21.6237	0.357804	longer	Potri.001G472000.v3.0
6428	Chr04	3147361	3148015	+	0.0178571	3147786	3147805	40.0034	22.8476	0.357164	shorter	Potri.004G041000.v3.0
14159	Chr09	6729893	6730045	+	0.0102626	6729966	6729952	191.934	95.8785	0.356837	longer	Potri.009G067200.v3.0
15575	Chr10	15389907	15390591	+	0.343867	15390013	15390003	1.24363	1.63197	0.358081	longer	Potri.010G142600.v3.0
19609	Chr13	14008881	14008908	-	0.325307	14008900	14008882	1.65817	1.22398	0.358081	shorter	Potri.013G127400.v3.0
19613	Chr13	14041889	14041917	-	0.5	14041890	14041917	1.24363	1.63197	0.358081	longer	Potri.013G128000.v3.0
21484	Chr15	14039162	14039333	+	0.00399803	14039332	14039289	59.487	44.4713	0.358093	longer	Potri.015G128600.v3.0
10	Chr01	158735	158912	+	0.125	158912	158902	2.69453	1.63197	0.80438	longer	Potri.001G002500.v3.0
22	Chr01	341679	341731	+	0.100964	341684	341731	2.27999	3.46795	0.519358	shorter	Potri.001G005100.v3.0
52	Chr01	1037549	1037626	+	0.0669538	1037604	1037571	16.3745	14.8918	0.937933	longer	Potri.001G015000.v3.0
60	Chr01	1299118	1299141	+	0.222222	1299124	1299140	3.73089	5.71191	0.520932	shorter	Potri.001G018100.v3.0
62	Chr01	1378580	1378766	+	0.0897299	1378643	1378658	33.578	33.4555	0.501892	shorter	Potri.001G018800.v3.0
63	Chr01	1405853	1405978	+	0.0757758	1405891	1405878	12.0218	13.2598	0.809132	longer	Potri.001G019100.v3.0
80	Chr01	1931630	1932012	+	0.102192	1931728	1931716	2.69453	1.83597	0.695242	longer	Potri.001G026200.v3.0
185	Chr01	5410893	5411051	+	0.0422742	5410952	5410935	87.0541	84.6587	0.610868	longer	Potri.001G067800.v3.0
190	Chr01	5446162	5446976	+	0.180188	5446925	5446906	3.52362	4.07994	0.804386	longer	Potri.001G068300.v3.0
196	Chr01	5607798	5607903	+	0.0793538	5607868	5607799	2.69453	7.34389	0.368499	longer	Potri.001G070300.v3.0
208	Chr01	5782419	5782702	+	0.0314969	5782564	5782576	26.5308	29.7835	0.95529	shorter	Potri.001G073000.v3.0
226	Chr01	6299521	6299698	+	0.202257	6299637	6299537	7.25451	7.34389	0.451379	longer	Potri.001G079400.v3.0
236	Chr01	6512470	6513018	+	0.0909091	6513003	6512543	2.27999	4.89592	0.716207	longer	Potri.001G082500.v3.0
237	Chr01	6520659	6520705	+	0.00789998	6520660	6520702	2.07272	5.30392	0.501062	shorter	Potri.001G082600.v3.0
241	Chr01	6652323	6652492	+	0	6652454	6652428	2.9018	8.15987	0.573564	longer	Potri.001G083900.v3.0
272	Chr01	7312793	7312963	+	0.143986	7312794	7312888	5.80361	6.5279	0.881568	shorter	Potri.001G092800.v3.0
283	Chr01	7602906	7602972	+	0.185409	7602960	7602971	4.55998	5.30392	0.530058	shorter	Potri.001G096400.v3.0
302	Chr01	7978323	7978378	+	0.13544	7978374	7978331	3.10908	4.28393	0.959227	longer	Potri.001G100700.v3.0
308	Chr01	8139585	8140097	+	0	8139625	8139594	0.829087	2.24397	0.959961	longer	Potri.001G101900.v3.0
314	Chr01	8210737	8211144	+	0.046875	8211020	8210967	13.2654	18.1557	0.834895	longer	Potri.001G102900.v3.0
322	Chr01	8376255	8376395	+	0.00185882	8376331	8376309	7.04724	17.7477	0.967194	longer	Potri.001G104900.v3.0
336	Chr01	8734688	8734726	+	0.0557668	8734703	8734725	15.3381	14.2798	0.998457	shorter	Potri.001G109800.v3.0
352	Chr01	9175703	9175787	+	0.162212	9175778	9175725	10.3636	11.0158	0.438277	longer	Potri.001G114800.v3.0
365	Chr01	9429676	9429702	+	0.29034	9429701	9429677	3.52362	3.46795	0.454008	longer	Potri.001G117500.v3.0
378	Chr01	9782470	9782519	+	0.201232	9782471	9782499	4.35271	3.87594	0.482098	shorter	Potri.001G121200.v3.0
383	Chr01	9876566	9876710	+	0.25395	9876582	9876639	1.65817	2.44796	0.660386	shorter	Potri.001G121900.v3.0
387	Chr01	9977217	9977479	+	0.0349164	9977237	9977354	20.7272	17.3397	0.634548	shorter	Potri.001G123200.v3.0
404	Chr01	10426763	10426920	+	0.0330459	10426769	10426917	12.6436	17.7477	0.573773	shorter	Potri.001G128800.v3.0
411	Chr01	10595931	10596082	+	0	10596052	10596079	24.6653	13.0558	0.86911	shorter	Potri.001G131500.v3.0
415	Chr01	10695139	10695164	+	0.114286	10695163	10695150	7.25451	10.8118	0.747204	longer	Potri.001G132900.v3.0
456	Chr01	11854025	11854191	+	0.00225714	11854091	11854191	4.35271	7.54788	0.884593	shorter	Potri.001G145500.v3.0
461	Chr01	11993172	11993186	+	0.00947998	11993174	11993186	2.07272	2.44796	1	shorter	Potri.001G147400.v3.0
498	Chr01	12936728	12937208	+	0	12936834	12936885	20.7272	8.36387	0.457916	shorter	Potri.001G156000.v3.0
507	Chr01	13142851	13142990	+	0.0582376	13142872	13142989	10.7781	9.38386	0.886638	shorter	Potri.001G157900.v3.0
547	Chr01	13975097	13975143	+	0.0840222	13975131	13975112	5.59634	6.93589	0.560112	longer	Potri.001G166400.v3.0
568	Chr01	14557369	14557435	+	0.125987	14557371	14557429	3.31635	5.30392	0.980386	shorter	Potri.001G171800.v3.0
575	Chr01	14848733	14848843	+	0.00278823	14848831	14848782	3.52362	6.5279	0.949205	longer	Potri.001G175000.v3.0
628	Chr01	17748651	17748683	+	0.115061	17748682	17748665	7.46178	8.77187	0.757198	longer	Potri.001G193900.v3.0
648	Chr01	19695743	19695803	+	0.140276	19695764	19695753	13.0581	13.2598	0.443334	longer	Potri.001G201100.v3.0
669	Chr01	20983689	20984010	+	0.210967	20984008	20983866	4.97452	6.11991	0.417424	longer	Potri.001G209100.v3.0
712	Chr01	23493563	23493749	+	0.322631	23493564	23493746	2.48726	2.44796	0.517551	shorter	Potri.001G224300.v3.0
712	Chr01	23493563	23493749	+	0.322631	23493564	23493746	2.48726	2.44796	0.517551	shorter	Potri.001G224400.v3.0
725	Chr01	24104353	24104445	+	0.0714286	24104376	24104406	8.70541	15.9118	0.847385	shorter	Potri.001G229100.v3.0
760	Chr01	25116422	25116677	+	0.151376	25116612	25116676	2.9018	2.65196	0.979648	shorter	Potri.001G240100.v3.0
778	Chr01	25571608	25571675	+	0.00315999	25571621	25571646	2.07272	3.87594	0.873725	shorter	Potri.001G244900.v3.0
803	Chr01	26058748	26058829	+	0.17817	26058762	26058826	5.38907	4.48793	0.62995	shorter	Potri.001G251000.v3.0
804	Chr01	26108708	26108783	+	0.0249381	26108754	26108782	8.70541	21.8277	0.453425	shorter	Potri.001G251300.v3.0
827	Chr01	26583782	26583838	+	0.110481	26583811	26583788	13.0581	12.0358	0.491375	longer	Potri.001G256100.v3.0
869	Chr01	27743199	27743342	+	0	27743340	27743215	4.76725	15.7078	0.439383	longer	Potri.001G270000.v3.0
908	Chr01	28703100	28703185	+	0.23796	28703121	28703169	2.48726	2.44796	0.847488	shorter	Potri.001G280500.v3.0
920	Chr01	28930446	28930478	+	0.255925	28930458	28930477	1.65817	2.03997	0.735777	shorter	Potri.001G283000.v3.0
922	Chr01	29163660	29164033	+	0.0561892	29164030	29163967	7.66905	13.8718	0.567053	longer	Potri.001G285100.v3.0
950	Chr01	29721093	29721218	+	0.273445	29721125	29721107	4.55998	4.69193	0.36419	longer	Potri.001G291800.v3.0
959	Chr01	29978591	29978845	+	0.0126582	29978594	29978827	20.5199	16.1158	0.576034	shorter	Potri.001G295200.v3.0
966	Chr01	30109277	30109385	+	0.217787	30109278	30109294	4.76725	4.48793	0.467968	shorter	Potri.001G297000.v3.0
969	Chr01	30142702	30142758	+	0.00155409	30142728	30142717	12.6436	27.1316	0.887331	longer
976	Chr01	30456673	30457206	+	0.0793505	30457160	30457095	15.7527	12.6478	0.860701	longer	Potri.001G300300.v3.0
984	Chr01	30539531	30539696	+	0.190368	30539532	30539547	2.48726	2.03997	0.710154	shorter	Potri.001G301600.v3.0
995	Chr01	30901458	30901560	+	0.0327312	30901489	30901537	6.6327	14.0758	0.77528	shorter	Potri.001G305800.v3.0
1030	Chr01	32203321	32203519	+	0.0840579	32203346	32203382	14.509	11.6278	0.662427	shorter	Potri.001G316700.v3.0
1031	Chr01	32245037	32245075	+	0.0122889	32245056	32245074	3.73089	5.71191	0.366426	shorter	Potri.001G317200.v3.0
1036	Chr01	32295618	32295773	+	0.119638	32295768	32295756	10.7781	11.6278	0.669577	longer	Potri.001G317900.v3.0
1036	Chr01	32295618	32295773	+	0.119638	32295768	32295756	10.7781	11.6278	0.669577	longer	Potri.001G318000.v3.0
1047	Chr01	32583516	32583664	+	0.0297528	32583663	32583594	14.9236	21.6237	0.870276	longer	Potri.001G321100.v3.0
1079	Chr01	33521850	33521861	+	0.40316	33521861	33521851	1.03636	1.83597	0.42598	longer	Potri.001G331600.v3.0
1100	Chr01	33892473	33892868	+	0.120703	33892837	33892762	23.4217	18.5637	0.430478	longer	Potri.001G335700.v3.0
1113	Chr01	34768972	34769176	+	0.00599656	34769023	34769076	108.61	170.337	0.482676	shorter	Potri.001G342500.v3.0
1118	Chr01	34840492	34840652	+	0.189	34840548	34840495	6.83997	6.93589	0.546179	longer	Potri.001G343200.v3.0
1160	Chr01	36164560	36164727	+	0.0268297	36164682	36164655	48.9161	87.3107	0.447169	longer	Potri.001G353900.v3.0
1182	Chr01	36866871	36867009	+	0.106652	36866875	36867009	8.0836	7.34389	0.897669	shorter	Potri.001G358700.v3.0
1187	Chr01	36984480	36984681	+	0.0268269	36984532	36984635	10.7781	13.0558	0.526086	shorter	Potri.001G359400.v3.0
1214	Chr01	38321272	38321574	+	0.000427026	38321478	38321492	23.0072	26.7236	0.729883	shorter	Potri.001G369200.v3.0
1249	Chr01	39550812	39551084	+	0.225813	39550981	39550856	5.38907	4.48793	0.491753	longer	Potri.001G379100.v3.0
1293	Chr01	41912688	41913071	+	0.0610579	41912914	41912752	50.7816	52.8352	0.389487	longer	Potri.001G398100.v3.0
1302	Chr01	42204531	42204694	+	0.0609587	42204627	42204648	11.3999	9.17986	0.537599	shorter	Potri.001G400300.v3.0
1305	Chr01	42238321	42238536	+	0.0921803	42238532	42238360	6.01088	4.28393	0.559125	longer	Potri.001G400800.v3.0
1307	Chr01	42295173	42295461	+	0.00761823	42295328	42295234	222.817	272.132	0.816834	longer	Potri.001G401500.v3.0
1358	Chr01	44699983	44699997	+	0.333333	44699997	44699985	1.24363	0.611991	0.699374	longer	Potri.001G422300.v3.0
1379	Chr01	46762105	46762145	+	0.0105333	46762127	46762145	1.24363	1.83597	0.994241	shorter	Potri.001G436100.v3.0
1381	Chr01	46848533	46848573	+	0.0105333	46848553	46848573	1.24363	1.63197	0.999981	shorter	Potri.001G437000.v3.0
1425	Chr01	49064506	49064745	+	0.13538	49064576	49064507	16.1672	16.1158	0.460766	longer	Potri.001G455900.v3.0
1458	Chr01	49937735	49937803	+	0.0194153	49937803	49937743	37.9307	44.0633	0.83755	longer	Potri.001G466000.v3.0
1467	Chr01	50076774	50076860	+	0.0591973	50076796	50076779	24.0435	20.3997	0.792884	longer	Potri.001G467800.v3.0
1516	Chr01	573794	573913	-	0.038961	573801	573854	15.9599	28.5596	0.813086	longer	Potri.001G008800.v3.0
1535	Chr01	941269	941348	-	0.0375	941306	941318	23.2144	16.3197	0.423364	longer	Potri.001G013800.v3.0
1554	Chr01	1578817	1578961	-	0.0467171	1578818	1578958	4.55998	3.87594	0.998997	longer	Potri.001G020700.v3.0
1568	Chr01	1824300	1824412	-	0.0719835	1824383	1824315	12.4363	7.95588	0.396124	shorter	Potri.001G024300.v3.0
1570	Chr01	1835311	1835377	-	0.180359	1835373	1835313	7.25451	4.48793	0.556613	shorter	Potri.001G024600.v3.0
1571	Chr01	1842440	1842530	-	0.0992592	1842474	1842460	14.7163	19.5837	0.602261	shorter	Potri.001G024800.v3.0
1651	Chr01	3732771	3733098	-	0.2	3732777	3733059	5.18179	9.99585	0.521968	longer	Potri.001G049300.v3.0
1656	Chr01	3859589	3859715	-	0.0556253	3859609	3859631	19.6908	24.2756	0.360617	longer	Potri.001G050600.v3.0
1657	Chr01	3885856	3886156	-	0.00787422	3886107	3886046	53.0616	77.3148	0.47972	shorter	Potri.001G051200.v3.0
1679	Chr01	4233203	4233352	-	0.0897436	4233267	4233237	16.1672	22.2357	0.844325	shorter	Potri.001G056000.v3.0
1699	Chr01	4645312	4645367	-	0.139535	4645337	4645363	8.91269	20.1957	0.603666	longer	Potri.001G060400.v3.0
1707	Chr01	4895926	4896374	-	0.041264	4895953	4895995	5.18179	6.5279	0.998981	longer	Potri.001G062800.v3.0
1719	Chr01	5447025	5447076	-	0.125521	5447076	5447050	6.83997	7.95588	0.728035	shorter	Potri.001G068400.v3.0
1739	Chr01	5856963	5857045	-	0.197375	5857028	5856983	3.31635	3.67194	0.630841	shorter	Potri.001G073800.v3.0
1789	Chr01	6962723	6963040	-	0.0168935	6963020	6963040	12.8508	16.9317	0.603564	longer	Potri.001G088000.v3.0
1796	Chr01	7048563	7048633	-	0.0064372	7048570	7048630	25.0799	18.9717	0.827575	longer	Potri.001G089400.v3.0
1804	Chr01	7139610	7139932	-	0.0218979	7139870	7139812	134.312	64.463	0.40072	shorter	Potri.001G090700.v3.0
1822	Chr01	7388833	7389043	-	0.15522	7388863	7389040	7.66905	7.54788	0.715416	longer	Potri.001G093900.v3.0
1841	Chr01	8073714	8073899	-	0	8073732	8073897	17.6181	20.8077	0.764338	longer	Potri.001G101300.v3.0
1878	Chr01	9288551	9288714	-	0.0540468	9288653	9288586	33.7853	28.5596	0.606183	shorter	Potri.001G115900.v3.0
1880	Chr01	9312443	9312523	-	0.3	9312515	9312444	4.76725	2.03997	0.501783	shorter
1882	Chr01	9390746	9390877	-	0.0209866	9390842	9390852	12.0218	8.15987	0.542295	longer	Potri.001G117000.v3.0
1889	Chr01	9524194	9524293	-	0.147936	9524287	9524198	5.80361	7.54788	0.417387	shorter	Potri.001G118700.v3.0
1900	Chr01	9749523	9750018	-	0.0256905	9750011	9749920	8.70541	11.6278	0.74772	shorter	Potri.001G121000.v3.0
1910	Chr01	10079994	10080347	-	0.0343905	10080103	10080027	53.4761	35.4955	0.848358	shorter	Potri.001G124000.v3.0
1943	Chr01	10736085	10736351	-	0.107259	10736328	10736127	3.73089	3.46795	0.982535	shorter
1965	Chr01	11127622	11127714	-	0.0200075	11127652	11127633	33.3708	36.3114	0.894883	shorter	Potri.001G138400.v3.0
2013	Chr01	12367695	12367845	-	0.00438888	12367719	12367777	7.46178	13.0558	0.885552	longer	Potri.001G150200.v3.0
2019	Chr01	12546750	12547109	-	0	12547044	12547070	11.8145	22.4397	0.939202	longer	Potri.001G152000.v3.0
2031	Chr01	12976509	12976781	-	0.00502726	12976780	12976744	9.11996	18.3597	0.415099	shorter	Potri.001G156500.v3.0
2088	Chr01	15124594	15124670	-	0.0901794	15124667	15124599	7.25451	4.48793	0.862379	shorter	Potri.001G176900.v3.0
2095	Chr01	15305832	15305946	-	0.20395	15305945	15305840	4.14544	5.50792	0.396032	shorter
2096	Chr01	15386381	15386434	-	0.130636	15386382	15386407	8.0836	8.36387	0.855257	longer	Potri.001G178800.v3.0
2105	Chr01	15639837	15639895	-	0.0806577	15639894	15639878	6.6327	4.89592	0.720594	shorter	Potri.001G180500.v3.0
2118	Chr01	16047989	16048263	-	0.0665191	16048053	16048041	19.4835	23.4596	0.529574	shorter	Potri.001G183500.v3.0
2133	Chr01	16821880	16821900	-	0.120987	16821900	16821881	2.07272	1.63197	0.943973	shorter	Potri.001G189200.v3.0
2136	Chr01	17058643	17059137	-	0.0298765	17058645	17058696	21.1417	30.5995	0.466119	longer	Potri.001G190200.v3.0
2141	Chr01	17187308	17187568	-	0.333333	17187537	17187310	2.48726	2.44796	0.517551	shorter	Potri.001G190800.v3.0
2151	Chr01	17618290	17618493	-	0.115468	17618493	17618291	7.25451	6.5279	0.679164	shorter	Potri.001G193300.v3.0
2156	Chr01	18196405	18196949	-	0	18196931	18196882	18.6545	39.1674	0.977424	shorter	Potri.001G195000.v3.0
2159	Chr01	18610156	18610336	-	0.107895	18610319	18610203	17.4108	18.5637	0.469402	shorter	Potri.001G196500.v3.0
2160	Chr01	18691650	18691708	-	0.181818	18691655	18691690	4.55998	7.54788	0.751794	longer	Potri.001G196600.v3.0
2161	Chr01	18984547	18984592	-	0.104478	18984590	18984565	13.8872	20.3997	0.584953	shorter	Potri.001G197300.v3.0
2176	Chr01	19715055	19715067	-	0.151886	19715067	19715056	1.4509	1.83597	0.936672	shorter	Potri.001G201300.v3.0
2198	Chr01	21033932	21034046	-	0.10301	21034005	21033978	13.2654	11.6278	0.772774	shorter	Potri.001G209400.v3.0
2201	Chr01	21058608	21058668	-	0.228917	21058616	21058668	5.59634	5.30392	0.457128	longer
2209	Chr01	21377676	21377800	-	0.0916273	21377715	21377685	13.6799	16.5237	0.602292	shorter	Potri.001G212000.v3.0
2262	Chr01	24285834	24285846	-	0.00789998	24285846	24285835	1.65817	2.24397	0.999995	shorter	Potri.001G230800.v3.0
2307	Chr01	25237477	25237517	-	0.13311	25237480	25237492	6.42542	8.15987	0.573862	longer	Potri.001G241500.v3.0
2314	Chr01	25463894	25464134	-	0.191229	25463895	25463949	4.35271	5.91591	0.559125	longer	Potri.001G243500.v3.0
2321	Chr01	25714023	25714155	-	0.0219489	25714154	25714043	19.4835	23.4596	0.80225	shorter	Potri.001G246500.v3.0
2329	Chr01	25920434	25920511	-	0.028875	25920452	25920491	14.9236	26.5196	0.551291	longer	Potri.001G249600.v3.0
2336	Chr01	26285702	26285798	-	0.0691352	26285716	26285798	13.6799	8.56787	0.829475	longer	Potri.001G253100.v3.0
2337	Chr01	26293262	26293283	-	0.241973	26293283	26293263	1.24363	0.815987	0.798951	shorter	Potri.001G253200.v3.0
2367	Chr01	27070098	27070129	-	0.0731707	27070126	27070099	10.1563	8.36387	0.999112	shorter	Potri.001G261300.v3.0
2399	Chr01	27886173	27886305	-	0.157147	27886305	27886223	6.42542	6.3239	0.814835	shorter	Potri.001G271300.v3.0
2414	Chr01	28397346	28397372	-	0.0941555	28397372	28397347	9.32723	10.8118	0.712679	shorter	Potri.001G277400.v3.0
2441	Chr01	29260022	29260094	-	0	29260029	29260078	4.55998	1.22398	0.615993	longer	Potri.001G286400.v3.0
2445	Chr01	29318639	29318749	-	0.0537718	29318653	29318667	5.59634	3.67194	0.852721	longer	Potri.001G287100.v3.0
2458	Chr01	29814287	29814331	-	0.0290229	29814318	29814328	7.25451	10.8118	0.394876	longer	Potri.001G292900.v3.0
2469	Chr01	30085266	30085470	-	0	30085339	30085350	6.21815	2.03997	0.98528	longer	Potri.001G296600.v3.0
2501	Chr01	30875550	30875788	-	0.0459552	30875601	30875590	13.8872	17.3397	0.750637	shorter	Potri.001G305700.v3.0
2531	Chr01	32413115	32413209	-	0.428571	32413117	32413189	1.4509	2.24397	0.411772	longer	Potri.001G319500.v3.0
2543	Chr01	32821764	32821893	-	0.05553	32821778	32821794	4.14544	6.3239	0.854396	longer	Potri.001G324300.v3.0
2546	Chr01	32882053	32882199	-	0.0689	32882142	32882185	9.11996	11.2198	0.603501	longer	Potri.001G324800.v3.0
2605	Chr01	34295582	34295790	-	0.252633	34295720	34295779	2.48726	3.67194	0.512144	longer	Potri.001G339200.v3.0
2623	Chr01	34846204	34846307	-	0.0965341	34846261	34846276	17.6181	18.1557	0.766976	longer	Potri.001G343500.v3.0
2641	Chr01	35353099	35353270	-	0.0379747	35353239	35353159	19.4835	16.1158	0.896311	shorter	Potri.001G347800.v3.0
2675	Chr01	36465244	36465418	-	0.0519449	36465323	36465272	69.2288	70.9909	0.420118	shorter	Potri.001G356400.v3.0
2709	Chr01	37679999	37680042	-	0.288762	37680042	37680001	2.07272	2.03997	0.759098	shorter	Potri.001G364100.v3.0
2740	Chr01	38800420	38800456	-	0.0748143	38800435	38800456	2.9018	7.34389	0.400347	longer	Potri.001G373500.v3.0
2745	Chr01	39239403	39239443	-	0.139226	39239435	39239411	6.42542	7.34389	0.403422	shorter	Potri.001G376600.v3.0
2769	Chr01	39827622	39827726	-	0.0369176	39827624	39827705	23.629	14.8918	0.394654	longer
2815	Chr01	41924755	41924845	-	0.00607691	41924756	41924786	2.69453	6.5279	0.72064	longer	Potri.001G398300.v3.0
2815	Chr01	41924755	41924845	-	0.00607691	41924756	41924786	2.69453	6.5279	0.72064	longer	Potri.001G398400.v3.0
2848	Chr01	42966651	42966738	-	0.200632	42966705	42966664	5.18179	5.71191	0.63994	shorter	Potri.001G407300.v3.0
2851	Chr01	43165810	43165988	-	0.194718	43165985	43165816	6.01088	5.91591	0.56405	shorter	Potri.001G408800.v3.0
2856	Chr01	43408883	43408924	-	0.0743268	43408920	43408888	8.49814	10.4038	0.994977	shorter	Potri.001G410400.v3.0
2938	Chr01	48756206	48756316	-	0.0628577	48756208	48756255	10.7781	14.4838	0.551657	longer	Potri.001G452300.v3.0
2972	Chr01	49784783	49784827	-	0.335967	49784784	49784798	1.24363	2.65196	0.454424	longer	Potri.001G463700.v3.0
[truncated: 1,270 more rows]
