# Supplementary material for: Alternative Polyadenylation in response to temperature stress contributes to gene regulation in Populus trichocarpa
Source: BMC Genomics. 2021 Jan 14;22:53. doi: 10.1186/s12864-020-07353-9 (PMC7809742; doi:10.1186/s12864-020-07353-9)
Supplement: Supplementary file 5 — Additional file 5: Dataset 4. The 50 bp upstream and downstream sequences of PACs of shifted genes under heat stress. [file 12864_2020_7353_MOESM5_ESM.txt]

Sequences of Shifted PACs in HT: 
>Chr02_  924895_+
CATTCGTGTGCCGTTTGTATCCTATACATTAATTACCAGATAATTCTTGCAGATCTAGTTTCCCCTTTTC
CCTAGCTGCAGAATTATAAAATATAAGTGGA

>Chr03_17808781_-
CTTTTGCTAGATCATTTAAATCGTATGAAAGTAATAAGTTTTCCATGCCCAGATGAAGGTAACGCTTATG
AGATATGCAATACGAAACTTACTAGGGAAAA

>Chr05_25162235_-
TGATCCCTTTTTTAAACTATAATCAATGAATTATTATTTCCCTTGTTTCTACTTCCTTTTGATAGTTACA
AGATAGAGAAAAGAAATTAAAAGGCAAAAGC

>Chr06_11226148_+
GTTCCATTTTAATGGAATTGATGAGATAATTCATATTATACCCTCTGATTACCAGCAGCCAGCAGTTTGA
TGGGTCTTTACAGTGTATCCAATTAACCTGT

>Chr06_21252969_+
CCTGTTTTCAAGTATTTTGATTTTTTTAATTAGTTTTTTTGGGTTATTTTAATATGTTTGTGTGTATTTT
TTACTATTTTTTTCAAAGATATTATACAATT

>Chr06_22453936_+
AGATCCTCTGATATTCATGTGAATGGTTCATTATTAGGTGGGAAACATTTAAACCCTTCTTTATTTTTTG
TTCATCGTTACTTTTTTGAGTTGGGTTGATT

>Chr06_23595851_-
TACATTCATATATTTCATACCACGTTTTGAACAACAATCACCAGTTTCCTAAAGAGAAAACTAATAATGA
ACTCATTCAAACGCAAACACGCCCAAAATCA

>Chr07_12528998_-
TGTTTCTCATTAATTAAAAATTAGTGACATTCAAGAAAGTCTTTAGTGCCTATGGTTGTTTTTAATCTAA
CAATAATTATCATCTTTCTTCTAACATGCAA

>Chr10_14955831_-
TGAATCTGATGTGGAATTCTATATCACTGGTCTTCAAAGTTCTCTGATCGCTTTACTGCACTGTAGTGAT
GTGTATACTGTTTGGTGAAATGAACTTGTTG

>Chr13_ 4291265_-
TTTGCTCTTTTCATTACCAGTTGTCCTCCAAGCAGCCTTTGACATTCCTTAATTTATTTCATCTTTTAAT
TTTTATTGTAATAATGCCTTCGAATAACCAG

>Chr13_ 4703077_-
AGGTGTGGAGGAGGTCGAGGTCCTTTCTACCAGTGTTGCAGATTATCACTAGGAAAAAAGAAAGAAAAAG
AAAAAAGAAGCTGTACTGTTCAATATTTTGT

>Chr16_  170299_-
ACATCCTTGATCACCTTGCATAGACCCTCAAACTTTTCCTTCAATTCTTCTTTCTTCTTTTTCTCATCTT
CAGTCTCATCAATCTTAAGACCTTCCTTGGT

>Chr11_ 5085429_-
AGTTGCCCCTCCTTGATGGGTCCTTCGGTATTGGCATACCTTCCTTGGCGACTACTTCCTCATAGTTCGG
ATGAATCACGTTGTTGACGGGGATGGTGAGG

>Chr05_ 3798925_+
TTGGTATGTGTTCTCCCGCAACCAACCAGGTCATGAGTTCGAAGGCTGGTAGAGAGAGAAGAAGAGAAGA
AAGATTGATATTCAAAAAGAGGTATTCTAAA

>Chr02_14025922_+
TGTACCTTTATCTTGAAGATACATGTAATTAAATATTTTGCTTCCTCGCCCTTGGAATTAGTTATGCCCA
TAATCACCTTCTAGGTGGAAGGTCTAGAGCA

>Chr06_ 9057392_-
GTTCAACTTTGTAATGCTGTGTCTTTTAGTTTTACTTTGAGTTTGTTCTGAAGAACGGATGCCAAGACCG
TCGTTTTACTATTTTCAACCCCCATGATATG

>Chr08_12417993_-
TTTACTTTGATACTTAAATTCGTTAATTGCTGGATCATTTGATTCAGCTCATATTTCCTGTGTTCTGTTT
CAAATGATTCTGTTCATACTTCATACCATCC

>Chr18_13026994_+
GTATTGATCGCCATTCATTTCCCATGAATTACATAATAATCGTTATCTGTAACCATTCATTTCCCTTGAA
TCACATTATTATAACGTTGATCTTCTCCCCT

>Chr11_11459261_+
TAACTGAAGCTCTGCTGTAACTATTAGCTGCGAAATACATATCTTTTTTTGGGTTACTTGCCATGTCAGG
CATATGGGGATAAGCCTCTCGTTCCATTGTT

>Chr08_ 5254823_-
ATGGATTCCTTATTTTGATAAGTCCTGTGCATTCAGATGCTCCCACATTTAATTTATGCACTTCCACAAA
ATTCGTTAGAGTTGAACTGTTAAGGTGGATG

>Chr09_10334415_+
TGTTCTTTGTTACATGTACTTTTAGTAACATAATAAACCTCTTGCCAGTGAGATTAGTGTGTGCTTGTAT
GATGCATTGACTACTAAAATGCTTTAATTTG

>Chr02_14354211_+
ATTTAAACTAAATTATTATTATTAAATATATGACTTGAATAGTTTTTTTTTTTTTTAAATCAAACATTTT
CTATAATAAATTTGATGAATTGCTTAAGAAA

>Chr01_11675720_+
AGGCCAGTTTTACCCTCTGAGACATCTGCTGCATATTTATATGTCTGATGATGTCTGTTCTTCCCAAAAC
AAAAGTTCATACCGCAGCATGGTAAAGAGGG

>Chr01_41912914_+
TAATGTTACCTTGCTACCAAATTATTATATTACTATTTACAAAAGAAGTTATAAGAGGGTGGTGTTTTAC
TGTAGATACATTGTAGAACAGACTCGTTTGC

>Chr14_ 3698254_-
TGGCATTTTTAAGAACTAAATGATATTAATGGCCAGGTTTTACCAGTTTCATTACTGAGTAATGCTAAAA
ATTTTATTCATTGAATGAGGGGGGTTTCCAT

>Chr06_26470209_+
ATACTAGTATAATACTCAATGAATTAGCACAAGACACATACAATTAAATCAAACATTAATCTTTTCTTTC
TGTACTCAGACAAGATTCAATTTCTTGTGGT

>Chr05_16609154_+
TTCCAATGGTTACTTCTGAGATATATATATATATATATATTTTTAAGGTTATATATATATTTATTTTTTT
CCAGTGTGCTACTTTGCAAATTGATAGTAGT

>Chr08_ 6354688_+
TGTTGGTATATTGGGATCCTACCCAAATGATAGAATATGTAATTCATTTTAGTCGTGGAGCCGTTGGTTT
TTTTGTTTTTGTTAGTTTCTGTCACAAGTGA

>Chr11_16201578_-
CGAACTGTAATTGTTCTTGTTGAAATTTTACCTCACCAAATCTTTCTTCCAATTTTTCTCATTATTCACC
CTTCTTTCCTGAAAAAAAATAATAAAAATTC

>Chr05_22452542_-
GCTGATGTTCCCGGACAGTGGATTGAGTTGGGGGTTTGTCGTCCTTGTTTACTGAGATGACTGTCGAAGC
CTTTGGGGAAGTTTTTTCCCCTTTCCCGGAA

>Chr04_ 2287199_-
TTGAAAGCAAAGAAGGCTATCCTTGTATAGCCTTCGTAGCTAGTTAAGCCAACCAGTAAGCAGTGTAACT
AATGGAAGCATGAGAAGAGAACTCGTAGTAA

>Chr14_ 3082512_+
TGTAGTGTGTAAAAAAAATGAAAATAAAAGAAAAAAGAAAAAAATATAGTAAAAGTGTATGTGTGTGTTT
GTATTTGTTTTATGGATGTTTCTTTTTATTT

>scaffold_2813_    1160_-
ACAACTTACATGTAAATTAATAAATCTTGACCGTGATCCAATCAAAATATTAAATTCTTCTTTAATCTTT
GCAATTTTGTTTATAAAATAATAATACATAA

>Chr08_ 2912275_-
CGAGCGTTGACGCTGCTTACTTTGCAGAACTCGCTTGCGCGGGCCTCCCTATTGTCCCACCCCCTTAGTC
AACCATAAAATTTCTACAATCCATTTCTTGG

>Chr01_27109883_+
TGTGTATTTGCACCTTCTTCTTGAGAGTGTTTTTTTTTTCTTTTTCTTGCAATTTTGAGAATCTGCTGCC
GCTACTATACAGTATCGATTTTACTACTACC

>Chr08_ 3364788_+
ACAGATGGCGGGTAATCCCGCTTTGTCTACTGATTCCATCTCACATTTCTTACATTGGATGATTTAAATA
TTTTTACAATTATTATTTGTTGGGAGCCCAT

>Chr10_12815382_-
TTTATGTATAGTAAAAAATATATATAAAATGTTTGGTAGTTTGTGTTTGGAAATGTGGTTGCGGTTGTTT
TTCAAAGTGTTTTTTTATTTAGAAATACATC

>Chr06_25394798_-
ACGAACTTGCTCTAGAACAGAAAAGTTAATGAATCCAGATGTTTCATGCTGATAATGTCTGATTATGATA
AGGAGATTCCAGATTCTTTCTGTATCTGCTG

>Chr05_ 1398805_-
GTGTCTTTTGCTTTTCAACTTCAATGAATAAAAACATCTATTTCGAACTATATCTCCAAAAACTACTCTT
TTTTAATTTTTCATTCAAGAAAGGATTCGAA

>Chr01_29994459_+
TTTATTCTTTTACTATTATTTTTTAAAAAAATTGCGTGAGATTCATATTCAATTATTTATTAGACTTGTG
GATATGAATGGATTTCTTCTTAATTACATGT

>Chr01_ 4086921_-
TGGTTGGTTGTGTTCTTAGAAATAGAAAGCAAGGCCGTGCTATTTGTTTTTTTCGTATCTTAATTCTTTG
CTGTATTGCTTGGATAGGATATGATGAGACT

>Chr18_11496053_+
ACAGTTTTCTGCTGGATGATTATTCTCAATGTTAATGGTTTAACTATGGGAAATAGTATCTCAATGTCAT
GAGACAAAGCTCTGGCTTGTTGAAATTTGGT

>Chr05_ 5012712_-
ACTTTTATTTGATTCCTAATGAAATAAAAGTGATGGAATTATTTGGAGCCAAAATTGTCGGTTTAATGAC
ATATTTTACTCCTTTTTTTTGACAAACCAAA

>Chr19_14694198_-
GAGATAATGGGTAAACATTTAGATATGTAACTAGCAATACATCACTCTTGATTAAAAAAAAAAGAAGAAA
AAAACAGTTGAATTGAGTTCTAAAGAAGCCA

>Chr15_ 3031849_+
TTGGTCTGTTTCAATTTATGCATAAAGAATAATGCAGGCAGTTGATGATGAAATTTGTAGATTGATTTTG
CTTGATTTGTTTATAACAATGCTGCTTTGGC

>Chr08_ 7135226_+
ATTTATTTTATGGTTTAGTTAGTAGTACAGACATGCATCTTTCTCTTTCCTCCTCTGGCTTGGGGTGTGC
TTGAAGCAGCTCTGTATTATCAGAAGTTCTG

>Chr01_23471275_-
AACCGCATATTTAAGCTGTTTGGTAAAGGAAAAGACGGGATTTACTGTGCATGAACCCCATTGTTTTCTG
CGTTTACAACGTAGGGGGAGAAGAAGCAGCT

>Chr08_13537503_+
AAATAAAAATTAACTTGGCATTACAATACATATATTAAATAATAGCAATCAAGAAGAAGAAAAGAAAAAA
GGATGGCCTTATTTTTGCCTCAGCAAATTGC

>Chr04_  201297_+
TGTAGGAATTTTTTTTTCTTATGATAGAAATGAAGATTTGGTGTTGAATCAAGTTAAATCTTCTTCCTCT
TTAAAAGGAAGGAAAGGATTCCATGTAGTAT

>Chr09_ 8162298_-
TTTAGCTTGTAACATTCTTGCATATCATCAATATATGGTATTTATTGCTTAAAGTTTTTTCAGATAGTAT
TGCAATGCAACACAGGAGACTGTTCTACCCC

>Chr16_  274537_+
TGCTTTTAAATTCATTTCCTCCCCATGTTAATTAATGTCCAATTCTATTTTTTTTTGTTCCTCTCAAAAA
TACCATTGTCTTTAATTTAATGTCAACACAT

>Chr01_17234484_-
ATGGATCATGAGTGTTCATGTCCATGATTATTGATCATGGAAAGTTTTGGATATTAGTTTTCTTCTTTTC
CCTTAATTTTACTTCAAATGGAAGTGAAGGA

>Chr06_  979926_+
ATTTTGCTGTAGAATTTCAATAACATCATAATGGAATGAGTATTTTTATTATTGTTGTTTTGATATTCCA
TAATGGCATAATATATTACACTTGGGCACTT

>Chr09_ 6633229_-
TTGTTTCCCATTTTTCATTTTGTGGTGCAAGTGACTGCTATTTATTTTTCATGTGATTTGGTTCTTTTGA
ATTGTTAGTCTCTGTTTTAGATTGAAGTTGC

>Chr14_13449709_-
TGTATTGAAAGTATTGTAATGTAAATCAAATGCACAGGGCTTTTCTTGTGATATGAGAGTTGTTTTTCAC
CATGTTTTCCTTCTCACCTACTCCATTTTCT

>Chr05_25021201_-
TTATAATTTAGAGGTGGATATTTATAATGAAAAAACTTTCATTATCGAGCATCGCATAAAATGTTGTTGA
TGGTATTTAAAAGACCAGGCATTGGACATGT

>Chr18_ 1069968_+
GAGACCCTTGAATTTGTGCAGCTCTTAAGTGGTAATGAGTTTTGTTTTTGATAAGAATGAGCTTCCTGTT
TCCTGGCAATTCCATTGCTGAGGAAGAACTG

>Chr08_ 8360379_+
ACATCAATTATGGTCTTGATATCTTAATGTTAAGAATAAATAAAAATTGTAAGAACATCTCTTTAATATT
TTCTGGAAAACATTTTTATACAAGTATCGTG

>Chr01_12937188_+
TCTTTCAATTAAATCCAACTTAATAGTAATACAACTCTTAATTCTGGGCTTTTTGCTTCTGGATTCCTCA
ATTCACTGATGCACATTATGGAAGGAGGGTA

>Chr08_  983528_-
TGCTTTTGTTTATTTTTACAAAAGTGAATGGAGTGTGAGACTTTTAGAGCATAAAGAGTGGAAGCAAAGG
ATCAATGCCTTTCTTTTTCCTAATGTAAAAG

>Chr08_18270675_+
TTACAATTAAATTAAACTCGGCCTAATCTTTTACTAAAAGGATTGAGCCGAATACAAATAACCTATTGTA
TATATTTTTGATAGAATAATCATCTTCCTGC

>Chr08_ 4053000_-
TTGTATTATTGGTTGTTTTTTTATGAAAATATATTAAAATAATTTTTTTTATTTTTTATATTAATATATT
AAAATAATATAAAAATTGAAAACCTTTTAAA

>Chr16_ 6310467_+
GCTTTGTTCTAAATGATCTGTTAATTGATACCATTCCTGTTTAGTATTTCATATTATTGAGTTCTTGTGG
CCCCTAAACTGCACACTTTGATGTTTGCTTT

>Chr10_15947900_+
TACCATCTTGGTGCACTGTTTACGAGTTCATTAATCTTTTGAGTTTCACTAACGATTAAAGTTTTTAGCT
TGAGTGATTCTTTGTTATGCTATCTAAACCT

>Chr01_23796221_+
TGTGAAATTGATCAAATAATTTATTTAAATTGATCATATTATTTCTATCTAGTTACTTGCAGCCCACAAC
TTAGTTATATGGTCAACTAAGTCACAATATT

>Chr06_24014993_+
ATGATATTGTAAGCTATTTTTCAACTAATTAATTAAATCGTATGATGCCTAAATCTTCTTAAGCATATGG
ATTTTTCTACATTTTTTAAAGCATTGTAATA

>Chr19_11933143_+
CTACGTCAAAATTTGTGGCAGAGGGGGCTGCGCGAGTCGCGGCCCCTACCCAATACCAGTCTAAATCTCT
AGTCGAGTACGGCCTGGATATTCAATTTTCT

>Chr12_ 3274553_-
TGTAATGTGTTTTTAAGCAGTTTTAAGTGCGTGTATAATCCTTTTGAGTGAAATATCGAACCAGCCCAGA
CATCTTCGATGGATGGATTGAAGTTGAATGT

>Chr01_34723652_-
CACTGCTGAATCATATTGGATTTTCAATGTAGAGTTTTCTAATTTCTGTGAGATTGCATCTTTGCTTTTT
TATTAAAATCCAAAGGCTGGCCCAAAAGCAC

>Chr01_32112307_-
GAAGATCAGTTTTGAAAATTTTAATTGCTTGATTGGATCGGTTATCGATGAATTAGTTGTTTTTATTGAG
TTTAATTTTATGCATTTTAATTATTGAATCA

>Chr05_ 5194972_+
AATGGAGAGAATAATCATAGCTTCTTTTTTTTTTTTTTTTTTTTAACTTTTATCTATATGCTCTTTATCT
TCTTCTCTAATTGCAAAATCATAATTAGTGA

>Chr02_24585398_+
TATTTTTAGTTATAAAAAAAAATTCAATCACAAATTAATTATTTACTAGCAACTATATTTCTTAGAATAT
TATTTTTATTTAGTAAAATAAAATTTTCATA

>scaffold_158_   13121_+
GGCAGTGACTGTAGTTTGATTTCTTTTAGTAATCGAACATGCTTGATGTTACGACTATGTTTCCATAATG
TTTGATTCGAGTAATTTTCTGATCCAGCATC

>Chr10_ 4049178_-
AAGACATTCTTCATGGTGAGTTCTGGATAATTTATTTTGATTTTCAAACCATCACTGTTTTGGACCTTTT
TACTCTTGGGTTTTGATTATTTCCCCCTCAA

>Chr11_14358186_-
CTGTGGATGTATTTGTGCGTACATTACTGATTTTCAAGAATTTTTATAGGAACTATAGTGTTCTTTCTTC
TCTTTTACATGTATATATGAGCTCGCTTTTC

>Chr06_11963145_-
TCTTGATCAGCCAATATGGGATACCATTCTCTACTCCATAACCAACTGCAAGAACAGCATGGTTCACATC
CTGCCACAAACCCAAGAGAATGTCAGAAAGA

>Chr16_ 9298286_-
AGAATGCAATGTTTTCAGGATACTGATATACAGGAAGAGAGCCTTATTTCACTTCTGATCTGATTCAGCT
ACGTCGAACAAACGGGTTTGAATTCAAAGCC

>Chr09_ 6233697_+
GGATCGTATGATTCAACAGGATTCCATTTAACCTTAAAACATTTCTTGTTTACAGTGTCGTCTTTACAGA
AGTCTGGTAGCTGTTATTTGTCAGCAAGTAG

>Chr17_ 8763815_+
ACTGGGATTGTTTATTTATTTTCTGATAGGTGGATTGTTTAGTCTTTTTCATTACCATTAGCAACTTCTA
TACTCTCCCCGACGGCATGGAACCTCTTTCA

>Chr01_ 7027657_+
GATATCTTTTCATTTGCATGAGAAGCAATGGAAATAAATGGTAATTAAGGAACGCGATGATTTTAAGCTC
TTAGCCGTGGTTTTTTCATGTCTAAACAAGA

>Chr01_ 8918046_+
CAAGTTGTCACTTGCAAATAATTTCCAGTTCAAGGGTTTCGTTTATTTGCAATTTGTGTTTTTTATTTTC
TTTAGAATTTGTTGCTTTTGTACTTTATTTA

>Chr15_ 7977143_-
TGATTCCTGGTAGTTTCTGTTGTTAATTAACTTAAATGACTTGTTTTGCTAGTACGTGTGTTCTTAATGC
ATACTAATAACTTGTTATGATAAGGTATATG

>Chr14_ 4182477_-
GTTAATGTTTACAAGGGCTAAGAAGTTAAAGGATTAATTGTATTACTTTGAAATGATCCCCTCTCAGCTC
TTCTTTTTCTCCCATTTCTCCAGAAAATTTT

>Chr03_ 7598298_+
TGGGTTAATGCTTTCTTTTTTTACATGTTTTTAGTTTTCATTTTGTGTTTAAAATGTGTGTTTATTATTT
TTTGTTTTAATATCTACAATTTTTTAGATGG

>Chr19_ 8096588_-
ATATCTTAATTTATTTGTTAATTGCTTATTATTATTATTATTATTATTTTATGTTTGTTCTCTGTCAACG
TGAAAAATCTCAAATGCCCACTAATGTTTTT

>Chr11_ 1891111_+
CTTTTGGTATTCTGCTTCAAGTTTTGATGGGAGTTCGCCTCCCTTTTGGTAAAGATTATTTTTCCGTTGA
TCCAACTTCTCCCAATTTGATTATATGCTGG

>Chr14_ 2459103_+
TTAAATGTTAAGAATATATTTGATTAAAGAGATAATATAAATTTATTTTTATAATAGTTTTTTAGTGATT
TTTTGTCAAGCAGGAATTATGAGAGATATTT

>Chr04_ 3685645_-
ATTGTCATATGTAATGAACCTTTAATCAATTTCATGTTTTGTTTTACTCTTGACTTGTCTTTTTATTGTT
TAGATAAAACTAGTTAGTGCGCTCGTGCACA

>Chr12_15687683_-
TCCAAATTATGCATGAAAATCGCACCCTATCTTCTTCCTCCTCCTTTTTTAACAGAATTGCACCAATTTA
CTTTTTTATTTTTTACTTTTTTATAATGAAT

>Chr08_ 8629534_+
GAGTGTCTAATAAATAAAATATAATGTAAAAGATTACCCTCCTTTTCAGCAAATCTTTATGCCAACCAAA
CCACATTCCTTGTCTCCCTATACTGTATCAA

>Chr06_18903547_-
TGTTTTCCATGACATTAATATATTGATTATATGAGATTATTTTTCTCTTCACTGCTCTCTATAGTTGATT
ACAATTCGACGAGTCAACAAGATGTTAAAAC

>Chr09_ 7430747_+
TGGAGAGTGAACCTAGATTTTTATGAGATATTTTCCCTATTTTATCACCCAAATCTTGGTCTGCATGAAA
GAATATGCTCATGTATATGTTGAAATTACCT

>Chr05_23329156_+
GTTTGATTGCCGTGATGATGGCGTCGACTTTGTATTAGCTCTATCTGATCATTCTCTTCCACATCTATGC
TTTATATCAATTAATTTTTTATTTATATTTT

>Chr18_11230082_+
GTTTGTGTTTTAAAAATATTTTTGAAAACAATTAATTTTTTTTTATTTTTTATTTTAAATTAATTTTATT
TTAGTGTTTTTATATTATTTTAATTTTAAAA

>Chr05_ 5322967_-
GCTTCTCTTTAATTTCGCTTTAATTTGCCCCCGATAGCAATTTTATTTTGAAAGGTGTGATGTATTTCTT
TGTAAATTTAACCTTCTTATAGTTTAGTTTG

>Chr02_ 9038382_-
GGCCCTTGAAATATTTCAGTGATAAATGATACTGAAAATTTTTAGTGTTCAGTTTAGTTTACAAGTGGTT
GCTTTTAAAAAAATAATTTGTGATATTAGTC

>Chr06_ 4346552_-
CTAGTTGAGATGGAATACTTAGTTTCCGTATTATACCATTACAGCATTGTATACTTTGGAGTCTTTATCT
TCTTTAGGCAAATTAGCTTCAACTGTTTTTC

>Chr08_ 8935551_-
CCGGTGTCTCGGGGTACTGGATTCCTCGCCTCTCTACCACCACCCGCTTTTTTAATGACAATGAGCCATT
AAACATTCCGTTAAATGTGCCATCCCAGGTT

>Chr16_   26051_-
TGGAAGAAACAGTGGTATGGAACCATATAATGAGCAAGTATATTACGATCAGTTTGCTATGCATGCATGT
ATGTCCGAATTGTCCCAGATGGTTCTTCTGT

>Chr02_  410560_-
TCATTTATTTACTAACATAAGCTTCATCTATTTATGCAGTGATTCCCATGAGGTGGATGCTGACGATGAT
GAACCAGATGGGGAACTATGAGAAACTCCAA

>Chr12_12160811_-
ATTTCATCTGAGCTCAACACGTATAATAATGCAGCATCTTGTTTCTCTTCATTGGTTTTTACCCCACAAG
CCGTGGTGCAGATTTGTCCTGTTGTCTATGA

>Chr05_ 6545630_-
TATAATTGTTTTATTGTCTCGCCGTGTGTTGAGAGTGCAAATATTATGGCATTATGCGGTCTCACTTCTA
CCCTTTCCTGGAAAACATTGAAGATCCTTTC

>Chr04_21423509_-
TTCAGGTATTTTTCAGAATACACTAGTTCATAGAGCTGTTCCTGTGGGTCAGATAAAAAAAAATGTAAAA
AATGTCATGACTGTAAGAACTATTTAGTATT

>Chr03_16137799_+
GAATTTCTAGTTGCTTATCGACATTGATTGCAAGAGTGGATTGAAATTTCACTTGAGTGCTTTATCATGT
GCTGTTGATAGAATGCAAGACTTGTGAAATG

>Chr02_ 4925246_-
TCTGTGCTGATAAATTTCTCATACCCATATGTTTCTGAGCCCTCTTTCTCCTTCTCTTATGGATCTAATC
TGCTAAAAACTTTATCGGTGTTCTTTATTAT

>Chr17_ 5861240_-
ACCCTTGGTCAATTACACATATCAGTAGATATATCTGTTTTTAATTGTTCATACTGAACTGGATTGAACC
TGTCTTTGACATATCCTTGCACTTCTGTTTT

>Chr03_12223085_-
GAATATTTTCGCACGTGTGCATTTAATTCCATCTCCCTGTATTTTTTTTCACAATGATATTTTATCTACA
TCCGGCGAGAGCCTCTATCCGTGGCGCTTGT

>Chr05_20913179_-
ATATTCTGTTCAGTGGTTGTAGATGATCAAAGAGATAGTTTTTACACTGTATACTTCTGTAGCGTGTGAC
TAATTGGGAGATTATCTCTTAATACCACTTA

>Chr10_ 8832281_-
TTTTGTGAATCCATTTGAAACTTGGGAATCCATGGTTGATGGTTGTTCTCATAGCTCAATCACTTGATAT
GAGGGTTTTGTCATTCCTAAAGGAAAATGCT

>Chr09_ 4859764_+
AAAATGATGTTTTAACTTTTATGAAATAAATGTTGTTCTTTTCTTTTCTGATGTGATAAGGTGCTTGATC
ATTTGTTATATGTTGAAATTATTCTTGATCA

>Chr06_23906769_+
GGCTCTTTGCTAATACGGTTCAAATAATGTTTAATTGGAATTTTGCCCTTCTTGCTAGTTAGCTGTAAAG
TTATTAAATAATCTTTTTTTTTCTTGATTAA

>Chr05_25831936_-
AATTTTGAACCATTTTATTTTAGTTGGATCAATGGATAGCCAACTTTTTCAATCTTCTTGCTGGCAATAT
ACAAAAACGAAGTGGAGTATTCGGTTATATT

>Chr10_10678953_-
CTATTTATCTTTCCATTTTATATCTCCAAGCATACTGAATTTCTTATTCTATTTTTATTGATGACTCCAG
GCTGAAGATATGTGTGTTTTCTACGTTTGAT

>Chr08_ 2280292_+
TAATTTTTTTGAGTAAATCGCCTATGAAATAAATTATCCCTGTTCTTATCACCCGTCCTGAAAAAATTTT
TTATTTTGGAACAATTAAATTCGTAATTTTC

>Chr19_10761239_-
TCCATGTCATGTTAAATTGTTGAATTCAAAATAATTTATCTTTTGTGTTTAATACGTGATTCTCTTTTTA
CCATTAATCCATGCTCTTATTTATTCTTACC

>Chr12_15350876_+
GATCGGTATAGATGGAGATGATCCTGAATCAAAATGTTTACTTTCCATCTATCAGCAAGAGTAAGCTTTT
TTATTTTTTACTTTTTACTTTTCAGTGCCTT

>Chr08_12929823_-
GTATAATACTACTACTTGTATGTTTAACAAATCAAGTAGTTTTTTTTTCTTTTCTTGGTATTTTGCTTCC
ATGTTTTAAATTAAGGTCAGATGAACTTATA

>Chr06_20841539_+
TACATAAAACCTTTCAAGCTTCTTATTGATGAAAAACTGTTAAATTTTCCAATATTAATTTTGTTGCCGC
GGGGCCTTAGTTATCTAGGGGGTGTTTGGTG

>Chr10_19659813_-
GCGATGAAAACAAACACCTAAAATAGCACCCACCGCCTACTCATCATATCATTATAACAAAAAGATCAAA
CGGGCACACTTAATCAACCTCTTCGATCTTG

>scaffold_47_   78898_+
GGTTTTGATATTGAAACACCCAATACATTCGTTTTGACATTTTCACTTTCAGATTTTGTGTTCTGCTCAG
GACTCAAAACTCAACACTAAATATGTGAGAT

>Chr13_ 6499309_-
TGTAAATATTTAGCCATGATACTCTTAATGATAATAGGTCTTTTCTATTCACTTAGCTTGCAGCGGATGT
TCTTTGTTTCTTTGCTTTTTAAGCCCCTCTT

>Chr07_ 8029330_+
TGTATTTTGAATAGCGGGAAATGTTATAACTTCTCTTTACTTCCATCATTAAACTACACTAATTTCTTTT
ATATTTCCTCTGGCCGATTGTGCTTCATTCA

>Chr01_46803447_+
TTCTTGAAATCTTTCCCTTCAAGTATAAAAAGGCTGGCACCTCTTTGTTCAACACGTCTATGCCATGCAG
TCAATAAGACAACTCTGCAAAACCTCGTGTA

>Chr06_ 3070941_-
TCTCTCTCTCTCTCTCTCTTTCTTGTCATCAATCTTCAATCAGTTCTTTCACTTATTGCCTTTTTTTTGT
TCTCCTTTCTCTCTGTTCTGTTTGGGTTGTT

>Chr03_10750232_+
TTCATTGCTCAGATAGACAATAAAGAAAGAACAGAGCTCACTTCATCAGCAACTATATCAAACAGGCTGG
AACGTCTTTTCCTCCTAGACACATTGCTTTG

>Chr11_15893131_+
TGTTGGCACTCGGCAGTTGAAATAATTTAGTTCATGCTGCTTTCGGACCTTGTTGGCTGGCCTATCTGTC
AATTCTCTCGGCTGAATATAGAGGGTTTGAT

>Chr06_ 4336194_-
TTTAAGGTAGGGATTGATTTGCTGCAAAAGTAAGCATGCCTTTTAACTGCAAGATTTTACCTCTCAAGTA
TCCTTTTTAGTTGTTTTACATTAGATAGATA

>Chr02_10215653_-
AACCTCATATTTTAGTTGAGTAGCAGTTTTAAGAACTGATGCTTTCGATCAAGTCAATGATATCAATGGC
TGCCTTTTACCAGTTATATTACTTAGCAATG

>Chr10_10303001_+
AAGTTGTACTTCACATTTACATTTAGGTAATCACTCACAATTTTTTACCTATGTCAAATGGATTTTGATG
CAGATTTTTTGTTTTCACTACTTGTGTTGGT

>Chr13_14867500_+
ATTAATTTGAATGAAACTTGACTTCTTAGTTCTTATCAATATCAAGAATTAACGAAATAAAATGAAAAGA
ATTCCAATTTTGCGTTTTAGCTGAAATGAGC

>Chr03_10127873_+
AATTTTGGGATCTTCCCACAATTTTTCTCTCATTCTTAATTTTTCCTTTCATTTTTTATTTTTTATTTTT
GTTTTATAGAAATTACTACTGTAACTTTAGT

>Chr08_  256610_-
ATACAAAATCCATTAAAGTGCAATGGAAGGTGTTTGAAAAGCTCTTCACTGATTTCCGTGATTGTTTCAA
TCATGTGGATTATTATGATGTGCTGGGTTGT

>Chr02_24609934_+
AGGGTTTATCTTTGTGAAATTTGAATGTCTAATTGATACTTTTGATGTTTATTGTCATTTGTTGATGATT
AAAGTGGATTTTGGTGATTAGTGATAGGATT

>Chr13_ 4932540_+
TCGCGTTGTTTTACAATTGAAATAAATTTCTGGCGATGATTTAAATTTCGGAGAAAAGTTCTTTTTGCTA
AATAAATTATTCTTTTTTATTTATGTAGTTG

>Chr05_14483896_-
ATTAGACATGGAAATGTGATAACAATATCTGGCATCCTTGCCGCTGCTCCATCTGTGTGCATGTATCTTT
GCAACGGGGGTGAGTGGTTCTATGAAGCATT

>Chr19_15195833_-
ATGGAAACTAGTTTCATATTGCTAATCCAAAGATAAATTAGTTTGTTTCCAGTCCCTTTTCGAAAGTTAT
GGTTTTTTTTTTTAATACCACAGCAGAGATG

>Chr05_25446441_-
AAAATAACAAAGGGAGCAGTACGCATATCCTTCCCTTAAAAAGATAACTGAAAGACAAAAAATTAACAAC
CAAAATAGCCAGTCATTAGCATCAAATGTCC

>Chr08_13963784_-
ACATTCTTCAAACTGAAATAACTTTTAAATAAGAAGTCAGAATGTCTAGCAAGAACTGACCTTGCCTCTG
AGTATATGATGCTGCTAAAGTTCTGTAATCC

>Chr01_50146481_+
TTCGTAGTGCATTACTGTTGATATGGCCTATCTTAGAACAATAAATCATCAAGTATCTATCTCTTTTTTT
CCTGTCTTCCATCAGCAATTTTGCTCCTACA

>Chr04_ 1178480_+
CTTTTGTAGCATTGCTAATTGCCGAGCAATTTGAGATTTCCTTTTTTTTCAAGTTAATGATGTAGGGAAT
TGAACAATCGGATGTGAATGTGTTGTAACTG

>Chr10_ 6283255_-
GGAAAGCTCATAGATTAATTGTATGGTGAAACATTTTCAGGTTGGCTAGCAAAAGTGTCTTAGAATTTGG
CCTCCATCTTAAGTTTGGCCGGCGCCATGAG

>scaffold_61_  150088_-
AGCATACGATTAAAATACAGCAGAAATATTAACCTCAAGGGACTAATATATAACCTAGATCCATTTAAAT
TCACTATGAAATCAAGAAAAAATACAGCATA

>Chr14_ 8939683_-
CTGTTGTACTCTCTCTGTTTTCAATACCGTGCAGTACTGCATTGCAATTTGATTGCCATGGCTTTACTTT
CAGTTTTCAGCATGATATGACAGGCTGATGT

>Chr14_ 9430548_+
AAAATGTGGAAGAATGTTGTCGACAATATGAGCATTGATGGAATGCTCTCATACAAAATAAAAAAAAATA
AAAAAATCAGAAATTATTTTAGGATCATGCC

>Chr16_10030527_-
TAGTTTAAAGTTTTTTTTACTTATAAATATATTTAAATAATATTTTTTTTATTTTTTAAAAATTATTTTT
AAAATCAATTCATTAAAATAATATAAAAATA

>Chr17_ 2751697_-
CAAATCTAAGATTCAAATTAATGATGTTATATAATGCTATTAATTTTTGTATAACATTCTTGGCGCGTTC
ATTTCTATTTACAGAAATGGTTAAACGTGTT

>Chr04_16472453_-
AATTCTCAGTCATGAACTCTTTTTTTTAAGGATAAAAGATCAACTCTTGCATAAGACTTCGGTTCAAATT
AATGGAGGTCTAGGATCAAAGATCGGCCTAT

>Chr06_ 2555080_+
AATGTACACTGATTTTAAAGAAAGCAAGAGAAGGAAAAGATTTTGAAGTTATTGTAGACTGGTTGTGTTA
GATGCGTTCCCAGAATTTGCTGTTAATTAAG

>Chr07_ 2780879_-
ACCTTATTTTGCCTGTGTAGTCTATAATACAATTCAGTGGTCTATTCATTACTTTGAATCCCAAGTTCTG
TCAGCATGGTGGTAATTTTGATTCTTGAAAT

>Chr14_ 4587847_-
GATTATGATATATCATCTTTTGACATAATTTCATAGCACATGATTGTTCTAATGGCTACAAGTCATTGGT
GACTTCACTTTTTTGTTTATGTAATTCAGTT

>Chr17_13988485_-
CTTAAGTCCCTGGAACTTGAAACTATCCCAGAATCACGTTTACAGTTTCCAATTTGCTGCAATGTCAACC
CTACCTTCTACTTTCTATAAGAACAATAAAT

>Chr08_ 6739158_-
AACTGTTCTTGCGTGTCTTTTAATAATATTCATGCAGGATCATTATTTTCATATTTACTTGTCTGGACCT
TTTGTATTAACATCCAGGTTAACAAACATAT

>Chr17_14309087_+
GATATTATTGTCAATTTATAAGAACTTATTCTTATAAGAGCTTATTCTCCATTAATGATTTCATGGTTAC
CCCTGTTCAATTTATGTTGAGTTTGTATTGC

>Chr06_ 7340907_-
TTTATATTTTTTCGGTCTTTTGAGAATGAAAAGCGAAAACCTTCTAATTCAAGTTTGGTGTTTTTGAATC
ACGGTACGGTTACTCCCGTACCTACAATTCA

>Chr01_12099956_-
AATGTCGAGGCTTGTCTGACAGGTTATTTTACACGGTTTCTGATTAAACCAGCAGCCACTTCATAGTGTA
TGGCTTGTCTATATACATATAATTTGAAGGC

>Chr14_12747659_+
TAAGTTTGTTTCCCTCTTTTAGGGGGAATGTATATAAAAATTTATTTTGTAACCCAGGTATCATAATGGT
GTGAACATTTTTTTTTCTTTTGCTGTTTTTT

>Chr06_ 3198057_+
AATGAGACCATTTTTGTTACCTATCATGTGATTTTGATTCTTTCGAACTCTAAAATTGAGCAATATCCCC
TGCCCATTTTAGGCATTGAAACAAAAAAATG

>Chr01_33128499_-
ATATCTAGTCATCATCTTAATTATACAAAAGCTTTCTGCTTTTTCTAGCTAGAAATTTGTTCCTAAAGAG
CCATTTATGTCTCTCTTTGTTTCTTGAAATT

>Chr15_  621950_-
CATGCATTGTTTAAGGAAGGTTCGTTAATAACATGTTTGTGTTGATTTGGATCCCTGATTCATTTCATGT
TCACTTGACTGTTAGTAGTGGTGAGTAGGTT

>Chr07_10124196_-
CTTGTAATACCTTGGATATGAAATCCAAGCACACTTTTCTTTTTTCTCCCTTTTTGTGTGTCTTTGGAGG
GCTTAATTCTTTGGTTTGAGCTACTCCTAGA

>Chr10_ 6319837_-
TTGTACTTAGGATATTGATTTATACAGATAATTCCATCGTGATGTTGAGCATAAATGAATTTTATTTTCA
AATAAATGAATAAAGGGCCATGAACATGGAA

>Chr11_ 8297102_+
TTTTACCAGGTCTTATCATTAAGTTGTGGGAAGTCCATCTTATTTCTGGCAATTTTTATACTCTAATTTT
ATTTCTACCCCAAGAATTAGTATCAGGAAAC

>Chr06_ 9455024_+
TTAGTGTAAAAGCAGTGTTTAGTTAATCTATATGTTTTCCTTTGAAAACCATATATATCACTCATATCAT
GAGCCGTCTGTGACATGCCAAGCCTGTACTG

>Chr01_ 6921154_-
GTTTTTTCTTTTTTCTTTTGAGGTTAAAAATACATTGAATAGTTGTTTTTACTTCGTTGTATTCTCAATG
TTTTAAACTTTTCCAACAAGTCCTATCTATT

>Chr02_13460383_-
TTCCTATTGTATGACAGTTTTACTTAATGAATTTACCAAACATTTCTCTCTCTTTGTCTTGCTATTCAAA
TTCCTCACAAACGAACAAGTTGAAAGGCTAA

>Chr01_ 6718872_+
CTACAATGTATAGTTTACTTTCCTTAAAGCATGCCATTTTTATGCTGATTAGATGCTGGATTGAGTCTGA
TTTCTTGTGCATCTAAAACTGAATTGCTACT

>Chr10_12170784_-
GTGAGAACTGATATCCAGTTAAATGCTCGTCCATGAACTGGTCTATTGTCATAGCAGTTGGGTTTCTAAC
AGCGCTTCGGGATGGTCTCAGACAGCTGGTG

>Chr16_11876623_+
AGATGAGAACAATGGTAGTTTTGCAAGGAAGACGCTGTTATTTTCTCCTGAATGCTGCAGGTTGAAGAAA
TGTGTGAAAGCAGTGCTAATATTCCTGTACT

>Chr13_ 5832679_+
TAACCCCTTGTTTCTACTATCATGTGAAGGTAATCAAGTTACCTAAATTCAAAACTATAGTCTTGCCAAC
ATTTTTTTTATAACTGCACATGGAGGATTGG

>Chr14_10705034_-
AACTTCTTAATCTTTTTTTTTTATACTAGTGGTTTGTGTATCTTACTATTATTCTCGTGTCTTTACCCCT
TTGATTTGCAAAAATTAGGAAACTGAACCAG

>Chr11_ 4840761_+
AATAGTGGGATAAGTGAAGGGCATTTGAACATGCTAGCTGGATTGAATCCCTACCGACCTTCAGGTCTAT
CAGAATCACAGGCGAGTGGGTCTCACTCACA

>Chr06_26892673_-
TTTTGATTGTTTTTCTAAAACTCTAGTACATTCAGTGCATATAAATTCTCACAAGAAACAAAAATGAAGA
ACAAAATGAGAGTTGTTATCAGGTTTCTCAA

>Chr13_15504861_+
TGTTCAAAATTGAAAGGAGAATACTTAAATACAGAGCATTATTTGCAGGGAAATTTGGTGTTTGTGTTGT
TCTCAATTCATAATTTTATTAGGCTATTGTT

>Chr02_16886846_+
GATGAATAATATTTAAAATATAATCCATGGATATTGATATTATTTGTTTTAATGCGTGTTCGGTATTGTG
GTAGCTGTTGTGGTTGTGGTTTGAAAAGAGT

>Chr08_ 6054415_+
TCAGATTAGAGGACATGTTGAACAGATGGGTCTTCCTATTTCTTCTTGTGGAGATGACACTCTTCAATTC
CGTAGATGCCTTGCTGCTTCATTTTTCCTTA

>Chr06_ 9223108_-
ATACCCTTCTGGGACAGTTACTGGCATCTAAAGTACTTTTTGTTGAGTTGAAAGGTTTTCTTGATGCCTG
TGAGAAGTCAGGGTGCGGATCTTCTTTGCTC

>Chr03_ 5826659_-
TTCTTTGTGCTCCATGGAAGCCAAATCTATGGGAATTGAGTTTTATGTTTACACCGCCTTTGCTTGATAT
TTCACTCTCACTTGTGAGCAAGATCTAAACA

>Chr01_15433292_+
TTTAGCACACGTTTTGTAATATAATTGAACATTTGAACTGGGTTTTTATTAAATTTTAAAATGTTTTTTT
ATTAAATTAATTTATTTAGTGTTTTTTTATA

>Chr14_ 9493228_-
ATGTGTTCCACTTTTATTGGAAATGACTGCTTCATTTGCCTGATTTTGCTAATTGCGAGTGATTTACGAT
TTTACACAATTCATTCTGCACTGCTAAGAAT

>Chr06_23475100_-
GAATGCCTCATAGTTCATTATATTAAAATAAAGGTTTCACATAGTTTGCCATATTGAGTCGTATGAACAC
CCCAATGAAGCTACTATATTACTATTGTCAA

>Chr04_19292547_-
GGGTAGAAACATAAATAAGAGAACGAGTGTGTTTTATTTAAAAATGTATTAAAATGATTTTTTTTTCTTG
ATTTTTTTAATTTTTATAAGAAGTATGTTAA

>Chr01_21888762_-
TTTAGCAGATCAAAGAGAAACAAAAGAAGAGATGACTTGACAGTGTTGTTATACAACCTTTTTTTATCAG
CCTGTGCTGTTAATAGTTGAACAAAATCTTA

>Chr03_ 8727871_+
CTTAATTGGCTGTGCCTGTTTTTCTGATAATTACTATTCTCGACTCTTGTAATTGGCCTCTAGCAACCTG
GATGAGAAATCTTTCAATATTTATCAGTTAA

>Chr14_ 2963909_-
CCAAAACAAAAGACAAGTGGAAGAAGTAATAGACATGTTCATTGCTTTGTATCTTTGTTTATTGTTCTTG
TTTCTTGGCGAATTCAGCAATGCACCAAGCG

>Chr10_11721642_-
AATCATTTTTTTTTAATTGAAAGGAGACCTAACAGTTGAATTTCTTTATTAGCTTTCCTTGTGTGATTAG
CATTATGGTTGGTCGATTAATGTGAGGATTA

>Chr16_12741026_-
GTGGTCATCTTGGATGATATAATTATAAAATCTCAATTTTATTTTGTTCTAATTGAAAATGATCATGAGG
AAAAAATATTTTTTAACTCAAATAAAGAAAA

>Chr11_ 5073068_-
TAAAGTGTATATTGTACTATATTATATTATCAATCTTCAGGATTTATACTAAGAACTTTCTGGGTTGTGT
TCTGTTGGGCACTAGCTAGTGCTGTTTCGTG

>Chr05_23691047_+
TGGACACAACTTGTTTTACCTTGTAATGTCATGTTCAAATGTCTGCAAAGAAAACGGACGAATCTCTCTT
TCTTCTCTTTTCTTTGCCTCGTCCTTGTATC

>Chr01_18952429_+
TTACACCGTATGTGCACTGGGAACAAATGCGTGAAATTGGTATTTTTCGTAATTGGATTGTGTTTTTATC
TCTATGATAAAAAAAGAAAAAAGAAAAAAAG

>Chr11_ 5193663_-
ATGTTTTCTAATGGGGATTTTATCGTCTTGTTGGTGATGGTTTCCATTTTACCGATTCTCTCTTCTTTTC
CTTTTTTTGGTTGTGTGAAAAAAGTAAGAAA

>Chr07_ 5171160_+
ATAAAGAAGTTGTTCTTGGTAATGGTATAAAAGATGGAATGAATGTTTCTATATTCTATTTAACTTAAAA
TAAATTATATATAAAAAACTGTTTAACCCTT

>Chr15_14909601_+
TTCTGCATACTAAAATGTCAATACAATTGTTGATATTGGCGTGTTGCTTTAGAAAGATGACATTGTATAG
CCATTGCACACGATGTTCAGAGTTACTGAGC

>Chr01_14350327_-
TTACTGTGATTTTCTGATTTAATAGAATGCCTAAAATCATGTTAGTTTTGAATAATATGCATATTTCTTC
TTCACCACCACCACCACTGTTATTTTGGATT

>Chr02_11017083_-
AAGCTTTCATGTAATTTAGATCAATGCAGCTGATTTAAGCCAAGTTAGTTATCCTCGTCATCTTGTGCTG
GGTATGGATTTTATAGATGACGATGCTTTTC

>Chr06_10438419_-
CCTTATGTGTAAAATTGTACATGAATTGCAAAGGTGACACTTGTACTCTTATCTTATGGTCCTGCGTGGC
ATGTTTGGCTTCCATGGAGATAGCGTGAAGA

>Chr05_20566459_+
GCACAGCAACTTTCTGTTGCTTCTGGTGATAACTTTCGGTTTCTGATGGTTCCTTTTTAATCGTTTTACT
CGTATTGCTCCTCTTTTTCCCCTCCTGTAAC

>Chr04_23513716_-
AACGTATAGATCTCATTCTGAAGTTTGCTATATTGTAGAAAACTATTCTCACATTCCAACATTTTCTCTT
CTCTAATACACTATTTGATATCGTCTCTTTT

>Chr09_10461944_-
ATGTCAACTGAAAGACCATAATCATCAACTGAAAGTAAAGCAATTCTTACACAGCTCAGGCCGATTCGTT
AACAGTAGTCAATTGTTTTGTGAGCAGTTCT

>Chr18_ 1850526_+
TAATGTAATTGAGACTTTAACATTTATGGGAGTGTTAGAACAGCATTATTAACCAGTTGTCTAAGCAAAT
GTTTTGCTCCAAAATCCCGCGCATTGTTTCT

>Chr10_ 1783567_+
TGTTCAGTCTTCTGTACATTTTATTTATTTATTAGGCTTGCCAAGTTGTTACATTATGAGATGAAGACTA
CATACAGTGCTCTATGAAGTGGCTTGTTAAC

>Chr18_  142263_+
GAGTTGTATATGTAACATGTAATTCAAACTTGGAATTTCTTGAGTTTTCTAGCACGTACTTCAAAACAAT
GTCCATCTCCTGGATTAAGTTTATTTTAATC

>Chr16_12907871_-
CCAATTACAGTTTTATATATATAAAGAAAAAAATTAGCTTTTCAGCTCCTAACTAGAATTCTCCATATAC
AATAATTTGTTCTAGCTCACTATTTCTAAAA

>Chr01_13100484_+
TATATAGGGACAATGGAAACGCTAGCTTAATCATAGTTGCCAAGTACTTTACTAGAATAACTTTCAGACG
TGTAAATATTGCTCTAAGATACTGAAAAGGA

>Chr16_ 5843791_+
GATTTTGCTGTCTTTATTTTGATATTTACAATATATTATGTTTTCTGATTTTTCCCTCGTCTTAATCGTA
TGCGGTGTTTTATCTTGTGTGATTGTGATCT

>Chr10_16774013_+
TGTATATGGAAATATGAAATTAATGTTTCATATAATTGTTTACCACTTTCAGCATTTGGAATTTCATGTT
TGACAGTGACAACACCGCACTTTTCTACTTT

>Chr09_ 6307398_+
CAAAACTGAATTATAGTTATTATTTCCGTTCCTTTATTATTTTGATTCCTACAAATTGTTGGTGTCTTCG
TATCAGCCTTGGGATTCATCGTACATGTACT

>Chr15_14876519_+
TTATCAATTAGTAATGGTTTGATTGGAGAAATTCGATGAATTTTATCATTATGGCTGTGACTTGTGACCC
GAGAGTTGAGAATGGACTGGTTATATATTCT

>Chr10_15728062_+
GCCCACCAAGTTATTTGTTTGATATCCTAGCTGGCTTTAGTTGTGTACTCAGGAATCAGGATGCTTCTTG
TCCTAAGCGCCAGGCATCTGGTTACCTATGC

>Chr04_ 4685878_-
CCGATTGTGGTACGGAGTGTTGCAAATACAAGGTTCATGATTTCATTATGAAGAAGAAAATAAAAAAATG
GAAGTGAATCATTTAAATTTCTTGATTGTAT

>Chr13_  972603_-
TTTCATTGTTTAATGATCTGTAATGAAGTTATGATGTTGAAAATTATGTTAAGAATTGTTAGTGGCCCGC
TGCAGTTGATATGCATTTCGAATATTGATTC

>Chr04_18234746_-
GTTCTTTGATAGAAGTTTGATGTTATAATAATCATCATCCATTGATGCTTTATACTTCTAAAAACCTCTT
GCATCAGCTCGTTCATTTCCCGTCTTGGATT

>Chr10_16020138_-
AATATAGGAATGTGGGCAATAGAAGTTGAAAAATTTGAATTGTTTCCGTCAAACCCTTTTCTTTTGCTCC
TTGCCCCTTATTTACTTTATTTGAAGCAGTT

>scaffold_20_  909464_-
AATATTAAATTCATTTTTTTTCTTTGATTCAATAACATCCATAAAAAATATACACAAACACACACATCTC
TTTTACTATTATTACTTTCTCTTTCTTTTCT

>Chr05_20248638_-
CTTCAAGTATCTGCTACGAATTTTATTTATTTATTTTTATTTCAGTTTCTATACCGACTTGCATACCATG
TTTGAGTGTGGGTAATGAAATCTATCTATTT

>Chr01_30750373_+
TATGTAGTATTATCCAAAATCTAGAATAATAGTGGTGATTAATTGAGTCTAAAACTCAAGTGCTAAACGG
GTATTTGAAAGTGTTGTAGTTGTTGCTTTTC

>Chr10_19074049_+
GATTAATCCTCTTCAGGCAATATATGTACCAGGTTTGATGTGTGGATTGTATACCTATGATTTGCGTGTC
TGTTAATTAATCAGCAGAGAATTGAAAAGAA

>Chr01_12778344_+
CACGTTTGTACATGAGTGCAATAATGACATTTGCGGGTTAAAATTGTTCTAACACGTCATTCAAACTCGA
AAAACATGTCCAATCAATCATTTACTTCCAT

>Chr18_16246580_-
GTTACAAGAGAAACAACTGTGTTTTTGTTATTGATTACTACGTTCTTACCAAAGATCAATGATGGGTTCA
TTTTAATTTCCATTTTAGAATGTTGATTTTT

>Chr01_10888732_-
GAGGTATATTGATACATGTAACAACATGGCATGGTTGAAGCTCTTGTTGCAATGTTGTGGGTGCTGTCAT
TTTGAAACGGCGTCTTCAGCTGCCGGAAATG

>Chr06_23653828_-
AGGCTTTTATTAACTACTGAGGTGTTGAATAATGGCGGCTGTTCTGCATTATTATTCCAGCTTGTGTGAT
ATAGTTTTTGAAGGTTCTAGATTAGTAATTT

>Chr11_12618161_-
TTCGTAACTCTTCTCACCATTCTTTTTCAATATTTGATTGTACCACTTGGAAGCCTCGTATGTTTCTTTA
CCTGTTGCTCTCCTTCCTATTTTAATCTTGT

>Chr13_ 5382475_+
GACACATGTCTGGTTAAAGAGACGAATAAAATACATTTACTTTTGAGATCAATTTAGATTGAATTTCTAT
ATTTACAATACAAATACATAGAGATGTCTAG

>Chr01_33344506_-
TTAATTTAGACCTTAAATGTGTTTAATATTATGGTGCTTTGAGTTTTTTTATAATGTTTTTTTTTTTCAA
GAAAATGTATTAAATTTTTTAATTCTTAACA

>Chr06_ 3237077_-
AACATTTTATTAGTAAACCTGCATTGTAATGAAATATCACTAATACTTGTAGACTCTGTTCTCATTCTTT
TTGCTCGTTTATGTTCATAATTTGTCTCTCC

>Chr02_ 1310124_-
GAGACACTTCGTGTCAACACTGATGTAAAGATCCAATGTTTCTGATGATTTCATCTTCCTCTTCTCTTAA
CACCTCAAAAATATTTTTTTTACTTTTTATT

>Chr05_ 1959071_-
ACTGTTGCTATGGATTTTAGTAGTAAGAACTTTCAAAAGGTTATTCCTCCATCTCCATTGCCTATCCTTC
CCCTTCCTACTCAATTTGCGAATGACCCACT

>Chr03_ 4480401_-
CAAGTATGTCCATGGCAATAATCAAGACCATGTCCCTTTTGTTTATGCGTGATTGCTGGGTAAAATTAAA
TGAAATTTTATTGATTTAAAACAAAGTCACA

>Chr18_13893429_-
TAGTCATGGGATACAATGCAAGTAGTGTTAATCATCTGAATTTTCTCTTCATTAGTTTGCTTGTATGTTA
TTCCTTGTGCATTTGGCTTTGATCATAAAGT

>Chr15_ 2653440_-
TTCTTTTTCTTGATCTTTTAAATCTTATGTCATTGAATTCTTCTTCCTTCACTACTATTGTTAATTGTTA
AGAAATTTCCTCTATTCTTGTATTATTTATG

>Chr09_ 8657016_-
CCATGGTCTTTTATTTGAAAAGTGAATATGATAATCCCTTGTCTCTTTGGAAATTGTATGCTTCTTCTTC
ATTCAAAAAACAGAAGCCGAGTATCTGCAAT

>Chr13_ 5465560_-
AGTACTGTAAAATGAAAACAAGATATCAAGTTTTATGGTTTCTATTGCCGAAAATCCCCTTTGATTTAAT
GAATTATAATTAAGGTTGTTACAGCCTTTTT

>Chr19_ 9004855_-
TTGCAGTCATGGGACATGATCCATGAAAGAATTTCTTCTGTTTTTCTTTCATTTTTTTGTTCCATAGATG
TTCTAGGAATTGAAATCAATTGTTTGTATTT

>Chr16_14028815_-
GCTCGGGTTCTTGTATTATTTGTTATCTGCATTGAATTATAACTGCTTTGAGAAATCCCCATATTGTGCC
CAAATCATCCTCGAAGCACGAAATCTCTTAT

>Chr04_ 3949888_+
ATGGCAGGTTTTTATAACTCTTTCCTTCATTACATGTGATTTTTGTTCTTATAGTCTATTTGTTACACGA
TGAACTTATATTGCTTTAGTATCTACTAGCC

>Chr01_25906894_+
AAAAGAGAGTTTTGAAGAATTCTGTATGTTGATGTATGTGTGTTTTTTTCATATTGCCTCTTGTTATTTC
TTGGGGAATCTATGGGAATTGCTAAGCAGTT

>Chr04_17921297_-
ACTCATCAAGAGTTATATATATATATATATCTGAATTAAAAACATTTTTAAAAAGTCACGTCTACACATT
TTTAAACATTTAAACAGGCTTTCAAAAGAAT

>Chr07_14412526_-
CTGTTTATTTTGGCCTTTTCAGTGAACAAATATTAAATATAAATATGCCCAAATCGAAAGAATGGAGGAA
ACTATTGTTGTTTACTTTTAGTGCAACGAGG

>Chr15_ 6408365_+
ATGTTTTACGTTTATTTTTTCTTTTTAGCATAAGAGAGGTTCAAAAAATCAATACCTGGTAATATGTCCG
TTCTCATGTTAAGTTAACCTTTATTTTTTCT

>Chr02_ 6749032_+
AAAATTGTACAAAAGTTAACATTTATCTAGAAAAATTGTGTAAAATTACTAAACTCGGGTTAATGATTTT
GCACTTTTTTTTAATAATTATTTAAAAGTAT

>Chr15_11835220_-
CATAAATTTATTTATTTTAAATTTCATTCTTCAAAATCCCTTAAATGTTCAAGATCGTTCCCATGTCAGC
AAGATATTGGGGTAATAGCTCCATATATCAT

>Chr19_ 4786604_+
CATCTTGTATCGTTAAATTCAAATAAATGATGCACAAATCTTGATTCTTCACTCCACGATGTCTCAACAC
CAGAGGCAGAAAGGATTTTCTTGTCGGTCAG

>Chr12_ 1833931_+
GCTGATTGAATTACTTACACATTTTCATATATAATAAGAGCCATTTCTTGAGAAATTTCTTGCAATCTCT
TGTTGGATTCGGGCATTCCAGTTGATGATAA

>Chr18_ 2654941_+
TGTAAAATGTAATGACATGCCAAACATGTTATAAAAATTGTCTTTTTATGAAATATGATTTACTCTGAGT
GTAGAATTTGCATGTGACTTCAGGATTCACA

>Chr15_11453089_-
ATATTTTTGTGGTTTTAAGTTGAGATGGTTTATGCTATAATGCCTTTACCAACTCTATGAAGATTCAGGG
GCATTTTTTTATAATATTTTTATATTATTTT

>Chr19_ 2185638_-
TAGTTTCATCATCGAGAAACTGTCCAGTTGGAACACTTGTAGATTCATGGCCATACTTGTATATTTTGAT
TCTTTCTTATCATAGCTTTCATGATAGAAGT

>Chr14_ 2904780_+
TGTTGGAAATTCTTAGAATCTAATTCACTAGTTAAAATAGCCTTGTACTGAATAATCATGAACTGCCAGT
TTCCACTGTGTTTGGGTTGATACCCTGGTGC

>Chr14_ 2407136_-
GAGTTGTATTTCTTCTTCTTTTTTTCATTTCATAGTGATCGATTTTTTTCACGTATAAGCCTCATTCATA
GGAAAAGAATTATATACAAGCCTCACTTATT

>Chr15_12302152_+
AAACACCATATCCCCTAAACTATTCAAGCTATCATGGTGTAATACATACAGCCTTGAAACCCTGCCAGCA
ATGAAGAAACAGCTCCCAGTTCCACTGCCAA

>Chr11_ 6797716_+
AAAACAGCATTTAGAACACCAGAATAGAAATTATTAGAAATATTTATGTCAAACTCTAATATGTGTATCA
TGAGAACGATTGAAGTTGCTGCTTTCAATTT

>Chr03_ 5896073_+
GTTAGTGACAAATATAAATTACCATGATCCATATTATTAATTAAAATATTAAACCGCCTGTGTTTTGTGT
TTTTTTTATAGCCCATCTATATTGAAATGTG

>Chr04_17051278_-
TACACTGTATGCGTTGTTTTAAATTTATTTATTATTTGTGCATATGTAGGAACCTATGCTGTTGTCTGAC
TTTGAATTAAAAAGCAGTTGGAATTGCAAGT

>Chr08_10309047_-
TATGTTCTTTCGAAAATAAATGTAATGTATAACGTGGATATAATTCTTTCATCCCTGAATGTTTTACATT
CCTAAATTGTATAGAAAGACAATAGGTTTCG

>Chr08_  143348_-
AATACCTTTTCTTTATTGGCAGCAATACATTGCTTTTTAAAACGTTTTTTAAATTCTTTTAAAAATATTT
TTAAACACTTATCAGTCAGATACACCACAGT

>Chr04_ 2744965_-
ATTGATGCTCATAATTGATTCACTAAATGGACAAGTCATAGTTTTGTTCTTAAAATCCAGATTTTGTTTT
ACTTGCCTAGTTCTAGCTGATTTCTCTCGGT

>Chr03_15648938_+
TTAAATTTGTAGCTACTATTGTATCACTATATTCAAAGAATGGTTGTGTCACGTACTGGAAACGGAAAAG
AAGCAATTCCAAGCGATTCATGCAGACCAAT

>Chr07_13151034_+
TCACCTTGTCAAGTTTGGCTTCACAGCAATGACATCAAGTTCTTGTTGCTATTTATTTGTGTGCCTAACC
TCTTCCTTCCATCCATATTACTACTGCACAT

>Chr18_11401784_+
GGCTTGTAATATCAGTACCTTGTTAAACTAGTAAATGGAGCTACTTTTCTACTTGACTGGTAATGCGAAT
CAAGCCATGGCAGGCAACGCTTGCTGGTTGA

>Chr01_27747957_+
AAAAATGTTGTGACATGCATGAAACTACATCGTTGTAACCCATTATGATTACTTACTTGTCTTGTTACTA
TTAACACTTCAGCTGATACTGGCAGCTAAAA

>Chr02_ 2906306_+
GGTCGTGTTAATGCAACTCAAGTTGTCAATGGAAGCTTGTGATTATCCCCATTCAAGGTGCCGATACAAG
AAGTTACATTTTTCATGCCTTCTCAAACGCG

>Chr14_ 3887799_-
TAGAAAAAGAGTTGTGCGTGTTTTGTTTTTTTTTGTTATGTATGTTATTGAATAGAAAGAAAAAAAATAT
TTTAATTTATATGCTCAAATATCTAAAGGAC

>Chr01_50257296_-
TGTTTATAAAACCAAAAACAAACCAAACTAGTCGGGTTTTTTAAAATTTTAATCGGTTTTTTTTCACAGT
TTGATTTTTTCGATTATTTTTTTTCCGGTTT

>Chr17_15380987_-
GTATCCAATACTTGAAGAATCGAAAGATATCTTTTTTACCTGTTCATTTCAAATAGAACTCGTGTTCCTG
CTGTGCCTGGCACCTCAAGATGGACTCCTTT

>Chr13_15139501_+
AATGTTTCTGCCCCCTTCACTGGTAATTTAACGGGATTTTAACCTTTTTCATAACCATTTCTTCCAGATT
GAGTTCAAAAAACGCACCACAGTTTCAATCA

>Chr11_18373388_+
CTTTTTGACTTGCACTAAAATTTTGTAATTTGAGACTGAATCATTTACCTAGCTCTCACTACAGTTCAAT
TGATGCTTACTCTGGTTTTCTAGTGCAAGCA

>Chr06_27241993_+
GGTCTGGAGCTGCAGAGAATGCTGGAATGTGAACAGTGGAGATTCTTACATTGATTGATTGATTGATGGG
GCTTTTTACCGCCAAAATTGATGGGGCTTTG

>Chr03_16869807_-
GATCACCGTTTGATCTAAAGTTTGAAATGAGTTAATCTTAGGATTTGCCTAGTATTGCCCTGTTGTGTTA
CTGTTGCTATGTTTTATTTTACGGTTGCTTC

>Chr05_ 4771536_-
ATTTCAAGATGTAGCACTCAATTGAAATTAATCATACATTGCAGAGTTCAAAACATAGCACTCTCGCCGT
CTCCTGAAGTTCTTATTGCTGTTTATTTAGG

>Chr11_11885490_-
CAATCAGCATAATCGATTTTAATCATGCAACTGTAATCAATTTTTAGTTCACTTAGCATCTTCATGAACT
TTTTCGCTTGCTTTTCAATGCTACCATAAGC

>Chr01_23833770_+
ACAGGGTTTTGTAATTGTGAAATTGATCAAATAATTTATTTAAATTGATCATATTATTTCTATCTAGTTA
CTTGCAGCCCACAACTTAGTTATAGGGTCAA

>Chr09_ 5601258_-
ATATCTGAACTGATTTGCACATTTTTGAAGTGATATGTGATACCTTTCTCAGAATTCCTATTCACAAGCT
AGATGTTTCAGAAATCATGGCTTAGGCTTAT

>Chr08_ 9451675_+
TTTACAGTTTAATCATTGAACTGGTCCGCTGTCGTGGCAATTGGGTTCTTAAACAGCTCTTCGGAATTGT
CTTGCTTTCCTAGGCCTGTTCAGAATGGAAT

>Chr06_ 1286429_-
CCTTGGATTTTGTCCCTTCGGATGCTTTCTTCCAAAGTGCTATTATTTGTTTAAAAAAACCCCCTCTCCA
TCAATTCTCTAGTCAATTTTTTTGCCGGATG

>Chr15_11579899_-
TAGAAGTTAAATAAAACTTTCGCACAAGAATGAGCTCGCTGCTGCTCTTGAGAATCGCATCTTGTATGGT
TTTGTATTTTAAGCGGGTTCGGTCATAGTTT

>Chr11_12635601_-
GAATTTAGTTTGTCTTCCAACAGCCAGTTCAATAATAATATTCCCATTGCAGAAACTGTTGTTAACATCA
TTTCAGCTACTTGGAATGGCCAGTTTTTTAT

>Chr14_12040608_+
TGTGCTGTCAAGTTCCAGAATCTGTTTTTAATTTATAGTTGTAATATTTGAAATATCTGAGATCCTTGCT
TGTACTAATCTTGATCCAGCGCTTGAATGGT

>Chr02_21500459_+
AAGGGAAGATAAAAATAGATAAGATTGGAGCTGAGCAAGAGCTTTGATGGAATCTCCTCTCTGAAGCAAA
TCACAAGAGGGTGTACTGTTCTTTTTATAGG

>Chr10_20875900_-
GACTAGTTTTTTGTATATGAAAATCATGGTGACAAGGAGAAACGGAAAGCAGAAAGGAAAACAAAAAAAA
TACAAAGTACTTGGAACTTTTCACCCTTCAC

>Chr10_21536666_-
CCCACTTGTTCAAGTACTATGTTATTTAATGAATTATTGAATGGAGAAGCAGAATCCATGTAGCTGATTT
CAACTTGTTTGGAGCTAAGATTTACTAAAAT

>Chr04_20538657_-
TCTGATGATTGTTATCTTCAAATCAAGAAATGGAGTGAAATTTTTGAGGCATTGTCTTGTTTTGATCTAT
GTTAGGGGGTGTTGTATGTGTTAATATGTTC

>Chr10_15670116_+
GAAAAACTGTTAATTAATTAATTAATTAATTAATAATAAAGTTGTTAATTAAAATCCTTCCTTAATAACG
CGTCACTTCATTGTATAGACAACGTTGGCAA

>Chr06_24418117_+
AGGAGAGCTATCAATTTATTTTCTATGAAGTACACGACAAATTCAACATCACTTGGACGGCCATTATATC
CAGAAATTCAACACCACTTTCACGTCACTTG

>Chr05_25483886_+
CGATTTCTCGTTTGTAGAGGATTTCGAAAATTTTCACTTCTTTTCTTTCTTATTTTTTCCCCCATCTTTT
CTTCCATTTTTTAATACGGTTGCATGTATTG

>Chr16_ 2464337_-
TTGTTGATTGATGCCCTCCCTTGTATAGAAATAATTCAGATCTTTACTTGATAACCATCCATTCGCTTAG
AACTCGCTTGAATTTCGGTTAATAATGCCTG

>Chr15_ 7828968_+
CTTTGCCCTGTATAATTTGAGCTTACAAGTTTCTGGAAAGATTTTAGCTTACTAGTTCTTTCTTGTGTTG
TGTATTTATTTATCTATTTTTCCAAACAAGC

>Chr03_ 4077175_+
CCCCCTTGTCCCCATCACATATATTAATTTATAATATGAATTGCATTAGGATATTGGAATTGTAGCATTT
CATAGGTCCTATATAGATTAGATGAGGTGAT

>Chr03_16051372_+
ACTTTTGTAGTGAATCGTTTTTTTGCTAGTTTTTTAATGAATTAATTTTGATATACATAAACATTAATGC
TAAATATTTAGATTGGCTCCGGTATACTTAT

>Chr05_22272358_+
ATTCAGCAGATTACGAGAAAAGCCGACATTAAATTGGCTTTCTATAGTGTAAATCAGACCAACCAATTTT
CTTCCCTGCACTAACACAGAAGAAAGCAGCA

>Chr06_ 8874189_-
ATTTTTTATTTTTATTTTTATTAATATCAAAATTGAGGAGCTGGATTGTTAAGTGTTTTCAAGAGATCCA
CTTGGGTATTTATTTGGGGTACTCTCGGTTT

>scaffold_25_  121774_+
TAAAGGAAAAGGAGAAAGGAAATTTCTTTATAGCTCTTGCTTGAGCATCTAAATGTTTTCTTGTATTCTA
TCAACCGGGTTGTTGGTTGTTGGGGAGGTTT

>Chr03_15405982_-
CGGAAATAGTTTTTTTTATATAATTTTAAGATAATTTTTTTTAATCTTTTAATATTATGTTATTTTAGAA
ATTGTGTTTCGTAATTTTTTTTAAATTTTGT

>Chr10_13289597_-
ATGTAAATTAAACAGAAATGCATCAAGAAAAAGCTCTGTTAATTTGAACCCATCTGATCTATATTCTGTA
TTTATTTGATATGGGACAAAATTACACCATT

>Chr17_ 9465784_-
AAATGTTGGCTTGTTTTGAATGTAATGAAACTATCCTCTGTTTTGCTCTCTGTGTTTCTCCCCATTCTGA
TTTCTAGCTACTTGGATTTATTTATAAAGAA

>Chr12_13104282_-
CACTATTTAGAAGTTTTTAAAATAAAAAGCGTAAATACTTTTAATGGTGCATTTAGTTTATAAACTTAAA
AATATATCATAATTAATATTAAAAAATAATA

>Chr01_48962732_+
CTTATAAAAACATTCAAAGCATGTAGGCTTTTGCATTCCCAGAAAAACCCACCAAAAAAGAAAAAAAAAA
CAGAGAGAGAGAGAGAGAAGATTTTCAAGTT

>Chr01_ 1412531_+
TAAAATGTTTAATTTGCTAGTAATAACTACATGAACAGAAGCTACAATCCTACTCTCGAACAGAATGGTA
CCATACCCCTCCCCCCTTTCCATGCTCGCGT

>Chr07_ 8768233_+
TGTCTACTATTACATGCTTAGGCTAATACATAATCTCCTGAATCTTTTTGAACTAGTGGGCATGCTTACG
CTTCTGATCATATTTTATTGGAAATTAGGGA

>Chr04_ 2639144_+
AACATGGCGCCCATACCCATATCATGTTAGCATGATTTCTAGCTTTCTTCATACGAGTCTTTCAAGCTGG
TCTCTGATGATTCGCCATCACGTTCGGAAAG

>Chr07_11532648_-
AGCCAACCAATCTCCTCTACTATTAATGATCAGCTCACATATATTTACATGATTCCCTGCACCACAACAT
GTGGAAAACAATATTACAGCTAATTATCATG

>Chr04_ 5167145_+
TGTAATCGCTCAAATGTAGCTGATCTGCCTATGTGTGGGTGTTTCTTGCCTGCGTTCATGATCCATGGCC
AAAACAGAGATTAATTTGAGCACTCGTAGAT

>Chr17_ 5319389_+
AGCTTCTATTACTGCTAGATGTATGTTGGACTATTACTACCTCTATTGCTAACCGTGCTTCTTTTATATA
TATATATATATATATATAAAATGTGTATTTC

>Chr13_  642582_-
TGACTGGAATTAACACTTTAATCTTTTTGGAATGCTGGAGGATTTTTCTCAGGTTTCCCCTTTATTGCCA
ATTCTAACTTGGTATTGATACTGCTATGCCA

>Chr12_ 8014747_+
ACCAGAACTGTCATCTCGTGGAAGGATAATCCCATTTTCCTTTGGCATTTATTTGTTTCTTTTGGATCGT
GTGCGATCTTGTAAGTTCCTAGCAAATATAA

>Chr04_17083868_+
TACTTCGTAGGGCTTCTCCTTTACTAATTGATTAGTTTTTTTGTTTTTCTATATCTTTAGTTGTAATAAT
GCTTGTGTATTTAGTCGATCCAAGAGCAGCG

>Chr06_14636781_+
GCTTAATAATTGTTATCTTGGGAAAGAAAGCATATTAACTATTATAAACTAGTTGATCAGTTAGTATGAC
CAATTAATCTTAAATTTAATTAATGTACTTT

>Chr07_11318206_+
ATGTGTAGATCCATACCCCCACATGAATAAAATTTTGTTTCTTTCCCGCTTGAACACTGTTGGTTTTCTA
ACATGGTGTGTTTACTACTACTATGTAGTAG

>Chr17_10772761_+
GTAGTTTGACTTGCAAAAGAAAGCTGCATGACATGATTTTTCATCCTTCTATAATTTATCTTGTGTGTTG
TTAAGCTTTCTCTTGTTAAATGTGATGTGTA

>Chr12_15387011_+
CTTTTCTCTTTCAGCGTTAATTATCCATGGTTTGAAAGTTGTTGAATTTTATTATTATGGATTGCACGCA
CTGCCAATGCTGGGGATTGTTGTGTGTTCAT

>Chr07_13742058_+
GGCATTCTCTTGACACTTTTGTTCAATGTATAATGTGATTACTGTTCTCCTTTTCCCGTGTTTACCCTCA
TTTTGTTCTATTGTAAGGATGTAACTAATCG

>Chr01_11854084_+
GGTCGGGGAACACGTTTTACATTGAAAGTTGAAAGTTCTAGTGGTCGTCTATTTTGTAGCCGTTGATTTA
GTACTCTCTTTCAAACACCCACCCAAGCAGA

>Chr18_15005882_+
CTGGGGCTTGAAATGACATGCAAATTGATGGTGTTACTGATTTGTTTTTTTCTTATGGGACATTTTGAAT
CTTGCAGGAACTTTCTTGGGACAGTCCAACT

>Chr12_11282103_+
TTTGCTCACTGTTAAATTGCACGGAATAGAGCAATGTTTGGAAGTTGCTCACAAATGCTACTCCACTCCC
TGTTTAAGGAGGTTATATACAGTAATATTTT

>Chr04_ 8809167_-
ACATAGTCTAGTATCTCCTTCATTGCAGGTAATGGAATGAATTGTGCAGTAATCATTTTTTTTTTTTATC
ATTGTTTTGTTAAAAAAATAAAAAGAATTCA

>Chr06_25710523_+
TCATTATTCCTCGATGTCATTTTCTTAAATAAACTCTTTTTTGTCTGTTGATTTTCTTTTTTGTTTGGGC
TTCCTATCATATTCTGATGGCTAGCATGGGT

>Chr06_ 9985216_-
GTCATTTTCCCTTTGTAACATTATAATGACATGTGGATTGTTTAGTTTTTAATCTGCCTCGCATGCCTCT
ACACCAGTACGCAGATTAGTTATCGTGTTCT

>Chr16_10438151_-
CTGTATTAATTGATTGTAGTCAAATAAAGTCAATTAACAAAGTTTTTTTTAAGGTCAGGGTGTGTAAGAT
TTACGGTAATGGTTGTGGTTTAAAATATTTT

>Chr12_ 3018303_-
TTTGATGTATCCTAACTTGCCTAATCCTCCTTAATGGGCTTTGATGATTGATAAATGCCTGACGCTCTTG
CAAAAATGGCCACTTTTGTTGAATTGCCCAG

>Chr10_ 5991150_-
AGAGTGAAAACTATGTGGAACTTCTTTTTTTTCTCGATCGTTATGGAGCTAATTAAATCTCAGGTAGGGA
GATTGTAGTTTTCTTGAGGTTATGATCGTTC

>Chr01_16503625_-
CTGATCCTGCGTTATCTAAACAGGACATTAGAATTATTTTGTTTTGCATTGTTTCGGTTGGTTCTATCAG
ATACATTCACTTAATCCAAAATCTTTGGGAT

>Chr10_ 5281364_-
TTTGGTTTTGTTGTAATTCGATTGTATGAGAAAATAATTGTTCATTGACTAATAACCGAGCAGTATGCTG
GAGGAAGTAGGAAAGTTACTTGTGTCTTCCA

>Chr01_42295328_+
GTTCTTGCTTAGTGTAGATTAATATGAGAAGTATTGGCTTATCCTTCTTTACATCCCTCCTGAAGTTTGA
TTGTTGTGTGCGAAATGCATTGGGAACTGAA

>Chr06_ 6446029_-
GCAGCTAACACGACTTGAGACTTGATACTTGATACTAGAGAGGAAGCCCCAGAGCTGCAAATCCAAGAAG
ATTTGCAGAAAACAAGCCATGAATATATACT

>Chr04_ 2160666_+
GGCTGCAGATCTATTGAAGAACTTTGGAAGGAAAATTGGAGTTCAGTTTCAGAGATGAAAAAAAAAAGAA
GCAAATTAAACTCCTTCAAATTGAGACAGAA

>Chr02_ 2493082_-
ATGCTATCAACTGTTGTTTTTGTCAAAGAAAAGAACAAACTTTTCATTGTATCTTTGCCACATAGTTGAT
AACTTGATATGTTAATGATATGATTAAATTA

>Chr05_ 5438839_+
GGATGTTGCAGTTTTATTCTTTGCCAATGTAATCTACAGTCTTAGTTTCTAAAGACAATTGGCTTTTACG
TTGCTTGAGCATGCCGTCTTGCTTTTCATCC

>Chr14_ 5275902_-
TATATATGTTTTTTTTTAATGATAAAATCAAAGTAAGAATTTAATGTTTTGATTTGGAGTTAAGGATCAT
GAATTTATACGGAAAATATATTATTGATATT

>Chr18_ 2731630_-
GTTGCTACTGTATGGAATATTAATTATTGCTTCCTTGGTGTAAGGTTATGAAGGAAGGACCATGCAGTGG
ATTATACAATTTTCTGTCAGCTAGTTTACAG

>Chr01_38441436_-
CTTTTGTTTTCATACATGGTTTATGCAAGTAATAAGTAGTTTCATCGACAAAGATGTGGTATACTTGTTT
TTGTATGATAAAGTCATACCATGTAAGATCT

>Chr02_23737307_+
ACATCATGTTTTCTGCAATGCGAGATTGCATCATCTAGAACAGCTTTAGTAGTTTTTATGTCCATCTCGT
GGATGTATTGAAATATGGAAATTGCAGCAGT

>Chr08_ 8514837_+
AGTTGCTTAAATGGTCCATGTTTTATTTATTATATGTCACATTCCGAATCAGGTAGCATTTTGTTAAATT
TCGAATAGATGCTTCATCTTGTCTTTTCATT

>Chr01_32280761_+
TACGTTGTTTATATGATTATGGGTGAACATACAAGAAATAAAGTATTACTAGATGCATTGCCGTGCATTG
CCGCCGGATCGCAAAGCAAATGTGTTTGATG

>Chr06_ 7632477_+
TCCCAAAGTTGTTTCATAAAATGAAATAATAGTAATAACCAGCTGCTTGTATCCTCTGTCTCTCTCTCTC
CCTCTCCTTTTCGGTTCTCCCTGGAATAAAA

>Chr17_10344969_+
TGTAATTGGATACAATATCATCTGCCTATGTTAATTATCAATTTGCTTGTACGCAAATTTGTTAACATTA
GGAACTTAGTGTGATAGTAAAGGGTTTGAGA

>Chr02_ 2101790_+
AAGGCAATTCCCTCTAGCTATCTAATCACGCAAGGGATTGGCTTTGCATCAAAGCTTTTTGCTGCTTTAT
GCTCTATAGCTTTACAAAGGTATGTCTGGAA

>Chr10_13136847_+
GCTTTGATTGTCCGTATATATCCAGCAATTATTTGCGTTTGTCGCCTTTCATTTGGGTTTGTAATTTATC
TAGGATTATCAACTATGATCAAAAGGAAGCA

>Chr06_ 6714922_-
AAGTGTTTGACTAATGATCCTCTTACATAGTTTAATGCATAACTTTTTTTTTCCGGTAATGTAATTTATT
GATTGTAGTTTTGCTGTGTTAAGCCTCTTCT

>Chr11_   97109_-
TATTTTTAATTGTTTCATAATGTTTATCATTTAACTGTAATAAGCTGATTATCAGCTTGGTATGCCACTG
TGATCTTATTTCTTGTTGCAATCCATAGTGG

>Chr01_33296301_+
CTATTGATTATCTCTGTCTCAATTAATATAATAAAGTGATTGATCCTGCTAATGAACAATTTATCTCTAT
AATTTGGTATGAGACTGCTGACTGATTGCAA

>Chr03_19759072_+
GCTAGAACAGAAGCTATTTTCACTCTTTAGGTCAACATTTGTTTATCTTTAGCAGCTTCTCATCTGCAGT
GCTAGAATACGAATGTTATGAGTGAGTTGCA

>Chr02_ 5969774_+
AGTTTCTGATTATAGTAACTAGATGGGTAAATAATTTGTCTAGTTTATCCAAAATGATCGTTGTTTAGGC
GATGTGATATTGGCAGCAATTGTTTTGGATG

>Chr11_ 4688080_+
AACTGTTCATTTGTTAGTTGTTAACATGTAATGTGTGTTAATGTGTGTGCATATGTAACCATTCTTCCAG
AAGAAAGAGCTCAAGAAACTCCGTAGAAAAA

>Chr15_13905303_+
TCATGTTTATCTCCTGCACAAGTATGCATTCTGCAGAGTAATCTTCTTTGAAGTGTGGCCTTGACTCTCT
CAAGTAAATCTTTCAAGAAAAAATGCAAGTC

>Chr07_ 2390573_-
GGAATTCGACATGTTTGTAAGAATCAATACTAGTTGAAATCACGTTGTGCAAAGATAATTTCTTTGTCTT
GTTAGTTTTTCACTGCAAGTTTCTGTTTTTG

>Chr06_ 4884638_+
GCATGCCATGTTCAGCTCTTTCAGAGTAAAGCAACTGAAATAATCTTCCCAACACTCTGTTAGCAAATTA
AACTCTCTCTCTGATTGCTGAGTCATGTAAA

>Chr05_ 6359488_+
TACGGTATGTAGTCTGCGACTCTGTTGAGTTAAATGGCTGTTTAAACGTCAACTTGCATTGCAAAAGGTT
AAGCATGATGAATTGGGTGATGAATTTGCTT

>Chr11_ 8020489_-
CGTTAAAACGATACCTTTTCTTCCTGCAAATAGCAATAACATTTCTCGGCAGCCTATTTCCGCCACTTAA
TACGATTGTGATGATGGTGGTCGCCTCGGAC

>Chr15_  281240_-
CGTACAGAGATAAATCTCAGAATCTAATAAATCAACCAATCTATCTTTTTTACTTTGTAATCCATGTCCC
AAGCAGCTATAGCTGAAACAAAGCTGGCTTC

>Chr01_29721218_+
GAAACACAATCTCTAATCATGTAATAATAATAATAATAATAATCTTAACCAGTAGCCTTTTCAAATATAT
ATATATATATATATATATATATATATATATA

>Chr06_ 1801556_+
AAGGGAGCACTAATATTTGTGTTGCAGAACGAGTGCCACAACAACAGACGAAGAAGGAAGGAGGAGGAGA
GGACATCAGCAGCATTGATTTCCTTGACAAA

>Chr01_18196472_-
GAGAAAAAAACATAATAAAAAGGGATGTGTGTGTGTTTGTATTTTTTTTTTATGAATGTTATTGAATTAA
AAAATCAAAAAGACAAAAAAAAATGAATTTA

>Chr15_11833190_+
GGTGTTTTATTTTTACCATAGATTGTTGCTCATCATAGTAAGTGACTTTTAACAGTTCACGCCTGCGTAT
ATTTAACTAACTAATGTACAGCGGCAGAGGC

>Chr08_10377758_-
ACTACTGTTACATGCTGTGAAATTCTTAGCTATCATTTTTGAGTTCATGCAATCAGGATAATTACAAGGT
TGGTCGGTTTGTTTGTTTTTCATTTTAGCAT

>Chr17_13447786_-
GTTTGACAAGAATACTCGATTCTTTCAAAGGCTCTCATTTTTTTTTGTTGAGATGCAAAGGTACCAAAAG
GATTTTCCTTTTAAAATGTTGCAACACATCC

>Chr07_ 2565996_+
AGGAGATGAACCGAAAATGGAGGATAGAACAATGCTATATTTTGTTTTGTATAACGTACTCTCCATTCTG
CTTGTTCCAGTAGTGGAAGCTTTCATGATTT

>Chr11_11936526_+
GTTCTTGAAACTCGAGGAGATCTCATGCAATGCATTTTTATCTTACACGTACTTCGTTTTTTCTGTTGTT
TAAATAGAAGAAAATCAGCTAACATGCTTGT

>Chr05_22046100_+
CATGGCATATCAACCCCCTCCAACCCAAAAAAAAAAAAAAAAAAAAATTTAAGAGTCTCGAAGTCTGTAA
ATTCCCAGCTTATTTCAAAAGTGAAATTAAT

>Chr07_15225701_-
GTCTCAGTCTTTGGGCAGTCCTTTAATTTGAGAAGTTTGAATTGTTCAGTAAGCGACGATAAGCATTGTT
TGTTCCGTGTAAATAAAATGATTGCAGAAGA

>Chr01_ 8073783_-
ATGATGCTTCTCGGAGATATATTGTAATATAGTAAATGTAATTTACCTTGAAAGATGCACGATATCCTTT
CTATTATAAAAAACTTTTGTGCTTGCGATGC

>Chr12_14429145_+
TCTTTGTTGTTCTAGAATATTGAACGCAATTTGAAAGCTCCTGTTAACTCATCATGCCATGTTTGATGTG
GTTGCCCTAGCTTGCTGTTGTCTTTTGAATG

>Chr15_15047019_+
AACGAAAAGAGTTGTTGAATTTATAAAGTAAATTGAAATAGTTGCTTTCGAAATTTACAATCTTTTATCT
TTTTACCTTTTCAAGCTGTTCGAACCCTGTG

>Chr17_ 9077060_+
AATTTATGTAGCTATTAATTCTGATTCTCATCATCATATTTCCAATCTTTAATTGCCTTCTTCATCCTAT
TCTGAACTTGCTTTGATGCAAATGGTTTTCT

>Chr01_ 1878910_-
GACTGGTTGAAATTTATGGTTTAAGGAATCAACTTTGATGCTTTCGATGCACAATTATCTATTTTAATGT
TGGTTTTTGTTATATATGTAGTTTATGTTCT

>Chr10_22323497_-
TGTAGCAGTCCTCTTGTAGCATATTTACAAGACCTTTCTGATTCTTTTTTTTTAAAAAGAAAAGAAGTTT
CGAGTTGCAAATCATCAGATTAACCACTCTT

>Chr15_14629120_-
TAATTGTGAATCTGTTCACTACTAAAAAGCAAATGTCTTTCTGATGAGCGAATCTTGAATCTGTAAACTA
TGAAAAAGCAGATGTCCTTCTGATGAGCTAA

>Chr01_42183561_+
TACAGGCAGAGGAAAGTTGTTCCTCTGATGTATTGCATTCCTTACATGCCAATAACTCTCCCATTTGTGA
TTCCTTATTTAAATTCCATTACGGTGTTATG

>Chr01_12950685_+
TTTTTGTCACTGAGTTCAAAATTTTGGAAAACTTTGGAACGTGTTTTTCTATTTGGAGCGTTGCATCACA
AGTTGCAAATGTCTAACTGGCCTGGAAACTT

>Chr14_10400932_+
AGCATGTATTATGATTTCTTGATCATATTACATCCACAATATTAGATTGTACATAAATAACCACCAGTGC
GGGGGTTTAGATTTTTGACCCTCACGCATTT

>Chr06_ 7930824_+
AAACCCTGGTACATAGTCTGAAAGACTGAGTGAGAGCTTCATCTTTGGCCTTTCTTGTTTCACTTCTCTA
ATTTGAGTTTTCATCTATGCTTTCTGATGTT

>Chr05_14560822_+
TGTGTTTGGTAAAACTGTGGTTAAAAAAAAATACTTTCTTGTTTTTGGTTAATATGCTTTGTATTTTATA
TTTGATTTGAATTAATTAAAAGGACATATAT

>Chr04_ 2617090_-
CTCTTTTCTCAACGAGAGTTCTGATCAATAAAAAGGTTATCTTGGAGATTATGTGCATTGATAATTGGAT
TTCCTACTTGCGTTGTCATTTCTGGTTTGAT

>Chr08_10890179_-
TAATCATGTCCTGTTGCATCTGCTATTCGTTTGGAAATTTGTTATCTTTCAAAATCCTTTTTGACTTTCG
ATAAAGCCGCATGCTGCATCAATTTTTTTAT

>Chr06_ 1013223_+
CAATGTTATTCTTCACTTTTCATTGCGCAGAAAGCATGCCTGGTTGATCCATGGGCTGTCTTATTTTTGT
CTCTCCCAGTATTACCTGAACCTCTTAGCTT

>Chr17_10433668_+
GCTATAAGCTGCGAACAAAATATAAAATTGTAGATGTTTTTTCTTGGCGCAGATAATCTAGCGGGAGAGA
ACATATTCATGTGTTAAGGGAGATTCTGATA

>Chr07_13257720_+
TTGCTAGTAACATTCTTGATAAAGAGTATATGAATACAACCTCTTAGATTAGATCCCATTTGCTCTCAAC
AGTTAGAAAATTTGTTCATTTGATATTCCTG

>Chr17_  115126_-
GATTTGGTCTTCTTCCATAGGAAAAAAGTTGGGAGTATAATTATCTCACTACAACAATTGTTTTTCTCTT
TTCTTCTCCACTTTTCATTGCGTTTTTTTAA

>Chr12_ 1492866_-
AACTCTATAGTTTTTGATAAATTTGTATAATAAACAGCTGTTCTTCCATCAACTTTTGCTTGATAGTACA
AAAGGTAGGCTTTCAAGCTAGACTGGATGAA

>Chr05_25648998_+
ATCTCTGATTTTCTTCATTTTAACCAATAAAATTAAAGGTATGTAGGTGTAGATGTGGAGTTCCAAAATC
CCTTTGCTTTGCTAGATATGGAATTCGAAAT

>Chr01_32576794_+
TATAGTTCTTCACTGTTTCTTGCCTATGGTATGATAATCAATCATTATTTAATGTCATTGGACTGTTTGC
ATTTTCTCCGCCTTGTCATTGAACGATCTTT

>Chr09_ 9722549_+
TTACTATAAGAAGTTTGTGAGAATTTCCTCGTTTTAATGTGTTTCTTATCAAACCTTTTCTAATGTTTCA
AATCTCTCAATACATAGAAGATGTGAGCCAT

>Chr01_39288332_-
GTATCCAAATTTGCCACCTTACTATTGAGGTAGTAAATTGGGTTTAAATTAATTGCTTTGTGATTTCTTG
CATTATTTGGTGCTGTTGAATGGCTTGGTTT

>Chr09_10643888_+
CTACTAGTTTGCATTGCATTCATGTTTCAGCTACATCAATAGTTTTTTTTTTGTTCTGTTTCCGAAGTTG
AAATTTTGTACGACAGGATGTTGAGATGTCC

>Chr10_18112947_-
TGATTTTGATTTACTTAATAACCTCACACATAAAGCATTCTGATTGCTCTATTCGAAGGCTCAAAATTGA
ACTTGTCTCGGGAAACTCTGTGAGATGCAGA

>Chr14_ 6456780_+
TGTTTTCGCAGTAGAAACTGCGATTTTTTTTTAAATTATTATTTTTATTTATTTCCAGTTCTGTCATGTC
ATGAAGGAGCAGATATAAGCTTATCAGATAT

>Chr19_ 2374201_-
AGCTTGATTAAAGATGTAGTAGTTTACCTTAATGCTATCTTTTTATGGTTATTTCTTCATTAGTCACTTC
CCCTGATTAAAATCTTCAACTTCTGCGAGTC

>Chr13_14354542_+
AGCTTTATCTTGTAACTTGATGAAACATCTTATCATGAGCTTTATCTTGTAACTTGATGAAAAATCTTGC
CCGTACTGTTTTGGCCAGATGAATGATCAAA

>Chr01_29190981_+
ATGATCTGCTTATCTATTGAAAGAGGTGAAAATCCTTTGCCATTTTTGCCAAACACACGTGCTATCTAAT
CACCATTCAAGTTTATTTACTCTCTTTGCTT

>Chr02_12327657_-
TTTATGATTGTTTCTACTTTAATGAATTAATGAAATTCCATTAAAGTGTCCATTTTGTTGGTAGGTACTT
GTCAACCAATGCTTTATCATCATCTCTAGCT

>Chr07_   54906_+
GTAAAACGATATTATTTTGCAATGTTTGGTAAAAGCACTTGAATTATAGCATCAATTGAATACAACAACT
AAATCACGAAATGGAAGTGGTTTGATTTTTT

>Chr03_ 4308360_-
TTTATTTATTTACAAGGAGAAAAAAAAAGGGTAAAAAAGACTTTTCCTTTATTCTGTGTCCTTGTTTTCA
ATTTTTCTATTTTGTGATGCGGAGAATTATG

>Chr05_11705526_+
AATTATGACATTTGGCTTTGTAATAGTACATATCAAGATTGGTGCTGTGTACAGATGAATCTTCTTGTTT
TTCAATCTAACCAGGTTATGCTTTCTGTTTG

>Chr09_ 3690370_+
ATTATGAATCTTGACAAATTCACTTGTAAAAATTATTATTTTTTTGGATTATTTTGGATATATATTGAAG
TTAAAAATATATATATATTTTTTTTAAAAAA

>Chr10_19330206_-
CACCATCATGGATGTTGATAATTAATGAAATTAGTAGAGTCGTCTCAGTGAGAAGATGGATCAAGTGGGG
GGAGCGAGTATCTTCTTAGGTCCTTCAATGG

>Chr05_ 5072961_-
TTTAAAGATTTGGACATTAATTGGGTTGATTAATTATGTAATCTTCTATTAATCTCCCTCTGTTTTTAAG
CGTTGTTTTGCCAGAGAATTCCTTTGATAAC

>Chr15_11408237_+
GAGTATTGACCTTTTTTCTTTGTCTTTGATTGTTCTGTTCTCTTTGAATCAGCTTGAGTTCCGAATGAGT
GCCAATATTCTCAACTCAGTTAATTGATTAG

>Chr01_44132600_+
CCTGTTCACACTGATGTACTTGCTTAATTCCTAGTTTCTTTCATTTTCTTACATAATAACTTGATAGTTT
TGCCATTTGCCTAAAAATACACGAGGAATTT

>Chr05_19952631_+
GTAATACTGAACATTTTCTGATAAAGTGAGATGGTGAGCACAAAAAAGTCACTGCTCCTTGTGTCTTGAA
AAGGTTAATAACAGCAAGTTTTGATTAAAAT

>Chr06_13191202_-
CCACTGCCTTAACTGCTTGTCAATATAAATAATTCTTTCTTTTTCGGTGGAAACCCAAATCAACCCAAGG
TTAGCTGTTAACTTCCACAACTTCTATGCCA

>Chr15_15197428_-
TTGTCTTAATCAATTTAAATTATACATCACTGAAAGGGAAGAATTACTCGATTAGCGTTTTCAATGTTAA
TGTCTAGCTAGTTCCACTATGCACGAGCCAG

>Chr01_24717179_-
TGCCTGCTAAGAATTTGAACTTCAATAAATAAATAGATTTTGCTTTAATCATACAGGTGCTAAATAATAT
AAAAGTAATTATTTAAAACACGTAGACCTAT

>Chr10_19519157_+
GCCATTTCGTATAAAGGGGACACAAATGAAAATTACACGCCATTTTGCCGAAGATATCTTCATTTTCCTG
TTTCATCTCAAGTTGGGAGATAAAACATCTA

>Chr15_ 9089145_-
GAAGACATCTAGTTTGATTTGATTGGGAATGTGAAAATAACTCTTTTGTCATTACGTAGAGTTTTGCCTG
TTAGAAAGTCTTGCAGCTACTTACTTGTTGC

>Chr15_ 3388575_-
CAGAAAACTAATTAATTTTTCGTGGTCGGTAGTAGATTGATGAACTTCTCATATAAAGGTGTCTGTTCTG
AGCCACTCTCTTATATATGCATACGCGTGTG

>Chr01_32371665_+
CTATCGCTAACTGTGGACTTTTTTTTTTTGATAAAAATGTTTATTTGAGGAATTATTTCTATTTTCAGTT
ATCTTTCTTCTTGCTTCTTTTAAATTTAGCG

>Chr09_10421649_-
AGGGATAGGTGTTCCATCAAAGTTTCAATAGTGAGATTTTTTGAATCTCTAGTGCCTTGTTTCCATTTCT
TTTTATCTAGAAACTCTGTGCATCTCACCAT

>Chr05_23099543_-
TTGATTCTTTCACAAATTTCTTTTGTAAAGTTCCAACACATTTTGTCTTGAATGCGGCAGTAATCTTCTA
GGAGCTGAGCCTAAGCGATAAAAGCTGAAAT

>Chr03_11480832_-
CTGTGTAAGCACAATATTTAAATTTTTTCATGAGAAGCCAGTTTTTTTTTACCCTTTTATGAAATCATTC
TGCTTGTGAGAGAGGGAATTGATTGTGCTGT

>Chr02_ 4923416_+
TTGCTAGAAATTATAGAAAGACAAGTAGACAGAAACTTTTTGCTGCTTTCAAATTTGTTATCACATTGGC
CATGGGCAAGTGGCCCAATAAGATATCCTAC

>Chr15_ 2720866_-
TGCTTTCTTGGACGGGGATTATTATTTGCAATGGCATCAAGGATATTGCTAATCAAGTCCTTTGAAGTTG
TGCATTGTGCAGGGGAAAAAAAAAAAAACCC

>Chr19_15700479_-
GGATTTTTGTGTACTCAAGATTAATATAATATTATTCTTAATTTCTATGTAGCACAAAATGTAGTACACA
TATATTTAATAATTTATTGTATAAAAAAAGT

>Chr10_18856281_-
CTTGTCTAATTATGTTACCAGTTTTAAATGTATGTTGTATGTTCATCGCCAATTCTTGTTGTTTTAAATG
TTATGTTTGATTGTTTTAAGAAAAGCATATA

>Chr10_ 7114236_-
TCTTGTTTCTCTATAAATATTGTTTCAATAATATTCACTCGTTGTCACTCATTTATCAATTTTTTTTTAA
GTTAATAATCATATGCAATATTCTTTCACTT

>Chr07_15236285_-
TGGCTATTATATAATGCACGGTAATATGATACATTTGTTTTTTTTTTTTTAATATAATAGAATAATGTTT
TTTATATTTTGATTTCAAACGTCAAAATTAT

>Chr11_ 4669506_+
AAAAACTTCTGATGTTGAATATTTGAAGAGAATGAGAGGATCTTTGCTTCAATTGTATATCTTGATGTTT
GTTCAATTTCTGTTCTCAACTAGGCCCCTTT

>Chr06_13779094_+
ACTTTATAATTGTGTTACGTGCACTTGGATCCGGAAGCCAGCTTTTCCCCTCTTTCTTTACGATTTCTTA
TTTTCCAAGCCCAGAAGTTCCTAGAATACTC

>Chr16_ 4314790_-
GTGGTTAGTGGCATGCTATTGCGTATTGCCCCTTAGTTTTTTTTGGGTTTAATGGTGGTCCCCTCTTTGT
TCACAATTCTTTCTTTTACTCTGGTTGCTGA

>Chr10_10267795_-
AGTTGTTTTACGAAATCAGTTGATTAATTAAAGGTATCTCGGTTTGAATGAAATTTGCTTTGATCACACA
TTCTATGATTTTTTCTTAGAAATATATTAAA

>Chr16_ 6763508_-
CTAGTTGTCTCGTCATTCCTTCATTGTTGTTATGTATTTTTGCTTGCTCGATGCCTCTGCTTGTTTTATT
TCTCACAGCTATCCAATCCACCCCGCTGTAT

>Chr03_12407357_-
AGTATCAGAAATGACTCGAGTGTTATCTTTCCCCGTCATGCATTTTGCTTATGTTTTTCTGGTCGTTTAG
CTGTATCTGCGGTCAGCATACATAAAATCTC

>Chr11_ 6691028_+
AAATCTGTAAATTTTATAGTGAAAATGGGAATTTAGTTGATTTTGCATCCATTTTATTGTACAATTACGT
TGTTGCCATGTTAACTGAACTGCTGGTTGAT

>Chr11_15732186_+
ATCGCTGCACAGTATTTGAATAAATAAATTTTCACTCTTGTTGAGTACTCATTTCTTGTCCTCAATGGCT
GAGGAATTAGGCATGCATGTGCCTTGTTCTT

>Chr18_13204014_-
GTTTTATGTGTTTGAAACCATGTGTAATGCTATTACAAGTCTTGCCTTCCATGATTGTGGTTCGTTCGTG
CTGCATGTCTTGGAATGTTATTGGCACTTGG

>Chr15_ 3481232_+
CCCTAGTTAACTAGCTTTCCTTTCAATTATATTCCCAGATGTTTTATGCTACAAAGTGCAACACAAATTA
CAGATGAAGAGAAGGGAATTGGTAGTGTTTG

>Chr11_ 2602145_+
ATGATGTTCTTGCTAAGCTTGGTTAAGAGAAATTCATGTATTTTGATCTCAGCTTTTGTGAAATTTTTTT
TTTTGTGAGACACTTCATTTTGGATGTTCTT

>Chr08_10949354_-
AATACACCACTATAAGCTAAATATAAAAGTGTGTTTGCCAAGTTCTAACAAATCCTGTAATTGATTCTGG
CTATATTTTCATATTGATCCGGTTCTGTGTT

>Chr11_10850899_+
GTCTGAAATAATAAGAAAGCAATAATCTAACTGCTGCGTGGGCAAGGATTTCTTTGATGCGTGAAAATAC
CATGATACTTGTAATAATATATATATTGCTT

>Chr12_12017325_+
GCAGCCTGAGCTGCCTCCTTTGATAATGAACAGTAGTGAAAGATTACCTCAACTGGGCCTATTAGTTTGA
CATTTATGTTTATAGCTAAGCTGTTGAGGTT

>Chr01_48906477_-
CTAGCAGATCTTGTTACTTAATTAATTTTAATTTTCTTTGATTCATAAGCATTGCTTAAGTACTTTCTCT
TGGTTTGCATGAGCTTAATGACCAATCTTGG

>Chr03_19907366_-
ATGGCATGCCATTCTCTACTGTATAGGAATTTCTTAGTTCTCCTAGTTTTGCAAACTCCTTTGGCTGTGT
TCTTAATGCCTTGTTCAGTTTGAATTGTCCC

>Chr14_ 8213006_-
CTGTTTTATTTGTTGGCATTGTTTTATGGTACCCAGCAAGCCACCTTTTCAGATCCTAGGTGCCAGGTTC
CTGTAGTGTTCCATTTCTTGAAATTCCTGAT

>Chr15_11607693_-
TTGCGATTTTTGTAGACTACTTTTTTTACCAGACCATATCTGGGCCTTTTAACATGCAGGTTTCTTGCTA
GCATCATCTTTAAGCTGGCTTTCAAATGAGA

>Chr15_ 9440488_+
TCTTATAGGCAGGACAAATTACATGTCAGTGTATGCAGATTTCATTTGGCAAATTTGCTTATTTCTATTT
TGTTGAATTTGGTTTTGGCGGTACGACGTGC

>Chr04_21024517_-
TGGTACTGAACTGGATTCTGAGTTTCTGACTTAGGTTCCATGCATTTGGTTATACCCAGGAGTTCTCAAG
GTTTTCTTTGTGGTTTTGTGTTTTCTTGGTG

>Chr16_11562603_+
TGCTTGAAGAAAAGAAATGAAGAAATAAAAATCACAATCGTTTTGGGGTATATTATTCGTGTCAAAAAGT
TGAGGGACAAGTTTGAAAGTTATAATTGACT

>Chr18_12181725_-
TTACACATTATCTCAGTTTTTGTACATTAATTTAAAGGTCTGTTATGCCAACAAGAGTGACTCTCGTTCA
GCTGGGGACCTGTAGAAAGGGATTGAATGCC

>Chr13_ 5579347_-
CTATTTTCTCTGTAAACCAAAATCCCCATTTTAGGATCTATGATCGTGGGACAAGAAAATGCTAAGAATA
ATGGTGCTTCCCTTAGTGCCATGTCATGATA

>Chr01_26433673_+
CAACAGATTATCCTCCTCTTCCATTTATTTTTGCAAGCTGAAAGAAAATCGAGTATACTTGTAGGGGTAG
TAATGGTTATCGCTCTGCGATAATTGGGGGA

>Chr14_14641222_-
GTTTGTACTTTGTATGTTCGTTTGTGTATAGCTTCACCGTTTTCGATTCCTTTAGGTTTCATGGGATGGT
GGGTCATGATTAGGGGTCTCTCTCTCTCTCT

>Chr05_ 6941752_-
TAATACCATGCTTATACACTGAATTCGATTCACGTGTCTTCATTTCTTGTAATTGTTTTTCTTTCCCTGA
ACTCAATCTCTTGCTAAGTGGGCTATTTCAT

>Chr01_ 6621394_-
GAATGATTAATCTTTCAACTTGCTATATATGCTGATCCATCTATTACTTGAAGTGAAACCCTGTTATAAC
CTCTCTGGCTTGTGCATAAACTATGCTGTGG

>Chr16_ 2886424_-
TAAACTTTGTTGTTAATGTGATGTTCAAAAGAGATGCGCGAATTAGCTTTGTTTTTTGATAGGGCTCCTT
GTAGCTTCATGAACCCCACTCCCTCGTTGAG

>Chr02_13531563_-
CAAGTGATGGAAAAGACGCTATCAGTATTACCAATATGATATGGTTCTTCAAATGTTTTTCTTTCTAGTC
TTTTTTATTGTTTTGTATTCTGGTTATCTTT

>Chr17_12473198_-
GCATGAACTGTGCTATGCATCTGAACTTAAAGTCAGGTAGTTTGGTTTTTAAATTTTTCTTGCGCTTGAT
GTGCTGTGTGATTGTTAGTTGTGCTACCAAA

>Chr01_12723493_+
TAGAAACGGAGGAAAAAAAAGCATGCAATGTAATAAATTATATTTTCCGTAATCGCTATTTCAGTCCTCA
TTATTAAAAAAAAAAAAACACCTCATGGTTC

>Chr03_ 7839933_+
ATGCTGTACGTAAGACTTGAAAGTGATAAATATATGAAAAGATTGCATGCATATCACTTATGTAGGTATT
GAATGTAAATGTTTACATTAACTAGACGTAA

>Chr08_12027415_+
GGCTCAGGCCATTGAGAATTTCTGGAAGGGCTCCCCTCGGGGTAAAGCCCAACAAGTCTAGTTCCCAAGT
TTTATAGCTTCGCTCTCTATTTTTTGCGAAA

>Chr05_25779296_+
GAATATTGTATGATTGCGTAGCCAAATATTTGTTGAATCATATTTTTCTTAAGCAGGCATTTTTTCTGCT
TTTACCCTTGCATTGGTGCCGGTGGAGGAAA

>Chr01_32906054_-
CCTGTAACTGTGCATGCAGTACATGAAATTTAATATCACATTGATGATTCAGATGGAATAGTTGTAACAA
TGCAGGACCATTTATCATTATCATTTCTGTC

>Chr05_  260025_+
CCAACTTTGTCAAAGCATGGATTGATGAATTAATTAAAGGATTGTACTTCAATGAATGCTTCTCTCTCTC
TGTTTTTTTACTATTTGTATGTTTAGATCCA

>Chr09_ 3873314_-
GTCACCAGTTGGGTTGCTTGTGGAAAATATTCTTCCTCTTTTTTTTCTCCATTGCCTTTCTTCATCGCAT
GAGATTTGTACTGGCATTACTGTTAGGTTGT

>Chr12_15137561_+
ACTTTCTCTACGATGTCTTCAGGAATGTAGAAAAGGAGTTACTGATGATCAAATTTTCAGTTGCAGCCCT
CTCTGCACTCACTCACAGATACTGTACATGT

>Chr02_10293068_-
AGGACAAATCAAGTTCAGTCCAGTCTAAGAGTTTAATGATTTCGAGATTCATGTCATTGAAGCTTGAATG
TGCATTCTTCCAAATCTAGCGGTCCTGGCAT

>Chr12_10350734_+
AATTATCTGTAAGGTTGCATGTTTTGCCTTTATTTATTTATTTATTTTATAAGAGGTTGGGGGAAACCTT
CTCAAACTTGCATTCTTTTGGGCATGGGTTG

>Chr01_39576381_-
GTATATTTTTCACAAATATGTAAATTAGTTGTAGAAGCCGTCTGTTTTGTAAATCTTCTGAACCTTTCTT
TTGCAGAATGCAGTTCTTCTCATTGTGAGCC

>Chr04_19421976_+
AACATGATCAGATTTTATGTATGCAATTCATACTTAATCTGTCCTTGCTTAATTGATGCCTATGAATTGT
CGTGCATTTTATCAAACAACTCTGTCGAATG

>Chr19_14675348_-
AAGGCTAGTTTCAAAGTTTTCTGAGAGTGGCAAAATCCTAGTACTGTTGTAAAAGCCTTTCTTCTTATAT
AATCTCCAAAGCTATGGCATGTTTCATGCTT

>Chr11_ 2050061_+
ATATTAAAACCATTTTTTTTATATGCAAAAAAGAAGGAATGTTTTCAGTTGTTTTTGTTGGTCGCTTATG
GAGGCTGAATAAAATATGCAATACAGAATGT

>Chr08_ 8649356_-
ATTGTTATTTTTACTTAGATCAATTTAATCAAAATAATCGATAACTAATTATCAAAAAGAAAAAAAAAAT
GATAAACTGCCATCCTCGAGGCAATTACTGA

>Chr06_ 7958265_-
AGAATCTTGACGCATGTAATATTGAATTATAAATTGCTCTGCCTAATTTGAGAAGAGAATAACAAAATAA
CTAAAACTGAAGGCAAAATTATTATAGCTAC

>Chr09_ 5023310_+
CAGTAAACACGCTCTTGGTGTGTTCGTGAATTTTGAGCATAATAATTCTCAATAGATTCTAAATTTGTGA
AAGTGGATGTTAAATTAATAAGGACGTGCTA

>Chr19_13000367_+
ATATATGGTTCTGAATTTCTGATGGAAGTCCCAAAGGGGAATTCCAAGTTATAAACAATTTTCTTTCATT
GGGGCTTGATGACCTTTTTATTTACAATCAT

>Chr06_ 4179011_-
CTATCACAAAAAAAAGAAAAGGAATGAACAGGCATCAGCCAACATTGATGGATATGTTACGTAGTTTTCA
AGTATATAATGACCTGCATTTGAGTTCTCTG

>Chr08_ 3389734_+
CCGTGAGGCTGGCATTTGTAAATGATTTGATGGAATAAGGAACCTGCTCTAACAGAATCTACAGTGTTTT
TTTTTCTTTTTACATTCATTGATTTATTTGC

>Chr08_ 7027088_-
GTCTTCATCAAGTTTTGGTTGCTCCTGAGGTAATTGAAAGTCTGATTTCCAGCTGCCCGCTTCTTGAAAG
TCTTGCATTGTCATATTTTGATAGCTTAGCT

>Chr17_ 5000667_+
CGACAGTTAACAGAAAAAACAGAAGATTATATCAATGTTGAAATTGTTTCAATTCCTGCTTGACAGGAAG
TACTAGAGGATTTTTATGGACTCTTTTGGAG

>Chr02_11641251_+
TACACTATCACACGACTACGTATGGAAATATGAATTGAATGTGGGGAATCAAATTTGAGTGTCTGTATGG
TGATGAGTGGATGAATGGTAAACTAATGTGA

>Chr11_ 1918988_-
TACTTTTCTGGCATTTCGCTATAAGATCATAAAGGGAAGGATTTTCTTCTTGTTTCTTTTTTATCTTCCT
TGTTTATAGTCTTGAATCATCATCAATTTTG

>Chr13_14267760_-
ATTCAACGAGGCAGGCAATCGTGCAATCCATAACCGATCTTTTGTTGACTATGCTTCTATCTGTTTATTC
ATACATTAGCTTTGTGCTTTGATTCCCTATC

>Chr11_12972785_-
TATATAGATTTTGATTCGATTCTGCTATAAATTTTGACCTTTTCAGATCCAGATAATGTTCAAGTTCCTT
CAAACTAGTTAAAAATTATCAAGATAATGAT

>Chr02_13670934_-
TATAGGAACGGAACCCTTAATTATGTGGATTGATATTCCAACACTTGCCTAATGGTTTTGTTGTAACAAG
TAGCTAACCAGATGAATTTGGTTTCTATATT

>Chr01_ 8119433_+
GCTTCAGATTTTTCAAGGAAATGAGAAAAAAAAAATTAATAAAAAAAATTGGGGTGGCGGGGAAGAAGAT
GAGAAGAGAGGATAGAGGCTGGTCCTACATC

>scaffold_222_   46477_+
GCAGCAAGGATAGGATTTAGCAAATTTATACAAGCCTCTCTTAACTTATTACAAATTTCTGGAGATTTGC
ATCCCATCAATTGGATGGCTTCCCTTCGGGT

>Chr10_13828095_+
TGCCATGTTCATCTGCATAAAATATTCATGAATGGGAGTATTTAATTGTTATATCCTGGACAGAATCTCT
TTTCTTCTTCTTTGGGGCATGGAATCTTAAT

>Chr06_21964383_+
GGTCACATGTTATACCGCCTTTAAGTAATTATTTCTTCTTTTTAGTCTTCAATGTTTTTAGTTTAATTTG
ATGTGTTACTTCTTCTGCAATTGATGATGGG

>Chr01_19593868_+
TATTTGGAAACGTGTTCACAATTAATCAGTCCTAACATCAATAGTTGGCCACTTCCAGTATTTCTTTAGG
TGTTTTAAACGAATAAGTTTCTAACAATCTT

>Chr03_ 7968628_+
TACGTGCTAGCTTTCTGGGGACTGAGATACAGTAACAGTATTTTTACACATATGCCGTGCTTTTAACCTT
AGTTTATTCACTCCCATTGTTGAAATCAATG

>Chr08_ 8139314_+
GATAAAAGAGGCACGAACATCCTTTATGATCAAAACATGTATTTTATTTGATATTCATAGTATTTTCAAA
TGAATTTATATATATTAATTGAGATTAACTA

>Chr04_22991614_+
AATTCCAGTGAACTCTTGCTGTGTCTTGAAATAAAGATGCATGGATGATCAATGATGGTGTGTTGCTGGC
ACAACTGATCATGCAAGGTGGTGGTAGGTTT

>Chr08_16880821_+
TTGGTTTCTCTCTCCCCAGCCAGAGGGTGGCAATTCAAGTCATTGTTTTGTTAAAAAACAAAGAGGATTG
TTTGATTTCTTTCTAGCCATATTTCCTTTGT

>Chr02_10409913_-
CTTTTTATTTTCATGTTCTTATGATTGATTTTTCATGAGTGTGTTATTGGAAGTGTACAGTTTCCGTAAA
TGTTGATTTCAACATGCAAGCATTTCATAAA

>Chr10_  119016_+
TCTAGGAACCTTTCTAACTCTAATAATAGATCAAGTTTGATTTTGTTTTCAACTCCTTGTTTTTTTATTA
ATATTTATTAATTAAGGGATTGACCTTGATG

>Chr14_ 8548294_-
TCTGAAATTTTGAGCATATGCTGAATGTTGAGTTCTGGATTTCCCATGCTACCCGTTTTGTCATCAGGTT
CCTTCTCGCAAAAAATTGAACACAGTAGTTT

>Chr17_ 2911669_-
TTCGGTGTGGACTATATAATCATCATACAAAGATGTTATGTTTAGTGTTTATCTATCAGATTTCCGCTCT
CTTTGGAAATCATAGCAGTTAGCGAGGATGG

>Chr01_  561041_-
TTCTGATCCTTCTGTTTTGGAAGAAATTAATTGATTAATTAATTCTCTCTATCTTCTACTATCCCATTAT
ATTTCCAACTGTGATAGTTATTAAAGGGGAA

>scaffold_230_    5219_-
CTGCACCGATGAAGGTCGGGAATCAGGAGAGAGGGGGCAGCAGGAGATCTTAGAAGCAAAACCTCACAAA
AGCTTATCTAATGAATCTAAGGAAACAAAAT

>Chr06_23865292_-
TGGCAGCTGGGAGAGACGATTCAATGTTATAAAAATAGGCCTTCCTCATGAACAACCAGAGCAGTGCCAC
TCTATTTAATTTCTGTCAGCAAATGAATAGG

>Chr11_ 7537428_-
GACCAATGGTGTGGAGATTGGCGCAAAAGTATATGGATTTTCTATTTCTCAAGTTTCGCCAATTCCTAGC
GAAAGCTTGTTTGTTTGTTGTAAGATGTGTT

>Chr02_ 9071853_-
GACCGTACTTCATTTCTGCAACTTTATTGCCCATCATTATTGTCTTTTCTTTTGACCTTGCTTCTTATGA
TTTGCAGTCATACAAACTCAAATCTGTTTAA

>Chr05_ 1614806_-
CAGACATTTATGGTTAACTTGTTTATAGGCATAATTGACTAACATTGAGCACACAAAAGCTCCATTCTTA
TTTGATCATGATACTCACTATTTAGACCGAC

>Chr01_11953013_-
AAATGTTGATAAATTGTTGTAGCTAATAATTTCTCGGGGCTTGTCAGCTTAGATAACTGTGTTTTGTCTC
TCCTTCGACTCTCCTTTTTACTTTGCATTTA

>scaffold_158_   65231_+
TTCCCCCCCTTTTTTGGTCATGCAACTTTTAAGGTTTTTTCCTATCCTGCATCTCCATGTGTTCTCTGTT
ACAAGAAAGCATTTTAGTTTCCTACTAGAGA

>Chr02_11776542_+
CTGTGTTAGCTCATAACAATTAACATTACAGGAATAGTCTTGTATTTATTATCCTCTGAATTTGTGTTTC
ATTCAGCTCAGACTAGTACTTGCAGCATTTC

>Chr02_ 5836919_-
GTTCTTTGAGAATTGACAATGAGAATTCTGGCCCTGCAGTAAAAATAAACGAAGGAGACTCACCCCCATC
TGTATCATCGTCAGCTTCATCTGCTGTGTCA

>Chr17_15519753_+
CAGATTGAATAGGATTCGATTTATGAGACACGGGCTTGAAGCCTTGAACCATTCGGGGAACAATCGTGAA
TGGGCGTAACAATTATTTTTTTTTCTTGTTT

>Chr02_14721972_-
TAATGAGAACGATGAGCACTGATTGAAATTTAATTAGCAGCATGAAAATCAGAAGTTTCTCTCTTCTCTT
ATTTTCTTTTTTTCTTTCCTTGCATGCAAAT

>Chr01_31056540_+
TACCAAAAACATGGGTATGATTAAAAAGAAGGAAAAAAAGTCATGATATTATCTTATTTTTCACAATAAT
ATATATCCAAAAATTGAAGAACATGAAATTC

>Chr07_12054628_+
ACTATTGAGCAACAGGAAAAGAAAATTCCTCATAATATTGTTTTATTCCTAAACGCTGCAGTTTCATATT
CCTTCATTTCTTTTTTTCATACCTCCCGCTC

>Chr01_ 7605565_+
TTGTACTAGCTATGCCCTCGCTGAAAATTAAATAATACTATCAATCGAGCATATATACGGACCTTTTTTC
TGCTAATGTATAACAATAAACCCTTAAGCAA

>Chr08_10217473_-
ATTGATTCTTGTCACGATATTGTTTGCTTAGAAGAAAATCCTCTACTGGCATATAACAAGCATCCTCCTT
TTTTTTTTTAAAAAAAAAACCTTTAAGGGAT

>Chr10_ 8792104_+
TTTTGTTCTTGGTTAAACAATAAGGTATTTATTTGTTAACTTACCTCAGCAAAACTACTGTATTTCGTCC
CTCAGCAAAACTCGAGTAATCGGATGCACCT

>Chr09_12243452_-
TTGCATTGGCTATGGTACTTGCATTTTAAAGGCAACTTCATTTTACAGTAGTTTTTATGTGTTTCCTCGT
GCCAGTTTTAATCTCTTGTTGTATTTGCATT

>Chr06_ 8977339_-
CCCGTTGTAACTTGTATCTATAAATGTAAATTCGAGAGACTATTGTTGTCAAGTTGTCATTTATGGCATG
AGACGTCAATTTGACGGCCGAGGGAGTACTC

>Chr18_10217252_+
CTTGTAGTCTACGTCGATTTTTTTTGAAAGTAGTTAGTTGATTGGAAGTCAAGACTGGATTACTCTTCCT
CCTGACCGAATCTTTATGTAATTTGGCTGAT

>Chr02_21144016_+
AATTTACTGTTTATGAATGTTAATTCATAGAAAACTCAGCTAGCTTTTTTAAAATGAAACTGCCTTCTTT
TGATTAATTAACAAAATACTAAATGAGAAAT

>Chr18_ 3190430_-
TTTTAAATTGTTTTGATGTATTAATGTAAAAAATAAATTTTAAATTGGTTATTATTTCTGTCTCTGATTT
TGTTGGTTGCTATTTCTGATTGTAAATTTGG

>Chr08_10979417_+
GTGATAGTAAATCTTAATTTTTTAAAATTGCATACAGTATTTTACTTATTAAGATGTAATCATTGCCATA
ATTTTACATATCTATACATGTTTTTATATGA

>Chr19_15619323_-
TTATATTTGATCAGTTCATCTCAAACCCTATACTTTCATTTGGCTCAAGTTAACCCCACTATTTCCTACT
AACATTGAATATTTGATTCCCTTTATCCACC

>Chr10_21147082_+
TATCCTGTACACGGGCATTATTTATATATTATTTGTATGTCGTGATGCTAAATCTAGTGCCAGAAAATGC
CTTGTAGGTGAAATTGCATGGGTATCCATGT

>Chr05_ 2697520_+
CCTTGCTTCTTGGTCCAGTTTCTCAAGTCGCTTATAATTAAACACCTTCCTAGGACTCCCTTCACCAACT
CCGTTCTTGTTCCCCTTCACTGAACTTCCTT

>Chr14_ 2687481_-
GTCATTGTGGATTTATGGAAGGCAGTTCAATCACTTGATACACTTGTGCTATTGTCTGCTTCATGATGTT
AGATCGCGGGGTGTTCCTTCTGGGCCCCTGT

>Chr02_ 7050530_-
AAAATGCTTGTCAGTTCATTCATTCATGTGAAGCAATATTTATTTTCTTCACCTTTTTCTTGTTACCTTC
GTTGATGCTCTTTTTGTGGTGCTGCAACACT

>Chr10_17627968_+
GTTGTAGCCTTCATGGAATCAAATGCAATGGTTTAGCTGCATGTTTTCGTGAAGTTACCTTTTTTCTCCA
AATAGGAGAGGATAAAGATAGAGGCACTATA

>Chr16_ 2899007_+
GATTGGAAATATAACGCTTCACTGACAAAGATTGTTGAAGCTTTCCTCTCAGAAGTGTTCTCAAGGTTTA
ATTGACTGAGATCAAGTTGTTGGTTTCTATA

>Chr16_12830464_+
TGTTCTGGCTCTTGATAGCATTCATTATCTGGAATATATAATGGTTTACTATTTTTGCTTTTATCCAAGT
CTTTGAAGTGTCAGAGCCTTGGAGTTTGCGA

>Chr13_15683308_-
AACTCGTTGTTTATGCCATATCTGACGATGTTGCCAATCGATGAGAATTTAAAAGTCTTCTACTCTCATC
TTTTATTTTTACAGCAAGATCATGGCCTTAT

>Chr03_10654463_-
ATTTATGCTGCTAGGAGTTGATATTTCGAGGGTGATTATTTTTGTATTTTAAAATGTTTTTGTTTTACAT
TAATTTTTCAAGTGTTTTCAGAATGTGTTTT

>Chr06_ 9074520_-
TAGTGTTAATTTATAGTCCAATAGAAATACCTAAATCAGTATTCTTCGCCAATTTGGTTTGTGTGTTCTT
TATATGTTTTCTTTTTGAAATTGCCAAGGCT

>Chr10_18183062_+
GCTGGAAATGTGTGAGCTGATGTGTTTAAAAAATGACAATTCTGATGGTTAATTTCTGGTTTCCAACAGT
AAGACAGCTCCGATAGCTGTAATTATGAACG

>Chr01_12061919_+
GGGCATGTTAGTTTTCACCTTATGAATGGGAAAACAATGATGTTTTCTGCAATGATAAAACCAGAAAAAT
AGCGAATCCAGCTGCAAACAATTTGCTAAAT

>Chr01_34209544_-
ATTGATTTCAATTTTGTTAAGCTCTGTGCAACAGATGGCTTTTATTTGGCAAATCAAGTGTTCATTGCTT
GGCTTGTTAGAGATTTTCGACGTTATACGGT

>Chr15_12743235_+
CCTACATAGCTTTCTAAGCTATGGATGAGAATAAAATTTCCATTCTGATGATGATTTTGGCCATCCTGTT
TTAGTTACCTCCTAGTTATGTGACCCGCAAC

>Chr08_ 5729459_-
TGCTGTAACACCCATGTCGTAATTAAGGAATACAAAGAAGTCACATAATTATATAGATTTGTTTTTTGAA
AATTAAAACTTAAAAAAAAAAAAAAAAGAAT

>Chr09_10953402_+
ATTTACTGTTCAGTTTGCTCTTTTATTGAAATGATGAATCATATATAATTGAAGAAAGAGCCCTCTCTCT
CACACACACACGTGTATTAAGCAGACGTTGA

>Chr10_ 3008426_+
GTTGCAATATTTTTATCTATTGCAGTTGGATGTTAGGAGGCTCTCTAATGAAAATTTATTGGGCGAACGG
TTTAGATTTCCCTGATGAAAGATGGATCTGC

>Chr14_ 9636040_+
AATTCTACTCGCCGGTAAATTTATTACCCGTCAGGAACTTTTTTTTTGTTAATTTCTTTCTTCTTTTTTG
TTCTTTAATTTCGTTCTTCCTATGACCTCAT

>Chr11_10903130_-
TGTTATGTCATAAGTAGATGGGATTTAGAATTAATTCCTGTTTATTTTGTATACTGCAGGTGACTTGGTG
GCAATTGCTAAATTAATAGTGTCCCCGAGGA

>Chr02_ 3868538_+
ATAGCACAAATTGCATTTGAAATACAAAATCAAGCTGAGAAGATGGTTGGAATAAGCCTTGATGTTATGT
ATTCCAGGGGAAATAAAATTCTCAATATTGT

>Chr03_ 4028522_-
ACTTAACAGAGATCTGGGTAAGGTAACCTCATCAGGAAAATACAATACTGATACAACAAAAAAACAACAA
AGGTTTGACATGATTTTATCCTCAGCCATGC

>Chr17_ 1185376_-
TAATAGATTGCTTTGAATTATTTATAAATGAATAAATTTGAATATTTCTTAAGATGTTTGATTTTTAAAC
ATATAAAATAAATTTGATATATATATATATA

>Chr05_18248552_+
CTCTATTTCCTGTTGACTTTGCTTTTAAAAAAACTTATGGTGCCTTGAGAATGCCCAATGATGTTGATTT
TTCTTTTAATGTCTGCTAATAGCTGGTATTA

>Chr15_ 9254597_+
TAATTCTTTTATAGGACGACTTTCAATTCACTTGTGTGTTTCTTCTGCTTAATTTTTTTTTTCTTTCAGA
AATTTCATCTTTCATTATTGTTTTTTTTATT

>Chr12_11027519_+
ATGGAAAGGTGTGCTGTATTCTGGAATGTATCATCATCATGGTTTTCCTGAAACTCCAGCCACCCGCCAC
TGAAACATTTGCTTTCCTTCTGAGCCATATG

>Chr15_ 3338198_-
CTGTAAGATATTATGATGCATTTTCAATCCTCCGAATTGAAATCGTCTTCATGTTAGCAGATTAATAATT
TTAATGATTCAGAAGGTTTAACATGCCTCTG

>Chr02_13945684_+
CTGGGGGCTTCTAGATATAATAGAAGTATTTCAGTTGAGTTTTGTTTTTTATTATGTTTGCTGGATTCTG
ATCTGATGCTTCACTGTTGACAGTAGTTTTA

>Chr05_25677087_+
TTGTCAAATTTCCAATTAAATTGTAATATACTCGAATTTGTTTCCCCCCCATATAGGTTATTTTTCAGAC
TGTCAATGATTTGGATAAGATGTTACGTGAT

>Chr15_12205558_-
ACTGCCCATCTGAATGTGATTTGTTATTTGTATTTGATGCTGACTAGGTTACTTAAGAGGAAATATTAAG
CCGATTACAAAGATTCAGAGAAGACCAGTTA

>Chr09_ 9975100_-
AAGACGTTTCCTTATCTTTTGTGTTGAATGAATCTTTTGCAGAGTTCTTGAGATGTTGGATATGTATCTT
GAAACCATGTTCTCCCATGTGACATGCATTT

>Chr11_14598912_+
CTTTTTGCACAATGTAGATTAATCTGCAAATTATTGGCTTATCCTTCTTTACATGCCTCATGAAGTTGGT
TCAGCTAATCAATAATTGACACAAGCCTTTC

>Chr04_21464848_+
GATTGATACAAATTAGCGTTGAACAATTGAAAGAATCGATGCCCTTTTGTAGAAGTCATCACTAAATCTT
GTAGTATCAATAGAAATTTGTGTGTTAATGG

>Chr08_ 7863954_-
TGTAAGAAACGAGTCTCAAAGCGAGAATCGGATTTTTTTCCTTTCTTTTTACATCCTTGTATTTCAATGA
GCGGATTATGCAGGGCAATTTGTACAAAATC

>Chr11_14701053_-
TGAAGATTATGTCATGTGTGTTGATGTTAATTCATAGTTTAAGTGAAGTGAAATGGCATGGACTCAAATC
CCAATGACTCAGAATTGCGTTTTAAATCGTC

>Chr16_  958325_-
TTGTTGCTTTCGATCATTAGAAATATATTGTTAATTATAATTTTCAAGGCATTTGGTTTGCTTTCAAAAA
CCATGGGCCAAGTATGATTCAAGGAAATAAG

>Chr06_13937595_-
CATTGTTGTGTTTAGTTGAAAATAAAATTTAGTGGTATTATGTTCGGTTCATGTTTAAAACTTCATTTGG
ATTTTAAGAAAAGTACTATTTTATCCTTACA

>Chr07_12081672_-
TATTTGTTTCCCAAAACCAAATTAAAGAAAGGAGTCATCATATATTTTTCAGTCTGTTAAGTTCATTTTT
GATGAAGCAAGCAGTAATAATCTAATATCTC

>Chr01_48901414_+
GAACAAAATTTCCACGTATTTTATTTGTTCAACTTGAGATTTTTCTTGTGAAGATTGCGCTAAATCTTAC
TGATAACTGTGATAGTTTTTTTTTTGAAAAA

>Chr02_ 6507639_+
ACCTATGTAAATAAAGGATGTGAAGACTGAAGAAATCTTTTGTTCTGTGGAGATTAAGGTGTACAGTGAT
CGTCGTGGCCATGGAGTGTGATGCCAGAATA

>Chr06_21120186_-
ACACTGTTCATTTTTACAGTTTTTATTTTATTTTATTTTATGTTTTGGTCATCAAACTTTATTTTTTTTT
TTATAATTTCATCCTCATAAGTTATATTAGC

>Chr01_  158739_+
TTGTTGCTAAATGCAAGATATAAAAATGCAGGCTGCTGAACAAGACTATGAAAAGGAGAAGCTCAATGAA
AGAATTGCAAAACTGTCAGGTGGTGTTGCAG

>Chr18_ 2110718_-
GAATTCCATTTCTTAATGTCTATATTTTCTGAAATATACTGATGTTATGCAATGAAAGGAGTGAATTGTA
GAAAAAAATTTCCCTCTCCTTTCTTTCTTGT

>Chr03_21370476_+
CCAAACATGTTCATCGAATATGTGTCTTAATTCATGGACTGTTTTCTATTACTATGAATGTCTCCTGTCT
CTTCGAACATTCCTTTATTTTTGGAAGAAAT

>Chr06_ 7377704_+
TTCATCTGTTGGTTGGTTGGTTGGATAAAAAGCACCCCTAAATTTGTTGCCTTTACTGTGAATTGCATTG
CTTCTTTTCAATTATTCTAATAACAAGAGAT

>Chr07_11032250_-
ACCGATGGAAGAAGAATATATATAAAAGCACCGTTAGACTTGATGACTTTTTTTATACAGAGCACTAGTG
ATTCATAGACACAGCATGATTGTTTGCTTTA

>Chr01_33336825_-
TGTTTCTAATGTAAGCTCATTGTTGTAGCAGCTAGTTTTCGTACATAGCTAACTATTGCTGTTCACTCCT
TTTCCGATCCACGTTATTTCATGTTCTTTTT

>Chr07_10442805_-
TGATCCAAGTTTCTGCTTCTGGTTTGACCATGTTATAAATTGTTTACGGCAGGACAAGATCTTTATAAAT
GTATGTGACGGTCTGATTAAATTTTTTTAAT

>Chr03_ 7683407_-
CAGAAAACTCTGTTTAAATTATTTTTTTTGGTTCGAAGTCTTTGTTATATACGAGGCTCATTGTGGAACA
TTACAAGAAAAATCATAAGCATCTTACTCGT

>Chr08_  262695_+
TGTATTTTAAAAGTAATTTTAAATAAATTTATTACTTTTTTATTTGTTTCAAATTAATATATTTTTATGC
TTTTAGATTGTTTTGATGTGTTGATATTAAA

>Chr10_ 1916492_+
CATGTTTGGTGAACTCTTGGAAAATGGTCAATGAAAAGTGATTCACATTTAATGAAAAAATAACCCTTTC
CAAGAGGAAAATGTTTTCCCCGTAGCTTGGA

>Chr03_19918317_-
AGAAACCGAGCATGATATATAAATTTAAATGTATGGTGCCTCTTGTTTGTAGTCCCCGCTTGTAATTTGG
CTTCTAGTGCTCTTCTGCACATGCAGATATA

>Chr08_ 3099321_-
TTTGCGAAGAAGTTACTTAATAGATCAGGTTTTCAGCCCCCTTTTTTTCCAGCCTTGTCATTCTTTGTTT
CATTCCTTTTCTGTTGTCGTTTTTACATTTC

>Chr04_  775643_+
CTTCCATTATTTATCCATTTTTAATGGATGGTAATTTCTTCTTCTGCCTTAATTAATCAATATTTATCAA
CATATTTTGAGTAATTTATTTAATAGGAAAA

>Chr09_ 6822040_-
ACTAAGCTGTATGGCATCTTTGTTTTGTTAATGTGGTGGTTTTCCATTTCATTTCTTCCCTCCATAGTGG
ATGATCGGAGGGATTGTAGCATCTTATGTTA

>Chr03_ 5058948_+
TATGGATAGCTTTAATGACATGAATTTGGGATCTTTTGGCCTTCTTTTCACACACCTTATCTCTTTACAT
GCTTGTCCCTCGCACCTTTGTTTCTCTTTTC

>Chr06_ 2896443_+
GTAAAAAATGGTTGAGATGCGAAAAATGAAAAAAAAAAAAAAAAAAAACCAACTACTGTTGTTTAATGAT
CAGTTCTTTGCCCGGTTAAGGCAGCGATTTG

>Chr09_12526039_+
AGAAATGAGAGCAGAGATTTGATTTTTGTCTCTGCCTATGCTATATTCTGAGAATTCCCCCCTGTAAATA
TACCCGCTAGGCGACTAGGTTGTACAATTAT

>Chr02_ 6332715_+
GCACAAATTCCACATGAATAAGAAGAAATTTAGTATGGAGTTTAATTTCCATCCGAAGCGTGTTATCCTT
TTGTTTTTAGACATTTTTGCACACAAAATTT

>Chr10_10369541_-
GTCAAAATGATCCCAAATAAAAGAAAATGATGAAAGATGGGATTAATGGTAGTTTGACTAAAAAATGGCT
AGCTAAAACTGAGTCCCACTGTGTAAGGTGT

>Chr01_28843021_+
TTCTTTATACTTCGGTGAAAAGTAAAAATAAAAACTATTAGTATTCTTCCATGAATATTTTTGTTTCATA
AGCAATTAAGCACTATCATGAAGATAAGGTG

>Chr02_ 5375634_-
AAAGCCACTGCTCCTGGTGTCTTAAAAATGGTTAAATAGAATAGATTTTGATTAACATGCTTGTTTGTTC
CCTGATTTGCTTGTGTTTGTATCTGCTGTCT

>Chr12_11694927_+
ATTCAGGGTCCAGTTGGAGACCAAATACAAGCAAATCTTTTTTGATTCGTAAGATTGATATGAACAAGTG
TAATGTATAACTTAGTCCATATAGTTTAGCA

>Chr18_12909387_+
CTTTAGTCTTTGGAATAAAGGGGCTTGCTTGGCCGTGAAGGTCTTTCTTTACATGGCTCTCAAATCTGTT
TGGCGTTGAACTGAAGCTGCTTTTATTTCTC

>Chr16_ 1395048_-
TGTACAGTTAATTTTGAACCTGTGTATGTAAATGTAAACAGTTCGTTTGCAGAGGGGTTGCTTGGTAGAT
GAGCAAACAGGGTGGAAATCTTTGCTTACAA

>Chr01_11647108_+
GCTGCTTTCACTTGGTTCTTAAATAAAAAGGATGGAAAAGACTTGAGCTTAAACATTTATAGCTATTTAA
TTACCTGTGCTACGCTACTTGTGGGATTCCA

>Chr04_ 7762445_-
ACAGCGCTGTCAAAATAATTGTTCAACAAGAACAACTTACTTTAATCCCTAGATTTCTGTTGTTTCTACT
CTTTGACAATCCAAACTTCCTTGACAATCCT

>Chr19_11886963_+
TCTAATAGCTTTTGACACTATGCATTATTCTATAAAGTCAATTTAATTTCATCTCTCGGGAGAAAAAAAA
AGAGTTGCTCATTCCTTTCCCCATGATTCGA

>Chr04_20034101_-
AGTTGTTCATTTGCTTTTACAATATTGAAAATGCTCCTGTTGTGTTCTTCAAGTTTCGTTGCATAAAGTG
CTCTCTTCTTAGTTGTAATATCTGTGCCTGT

>Chr08_14624976_-
TTCCACATAAAGTACACTCAAAATAAGGGAAGTTGCTCTCTTAGCATCTCATACAAAGCGCCCTAGTAGC
AATGATCCCCACCTTCTAGCAGATTTATGCT

>Chr04_  264011_+
TAATTGACACTCTAATTATATATTTTTCTTTTAAGGTTTGATTTAGATGTATTTTTCTGTGTATCAAGTC
TCTATATTCTTCCTTGTGTAAGTAAACAAAG

>Chr19_ 2227516_+
CGAATCCACCATGTTTGTTTGTTATTGGATCAACCTTTCTTTTTATTATTAAATTGGCAATATTTAAGGT
GGGGTATATTTGAGATAGTAGTAGGGGTAAT

>Chr06_ 7243539_+
TATGTTTTACCCCCTTGATTTCGGTTTATAAATTGCTATTGCTTGCTGTCACAGAATCAATGTTGTTACT
TTGAAACTGTGTTATCTTGTCTGAAATTTAT

>Chr13_13027148_+
GCAGAGGATTTGAATCGTATTTATGAAAATAGACGGTCAATTTAGTGATCTATCTGTGTTGAGTTTATTT
TGAATATGATTTTTTTTATCTAAAACGATAT

>Chr06_24982376_+
TTCAAAAGAAAAAATCTCTAAAATTTAGACGACTGATGCTTTTTATAACAAATCCATTTTATTAGTCCCC
TCATTGAAGCACGAGTCAATCTGATCGCAAG

>Chr05_19686173_-
GATAACGGCTTTAGCAATGATAAAATGCCTCAATTTGCTTCGGTGGACTTAACCTGTGATAGTATGATTG
GCCCTCCTTGTGAAGCATATAATTTCTCTGA

>Chr16_  757024_+
AGATGCATCATTTATCATCACTAGATAATACATTAATTTTGATATTGAGTAGACTTGTTTTGATTCATTT
CAAATTTATATCAGGCAAATTGGATGGACTT

>Chr03_14887802_+
TGTTGGTTTAAGATGGTAGTCTATAAAACATGTCTATAAACATTACCACCAGTTCCACCCTATTCGATTT
AAATTACTTTGTTGATCATTTTTGACGTAGG

>Chr15_ 3960831_-
TCTTGTACAAATTCATTAACGTTGTTTGGAATATTTTATCTGCTTAAAGTACTTCGTTTTCAACTCTTTG
CCTTGACCATGCTTTTCCGTTGCAGGGAACT

>Chr01_  111751_+
GGTTTTTGTAGATTTTTTGCCTTCATGAAAATCTTTATTTTTCTGCTGTTTCACTTGTGTAATTATTCCG
AAAACTATTTTGAATGGCTCAATAGCAGCGT

>Chr03_17312213_-
TTTTAGGAATGATAAGTTGAGCTGAACCTGGTAGGTTCATTTTTTTAGGTACATACATATATACACATTG
GTCTTCAGATGAATATCCTTTTGTCCGCTTG

>Chr14_ 6638472_-
TATAGTATATTATTTACTGAGTTATTAAAAGACTGCAGCTCATTTTTTGAAACCAGTTTTTATTTGCTGT
TGATGTCCACCATGCATGTCGGGTCAGGAGG

>Chr06_25019344_+
TGTTATCTATTGGCATTTTTTCAGTTTTATTTATTTTAAAATTTTGAATCAGTGCAACTGTGGTAGTTCT
GCCCCCCCTAAAAAGAAGAAGAGAGAAATTG

>Chr06_ 5589879_+
TTTCTAGTGATTTGGTGCTCAAATAAAGATGCTGGGGGATTCTTATCTCTATATATGTTGTTTTTATTAT
GGCTGAATTTAGGGATTATGCTTTTAGGTTT

>Chr14_ 8659444_-
ATTATGCCAGTGAAAATGAAGCTCAAAAGGGTAACACGAGACAAAAGATGAGAAAGAATTTGAGGAAAAG
AAGGGTCATAAGAGAAAGGTGGATGGACAAT

>Chr17_14281665_-
CAGTGTGTGTTTTTAATCTGCTACTGTGTATGAAATCATTGACTTAAAGCATCAGTTTGTATATAATTGA
TTGAAAGGCAATAGAATTGGAATTTAACAGC

>Chr01_12927108_+
TGTCATTTTTCACGGTTCTAATAAAATAAAACAAATTAGGTTATTTATGTATTTTGTTGCTTTGAAAATA
AAATTTAAGTAGACGATTTTGTCGATTCAAA

>Chr04_ 3323241_+
TTCATGATTGTCATTAATAATAATAATAATAATAATCACGAGCTTTACTCAATTAGCTTTAATCATGCTA
GGCTTGCTTTGGCTTCTAGTTTTACAGAATT

>Chr13_ 4171457_-
GAAAAAAGACGATGAGGTTTCAGGGGATAACCAGGAGGATAAGAAAGTGGAGAAAGAAGAGAAAGGGAAA
GATAAAGAAGAGAAGAAGAAGAAAAAGAAAG

>Chr06_13716587_+
GGGCCTGGCTGAATTGACTTATTCCATTGAGGCAACAAACTTTTTTTACCATTACATGTGCTTTTTTCCT
TGTTTTCTTGAGTACAGTCCGCCTTATTACT

>Chr03_14487978_+
TTTTCTGTATCAAGGGTAAAATCAAGCTTAACCAGAAGTGTCAATTCCTGAATCCAAATGTATCAGGCTT
CTCTTCTAAATCTTTTCTGCCATTTGCCATC

>Chr06_26133574_+
TGACTGGATTTGATGAAGTTAGGTGATCAACAAAGATAGTTTATTTGATGATAATAATTAGGGCCGTGAG
ATTCACCGGGGATTTGCTCCGGAAATGGTTT

>Chr03_20357923_-
GGACATATTGTCTTTTTATTGAAGGATAACATTGTTAATGCTGTTTTCTCACAACTGTATCACCAATTTT
GATTAGATCCATATATATCACAATTATGTTT

>Chr01_24514700_-
TGTCACTATTGATTCTTGCAACTTCGATCCTTGGTGGCTGCTTATAATCATTTTCTGGTGTTGTCATCTT
ACAAGCTTCAACGAAGAAAATATAGAAACAT

>Chr15_11100880_-
ACATTGAAATGAAACAGAACAGAAGCCAAATGCTATGCTATCTTATGTCTATAGATATCTCCAAGCAATA
TTATCTCTCTCTCTCTCTCTCTCTCTCTCTT

>Chr17_10953795_+
TTGCATCTTCCCTTTGTTGAATAGGAGAAAAATACATGGCTCTATTTTCCAACTGCCACCTGCTAGCTAG
CTACCTCGCTTAAGGGTTGCTCACATACAGT

>Chr01_48886521_+
AATATGAGATATTGTTTATCACAGAATATAGATTTTCTTTTTGAGTTCTTACATCATTTTGCAAGCTCAC
AAGAACATTCTTTTAAGTCATAAATCCAGAC

>Chr09_ 4132493_+
TTGGAACAACTTGATTTAGAAATAAGACCATATGACTATTATTATCGACAACCCTTGGATTTTCCAATAA
TATTTTCACATAAAAAATAATATCAAGTCAA

>Chr17_ 2633744_+
GTAAGATCATCATCCGCTTATCAAAACTGATTGGTCTGGATCATGAGTTTAAGTTCTTCGACTTCTCAGA
ATATTATTGCTCTATAGTTGCTATTTTTTCC

>Chr12_ 6619225_+
GAAGTCATTACAATTGAATTCAATAAAGGAATAAATACGACTCTCTTACTAATTTTACATATTGCCCCTG
TCTTGTACATCAGGATTTCATGATGATATCT

>Chr06_13791873_+
TGTTTTATTTGTCGGAAGAGAATTGGTAAACTGTTGATTATTTGACGCCTGAAAGAAGGTTTGTCGGTAG
CGATTTGTTACTGTTGTTTTGGATGGAATAG

>Chr08_ 2336961_-
AAGAAAAGATGAAAAATAATTTTTTTAATAAATGCATTTGATGATGGTCTAGACCTCCAATACCCACGTT
TAGATATATCTTCCCATGTCGCTATTTTAAC

>Chr06_24619222_+
CCTTTGTACTATATATTGATGAATATAATCTGTTTTCAGAATGAAAAATTATATAAGATTGTTCTTGTTT
TGCTTTTGGACGCTGTTGGAAACACTAATAT

>Chr02_ 7591129_-
GACAGGCATTGTTGTATTCATTATAGTCTAGGAAATTGATTAATTTCCTCAACCGCGTGTGGATGCTTGA
GTGCCAACTTCTCTGTGTTTCTACTTTCCAG

>Chr10_ 8792975_-
ATTCAACTCCGACAAGAGCTGTCATAAACTAATCTCAAAATTCTCTCCCCTCCCTGTTGTGTCCGTGTTT
TTTAGCGCCACCCCTCCCCCATCCACCCCTT

>Chr03_18421089_+
CAGGATCCACACTTGCTTATTTCCATGATTGTCTTATGTTAGGAAAAAAGGACGAGGAATAGAGAAGGGT
TCTTTTAGAGGGGGGGGGTCAAGAAGAAGGA

>Chr02_ 4435447_+
AAATAGTTACTTCCTAGACATGATTCAGTTCTCCCCTTGTATGTGTGGTGAACTCTCGCGCTCTTCTTTC
TTTCGTTGTTTTTTTTTTTTTTGAACATGGA

>Chr08_16396728_+
TTTTTTTTTTTCTCTAGGTTTGTTTGAAATAAAAACCTTGGATTTGTGCCATCTACTTATATATATGGAG
TACTTGTTTAACAGTTTTTTTTTATGTCTCA

>Chr14_ 2038555_+
CTTTCCTATGGAATCTTCACTATAAAAAAGTGATCATTTTCTTATTTCTTAGATTGCTGTTCACTTCAAC
TTTGTGTTTCTTTATGTTGCAAGTTGTATGA

>Chr01_18610319_-
TGAAAACACAAATTCTAATTTATGGTATTGGTCAGGTTGGATTTTGCAGTAATTGGTTGTAGGTAAACAG
GTCCTTGAAGGAGTTAACACACACATGTATT

>Chr03_15333947_-
ACCTTCCTGTATGCCCACATTATATTTACGCTTTAATTGTGTTTTTTTCCAGTCGTCTTAGAACTAACAC
TGCTTGTCATTCTCATTTCATCTATCAATGG

>Chr14_12162836_-
TCTATTGTACTCAAATTTTATTTTTTTTACTAGTTATTTTGGGTTCATTTATGGTCATGTTCCCCCCTTG
ATGTTTTTTCTGTAAAATAGAGGTAAAGGGT

>Chr19_ 4798601_-
CATGGACAGACCAAAATTTAGTTTCAAGTTGGATATCATGAATTCCTAGCATAAACAACAGTCGTGCAGG
GTTACGCTTCTGTCTGAACAAGTTGTCTGAA

>Chr08_  679495_-
GTCTTTGTACTTGAATAATAGCGTGGACATGCATTGGCACCATTCTGGACAAATGTGCGTTGGTAAAGAA
CATTTCTGAACTCACTCATGAAACATCATAT

>Chr04_ 9127549_-
CATTTTATGTATTGCGCCGAAGTAAAATTCAAGACCTAGCAGTTCTCTTTATTCCTCTTGTTTTTCTTCA
CTGTAGCATGCAAGAGCATGTCAGCAACTGT

>Chr05_ 9296641_-
GTTAATGTAGAAGCTTTTGAATTATTGCAAGTATGATAAATGTTTTTATTAATATATCCCTTATTTATCT
TAACTAATGAATTATTTTTAACTGAAATCAT

>Chr17_10787118_+
ATTGCCCATGTGCTGAACAATCTACCGAAGAGAGTATTTATTTCTTGTCTAGAAATATCGATGACAATCT
CTCTGAACATGTCTTGGCTATTGTCTCATGT

>Chr03_13932581_-
AACAGAATGAGGTGAAAGGTTCGAACTGGGAAAATACAACTTCCATTCCTAAGATAAACTTTTTACATTT
AAATAGAACAGTAAATTTAAATTCCTTTTTT

>Chr02_  346907_-
TTCTTTTCATATATTCCATCTTAGAACGCTGACCTTTCACAGTCCGCACCAAATGTATCTGGAAGTTGCA
GTCCAAACTAACAAGAAGACTGCTGTGTGTT

>Chr10_11834244_+
GGAAATTCAGAATTCTAGCCTAAATGCCATTCAGATCATGATTTGTGTTCAGAAACAACCATTTCATGAC
CATATCAGTTTTTTTTTTCCTGGGAGTATGA

>Chr11_ 3630774_-
GTACCTCCTTGTTATCTTTTAATAAAATAAAGATGGAATATTTCCTCATTAATTCTTTGTTTATATGGAT
GAGCAAAATTGAGACTGTTTTATGATCTGCT

>Chr14_10621804_+
GCCTATTTTTTATTCGAGGGAACAATGCAGGAATACATCATTATCAAGCCATACTTATTGCTTCTAATTT
ATCAATTTGCCTATGAATTAAATTCTAGCTT

>Chr02_ 5576243_+
TATATATTTATCTTCTTTCAATAGGTTTGCACTAACTATGGACTTCCACAATAGAGCTGAACCATTATCC
AGTAATACAGGTTCATTATCCTATTTGCACT

>Chr09_10330857_+
GACAACTGCTTTTAATTGTGATGGAAGGAGTATTTATTGTCCATTAGGCAATTATGTTCTACAGAGCACA
TTCAACCGTAAGAATCATGGACATGGCAACC

>Chr17_ 9676137_-
TGCTAGTCTTTCTAGAACATGCATCCTTGATGATATGTTCTAGTTTGGTTCCTTGATTTGTGCAGTGGCT
CTTGATTGCACGTTGTGATTGGATGTAAGAA

>Chr10_18621818_-
GTGTAAACGAACCTGGCTTCAAGCTATATTCCCCGAAGCCATATTTACTGAAGCACATGCATAGATTAGG
CAATTGTTAAACTTCCGTTATTTGACTCTGC

>Chr05_ 8755751_-
TATCTAAGAGTAAACCTTGCTTCTTATAGTTAAAAAATAATTTCTCCGCCACCTTGGAAGTCTTTAATTT
GTTGCCCAGGGCCAGGGTTCTTTTGTTCTAA

>Chr14_ 1015822_-
TTATTTTTTGGTTGCTTTTCTTTGCCTTTTTCTAATGCCTTTTGTTCATGAAATGGAACGTTGCAATGGA
CGTAGATAGTAAGATCAGAGAGCAATCTAAC

>Chr09_ 6797038_+
ATAATGGAAAATTGAAGATTGAAAATGAAAGACGTGTTATTCTTCTTCTCTATGAGTGATCCCTGTGGCA
ATTCATTGCATTTTTGCTGTTTTTATTTATA

>Chr02_ 7521847_-
AGACATCTAATGGGCCCTGAGCTGTGCAGGAGGTTGAAACTCTTCCCTTTACAGATCTCTACCGTTCTTG
GCCTTTACTGAATTGGATCCTGATCGCTTGT

>Chr15_11411144_-
AACATGTAATTTTGAACCGAAAATAATGAAAATTCAGAGGGAATTTTATTATGATTAAGGGCAAAATGTT
CTCAAAGAATATTATTAATCTTGAATTAAAC

>Chr16_ 1980119_-
AGAGCTCTGTCTCAAACACAATTATGTGCTAAAGATGGAACTTGTTGTCTAAGCGTCCACTGTACTTTAG
TGATTTCCTCTTGTTAAAGCCTGTGTGTTCC

>Chr14_ 9600754_+
TTCATTTTTTATTCCCCACATCAATCCAGTTCATGCGTGTGTTTGACTGTAACATCTAGACGCTTGTCTT
GTCTTTGATTAGTTTAAACTCTTCCTTCAAT

>Chr05_ 6315750_-
ATACTGGCTTTCAATTTTCAATCCCTTTCCTCAATTCCGAAAGGGAAGGTTTAAACTGGCTTTCAATCTC
TCTGTATCTGTATTGGGCAGTATAGAATTTA

>Chr03_ 9371140_+
CACATTCTTTTATATCTGTGAATGATATGTCTAATTTGGTTTTTTGGTTCATGTTATGGTTTGGTTTTAG
TTCTTGTTGCATTTACCAATTCTCAGCCCTG

>Chr02_ 4097156_+
TAAAAATGATGTCTAATCGAAGATATTAGACATGATTGAGATTGCTCTTTAGTGATTGCTTGTTTACCCT
TCAATTTTGAACTTAAGTAAGGTATACTGCA

>Chr08_12824254_-
TAAAGAATTTGATATGTGTGAAATCTAATAAAATATTTAATGAAAAAATTAAATGAATCCAATAAAAACT
AGAAAATGAAAATAAAAGAATATAAATAAAG

>Chr06_ 1126097_+
CCTTTCTTGTATTTTTCGCATCTATATATGAATGTTAAATTAATATTTGCACTCTGTTTAATCTTAATTA
CCAGCAAGATGGTTCCCTCCTGTGCAGATCT

>Chr02_ 2077035_+
TGAGAATATCAGCTAAAATAGACACATTTAGTTATAACATTTTTTGCATCGAATATTTTCATTAGAGCGA
GAGTATTGAATTTGTGAAGTTGTAGATCATA

>Chr14_18527619_+
CCCATGGAAGATTTATAACCCACAAAAACCCTAGGGACTGAAATGACTTCACAGAGAAGCTGCATTTGTC
ATCCACGCACCAAAACTCGTGGTAGGCAAGG

>Chr12_ 3276575_-
TGGCTGTTTCTGTTAATGCTTGTCAATAATAGCTTGGTCTTCTTGTTTTTACCTTCTTTTTTTTTCAATT
GAACGTTTGTGATCTTGATGGTTGGCAATGA

>Chr14_ 6376740_+
AGTGCCCGCCCCCCCCAAAATAAAATACGAAAACAGAGATTTCTTCAACTAAATTATGCAACTTGGGAGT
GGACTATGCAATTTGTCATTTTTAAGTTCAG

>Chr12_12298124_-
ACAATTTTGGGCTGTCTCAATGTCTCTAGTTTGAATCAAAACTTTCTTTCAGATCCTGCTTTCTAGTTTC
AACACTGAGCACTAATCTCATAGTGAATCAT

>Chr03_ 2570622_-
TGCTTGTTTACATTATACGTTCAAGGGAATCAAACTCTTAACTTGTCCCTAAATGACATGCCACCTTAGA
GCAAGATGTTAACCATCTAGGCGAATCCTTC

>Chr08_ 9702782_+
GCAACCATACATGCACATGAAAATAGTGGAAAAAAGTTGTTTGTTGTACCATAGGCTTGTGTTTCTTATA
CTGGATTCTGTAAAAAGTTCTTCAGTGCTCT

>Chr05_20542245_+
AAGTTCTTTGAAGCATCTACAAATAAAGTCTTAATATTTGACTTTTGATGAAACTTCGGCTTTATTTTTA
AACCAGTCATATTGTCCGCATGCACACGAAA

>Chr05_13376242_-
ACATCGGGTTATATTTTATAGCATAGACCCAGGAAAATGTGGGATCACCTAAAATGACATGGAGAGATGG
TCTTGTACAGATCTTCTAGAGTTAACTTTAA

>Chr04_ 4781642_-
TTGTGACGATATATTATGTAAAAATATAGGTTTTGATTGTGTTTCCTTGCATCGAGAAAAGCATAAGGAT
ATATAGACACGATATTGTCTTATTTCTCAGG

>Chr08_18792117_+
TGAAGAAATAGAAGATGTGATGGTATATAGCACTATTGGATTTTGTCACTAATCTTACAGATTCATATGG
TTAAAAGATGATGAAGCGCAGAATGCATTAG

>Chr09_ 3157139_-
TGTATAGTGCTTTGAAATACATACTAATTTGATGCACGGTTAATTTTGCTATTTCTTTTTTAGTTTTTTG
ATACGAGGATTTAGAGTTTTTTTTCCTTTTC

>Chr04_  586756_-
CCATTATTTGTGATAGTGGAAGTTTTTAGGTGGACTCCGGTCCCGTGGTTTTTCCCGCATCGGGTTTTCC
ACGTAAAAATCTTGGTGTTGATTTGTGTGAT

>Chr10_19695524_+
AGCTGTTTGAATATTTGTTTTAGATAATGAGAATAATGAAGGCATTTACTATCTGTTTTCTGTTCAAAGC
TGGATTAAATTTCTGTTCATGTTAGAGCCCG

>Chr01_ 1578818_-
CTCTAGATATTCCATTGAAAGTTAAATGAATTTCATTTTCATTTTTGTTTATTTTGTCTGTTGCACACCG
CATGCATAGTTGTGTGAACAAGGGAATTTGT

>scaffold_29_  295370_+
TAATTTCATTGACGTTGCGGATGTAATAAAGCTCAATCGTTGTTGTATTCATCTGCAAAACTTGATTAAT
CGGGCAATGCTAGCAAAATGCCAACCTTTTT

>Chr10_ 9246981_-
GCGTAAAAGGGTGTTGCACTACAAAAAAATAAAAATAAAAAATAAAAATCAGTTCCATTTGGCCGAGAAA
TTTCCAAAGGAAAACAATCACGGCCGAGTTC

>Chr17_ 2531181_+
AGTGCTCTTGATTGTAATAGCTCAATGTATGATTCTCAGCTATTGCATGTATATCTGTGTGCCAGGATAT
TACTAGCTGTAAGTATATGGATTGTTTCTCG

>Chr08_ 1693575_+
ATCTTCTTGATACAGTTATTGACTTTTAAATTAATACATGTTTTACGTCCGAGCTATCCTTTCAAAGGAT
ACTTTGCCATAGTTAAAATGGAGATTTGCTG

>Chr01_50220853_-
AGTCTGTATTGAATATGGATGAGACTTTTCTAATCTCTTTCCCACCCTCGAATTCTTCTCCGTTTTCATT
GTCAAGCATTTCATGCAACCTACCTTGTTGG

>Chr06_26277173_-
GCATGGTTTCTTTTCAGTCATTATAGATCATAGCCTTATCTTCTTCTTCCTCCTCCTTTCTCATTAAATT
CGCAGCAGCTATTGAATATAAATATTTTGAA

>Chr01_23998468_-
GGTGTTTTAGAATTTGATATATTATATTACAATTGTAGATGCGTTGTTGTAGGTGGTGTTTTATGCTAAG
ATTTTTTGCTTGCATGACGATTTATAAAAGA

>Chr01_34196540_+
ATAGTCTAATACTACTATTTATCATGGTCAACAAGAATGAAGTTTTGCTTATACAATCACTACTATTCTG
CCTTCTTCAGTAGCCATTGACTAATGCAATT

>Chr16_10300679_-
TAAATTGGGAAACCCTGTTGTATTATTGGTCTCTTTGGAGTTTTGACACCATATATGCTCTGTCGTGACA
ACCAGCGAGGTATAGCAATTGGTTTTTGAAG

>Chr01_ 3896400_-
GTAACACGTTAACTCCATTTAGATCAATTTGTTTCAACACCTTTGTATGTGATTGATTTCTTAACTCTTA
CTGACAAAACCAGCAAGTTTCATTTGTAGCT

>Chr01_ 9524287_-
CAATGTTGAAATTCTCATGGCGAGCAGTGCCATGTTAAAATTTCTTTTGGAACATTTGAGTGAAAGTTGA
CTCCTCTCGTGGTGAATGTCAATTTGGCAAT

>Chr14_17228370_-
TCGTCTGATTCTTTAATTTAGATTCATAGAAGAAATTGCCATTATGAATCACTTCTTGAGTCACAAAGAA
TTGGTTTTGACTGTTGAGGATATCGAATGTA

>Chr01_12267742_+
TGAAGGTCTAAAATACGTGGTTTTGGCCAAAAATAAAACACAATTCTGTTAAGATTGTTACAAATAAGGA
GGGAAAGCAAGCAATTGTGATAAAATCAAAA

>Chr02_11556325_-
AATTTAGATATTAATGTATGTCTCCAGGTGTTCTGGTTGGATGTTCTATTAATACAAGACCAATACGGAG
CAGGGCAGTTTAAACTTTAAAGTTTGCAAGT

>Chr17_12570843_-
GCACATATAAATAACCCCATTTCCCTTAATAAATCCTTCTGATGCCCAGCATGACTTGAATTTGCATTAC
ATTTTGTACCTCATCAATATCTCTATCATGT

>Chr10_10126371_-
AGGGCATCCTCTGGTTTGATGCTATACTAATTAGTTGCTACTTATTGCACAAGACTTTTATCTGTTTAGG
ATTTTATGAATTTATTATTCTAGCTCTGTAC

>Chr15_10360639_+
ATTAAACCGCTGATCAACGTTTGACACATTAATTTGTCATTTTATTCTTTAATTGGGCTGGTTCAATCAT
GCAATGTAATATGAATCAGGAGTTAAAAGCA

>Chr06_ 5836629_+
ATAATTTTGCTAGCATCGTTGATGTAATTATAATTTATATGTTATAACCTAAATGGCAAAGGTAGTGTAG
AGAAGTTGCTGCTCCTGCTAATATATTTGTT

>Chr16_13217085_+
GTGTTTTTCTGCTGTGTAACTTTTGAAGAAATTACATGATGTTGAACTCTTAAGCTTGGACCCAAAAAAC
TAGACGCCCATAATCCGGTTAACTGGGTTGT

>Chr11_14533749_-
TTGAAATAATGGATACAGCAGGTGCATGATACAATCTGCTTTGCGTTTCCACAGACAGGTTTCTGTCGAA
TTAGTAGTTTAATTGCAAAATGGGAATTACC

>Chr06_13009131_+
CAGCCAATTCGAGTCGTTAAGACTTCTTGAACGTGAAGTTTCCTTACCTGAATCCTGATCTTTAGCCAGG
TCTTGGTCCTTCATCCTCCAATTTTCCTAGC

>Chr01_12615083_-
AGGGTAACAGCATTTTTACTAGTATTTTCAATTTTTCCTGTTGTGTTTCTGATCTATTGTCATTATTTCT
TTAAAAGAAATGAATGAGTTGCTTTCAAGGT

>Chr10_17266857_-
CAATCTGTGTACAGATTCGAATGTTCAAAATCCATTTTGTACACCAGTTCAAAAGGTGAAGCAAGCAAAA
AACATAGGAATGGGAAATGAACGGTGGCGGA

>Chr06_22901967_-
ATACAAACATGTTAATATGTCTTGTAAAAATAACAGCTGACATTTGAATTGCATTATCCTGAAGCCAGTT
GAAGTGTTGTTCTACTTCCGGAACTGAGTTA

>Chr04_19233901_+
TGCTGTCATTATGCTTTTAACGATATGCAATGGAATTGATGTCTTTGTTCTGCGGCTCGCTTTATGGTTG
CCTGCATTGGGAAGAAAACAATGGCTCATTG

>Chr10_ 7542075_+
AATTTATGCTTCAGACCTCGATGGGAAATTGATGGGAAATCTTTTCATCCAGGCTAGTTGTTTTTAAAAT
TTTATTAAGTAGTTCATTTTATTACAGAGGA

>Chr10_10413020_+
GTATGCTCTGTGGATTTTGTTTCAGTAATTAAATAATTTTTCCTGTTTGGAGAAGTAGTAGATGAATGCT
GTGGATGATATACAAAGACCCACATAAAACT

>Chr06_23769606_-
GGTACTATGTACTTTTGTCGTTGTTTTATGGTTTGAAGTCTATTAGAATCATCCATGCTGTTTCAGAACT
TTCATTGGTTTATGGTCAATCGCACTATTAT

>Chr12_ 5441724_-
GGAAATCATTACAGTTTGATAGATGCTTGAAATGGAATGTGCTCAATTCCATAACCCTTTTATGATTATT
TCTGAATGCACCAGATCCTTCTACTTATAAA

>Chr03_ 7942486_-
CTTGTAAGTGACTGTCATTCAACTTTCCAATCAAAGTGCAAATTCTCATTTGTCATCTCCACATTTAATA
ATGCAAATAGGAAGATAAGAACCCTTGAATT

>Chr09_ 6995339_-
ACAGGTATTTCGTACTCTTGAATGCCAATGTTGTGCGGAGCCTTGATTCCCGCATGCTGTCTTTTCTTCC
CCTGAATGCGAAAGCTATGCCTCATGTTAAC

>Chr17_12565204_-
TAATATTTACATGTCCTTTCTCTTTTAATTATTAATTATTAATCTCGTCTTGTCTTCTGTTCCTCCATGG
CTAAGCTCTGTCATGGATGATACAATAGCAC

>Chr05_24596466_+
TTGTATATAATTGTCGGGATGCCCCAAAACATTAGGAGCATAAAAAATCCAAATGGAAAAAAAGATAGCA
AAAGCCTTCTTGTTCATCTTCTCGATACAAG

>Chr08_ 2661215_-
TGCTGACATTTACTGCATTAATAATAAGAAGTCGATGATCACCGTTGATCAATAGCCATCGATGTGTACA
AAAGGACCATTTTGGGTTGCTTCTTTCCATT

>Chr06_22835521_+
CCCTTGAGATTTTTATCTTTCTCACAATTAAAAAATCTACTTTTGATGCTTTATCGAGCTTCAGAGGTTG
CTATAGAATAATAGAAGCTTCTCTGGTACGA

>Chr03_17835151_-
CATGTTTCTGTGTTTTCTTGCCTATATTTTCAAGAATTATTGTTTCTCTGAAAGATAAAATTGAGTAGTT
TATATTCCTGTTTAAACAACATACACTATTC

>Chr01_29532189_+
ATATATGAGCATTGGTTATCTTAATTCATGCTGATGATATTTATTTTCGTACATTTTTACTTTAGAAAGT
CTTTTTCCCTCCCGTATGAATTATACGGAGT

>Chr06_20651636_-
TATGGAATTTGAAGTCGAGGTTAAATTTTAAATGAATCTGAATTTCAAGTACAATAGCAAGGTCAAGCTT
TACTTGTATTTTCATGTGGGTGAAAAATGTT

>Chr16_  137167_+
ATAAAATCACTCTCTACTCTGTTTTCTAGTAAAATCCGAGTTCATTCCCTAAACATTGCTCGTCCGTGCA
TGCTTGCATGGTTTGGTCAGGAATTAATGGT

>Chr14_ 6344447_-
GAGAAGTTGGACAATTGCTCACGGTAATTATTTTCCAATATACATCGTGTTTATTGATGAGTGTACTTGG
TTTCTCTTGGTAAGCTAAATAAGAAAATATT

>Chr02_ 9444909_-
TAAAGTTTCCAGAAGGATAAATCTAAAAGTTTGGAGCACTCTTCAACTTCAATCTGCTCTATTTTTTGTT
TACACCGACTTCGTCCATTTTTTAAACTGCC

>Chr06_ 5545898_+
GTGAGAAGCTATCCAAAATGTTTGGCTTGTTCACCAAAGAGGACAACATTCAACTTGACTCTCTTACTTT
AATTGCACTCAAATTGGAGGATTGGATATTG

>Chr01_38680170_-
TCTGTAAACAACAAACTACTTTGCATGCTATCCACTACTTGGGATTGCCCATTGTTGCTGTATTGATCTT
CACTAAGATTTGATATTTGTTCTAATTTCAT

>Chr08_12640093_-
TCTTCCGTGTCTCTCAATGAAACTTCTATGTGTAAAAAGCTTTCCAGGGTATCCTTTAAGGAAGGTCGAC
GGGATACTTTCTCCATAGCTAGCAGATCTTA

>Chr11_ 4762248_+
TTATTTATGTTATTGAACTATAAAAATCAAAGAGACAGAATTGAGTGTTTAATTTGAATATGATTAAATA
TCTCAAGGATAAATAAAATCAAGTTGTATTT

>Chr13_ 7840093_-
ATACTGGTGTACCTGTTTAATTTCAAAAGTTACGAAGCTACTTTTTATTTTTTTTTTATTTTTATTTTTT
TATTTTTTTTTGATTTACGTGGGGTGTCCGG

>Chr08_ 6577163_-
ATGTCGTGTTCTGTTTTTTTCCCATATATATTTTTTCTTCTAGCTCCGTTAGATACTCGTCTTTCCTCTT
CTTCTTTTTTTTGTGGAAAAAAACAGTGTTC

>Chr01_17557088_-
AGAAGTTTATGGAGTTCCTGGATTTTTCAATTTTATTAATTTTCTTTTTTAAATATATTGGACCGCTGAT
ACTTTTTTTTGAACGGCTAAAAAAATGACTA

>Chr10_10849151_-
GTGTTCCTAAATTGTAAAGAACGAGGAATTTAAACATAGCTAGCTTATCCATGTGGGTCTCTCTCTCTCT
CTCCAGTCCAGGGGGAATATAGTTGGGGCCT

>Chr19_ 4977365_+
CTTCTACATTCTGAATTTTGGGAGAAGCTTCCTTTTTCTCCTTTCTTTCCAGAATTTCTTTCATAACTTA
GTTTAGAATGTTTGATGCATTTTACGTGTTT

>Chr10_15713893_-
GTGTTAAACATGATATAATCTTAAGGATTTTTTATGGTTTTTTTCTTGGCAAACTGGGAGCTGTCCACTT
TGAATGTTGTTGATATTGTTTTTTGCACTGT

>Chr04_ 6609057_+
AATGTACTAGCAAGAAGATAAGATGATAAATAGATGAGACCATTCTTTTCTTTTTCTTTCTTGTTTTGCT
CTCCTGACATGGGTGGAAGGCTTGTGGAGTG

>Chr10_ 4109919_-
ACTTTATACAATGAGAAGAAATGCTATGGAGAAACCTTGTGTTCTTTGACAAACTCTTTTTTCAATCAGA
CAATGTGTTAGTCCTTAAGTTTTTATTGCAT

>Chr15_12684083_-
GCTGGTAATCTAAACAAATATAATGTAATGCTTGCTAGAAAATCTTGACAGCTTCTTCTGACATCTCCAC
AGGCAGAAAACCAAATGGAGGATGTAAAAAA

>Chr07_14971002_-
GATGAGTGTTTGATTAAACTAATAAAAATTAACTTTATCTTATGAAATTGATTTCAAATGTAGATAGATT
TTTTCACTAAAATCTTGCATGGCTTAATGTC

>Chr14_ 1498520_-
ATGTGAATGACAAGAGAGAAGAAATGAAAACGAAGAAGAAGAGCAAGGGGAATGGAAGGAAGGAGAAGAA
GAAAGGAGAAGCCAGGGCACAAGAGGAGGAG

>Chr07_ 2427678_+
GGTGTCAGGTGGAATCAAATTCGGAAATAAAGCATAACTTACGTTTGATTAATACCATTTTTATTATTAT
TCGTAGTATTTATATTTTTCTTCTTTTATCA

>Chr10_15473014_+
TTTTACTTACTCCATTGTTTTAATTAATAATGTGGAGGCGCGTTACCTTTACATTGACAAATTTGTAAGT
ATTTTAGTTATCTTTATTTGATCGTTGTTAA

>Chr05_16510314_+
AAGTTCCAGCCTTGGAAAGAAATAAGTTGCTTTTGGAGATTATTGTTTTTTAGGACTTCATATTTACGCT
GTTCCATTGCAACAAAACATCTTCAACCAGG

>Chr01_49064580_+
TTATTGTACATGCGATACTCCATCCATGAAATTTTAGCTTATAATCATGTACAGACTTGTGAATATCCAA
ACTAGCTTAGGGAACAAGAAGACCATAGACC

>Chr06_13990872_+
TGTGGAGAATTATTAATTTATGATAAATCTTCTTTCTAGGTTTGGAATCCGGATGAAGCTTCAAGGTTTT
CTCTCACCGTGCCATGAGACACTGTGAGATG

>Chr13_ 5721526_-
AATATTCTCACCATGACAAGAACATGTATATTAAAAAACTATTTCAACCCAATAGCTTAAGCTATTAAGT
GAGGTTCCAAGATATGTTTTATATTATTCTC

>Chr07_12138707_-
TCTACCATGTTTTCTTTCTAATAAAATTTGCTCTCACTCTTTTTCAACTCACTCAAATTGCAATTTTACA
CAATTTCCTCACCATTCAAACAACTTCCAAA

>Chr07_ 5715903_+
GCTCAATAAATCAGGTAACCATATATGCTACTTATAGTGGATGTTCAGTCATGACCTCCTGTAGTATCTA
TTTTATGTCTTCTCTTGTTCTTATTCAACAA

>Chr02_22418212_+
ATTGTTGACTTGTAGTTTAATCAGAAATGATGCATGTAAAAATGCTGTTTAATTTCCCCTTTTTTGTTTT
CTTGGTATTTGAGAATTGAGAGCATAGTTAT

>Chr08_ 9114217_-
CTGGTCGCTCTTTTTCTAGGTGATGAAAGAAAAATGCTTGGTTTCCTTTTACTTGAGTTGATTCTATACT
ATCTTAAAATTAGCTGTTGTACCACACAAAA

>Chr18_11453618_-
ATTAATTTGTTTAGAGGTGATAATTTCTTAAATATTACAATATTTAATTTATTCAGTGTCCCACCTAAGA
ACTAGGCTGGATTAGAGCTTCCTATGGTTTG

>Chr01_ 9376263_-
TTTTATTGTATCCATTTTTTTAATGTAAAATGTCTGCCCCTTGATAGTCGTAGTTGTGTGGTTCATGTTT
CATGTTATAGGAAGGCGCCCCTGCTCAAGGC

>scaffold_23_  528053_+
CACAATTTCGCAGTGTTAGATTATTAAAGAAAACTATTAACTGTTGCTCCTTTCTTTTTTCTCGAACCAT
TCACAATTTTCCTCTACATGCAAAATGGAAA

>Chr04_ 1140294_+
TAATTTCTTTGCAGCCTTTTGGACTAATTCAGTTGAAAGTAGTTTATCTTAGTTATTAATTTTTTGTCTT
AAATTTGCTAGACGTTTTGCTTTTCAAGTCA

>Chr17_11876183_-
TGCATGTATCAAGTTAAGGTTTGGATAACTGATGAACTATAATTCAGTTGACATGTTGTGATCCCGTTTA
TTGGTTTGATCATCCGAAAAAGCTTTGATTT

>Chr08_  362096_+
TTTTCCTGTTAGTAAAATCAGAAATAAGACTTGCATAATCCAACTCTCCTTTAAGTTATCCCGAGCATTA
AATCCTATGCGATTAATTGTGTTCTTAGCAA

>Chr13_ 6587578_-
TTGTAATTTTTATTTTTATTTATAAAACATATCAATTTAACTGATGAGGTAAACTAAACGAATACATTAT
TATTTTTATTTTACGGGCATAATGATTTTAA

>Chr02_12567178_+
AATTTGTTATTGAATTAATGAATTTAGTGTGTTGGTGTTGAAAAATGTCTGAATTTTTCCCTTTTTTTTT
TCTTTTTGCCTGTTTACCCTTCAATTTCAAT

>Chr05_25017390_+
AATTTGAATCACAAAAACTACAATAATGTTGATTAAAATTGAAAGGCATTATACAATATTGGTTCACCCC
ATATATTCTCTCATTCCCACCATTAAGATTT

>Chr08_   47194_-
TTCATGTTGGAGCTGCTTTTTCTCTCTATGATGTGATTCCTTACATGGGCAAAGATGTGTATCATTCTTC
TCAGACACGTTTACTTTCAAGTGCTTTTGCA

>Chr04_21262031_-
AACAGTGTGAAACTAACATCTTCTTCTTAAAATTTCAGCCGCATTTCTTTAACGCTAGAGTAACATGGAT
GTTTAATGATGTAATATCTGATGTTAGCTTG

>Chr13_13767291_-
GTAAACGTCTTATTTTAACCAATATATGTTTTGCATCACAATATTATATCAATTTATTTTGTTCACTCAG
AGAGTCTTGATGTGTGGAAAGGATGATATGT

>Chr03_ 9274014_+
ATTCCTTTATGCGGAAACGACATGAAGTAAAGAACCAAAGATTATTAGCCAAGGTCTTCGCCTTCGCATG
GCTGAATGCCTGATTGCTTGCCGTGGGGTGC

>Chr05_22229011_-
CATGCCCATCCAATTTTGGATTCTTATGGACTATCAAGCATGCCTGTTTGTGCGTGAATGTCTCCCCGAT
TTTATCTTTGAAAGTTATGCAATTATGATTG

>Chr04_ 5128222_+
CCTTCAGTTCTCTTTATATCGCTATTGTAATGTTATCTGGGAAATTGTTCAATTAGCATAAAGTGTGACA
GGAAAGCATGAAAAATTGCAAGAAACTGCTG

>Chr01_14414440_-
GTCTACCAACAAGCATTCAAGTATTGATTAGTTAATGATAATTTTGATGGAAAACCTTTGGAAGAAATCT
TAAATGTAGAAGAGCTAATGATTTTGTGGTG

>Chr02_ 2017901_+
TCATGTTTTGTGTCAATAAAGAGTGAACAACACTCGTGGAGCGTCCAATCATTAGTTGATCTTCTTGGTG
CTCCGGACCATTTGACAGCCAAATTATAAGG

>Chr02_ 1604808_-
GTTCTTTGTACCCTTTTGTTTTTACATTAGAGTTCATTATGGCTTGAATTATTATTATTTTTATGCAATT
TGAAAAGTTGATGGTCTGAATTTTAAGACCT

>Chr09_ 9116959_-
TTTCTCCCTCATTTTAACAGATTGAAAAACCATTTCGAGAGGGTTGCTGCACTTGATCTCACCATGGATT
CAATTTTTTCCTGCACTTGAATCACTCACTT

>Chr05_ 6691101_+
ATCGTACAGAATACACTTTTTCCTAATATAAATTTTAAGATGTGCTAGCCTATCGCCAATTGGTCCAATG
CACTTGCCAGATTTCAAGATGAGTTGAGTTA

>Chr04_12466479_-
TTTATTACTATGTCATAATTCATCGGTCAAGAAAACTATTTATTTCCATTATTTCTAAAAAGGAAAAATT
AACTATGAGATAAGAAAATAATAGAAAATGT

>Chr13_  815498_-
AAGATCAATAAACACAGGATTGCACATATAATATTGAGACCATTCATATTAGTTTCTTGTAGTATAGTTT
ATACTTGGAATCCTGCCAAGTTGCTGAACCC

>Chr17_10277640_-
CCTCAGCTTTTTTGAACATTAGTTCTTATGTGAAGATTCCTCTTCTGGTTATATAGCACTCTAAACTTGC
TACGATCTCTAACCATGTGCATGCTAACAGT

>Chr04_22368962_-
GTTCATACTTTTGGAATGCTTTTCTTTTATTTCAAGGTATTAGTTTCTCCATCCATGAACGCCAATGCGT
GGGGATCCTATGTATGCAGTTGTACACCATG

>Chr09_10154245_-
AAAGATAGAAGAAATAAAGTTGTCTGCGGAAAACAGACTTATCTGCTTGTATTTATGCGGAGTTCTTAAA
ACATAATTGAATTTTTTGTATATTTTTTTTA

>Chr14_ 8000665_-
ATATAATTTTTAAAAAATATTAATATACTCCCGAACACCTTTTCATCTTCTCTGCCTCTCCTCTTAATAG
TTTTCTTCGAAGTGTTTTGGTTTGTAATTAG

>Chr09_12606826_-
CACCTAATCGTATGATGGAGAACCAATAAAGATGGTAGACTAATTCAGCCACCAGCATGCTCCCTTGTAA
TCATATTTTCTAATAACCCTCGTAAATCCAC

>Chr01_ 8743366_-
ATCAAGCTTTGGATATGGTTGAATTTATTTAATCATAATCCAGCAGTTCTAATACATGGAAAAACTACGA
AGAAAAATATGCTTCACGCTTTGGTTCTCTA

>Chr06_10746752_+
CTGCTGTTAATTATTTATTCATTGGTCAGAAAGTGTTGCAGTTTGCGGTGAAATTAGCTGTTCATGAGCA
CTCATTATTCGTTCGTTTCTTTTTGTTTATA

>scaffold_24_   54828_+
TGTGGATGTAACAAAAAAAAGAAAAGAAAAGAAAAGAAAAAAATATAGTGAAAGTGTATGTGTGTTTGTA
TTTTTTTTTTTATGAATGTTTTTTTTATGAT

>Chr11_ 2641921_+
ATTGACATCTGTATTCTTCATTTTTTTCTGAGAGGAAAAGGTGTTCTGTGACATGGTTCATTTGCATATC
CAGTATACGAGTGGGGGGGCTGTTGTGCAAA

>Chr15_11796332_+
AACTTACTCTATCTACTTTTTTTTTTTTATTTAAAAAAAATCCTTTGTTCAGTACAAGTGAAGATGCTCC
ATTTCAGTAGACGAAACAGCATTGCAAATGT

>Chr01_ 7312831_+
CAAGTGTTCTTTGAACAATGCCATGTTAACCTGGAATTTCCTTTTGGTTTAGTGGTGAATGCAGCACATT
CTTCATCACTGAAGAATGCATGTGATTACCT

>Chr10_17070123_+
ATTAGGGCATCCCTAGCTATATTTGGAGTTCTAAGATTAAGTTCTTTCTTGATTTGTTTCTAGGAAAACC
TTCTACATTTGGAGGTTTGTGATCCTCTTTA

>Chr19_ 7403233_-
ATTTGCCCCTTGTGATGTGATTTTTTATTTCTAATAACTAAAGGGCTGTTAACAAGAATTGAGCAAACTT
TTTCATATTAACTATGACCACAAGAAATTAG

>Chr01_32748401_-
AGTGCCAACCGTAAAACCATCCTTTTCAATTGCATATCCCCATTCATGCCAGTAAAATGTTCGTCTCTTC
CTCGTTGCCACCCCATGAATATGTTCTCTGC

>Chr07_14514914_+
CAGGCGATTGTTTTGCTGATAAGCATGTGAATCCACTTCGCTTTTCACCCACATTGAAAACTGGGAAAGT
TTATGTTGTTTTATGTGTTGAGAAATTGTAA

>Chr04_18365983_+
ACAATTGTGACGCCTTCAGACTACAACAGATGACAAAGGTACCGTTTAGCATTGCGCGTGTTTTTTATTT
TTATTTTTATTTTTTGTTACTTCAAATTAAA

>Chr02_12778169_-
TGAGATGAGCATTATGCAGTCGTACTGTTCACTCATTTATGTTTTACTGTACATGTACATGACTTTGTTC
ACTTTTTTTTAGGTTTGCTATAAATTTTAGG

>Chr04_ 3869209_-
TCATTGTAATGCTCCTAAGAAAATTATGATGGACTTGCATTTCGAGGACCTGATTTTAAGTTTGTTTTCT
CCGAGGACCGTTCAATCTCTTAATCACTGGC

>Chr03_ 7191202_-
AACCGAGTTTCATTTCCTCTAATGTGTTCAATTTTGATCCATGTAACATTAAAATGCTCTTTTTCCTTTT
TTCTCGTTGTTAAAAATATAAGCGCTTGCTT

>Chr09_12374237_+
TTTAATTCCCTAACTTTTTTTTTTCTTCAATCAAAAAATGCCTGATTGCAATTGTTGCGAGGTTGATATG
GTGGTATTAGGTGCTATAAAAAAAGTTACCT

>Chr07_14954131_-
TGTCTCAGTTGTAACTTCATAGTTTATACAGTGTTGATTTTTGAGTTCTCACTCTTTTTACCGCCTGGAA
TAGTCACCTGCTTTTTGGTGAGGTTAATTTG

>Chr05_ 5172048_+
ATTCTGCAAGTTCACGGTACTTTTTTAATTCTATCTTATTATTTGCTCTTACTTGTTGGAAAACTCGGGA
TGCCAGAAGTTGCATTGATGAGTTGGAAGGT

>Chr16_ 6426112_-
TAACATGATTGGGAGAATCTGTAGAATATGTTCTTCTTGTTGTTTTCTTCATTTTGTTCCCTTAGTATGT
TTGCAACATCTTCTATATATATTTGGTGGTG

>Chr05_ 5727732_+
TATGAACAATGTGCTTTTATTTTTTTGTTCATTGAACTTTTAATTTTTGCAATTTCAACCTCGAAAATTA
TAATATTATTGTTTTTTTTGTATTTCTTTCA

>Chr02_ 7405124_+
ATCCAGTGCCACCATGTATTTTTTTAATGCAATTTTACAGTTTCCGCCCCATTCATGCTCTTATTGTTGT
TTCTATCTGCTGCCTTACAGGCGCTTTCTTC

>Chr13_ 3975026_+
AATATTCATGCCTTTTATTCTTTGAGAAATGTATAGCCAAAATTCTGTCTACAATTTCTCTGATTCTCCC
AGAGAAGGAAATCTTGATTTCCTTTTTTTGT

>Chr01_37026478_-
CTCTTCATTACATGGCTACTGGCAATTAAAAAAAAAAATCAATTTATCTCACTTCATCCCTCAAATCTAA
TCTCAAAACTTACACGCAAGACAAGCTCCTC

>Chr14_ 8792521_-
CATAGAGGAACCACACCACACGATTTAAACGAGGGAGGAATTGTGACACTAACTAGAGCTGAATTTTATT
TTAATCCTTTTTTTTTTTGTGACGAGGCGAA

>Chr01_ 8163283_+
TCTTTACATGGAATATTTCGCAAAATAATACCCTGATGATGCTTTTTTCTTCTTGGTTGGGTGAACTAGA
ATGTTACTCTACTGTCTGTAGCACTAGCATA

>Chr11_ 7762220_+
CACGTGAATTTTATCTTGTGAAATATAATTTTGCAAAACTCTTGTTTGCTATCTTAATTGGTGCTCATCT
ACATGTGCTACTATACATGGTGTCAGTTCAT

>Chr07_13459500_+
GATTATGAAATTTGTGATACTCAACCTAAGCATTGCTTGGTCCTGAAGTCAATACGAGCGTTGATTTTCC
AGCCTATTTATTTACTTTTCTCGGTTGCTGA

>Chr01_30539696_+
ATTTCAAGGGATAAAGTTATTGGGTCTCTTATAAGAGAGCCTTGAGATTTGACTGTAGTCTTCATTAGAG
ATAACAATAGATACCAGGCGTACGGCCTTGA

>Chr16_11286997_-
AGCTGCATTTCTTTTAGCCTAAACACCAGGAGGCCTCCTGGTTGAAAGTTACACTGGTGAAAGGACTCGG
AAGCATTATAATTTTAGAGTCATATCGTCAG

>Chr06_22639430_-
TGTGTGTTTAAAACAAATATGTTTATTATTTCTAGTACAGTTGAATACCTAATTAATGTTGTTTAGTAGC
TTAACCAAGTTGGAAACATGGTAACTTTAAA

>Chr01_32706733_+
GCATGTAGTGTATATGAAATGTTATATATGTCAGCTGTTTAGATTTATCTAAACTCTTTGGTACTGAACA
TTTTGAGTTTCGGAAATGTCATTCATGCATT

>Chr01_20507013_-
AAAAAATTGATAACTCAGTTGAGTTTTATGAAGATGATGGTTTTCATCTGATACCACTTTGCTGTCTCTC
TTGTTGACTCCAGCCATGGTTACTTTTCAAC

>Chr13_ 4462144_+
ATGCTGAATCAAATTATTAGCTAGTAATGCAGTGAATTCCTTTTTTGTTGAAGGATTATTTATCTACACA
AGTGGTATGGGATTCCCTTGCAATCTGGCTC

>Chr12_  393306_+
ATTCTGTACAATATTTCTATTTTCTTCTCTTCATTTCATTTCATTGTTCTACTGGATGTGAATTTTCTCT
ACCCCTATTATTATGATTTTTTTTTTGGGTG

>Chr01_  551183_-
ATGCAATTTGGATTGTCCTGTATCGTTTAGTAAATAAATTCTGCTCTTCGACATTTATGATGTTGTGAAT
TTTATGTGCTTTCTGTTACAGTTTTATTTTA

>Chr04_21762729_-
TTGCTCTGCTCTGCTCTGGCTATACCACTCAAATCAGCTTGGTTTCCTGCATTTGTCTCAAATTATTTGG
TGCAATGGCAGGCAGCATACGCCCGTCAACT

>Chr07_ 1460055_-
ATCGGTTTTTGATGATAGATTCGCAAAGGACTCAATGGATTGTACCTTGCAGCATTCTTATGGCTATGGG
ATTGATGCAATCCCAGAAACATTTTTAACTT

>Chr15_  696885_+
CAAGTCAAATGTTATATACTTTTTGCATAGTTGCATTCATTAAATCATATACTCTTCTGCCCTCGTTTTT
CCTTTTCTTTCTTTTCACAAATATAGGTTTC

>Chr05_15629438_+
GAATTATCATGTAGATGATCAGGGTCAATCAATATTTTATTTCAGCTTTTAGGAAGTTTGATTATGAAAA
ATTGTTTTTTTTTTTTTTTTAATTTTGAGTT

>Chr01_49186477_+
TGGTGAACAATTTTGAATACAGCTTAAGTGAAAGATAGTGTTCATTTCTTGAAATCATCTTGAACTGGGG
ACCTATCTTGCATACAAAATGAAACACTTTC

>Chr19_ 3807015_-
AAGAGAGCCTGTACTAGAAATGTTACTGTGGCTGCAATGATTTTTTTTCTAATTTTATTATTTAATTTTG
AATTAATTTATTAAAAATTAAATTTTAGAAT

>Chr04_ 2332402_-
GTGTAAATTTTGTGTTTTGGTGATAATGAACTACAGATAATTGGGCTTGTAATTAGCATTTTTTTTTTTT
TGCTATATTTGGTTCGTTTTGTATTAAGAAA

>Chr06_ 2028755_+
ATAGATTGTGAATGCTTTCACAATAATTTCTTATAATACTTTTTTACTGTACCGCGAGAGCATTACCGCC
ACACCCTTCAACCTATTAATTATTCCTGACA

>Chr06_ 1364916_-
TTGTATAGTCCCTTTTGATGTTTTCTTCCAAAGTGCTATTATTTGTTTCAAAAACCCCTCTCCATCAATT
CTCTAGTCATTTTTTGCCGGATGAAATGCCC

>Chr01_10648810_+
AACTGTCTCACTGCTAAATTTGAACCCTTTTATTGTCATATTCTTTTTGAAAAGCTCAAAGGGGTGCCTA
ACCTTGTCCTGTGCCTCATTATCCTCTTGAA

>Chr14_12831036_-
TATTGCAAAACCTGTATTTTCTATATAAAATGAACTTTAAATTAAAGGGCATGATTAAAAATTTTCAAAA
GTTTAGGAATAAAATGCATTTGTTTTCAAAG

>Chr09_12331702_-
AAGTTGCTTGATCAACACTGAAGTGTGAATTTGCACGTCGTTTATTTGGTATTTAGGACGTGTTCATTAT
TGTTTCCATAATGCATGACTCCACCTAAAAC

>Chr08_ 6247756_-
ATTGAATAGTCAAAAAGCGGGTCGAGAGAATTCCAATTTCGTATAATTTCAGAAATACAGAATATGAGCA
CAGTGGATTGACTTGTATGGTTCTGTGCTGC

>Chr01_ 5651739_+
TGGATATTGTGTTCTAATTTTCTGTGGAGAAAAAAACACAAATGATGAGCATACTGTATTTCGCCTACCT
TTTCTTTTATGCATTGCCTTGCCATGGAATG

>Chr11_11644471_-
TGGAAAGAAGTGAAGGTTCATCGGTTGTTGGATGAACACTTGCACAGGACATTTCTCTGCCTTCTCTGAT
TTTGTCTTCTTTCGTTTTGTTCAGCTCATGG

>Chr11_11222229_+
AAGCTGTTCCAATCCTTTATGCTCATATCTTGGAACGATTTTTCTGTTGTAGTGCCTGGTTGCTCAACGC
TTAGCATCATCTAATGCAGGACCGGCTATTG

>Chr10_11669129_-
TGCAGAACCACCATGAAAGAGGATATGAATGAAGTTTCGGAAAATCCCTTGAAAGCCATGGTGCCAAACA
ATTTTCCACTCTTCTTCTTCATTCACCGCCA

>Chr05_ 1964486_-
TAAGCTCTTAATTGTACTTCTATCTACAGAAATTGTTGATTTTTTCCGTGAAACTATTCTGATTCTGTTT
CTTCCCTTTTCTGTATAGCTAGTTGTCTATT

>Chr15_ 2396138_-
TACCCTCTTTACCGAAAGGAAGGTCAATGTTATTATCTAGACTTGAACTCAGATCTTTGCTTGCTTTAAA
ATTTCTTAAAACCACTATGAATTGGTGATGG

>Chr06_25337959_-
CTCTTCTCCATCCTTCAGTTTTAATATATTGATATCAAATTGTAATGCGCAGTAGGCAGTAGCGTATACT
CCAAAATTATGCTGATTTGACTTATCTTTAC

>Chr14_12047614_-
TTCTAGGAACAAGCATTCAGGTGATCCTTCTCATCATCATGATTTCACTTAACTTGTGCTTACTCGTTGC
TCTTTCTGATTTCTTTTAATTATTCAGATTT

>Chr09_10666044_-
ATTGTAGCAGTTTTGTTAGATATTTTCATACGGTGATTTTTGTTCCCTCTACACCACCGAGCCAAACAAT
GTTTCTTGTTCACTCGTGCCTCTGTCAAGCT

>Chr09_ 9404627_+
ACAATGTGTTGCTCTATTTATGAGGTGAATCAAAGAAGATTTTTTTTTTTGCCTTTTTCTTTAGGTGGAG
ATTGCTGTTAATGATAAAAGTGTTATTTGGC

>Chr15_14684882_-
AGAACAGCTCTCCCTTTTGAAGTTTCAATAAATCTTTCTACTTTCTTGTTATCTTAACAATGCAAAAGTG
CAGCTTGTGAATTTTAATTTTACTGGGTTAT

>Chr11_18292602_+
TTATAGTGTAGGAAGTTCAAAACCAAAAAAACAAAAAAATATATAAAATTTTGTAATGTATCTCGTCTTT
CTGGATATCTTTCCATTATTTCCCATTTGTT

>Chr05_18599261_+
GCCTTCGTTGCCTGTCTATCTACCTCAATCAAAAGGCATGTCTTTGCAGTTCTTTTCGTACTGTTCTCCC
CTCGAGTTCTCATTCAGCATCTGTGCAAGTG

>Chr14_11536297_-
AACGGTCATAATCCTTTGTGAGCTTGTTTTTTAGTGGAAGTTTTACACGTAGCTCTTGAAATCTTTTCCT
TCTATTTACCAGCAACTGCATCCTCTCTCAT

>Chr09_12374533_-
GTTTTCGTGCAGTTTCCTCTGGAAATTAAATTTCTCAATTTCACGACCTTAATTGTTTGTTTTAAGTTTA
GCGTAGCGGTTATTTTTTAAATAATTTTTTA

>Chr14_ 9542973_-
TTCTACGTTTTTATTTGTAATTTCGATCAAAGATTAATACGAAATCTTGCAAAGCTCCTGAACCAGTCCT
TCATTAGTACACAGGTTCTTTTGGCTCAGCA

>Chr12_15145602_+
TATTTTTTACTTGGAAATATATTAAAATAATATTTTTATTTTTATTTTTTAAAATTTATTTTTAACATCA
AAATAATCTAAAAATATAAAATATTAATTTA

>Chr02_ 7210301_-
TTAGATATTATATCAAAAGATATTTGAAATAGGAAAAGTTATTTTGGTGGATAATCAAAGGTGCAGGTGG
TTAAACCATTAGAATTTACTGAATTATAGTT

>Chr06_ 3841425_-
CTTCATATTATTGACAGAAAATGGTGCTTAGTTAATAGATATACTTGTTCAAAGATGATTGTAAAGTTTT
GGTTAGTGCATGTACTCTAGAGTGTGTGATT

>Chr09_ 3855759_-
AGCTGTCTGCTGCGGCAGGATTAAAAGTTAATTTTTAACGAAAACAATGTGAGGTAGGTGTTGTTAATGT
GGTTTTTTAATATCATGAAAAAAACCTAATT

>scaffold_29_  365875_-
AGAGGCTAATTATTATCAAAATTCATGTAGCACAAGTCACAACGAAGGAAAAAGACGAATAAAATGAGAA
AAGTATACCATGAAAATAAAGTTTACACAAA

>Chr19_13097360_+
TTCCATGTATGTTGTTTATCCCAGTAATGAGCAATAGTGATAACATATCTATCTAGAGGTTCCATCATCG
GTAGGTTTCAAGCAGCCTTCATTTTCAATAA

>Chr02_ 1566657_-
TTGAACATGTAGAAGAACAATTGTTTTGCAGATTACTGGATTCATATACCATATCTCGAGGCTTTTACAA
TCTTCTTTTTTAATACAGAACAGTTGTGCTT

>Chr13_ 2771901_-
TTTTATTTTGTACAATTATATCTTTTTTTGGCACAATTAAATAATAATTGAATTAAATTTGTTGATAAAA
AACAAAATTGGAAGATGATGGATCAAAGTGA

>Chr01_ 7356008_-
GCAAATTAGCATATATAAGAGGGCCGTAGAGCATGGTCTAATTGAAATCGTTTCCTGTGAGGATCTCAGG
CCATTATTTTTCACATAGAACGACATTAGCT

>Chr01_ 3159725_-
GATGCATATATTTCTGGTTCATGGTAATGTTATATCTTTGTTCTTTGGTTAAGATTTTGTTTATTTAGGT
AACATCCTGGAGACATGTATCTGTTTAATTA

>Chr04_11132229_-
TGGTTGTCGACTTGTGTCAATAAATATGAAAATCTTTGTGATGAATTCCTAAATTTTCTGTGGCAATCTA
TTCACTCATTTGGAATGGGAGCGTCTGTACA

>Chr05_ 6270487_-
CCCCAACTGTTTGAATGACAAGGGCTCCGAACGTCCGATGCTTAGATCGATACATAATTACCGGGGAACA
TCTTTAATGAGGCCAACTTAATAGGGTTGCC

>Chr06_25405306_-
TTTTTTCATTCTTCTCTTTTTATGAATCTCATGGATCAAAAATCTCTTTTAAGAATCTGTGTGGCACTCT
CTTTCCAGTTTGCCCTTTAGCCACCAAAAGA

>Chr12_ 8539377_+
AGTTGTTCATAAAGTAACACTTTAATTTTTTTAAAAAACTCTGATCTTTTAGTAAGATTAGTCAGAAAAA
GTAAAATTGAAATTTATTGTCCAAGTAATAT

>Chr09_ 1032813_+
TGTGTTGAATTGCAAGAATCCAGCAATATTTGCAGGCTATGGCCGCCCCTAAATATGATCCTGTCTTTTC
TTCGTTAATTTGTTATTTTCATGATAGTATT

>Chr10_22258765_-
ACATGTTTTCAATCATGAATCTGCATTTTTTGTATTCATTATTCTTTTGAAAACTCATGGTGTAACTAAC
ATGTTCTTGATGCCTCGGTTTCTTTCTTCGA

>Chr05_ 5867823_-
GGGGATTTTCTTATTATGCAGTAATAAAATTATGTGTAGATTAGTGAGTTGATGAATGTCGTCACCCCTT
TTGGTTTTTTTGAATGGTCTCAATCAATGTT

>Chr02_ 8007244_+
GGCCTCTTGACCCCTCACTAGCTTGCTTGAATTTTGGATTTGTTAACTCTAATCTATTGTGCTGGGTTGC
AACAGAGTACCCTCGTGGTTGAGCTGACCAA

>Chr03_ 7648278_+
TTTGAGCTATTTTTGTAGAGCTCCTTGAAATTGAAGTTCAATTAGCATTTTCCATGCATCTCAAAATGCT
TTTTCCAGGATTAGCATTCTTTCTTCTTATG

>Chr08_ 3526624_-
AGTCAAGAACTGCAATCGGTGCTAATTAATAGAAATTTGTGGATGAGACCAGATAACTTTTTTTTCTTTT
CTTAGGTAAGCATGCCAATCATATTCTCATA

>Chr01_39639001_+
GTGTTGGCTTTTTAGATATAATAAGTTGAGGAAGCAAACCTCCTTAAACTAAGAAGAATTTACTCCTTTT
TATTTTTTGATGCAGAAAGTTTTTTTTTTTT

>scaffold_20_  748120_+
TTTCAGAGAGACTGATAAGAGAAAAATAAGAAATTTATGGAATTTTTAGTGAGAGAAAATATGTATTGCA
TCCTCATTTACATTTTTCTCAAATTTAGGTG

>Chr04_ 4030010_+
AGATGAGTGTCATAAGGGCAAGAGCAACGACAAGGAACTAATTAAAGATTATAAATCCAATTTGTTCTGA
GATATGAAGTTGTGATTAAAAATTGAATTTG

>Chr12_10662482_+
GGCACTGAACTTCCATCAAATTTCGTTAATTATTTGTGCTGGTAATGTTTATGTAACTTGTCAACAATTG
TGAACACATTTTTCGTTGCATGCTTTATTTT

>Chr04_21952288_-
TTGTTCTCAATTTTCTGCTTATTTCATGCTAGTTAATTTCTTCGTTTTGTACATTGATGGAATAAGATCT
AGGAACCCTAGATGATCGGTTGTTTAGTAGC

>Chr01_15447970_-
TGCCTCGCATATTATTTATTTGAAACTCCACGGTATTCTTTTTGTGTTTTGAGAATTTCCTACGAGTGTA
ATTCGCCATGTACACATACTTGAAGAAACAT

>Chr18_ 1818929_+
TTTTGTTCCTCTCGTCGCTGTGATATATGATAAAGGATTAAATTTGCAGCAGCTATTCAATGTAATATGA
AACATTTCAGAAAAACTCTACTGAGCCTGGG

>Chr19_11918096_-
TTGCAATTATAATTTGATTAATATATGTAGTTGAAACAGTTAAAGAGGTGAATCAGCATTTGCTTTTTAG
GGATTGAATTTATGGAAAACAGGAAAGAAAC

>Chr11_12889687_-
AATTCTTATTGTTATATAATCAACTACTGTAGCGTCGTTGAATTTCTTGTATAGTTGTATTATGATTCTC
ATGGCAGCTGCATTCGCTAGCAAATTTGTTT

>Chr14_ 4359991_-
TTAACAATTTGCTCATTTGGGTATATAGAATCTGAACTCCTTTTCCTTCCCCCCCTTTGGTTTATTAGGG
TAAGATATCTGGGTTAGTTTGCATGCCTCTA

>Chr04_ 8575777_-
TTTGTCTCTTGAATTTGATTGAATGTCATTTGAATAGGACACGTTTCTTCAAGGTTTCTTTTACCATGCA
CTTCTGAGTTGACTTCCTATGGATTCTTATG

>Chr10_10902015_-
TTGAGCGAGTTATTCTCCATCTTGGGTATAAAATGCTAATGTTGATGCCTTGAAAATTTGCAAATGAGTA
GCACAAAACTTATTTTCTTGTAATCAATGCA

>Chr10_21471230_-
GTATGTAATTAATTATTTGGTTTTAGTAATTGCACAAGCTCCTTGATGTCAATCTTCATTGTTCTTGGCT
ATTTAATTACTGTCTCACAGTAGCTTTACGA

>Chr11_ 7599361_+
CTTCACTCTTGAGAGCACTTGTAAATCGTTCTTTTTTTCTCTTGGGTTTTATACCGTGGACAGCCGTATC
TGGATGTATGTGTACACACACACACACACAC

>Chr03_13833052_-
AAACTTTTTACAGCTTTAGATTTTGAAACTTGTGGAGTGGTTTAACTGGTATGTCTTCCTGTTCATATTG
CATTAGCTATTCGATATTTTACAAGTTGCAA

>Chr10_10698885_+
GCAGCTGCTGCTTTAAGAGTTTTGATATTGTAGCAGGGTTTATTTTTTTTAATTTTTTTTGCGGCTCATT
TGCGGTTCCACTTGATCATAGAATGGCACGA

>Chr05_25071330_+
GGCATGATGAACTAGCGGTGTTGAAATTAACAGCACGACTATGGTTGTTTAACCGTTTTGGCCAGCCGTG
ACGGGTGGATATAGAAAACGACTAGTTGATT

>Chr03_12612694_+
AACTGTAACTGCTTATAGTGTGACCCTCAAAAGCTGCTTATAAATTTTGTAGAAATTAGATTTTGGAGTT
CTTTTTACTATCTTTTGATTCATAGGGAGGC

>Chr02_ 1677694_-
CTTTGTACCCTTTTGTTTTTACATTAGAGTTCATTATGGCTTGAATTATTATTTTTTATGCAATTTGAAA
AGTTGATGGTCTGAATTTTAAGACCTCTATC

>Chr01_12976689_-
CGTCTTTGTTCGTTGGATGAATATGTGTAAGAAGGACAGACACTTGATTGAATTTGTCTTCTTGTTCTGT
TTTTAGCCTTATCATCTAGGGAACCTGCGTA

>Chr10_17780899_-
ACAAGGGTGATTGGAGAGATCCTTTCTCGCTTGTAATTTTCAATCCTTTCAATTTGAGCGTCATTTACTT
TAATAATTTTAAGTGTACGTAATTTGACCCG

>Chr12_13644898_-
AAGATCATTGTAATTTGATTGCCCCCGTTGAGATTATAATTGAACTTATTATAAACCCACCAATCCATAC
TGATACTTGTAAAATTATCGATCATCAGTTT

>Chr02_ 1381709_-
TATAACATTCTGGATGTCTAGAAACAATTATAACTCTCAACACTGTTATTATAACCCTGCTTGTATTTTA
AATAGATGCCAGAAATTTAGGAGCTATATCT

>Chr08_ 5028053_-
TTATTATAATTATAATAATAATAATAATTATTAAATGTTTGAAATAAGCTAGCATGGAATATCTGAAGAG
AACTGATGATTGACTGGTATTGTTCGTCTCG

>Chr07_  955627_+
GTGAGAGACAATGAAACCTTTGGCATGTATTGCATGCATAGATTTCCATTACTTCTGTGCTTTTCTGTGG
GAAAAAACTAGGCCAAAAGCTAAGACCATGA

>Chr06_21431768_+
AGACGAGCAGACATGTAATCATTTATTTAATGCATGGCTATGATTTCATCACATTAATTGGATCATAGAG
CAGCATCCAACTGGTTTGGGTTTTGCTGTAA

>Chr02_16566128_+
GAATTGAAATGTCAATTTTTCCAAGAAGAAAAAGAAATGGAAATTGTTGTATATTTATGCTGATTTGTGT
GATGGGATTATAGGAAAAGATTGCTAGATGC

>Chr10_ 7917296_-
GCTTTGTGCTAACTGCTATGCTCTCAATTGATTCTTTTTCTCTTCCTCTCAACTCAACTGCACAAAGAAT
TTTTTATTTTTTTTTACAGTGCTTGAGGGAT

>Chr08_  336698_+
CATTGCTGTGTTCTCGGTCATCAGCTTAATGAGTTATATATAGTTTTCGTATATAACACAGCATTTTCAC
ATGTTTTCTCAGCAAGATTTATCAAACTCTT

>Chr06_22755937_-
GCCCTATGCTGATTAGCACAAAATCGATACTAGTTTAGTTTTTCATTTGCAATTTTTTGAATACCGTTTT
TATACTGCATTCCTAGTCCTGACCACTCTTG

>Chr04_20453353_+
ATCCGATTGCATTGCTTGTATAAATCAAAGTTCAACCACAAGTTTTCTTGAGATCGGTTTAAATTTGATA
ATTTTTACGTGTTTTCTTCTTGAAGATTCAT

>Chr06_17522154_-
TGTTGAAAAAATCACGAGATCATAATACCATTTTTTGCAGTTGAATTTCCAATGCTATAGAGCACGGATG
CATCATCTCCCTGGATATTTCAACTTTATGA

>Chr08_12962590_-
AAGACACTCCTAAGCTTTCTATTACAGTCATCTCATCCTGTTTCCGTTCTATTTTCTGGTGATGACTTGT
CTAATTTGTAGCCTTGCAGAAATAATAGTTC

>Chr10_13585722_+
TATGTTATGGCTTAATTCTGAAAAACAAAAAACAGGCTAGTATTCGGATTAACCATGCTCATGCCTGCTG
CCAGTACCCTATGTTTGTTTCGGTACTCTAT

>Chr13_12979540_+
CCTGAACCAAATCAATTAATTTTTGTTTATTCATGTATTTTTTGTAGCCTAATAGCTTTTGGCACGATGC
ATTATACAAAGGCAGTTTATTTCATGTTTCA

>Chr03_ 8622813_-
TATGCTTTTCCATGTTATTTTTTCTTTTTAAGTTGACAGTTTCCTTTCTTAATCCTTCGTATCTGGGTTG
GGCTGTTCTTTATGTACAAGTGTGATGTCCC

>Chr02_ 4732001_+
GCTGTATATTGCTCCAGGGGTGGATTGATTTTGCAGCCCAGCATGATTTTTTTTAAAAAAAATATTTTTT
TGTGTTTTTAAATCTTTTTTTATATTAATAT

>Chr03_17917953_+
CCTCAAAACGCCAAAAACAAAACGTTCTATTAATTATTTTGATTTTATGTATTCACAGCCCATCACGTGT
AGAAAATTCTTTCTCGCTTCAATTCATTGTA

>Chr19_ 2480054_-
TAAGAATGACCATTAATCATTTCAGAACATTAATCTTTGTTTTTGTTTCCTATCCCATCTAGTTTTACGA
TATTTTATTTAATAATATTGTAGACATCTCC

>Chr03_12953337_+
TTGTTTTTTTCTTTAATATTCCAATTTTTAACCGCGAGTCATTTTGGATCATACTAGTGATCCGTGCTCC
ACCACCGTGGGCAGGATAATTTTTTTCTAAC

>Chr01_44560653_-
GTTATTCTGTAGGATGCTTCGGAGTAATAAAATAACAATATTTCGATGCTATTTTGTTTTGAAAACGAAA
GTGAAAGCAAACTAGCAGATGTAGCTATTGT

>Chr12_ 9905772_+
GTGCTGCATAGCATGCGTTTCTATTTATGGCTTTTCCAGATCTTCTAAAGAAACTTGGGTGCCTGTAAAA
TATGCTTTTATATTTGCTCGCTGAAGTTTAC

>Chr13_11658936_+
TTGTGATTGTGATATGATAAAAGTAAATTTTTAAAAAAATATAATTAGTTATGATTAGTTGGATTTAAAT
ACATGTTTCATAAAAATTATAATTAAAATTT

>Chr06_ 8133264_-
TCAAAAACAATATCATAATAATATTATTTTAACGAATGATATTCATTATGAATATGAGACAGCGATTCTC
ATGTGTCCATGACTCTGTATAAAAACTTTTT

>Chr08_12145102_+
GATCCTGACGTTTATCTTATATGGGTATAGGATGATCACTTGTTTTTCTTATTGCAAATTTGGGCCAACT
GTTTTCTGCCTTTTGCGCTTATAGCGAAACC

>Chr11_  509083_+
TGGGCTCTTCTATGTAATCAATAAAGGGAGCTAAAAAGTTGATTAGTACAGTATAATTTCTTTAAGCAAG
AGAATACAACAGCAAACATGGAGGCCTAAAG

>Chr06_  496462_-
ATCAATAGTTTTGAATTTAGTTTATAAAAGAAGGCATTTACTATACATTTAGATATCTTGGTTTTCAGAT
TAAGATCACTCTTTTTTTTTTTTTGTATTTT

>Chr05_25808625_+
TATAAATTTATACTCTCTATGTAAAAACAATATTACGCATAGCTTTTTTTTCACTTACAGGTGCATACAT
GTACTTTGATTGTTTGATAATTATCAATCTT

>Chr01_43337831_-
ACTCCATGAACCGAAGTTAAATCTGTCTGAAAAATTTTGTTCGAGGGCCCTCTGAATCTGTTCATAATTT
ATGTTTTGGTAACAGAAATTACAGTCAGACG

>Chr01_14186976_-
CGGTTGACTTGGATAATTGATAAAAGTATATAAAAGTATAGTTTAATTTTATTTTATTTTTTCATGATAT
TTTTTTTAATATTAACATTATGATATGGTAG

>Chr10_ 8230763_+
AATGTATTTCTTAATGTGACGGAACTGAAAACATTAGTTGTCAACAAGCTAATGGAGTTTGTACAAGGTA
GCTGCTGAGGAATGCACGCACCCCGTTATTC

>Chr02_22705835_-
GGATGATCTCTAAGAAATAGATGGAAGTTTGTTAAAATGGTTTTGATGCTAATCTTGGCGTCCTAATTCC
TTTGATGAAATAGCTTTAAACCTTCGGCCTG

>Chr05_20527613_-
TATTGACATAAAGTGATTTTATGAGAGATTGTAGTGACAAATTGAGAGTCAAGTGGTGTTACTATAAGGC
ATCTTTATCTGCTTGAGCGTCTCGCAATGAG

>Chr10_12638811_+
GTATCAGCTTCCTTGGCATTCAATTCATTTGAAGATTTGATTTTTAGGCTTCATGGCTGTGTATAATTTG
TGTAATTGTGTAGTGTTTCTTCTCGTGTAGT

>Chr03_ 2493953_+
TGCGTGACTATTCTATTTGTCTTAATTGTCAAGGTGGGCATGTCATGTGGAAAACCCTCTTCCTAGCCCC
CTCCCTCCCTCCAGCTCCTCCTCCTCTCTCT

>Chr04_18696105_+
AAGCATTGGGACCAACAACACAATTTGATTAGGTATACCGTTAAGCAGCCAAAAGGGTGATATGCTGTTC
ATCATCTATTTAACCTAACAGTTTGACTGGG

>Chr16_ 5421918_+
GGGCTAGTTGAGTTGTCTGTGTCCATTGTGGTAACATATTCTGTTTCCTCATCGAGTTGGACTTGCAGCC
GTTTGGATTTCGGGGACCCTGCAACTGCTCG

>Chr09_11424871_-
GTGGTCTCATTTCTTTTAGTATGATTGAAAATGCTCTTGTTGAGTTCTTCAAGCTTTGCTACATAAAAGT
GCTCTCTTTTGGTTATTGTATCAATAACTGT

>Chr04_13769683_+
CTTTAGGATTGTTCAAGTTATGCTCGGGACAGTCCGAGATTGTCGTGGTTTCCTTATTTACCCTTTCATT
CCAGTTGTAATTGCCGTTTAATTCTTTAATG

>Chr02_16663499_+
GAATTGGGACTTCTGCCTTTGAGAATTTATTATTCACTTGCCCCCTTGTGAATAGCATGCCTCCTGGTTC
TGCTCAGTTTGATAAATAGCTTCAAGTATTT

>Chr02_21167744_-
GGGGGGTGGAAGGCGTTTTTTGTTGTGAATAAAATGCAGGTGAAATTTGTAATATTCGTCCCTTGGATGT
GTTCTTGATTCGGCGATATCCATCCATAACA

>Chr09_12272913_+
CTCCCACCCCTAAATACACAGCGCAGCTTCTCAAGACAATAAACGTGGGCAGAGATGAAAAAAATATATC
AGGGCCACCTTTCATCACTGGCATAATCAGA

>Chr17_12267664_+
TGGAAAATTTCAACCATTATTTTGGAATCGCTAGTCTGCCTATTTTTTTTAACTCTGGTTCTGGGTGTAT
GTGTTAGATTTAAATTAAAAACAATATATAT

>Chr10_ 9770500_-
ATTACATCCCGGCCTATTTTCTAATCAAATCTATCCTTTTAGAAATCCTCAATCAAGTTCTTGTAAGAAA
AATGGCATAAAATGACGTCTTTTTATTTCAT

>Chr13_ 1715830_+
ACTAATGTCTTTGCTATTTTATCCTTAGTGTAGCTTTCTCTAGTTGGTCTAATTTGGATGTTTCTGTTCC
TTTGTTTTGTAACTTTTTTTTACCCTTTCTT

>Chr01_34769148_+
GCTCAAGCTTGGTGTTTCTAGCATTTATCTATTAATAACCTTTTTCTTTTAAATTTAGCATGCTAAACTT
TGTTGTTGATTGAAATTGGCCAAAAAAATAA

>Chr06_19770049_-
GCAGACAGTTTAACATAGATTCTTTCAGGAAATAGTAGCAGTTTTCTTCGATTTTGGGCCCCTGACTCTC
TCAAACCATCTCTGATTCTATTCAATGGTCG

>Chr07_ 4401096_+
CATATATGTTGAAACTAAATGTTAAGTCCTTGTTGTTGATTGCTTTCTCTAGAATGTACTCTATGTAGTT
TTGGACTAGTTTAAACGCTAAGAAATCTAAA

>Chr15_12209877_-
ATTTTTTTCAGAATTTTAATTTTACGCGTAGCTTCATTGTTCTTTTGAGTAATAGCATCTCCCTATCATT
TTTCCCTTTGATCCCTTAATCATTTCTTCTC

>Chr06_20705623_+
AGGACGCATTGCGGGACCAAAAAGGAATGGTGTAGGTATTGTCATTGTCTAAACTCTGTTGTTTTTCAGG
GCACAATTGAGCTTCATGATTATAGTTTTAG

>Chr03_14868767_+
ATGCTATTTATTGGTTGAAATTTACTGCTTTGAGAGGAATGGTTTGAACAAGGACCTTGAGCTGATGTTG
TCTGGCCACTGGGAGACCAGGCTCCCTCTAT

>Chr01_33642720_+
AACCTGTCCTGTACACGAATTTAGTTCTGTGGAAGTCATATGCTTGTTCCCTTCGTGTCTTTTCTTCTTT
TCCTCGACTTTCAGAAACTGGGACGGCCTAT

>Chr19_15672586_-
TAATTTACCTGTACTTCGAATAGAAGAAATGAAAGCTTTTCTTTTTCTGCAAAATTTCTACCCAATCTTT
AATATTTATTATATTTCTTTGTATTGTTTTC

>Chr08_ 5493075_+
TCTTGGTTGTAACAAAATCCTTCTCTTTGTAGAATAAACTTGTAAATCTCATTTAGTACTTGACTTTTTT
TATGAAACTTTAACTTGAAAAAAGGATTTAC

>Chr09_ 8719005_-
GATTTGTAATAGTTGGGATTTTTCAAGTTAGATTTTCGAAGGTTAATGTCAAATTAATTGATAAAAAATT
AAAATGTCAAACTAAGTAAAGGCATTTATTA

>Chr10_17588958_-
GACAGACTTGTGCTCTGTATATGATTTTAAAGCGTGTCTTTGATTTGTGCATACTGTGAACTTTAATATT
TCCCACGCGACTCTTTTTTCTTTTTCCCCTT

>Chr01_17147467_-
TAATGAAAGTTGCATTGTCAAATAACACGACTTCAGTATTGCTTTGTATAAAGTGTTGATTCGAACAATA
TCAAGTTCTCTGCCCCCATTTTCTAAACACG

>Chr07_ 6337775_+
AGAGACTAAAAATGATTAAATCGAAATTGTCAATTCTTTTCATAAACTTTAAATCAGTCTTCCAATTGAA
TTTATGTAAAAACTGTTCCAGAATCCACTCT

>Chr13_16056750_+
AAAAACTAAAACTAGCAAAAATATATGTTCTTGATGTTTGCACCGCTTTCAACATCTTTCTTTTCATTGA
GATCCTAAAAGAGGTGGTAGCAGTGCTTTCC

>Chr14_14185036_+
TAATTTGCTTTTGTCATATAGATAGTATACGACGAGGTTTTCTTTGGGTGAAGTAGGGCAATATGCTGGC
TTGACTCGCAGTCGACAATGGCAATGTCGTC

>Chr10_12586844_+
TGCAATCATATATTACTTACATCTAATGAATTGTATTAGAATTCTGATGCAGGACGTGATCGGTTGTTAG
CTGGTTTTGCTTTATGTGCTTTCCTCTGTTC

>Chr01_ 3997712_-
CAGGTGGAAAAGGTAATGTTAAAACCTTAATTGAAAAGCAAAATTTAACCTCTGACTCTCTTAGAAGATT
ATCAGTGGTACCAGGAAAGGATGCTCTATGA

>Chr05_23141967_+
TGGTGCCTTTGTTTTTACCCTTTTCCAATTGACATTTGTTTGATTCTTGTATGGTCGCTTTCTGCTTCCC
ACAATCAGCATCTCTTGCATCCTTGAAAAAA

>Chr10_17712838_+
AGTTGAACAATACTGTCAATGCATGAGAATTTTCTCAACCCTTTCAAATCATATTATTCACCACCTTTGT
AGTGAAGAACGTAGACTATTGATGAGAGCCT

>Chr02_ 1579176_-
TGGAACGTTAAAGATTAAATTATGGGCAGAAACCATCATACTTAGAGGTTGATGCGACGTCTCTTCTATC
TATCTTGAGCTTACATTGAAGTTGGTATGGA

>Chr16_12404419_+
CTAAGTTTTCATTATCCAAGTCATAAACAAAGGGGGAAATGGTTTCATGTAATTGATTTTCTTGGAAACT
CACAGACACACACAAACACAGAGGGAGACTG

>Chr12_12813458_-
TAACTGTAAACCTTGATTCATTCATGGATATTCTGCGCGCCTTTGAACTTGATGATAGTGTTACTCGTCA
AGTACGTTTTGCACTAGGAATTTATTCTTCC

>Chr02_ 9543126_-
GTAATTACAGCTTTTATATTTCTACCGGAACAAACATAACCTTAACTTTGAAAACTCGTGTTAATTCAGA
GATCCTCTGTTTTCAGCTTGGATACGTATTA

>Chr03_ 9109408_-
TATTTTCCTTAAGGTATGTATGCATGTATATAACGGTCCATTGTATTTTTATATCTGGTTGTGTGTGTAA
TTCTTTAAATATTGATTCATTACATATTTAC

>Chr06_ 8441420_-
TACGGAGTTATTGAGCGAGCCAAAAGAAAAACAAAAAACAAAAAAAATACAGGTACAAAAGACTTGTTTG
ACATTTCATTTTCCCTGCTGTTTCTCTTGCC

>Chr04_ 2957576_-
ATGTCAGTAAACAGGAATCTCTCTATATGAAACTTCAACATTTCATGTGGAATTGAGTTTCTTATTGCAG
AATCAAATGGCTTTTTCCATGGAATCTCTTA

>Chr02_10902688_+
TCTATTTGTTTTTCCATTAATGAATCAATCAATGAATGCTTGAAGTGATCAAATCAATAAATGTTCATAT
TTTCTATTGTTTTCGCATTAGATATATCTGG

>Chr16_ 3293708_+
AAAAAAAATCACTCTTGAAAAATAAACAGTGAAAGATGATTCAAGGTTTCAGGTTTGTTCAAATGCAGCA
GCAGAAGCCATGCCATTTGCTTTCTTGTAAA

>Chr02_14372038_-
GTACTAGCATATCTTCAGACGATTCCATTGCCAAATAAATATTTCCTTTCTATCTGGTTTATAGCTCTGA
TACCACCTAACATTTCCAGATCGGCTTTGTC

>Chr03_ 1455682_-
GGAACTATACTTGTCTTGCATAAATATATCCAAGGGCCAGATCGTTTTGTATTTCTGAATCCGAAGCTCT
TTCCTTCATCTCTTATGGCAACTCTCCACGA

>Chr08_ 8970693_-
CTTCATGGCTGTGTACAATTTATCTGTAGTGTTTCTCGTTGCAGAGGCTTATAACTTTTCTTGCCTCTAG
TTCTGCTTCAGTTCATGTAGCAAAAATGGGT

>Chr01_42822552_+
TGAACCTGTATCTGCTTTCTGTAAGTAGAATCAGCAAAATGTTTTGCTTCACATGTATCAACATGTGTAA
AACAAGTCGAAGAGATCATAGGAAAAACAAT

>Chr10_14130420_-
TTCTCATAAATTTGCGTAGACATTGGGTGATATGGCCACTTCTTGTATTTAATGTTCTCTTGCAAGAAAA
AAAAAAAGGGCAGAATAAGAGTATGTATTGG

>Chr02_ 4826472_-
AGGGTTCAATTAATTGCAGGAAATGACTTGGTAGTTTACCGATTTTATTTAGCAGAAAATGTTGTGTGAT
GATTGTTGAATCTCAAGTCATTTACCTTTGG

>scaffold_1264_    3060_-
ATTCAATGTTGACATTCCAAGCAACCAATGATTTTATACAGGAACAAGATTGGCAAGAAGACCACTTTTT
AATTCTAACATCAGAATCGTGCAACCAATAC

>Chr06_20242502_+
AGAGATGATGCACGAAACATGCGTGATATAAGTTTGCAGTCAACTATGCCACAAACGTTCATTGTCTTTT
GCTCGCTATTATAGATTTTGCCCATCAGTTC

>Chr06_ 2172062_-
CCTCCTAGTCATTTGACTTTTCTTCGACAAATATATCATTTGTTATGGTTAATTAAGCTTGCCTCCAACA
CAAGCATCTCGAACTGGAAGTTTACACGGGG

>Chr08_ 4115111_-
TGTATTAAAAAAATATATTTTTTAATTTTTAAAAATTTATTTTTAATATTAATACATGAAAATGATCAGA
AAATATAAAAAAAATACACCTCAAAGCCATC

>Chr03_10652730_+
CAAAATATATACTTCTTTTTGTTTGATTGAATAAATTTTATATGTTTGTGATTGTGTTTTGTCTTCTCTT
TTTTTAATTTCTTCCAAACAATTCGGTCTCG

>Chr18_14804800_+
GGTAATAAATTGGAGTGAAAAATGCTACATGAGCATCTCCCGATTGTTCTTCCCCATCTCACAAAGACTC
TCTACCGTTATTCGAATGGAATCAAATTAAT

>Chr03_ 2365459_+
TGATTGCCTTTGCTTTTTCTTTTAATTTGAATTCTTTGCCATTCCATCTCATTGTGAGCTTCCCTTTTGT
TAATGTCTTTTGGTTATACGAGGATGATGCT

>Chr11_ 7815917_-
TATTTGTTTGAAATGAACTGGCCCATGGTGGAAGAATTGTTTTTGGATCTAATATCCAAAACTGATTTGA
TCAATGTAGCCCTCAAATTCTTTCCTTCATC

>Chr10_20529790_-
TTTGTTGTATTTGATGGAAAATGCAAAAATAATTTGTTGTTGGGTAGGGCGACATCGGAAGCCACCCCCC
TGCTTTCAAAAACCTAATCTTGGAGACAATT

>Chr15_13571199_+
TGTACCTGAATATTTCCAATATTTATGAGGCATGGTAACTTTTTTTTCCATAGAAACAACCATCAGGCTT
TCACACTAGGATTATATTACCTTCGAGTTAT

>Chr13_15148003_-
ATAGAATGTTAATTTAACATTAATTGATCAAGAATTACTGCCTATTGCCCAACAAGTCTCGTTAGTTTAT
TACGTAGGCTAAGCTGCAAGCTCAAACCAAC

>Chr08_13541909_-
TTCTCTCGCCGTTCACTTTGATTGATCAGTGAATATGCGATCCGGTATCCATCAACAATCCCCGTTGCTA
TCTTTATCTTTTTTTAAAATTAAAAAAAAAA

>Chr17_  488276_-
GATTGTTTTTGACATTAATCATAAGAAAATATATTGATGTAATATTATTCAATTTTTTTTTTTTATAATA
TACAAAAATGATTTTACTATTTTTAATTTTT

>Chr16_  893904_+
GATATTAAAGAAGCTAGAGGTCATTAGTTGATTCTATAATAATTATTTTTAGTAAAATAGTAATTTTTCT
TCTATTGATTTGACGAGAGTCGAACGGATTT

>Chr06_  514498_-
TTTAATATTTTTCTCTAATATATGTGTGTGCGCAGGTGTTATTTTTGCCTGATTCAATGTTTTAAAAAAA
GCTAAAAATAGGTCATAACTCAGTATTTATT

>Chr07_  459916_-
TGCCCTTGAATTGCACTTCCCAATAAATAATGTTGTTGAATTTTGTTCTCATCAGGAGGCCATTGGCGGT
GAAGTTTAGCATGTTATTGAACTTCTCTGAG

>Chr12_12557691_+
TCACGAAAGACACTTTGTCAAGTAATCCTATTTACCATAAACTTTTGTTCAAGATTACTGCACCTGGCTT
TGTTTTATTAGTTTTGTTCAATGTAAGTGAA

>Chr07_ 4214189_+
GTAAAACATGTAAAGAGCAAGGCTTTTAACTACGAGGCAGGTTGTTTTTCAATCCACTGTCCACCCATCC
CCAGAGAGAACCACCACCAAGAAAATCACGA

>Chr19_ 9386390_-
TTTTGTATTATAAAACTGATCCTGTATAACGAAGTTTTTGGATTTCATGTATATTATTCAGAGAAGAAAA
GGACAAAGAAATCATCACATAAAGGTCGTCA

>Chr03_19552568_-
TTCTGTACAAATTATGAATTCGTCGTAGAAACAGATGTCCTTGTTCTTTTATGATTGTTTACTTCTGGCT
GGTAACCAAATGTATGCCTGTATAACTATAT

>Chr01_25116423_+
CTTGATAGCATGTAGAACGCAGCCTGCAATGTAATGAAGGGCACAGTTTCACAGAGACTAGCTGTCTTCT
TTCACCTTCTCTATTTTTTTTTGGCCACATA

>Chr13_ 2166441_-
GCTAAACAAGACTTGAATGAATAAATGACAACCTTTCTAAGTTATCATGAAATGTATTTCCTAGATATCT
GGAGTTCAAACCTCCTTTGAATATACTATGC

>Chr09_12117645_-
CTGAAAGAACTTTGTTGATTTATTTATGTCAGAATCATTGTCAATTCTTGAATCCCAGACTTCCAAAAGA
TCACTACAGAAGTTGAAATTTTGGAATATTC

>Chr17_  101346_+
GATACAATGTCTGGGATTGAAGGACTCAAATGGGAATAGAGGGTTCGGTGATTACTGTTTGTTATTGCTG
CCAACCACCTGGCTAAGCAACGTGGTTGGTC

>Chr02_  240180_-
AAGTCCTTTCCTCTCTTCTCCTAGTTGTTAATACTTAATAGACAATTATTATGTTTGGAGTTGGGGACCA
GAGTGTCTCATGAGTGATTGAAGTTGTGGCA

>Chr13_ 3003222_+
ATTTTGGTGTGTATTTTTTTCTGTTTTATTTATAAGAACTACGTCTTTCTAAAGGTGTTCTTCAATGGCG
TCTTGCATATCTTGCGCCCTGTTTAACGGCG

>Chr17_ 8740834_-
ACACTTAAACTGTCAAAAAATAGAACTAATCTCAGATTGTTTTCCCCCCCATTTCACTTTGGGTCGGCAT
TCATGAAATTCATGGTGTGGATAGGGTGCTT

>Chr02_ 4973934_+
TGCACTTGAGTTCACATGTAATGGTAATGATTTCTTTCCAGCGTTAGCTGAAATCTGGAAGCTCTTCTCT
TCAGATGCCACCGAGCTGTTGTACAATAAAA

>Chr18_14693945_-
TCTGTTAAGATATAAATAATATAATGGTTCCCAGAACTTTTTGTGGCTGCACATTGCGGGCTGTTTTTCC
TCTAGACTGCATCGATTTCAGATTGATATGG

>Chr01_26058767_+
TGCGAACAAAATGCAATGCAATGTAATTTATGTTTCCTTGTTCTGGTAGTAGTATTGCAGCAGGATTTCG
TGATTGCCTTTTGGATCATTATATGATGGGA

>Chr07_ 9260039_+
TACATAATGGAAGTGAGAAGACAGAGATAGGGAAGGTTCAATTTTTTTGTATATTCTGAGTCTCTGACAG
TGTTGCTAGCCTTCTATCTATCTAATATATA

>Chr04_ 3266854_-
GTTCTGGATGTAACTTTTCAAGTTATTCAAAGCAGAAAGAAAAATGTTTTATGTCTTGCACTAGGGATGG
TCCGGTCAGTGGCGGTTCATCTCTAACTAGA

>Chr05_ 4287797_-
GTGTTTTGTTTTAGTTGTTGAAATCAAGGTTGGCTAAAACTTTAACTCTTACATGTAGAATATCTTTTTG
CTTGGAAGTTTAGAATGCCTCCTAATCATGA

>Chr10_ 8719974_+
GTTGTTTCAGTTATCTTCATGTTTGCTCTTTTAAAGCAAAAGTTTTATTTGGCACGGGTGCAAGTCATTC
GTTTATGTTCCTGTATTTTGCCATGATATTA

>Chr03_18538452_+
GCCTGTGACATGTTTAACTTCATTTTAGATTAATTTGTTTCACAACCTTCTGTATGTGATTGATTTGTTA
ACTCTTTACTGACAAAACCAGCAAGTTACCT

>Chr05_ 5226365_+
CTTCCAATGGTTTTAACTTTTAATTAGTTGAAGAATTGTGAAGTTTCTTTGCACATTCTATGTGAATGCT
ACCCTCTCTGATCTTTTTCTTTTTCATAGAG

>Chr02_ 2870337_-
GTAGAAATATATTGACTATGAGTTGTAAGTTTAGTTGTGGCTTTTGAACCATTTAGAACCGTAATCAACA
TGCTTGTCATTATAAAACATGGTTCTTCGTT

>Chr01_ 5446598_+
TATTACTGTATATCCACATCAAAATCTGAAAGGAAGTTTTGAATTTGACCACCTTGTTCCTCGAGAAGGT
TCTTTTTCTATCTGGTTTTTTTGGCGAAAGA

>Chr06_20383007_-
TTCCATGTTTGATGTAAAACTATTGGCATTAAAACACCATACGTTTCCTTATCTCTCTGTTTTTTTTTTA
CAGCCATAAGAACAGTTCTTTGAGTCAACTC

>Chr13_ 1660294_-
ACTACACCATTGAATGAGGATTGCTGAAAATGGTTATGAAGAATTGAAGCACTGATTTTGCACACTAGAG
CTGTCTTAGGGTTTGTGAGATGGCAATTTTC

>Chr05_25440412_-
AATTAAACTTGACTAGATGGAAGAAAAACCTGAGCTTCCACTGAAGTGCCATTGGTTCCCATTGCTTACC
CGTCATATCGATTGTTAATGTACCAAGTTCT

>Chr07_12303134_-
GATTTATTTTGTTTTTGTTATGAAATGTTAATCTCTACTCTACTTCCCTGATGATTTTGATTAGTTGAAG
AATTGTGAGAGGTTAATTTCTTTGCACAGAA

>Chr08_ 6345956_+
CAAGCATTTTATAAATCAAGTAAAAAAACTACCTGACTAGTTGCTTATGCATATTATTGGGAGGCAAAAC
CTGAATTTCTGCAATTGTGAATGCTGCTCAT

>Chr08_12151030_+
TAAGTGTCAGATATTGCTGCCTTTGCCTAGCATATACCACTTTCTTTCTCAAAGAGCTTGTTCACCTAGC
ATCTGCAATAAAATGTGAAGCATAGAAGCAA

>Chr04_12289117_+
CTTCATCATCATCATCTAGTACCAATTAACTTTGTTCTGTTGCTTGTGCTATATCTTGGTTAGCTTTATT
TTCCTTGTTCTTGGCATATCTGGGACTTCAT

>Chr06_ 5005926_+
TTTTTATCTAGTTTCAGGGATGGTCATCTAATTTAATTTCATTTTTCTCTAGTTCCGAGCAGAAGATATT
CGTGGCGTTTGACTCCTTTGTTATCTCGTTT

>Chr05_16241443_-
TTTCTTTGTATATATTTGCCTCGTAATGTATCCCTCTTGTCTTCATGTTCTCTTGACATGTTATATATCA
TCAAGTTGCCGGCATTTTTCATTTTGGAATT

>Chr13_ 7902281_+
CATCCAGTTGAAGGGACTTGTAATGTTCTAATGAACCAAACTACTGGTTGACACAAGTTGTTCACGTCTA
TCTGATATCTTTAATAAAAAAAAAAAAATTA

>Chr05_ 1980680_-
AAAAAAACAAGCACAGAAGAGCAAGAACAGACATTTTGAAGTTTGTATTCTCCTGATATCTTATTTTAAG
GCAGCTAGTCCTGGAGCATTATTACACAGTT

>Chr03_ 2352853_-
GGGAAACTGGATTTCTAATTTTATTCAGAATATATATGTTCTTGCTTAGCAAAATCGCCAGAGTCTAGTC
TCATGATTACAGTGCCTTTTTTGTATTTACA

>Chr15_ 3250272_-
GTTTTCCCTTTTCTTTTCATCGATGCTATTTAGTTTTATTTTACTTACTTAACTCCTTGTCCAATTCGAT
TTCTGTACAGAAACAAAAACCATAGCTTTGG

>Chr16_  496255_+
CAAATCATTGTACATGTCCACCATGAATGAAACAAGAGTAGGTTTGTGTTATTTGCAGTCTCCGAGATCA
AACCATGCACTTTCTGAACATTGTTAAGAAC

>Chr01_25352796_-
AACATCTAAATGTTATTACGTTCTAATTATAATGATTAGTTGATTTAAATAAGAAGCCACTCTGTTAGTT
GTGATTATCTAATAAACGAGAAGGGAATCAT

>Chr07_11050242_-
TAAGAGGAATTTTATCTAATTAGCGATTGTAATAGCTTTGACTGAGACCTATCATTGGTATAACAACTAT
ATCTTACAATGGCAACCAACAAAGAAAGAAT

>Chr04_  197069_+
GTACCTGATGCAAATGTCTAAGGAAATTGGACCTGAAACCCAGTATCTTTACATGGTTCTCACTGTCCTA
AGCAAATTAGTACAAACTTGAAATCCAGTAT

>Chr04_20947065_-
ACTTGTAGATGATCCCTGCACAGTGCTCCTAATGGATCATTTGTTTCAGTAAGAAGCTTTGCAATGTCGA
GTACTTTCCTTGAAGTTATCGTCTTAGTTTC

>Chr10_  162042_-
CCGATATTTGCTGAAGAAGATAAATTGAGGCCATCAGTTGGATTATTTTTAATGCCCTTGTTGCCGAGAC
TTCTTCAATTTGGGGGTGCACACAGAAGGTT

>Chr01_36984481_+
TAGCAGTAGATCATTAACAATGTCACTCAATATGCGTGTAAATTCTGTCAAATTCCATGCTATTTGTTCT
ACAACAGGCTAATAGTTATCGATCATTGACG

>Chr05_19969697_+
TACAGTGTAATAATTCATTAATGAAATGATGCAGCCAAGCTTTTGAACTACAAAGAATGAGGTGGGGCGT
GTTTGTCTTCCCAATTTCTCTAATGCTGTTC

>Chr03_18754767_+
ATTTTTTTAAAGTATTTTTTATTTGAAAATATATTAAAATAATTTTATTTAGATTTTTTTTTATTTTTTA
TATTAGTACATTAAAATTATTAAAAAACATT

>Chr02_15399945_+
TATGCTTTTAAGGCTCTGATAATGTATAACTATTGATGGAAGGTTGAGGCAAGAAGGTTTATGAAGGTTT
CTTGCATCATTCATGAAGGCCTTTTTTAGCA

>Chr12_ 4274955_-
TTTAATCTCGATTGATGTTCAAGTTGACTCGAGAATAAATATCATTTGCTAAATTGTGAGATGTTATCAT
TCTTATCTCAAAATCTAAATCCTAATTTCTT

>Chr15_15136505_-
CTAGTTCTCATCAATTTACTGAATAATAAGGTATCATGTGCCTTTCGACTTATCATGAGTTGCGAAGCCA
TTCAAATGATGTAGCGAATTGAAGTTTATGT

>Chr05_25262401_-
GTCCCTGGTTTCTTGAGATTTTATAAGTCAATCCTTGTTTTCAAGATGTTATTTGACTGTTGATCTTGTT
TTGTAAATGTCCAAATTGCCTATACTTTGAG

>Chr02_  464029_-
CCAATAAAAACCGAGTAGTTTGAGAAAACAATGATTCTTGGCATTCCATCAACTCACATTGCTCAAATTG
CATTTTATTTGAAGCTGCCTGCTTCACTATT

>Chr14_ 1527190_+
TGCTTTTGTTTTTGCTAGCAATTAGCAAGTAGTTCAACGTATTAAGAGTTAATTTAGCATGATTTTTGAA
TTATGATTTTTAACTTTTAAGTTGTAATTTA

>Chr10_22203286_-
AAACCGAAATGTCTGTACTGAATTAAGTTGGTTTGATTCGGTTTGAACCTATATCCGCTCAACCACTACA
GATTAGGGTAAGTTATGCAATCAGCAACGGT

>Chr01_36205904_-
GACCGCAAGTTGTATGTGTTTTTTTCCTTCCATTTTTGATTAGCATGGGCAGATTGGTGTTTTCTCCTCC
CCCTTTCTTCTCCTATTATTGCTACCAGCTG

>Chr15_11745444_-
ATATTTTATTGCAAAAGACACAAGTCTCGGCTAGTAGAGACTGCAGTTTTGAGTGTGCTTCATCAATTTG
TGGATGTTGTCAGGGATATCAGTGAAAACCT

>Chr02_17095373_+
GTGAACAAAATTTGGTTGAAAAGGTTTGGAAGGATTATCTTTTGAATCCCACAATTGGTGACTTATTTTC
TACTTGTAAAAAAAAAAAAAAAAGCTTTTAA

>Chr17_13865536_+
TGTATACCCTAAGCTGCTTCTTGCATTATATGACCATTGACAGTTTGGTTACGACTGGTTTTCCTTGAAA
CAGCGTCCATGACATGTATTCTGCTCCAACT

>Chr09_ 6508250_+
TCCGGGGCCCACATGTGATGTTGTGTTCTTTTAATATATCGTGAGATTTTAATAAGCCAGTGGGGGTGGC
AAAATAGCGTGATAAGTTTACTTTAGTTGAC

>Chr03_15522980_+
GTCTTTGAAAAGAGAAAGCATGCTATCAGCTAGTGGAAGACAATCTTACCATAATAATGTAAGGTACATT
TCGAATAAAGTTATGGAGTAGTGTGATTTTT

>Chr04_18369119_-
TATGTAGCTATATGGATCTGCAATGAAGATAAACAAATGTTGTTATGGCCTTTTACCGTGTTCCATGTTT
GTAAGGGCATAACAAACTGTGGTTTAAATAT

>scaffold_1484_    8271_-
ATAAACATGTCATCCCACCAGAGTTTTGGCAAAAAACCAGAGAACCAATTTATGCAAAATTGGCTGATGA
TACAATACATGAACTTGATATTGTTGCAACA

>Chr14_ 5647900_-
TCTCTATGGCTGCAACTCTGGTGCTGCTTTGACCCAGCCCATTATATTTCATATTCGATGTTTATTTACT
TTACCGTGCATCATTTGAGGTTCCAAATGTA

>Chr17_  307440_+
AGAAGCAATATTGTATAGAATATAATTGTGTCCGGGAATAAGTTGCCAGCATTTTACTTTGTAATTCAAA
CAGAAGATCAATCTGATCAAAATACGCCGAT

>Chr12_ 3461670_+
GACTAAGGCAAGAAGAACTTGAGAGGCAAGCAGAAGAGGCTAGGCGTAGGAAGAAGGAAAGGGAAAAGGA
GAAACTCTTGAAGAAGAAACAGGAAGGCAAG

>Chr08_10973551_+
TAGTGGATGTTCGATAGGTTTTGAAGATTTTGCCAAATAGGCTTCCTTTTACATATTGTTATCCTGTTTT
CTTCCTTTGTTACCACCATATCAGTCTCTCG

>Chr13_12173894_+
TAGAATTTGGTTTATGATTTTCTGGCTTACTGAATTCTGTTGCACTGTCTCCTGAGGAGTACAATTAGAG
AATAATATAAATTATATCCTGAAACCTTACC

>Chr15_11258708_-
AGCTATTGTATTCAATTTTATGTTATAGTAAATGCTCAATCAAAATTATGATAGTTCCCAAGTCTTAGCC
CTTCGGTTTTTAACCCAAAAAATTAAATTGA

>Chr01_ 4845806_+
CTGCTACTGACTCTTGTATCGTTAGTGGGTTGTTTGATTTTCTTTTGTCTAAGAAGATTCAAAATCACTT
GTACACGTGTCTTCGTTAGTGGGTTGTTCAT

>Chr01_35633271_+
TTGTCCACATAATGTTTTCTTTCCTTGCTAATTTGAGCTTTCAAGGCACTAAATCTAGCGTGCTGTTTCG
GATGTATGGCTAGATTTATGCTCTGGACCTA

>Chr12_  261403_+
GGCATGTAATATAATCTTCGTACATTGAACAATGATGGTGTTTCGGATGTATTACTGACGCCAATATGAT
CAACGCAAACTAAGTATAAATATTTGAACTT

>Chr06_ 6914209_+
AAGTTCTTCAATCTACCTTCGTGTTGAAAAATAAAAAACAAATTCTACTCTCTCGAGTCTCGAATTTAAT
GGCATGCAGCCAAGAAAAAAACGATATCGTG

>Chr08_ 8697744_+
GAAGAGAATGAGGTTCAAACAAGTAAATAACCAATAGGAAGCATTTTGTCAGTCGCCTTAATGTATCTGG
AAGAGATCCAATTACGTTAGCTGCTAGAACT

>Chr05_ 9214141_+
AAACAATGTGTTCTAGTAATTTGAGAAACAAACTTGGCTCGTTGTTACCCAGCCGTAGATCTTTGTTGTG
GTGCCATAACTGGCACATGATTGAAACCCTT

>Chr01_35599742_-
CTATATGAACTTCTCATAGGTGCGCTTGATCAATATTTACACCATTTACTAGAGTCCAATTGTTGATCTA
CTAGTTGTGGGTGCAAATCATGGCTGTGATG

>Chr06_ 8831378_-
TAAAATTATATATATAGAACAATCAAATAAAAATTAGTAGTTACATTTTGAGAATCTCGGTATATTATAT
TTATGTTGCTGTTTTAATGCTTGATATTTGA

>Chr17_ 9199442_-
GGAGACATGCCATGGTTTTGCAGATTTAAATACAATTCGTCAGATTCTGGATGCTCTGTGGACTGGTGAT
TATTATGATCGGAGCATTCAATTGGCTCTCT

>Chr01_ 5353588_+
TACCATTATTGCTTATTGATAGAGGCGTGCTGTGCCCTTAACTTTGTGCCTATTCTTTTCTGGAAATCTC
ACAATTTTACGGCCTCACATGCTGTTTATTC

>Chr18_ 8459924_-
CGTGCATGTTTGCTTTAGGTAAACTTGTGAATGTCAGCAAACTCTTGTGCAAAATTCAATCCGGATACCA
GAAATATTATTGATGATGAACTAATCTTATA

>Chr14_  540865_-
CATCTTCATATCCTTTTGATGGTTAATTAATCCAATGAAAGAGTGAATGTATGTTGCTGAGCTTGAATTT
TCAATGTTCCATATGTACCTGCTGCCTCAAA

>scaffold_95_   24531_+
TTGCTCTGTACTACCATGAGAATCAAAATAAAAAAACACAAGTCTTGGTCAAGAGATGTTTGGCTTGTTT
GGGGGCATTTTTTCTTCCAGGAAACGCTTAG

>Chr12_ 6545738_+
GATGCAGCTGATGATGCCTCCTTGACCATGAAAGTGTCAAATTTGCGTCCAAATTAATTTCCCAAGGGAT
GTTCTAGCGTTGTGTTCATTTCTGTAACTAC

>Chr06_  639303_-
TTACTCGAGTTGTAGATTGCTTACAAATGCTGAAGTAAAACAGTTTAAGCATCACTCCTTGCCTTGTTGG
TGCGGGAAATCACTCTGTTATGATTTACTTG

>Chr06_27729991_-
TCATGTAATTTGACAAGGGCATTTTATCATGTTATTCTTCTTGCTGGACCATATGCTCAGGGCACAAATG
TGTGAACATTCTAATAGATGAATCAAGCTAT

>Chr14_ 3837843_+
GTATATCAATGATATATTTTTATTTTTTAAAAATTATTTTTAACATCAGCACATCAAAACGATCCAAAAC
ATACAAATCATATTAAATTTTAACAAAAAAC

>Chr03_11356063_-
TCTAAATAAAGCCTTATAAACAAGAAGTCCAATGTTTTTTCCCTTCCTTCAAGACACCTCTCTGCTCAGG
ATGATGTTTCCTTCCAACTGATAAATCTGTT

>Chr12_ 2127427_-
TTTAGCTCTAATAGAGTTACTTGAGCTGACACCAATGTTCAGCTCTCTCCAAACAGTGTCCCATTTGAAG
CATCACTTATTTTTCAGCTTCAGTTTTAGCC

>Chr19_ 9798859_+
AGTTGGTATATAGCTACAAATTCCTAACAATCTTTGAATGAAAATTGTTTAACAGAAAATTTGTCAAGTA
TGAATTCTTTCATACCAATCTCTTTAACTTT

>Chr09_ 5564166_-
GTTTCGGCGCAAAGTCTTGTGTTTTGAGATAGTAAAGTTAGTTTTTCTGGATAAATGCTGAATCTTCTTC
ACCTCTGTTTGGGAGAGCTGTCAAAATGGAG

>Chr05_ 4988394_-
TTCATACATTATGTGCAGCATAATTATCCTTGTAAAGTATGTATTTGTGAAACGGTGAATCATACATACA
TAGCCCACAGTTATAATTAATAAATATTTAA

>Chr19_ 7982042_-
GTATTATTGGTGGAACTGCTATATAGCTGCGCCTAAGCACATTTTTATGCATGAGCCTGCCAGTGGACTC
TGGAGTTGAAGAAATTAACAGGCAGTTCGTT

>Chr02_14121126_+
CTTAAGAAGCATTAAGTATTGAATTGGCCATGCTTGGCCTTTTTCCCCCGAAGTTCATTATTCTTTCCTA
ACATCTAGGTTTTACTGTTCTCTTTCTTACT

>Chr09_10285098_+
TTCTGTCTATTTACTGTATAGTATTTGCCTGTAAAATGCCCATTTTTGTCATCGGCTTTGAATATTCAAA
ACAACTCAGCAATTTACCTTAGACTATACAA

>Chr16_ 9427242_-
CTAAAGCTGGATAATTTTATATTATTAAACATGGGATAAACCTTCGTAGTAGCTCCATTTGTTTATATCA
CAAATTAACTCCTAAAACAGAATCTACCTTT

>Chr04_18080322_-
TCAGAATGTGAAAACTGAGCTTCCATTGTTTGTATTAAATTTTGCACTCATCCTCTAACCATCAGCATGC
ACATACATGGCATTGAAGAGCCTAAATGAAA

>Chr01_41636985_-
GTAATTTTGAGTTTTTTTTTTATAATTTGTACTTGGTGTAAATGTGGATGTAAGAAAAAAAAAAAGAAAA
GAAAAGAGAAGAAAAAACAAATAATAATAGA

>Chr15_ 4520116_-
TTACTATTGAATTTTGATTCTGAGCTTTGCAATGAATGGAAATTTATAAATCTGATCGTACTGTGAATAC
TTGCTGAGTGATCATGAGTAACATTCAAGTC

>Chr09_ 2862535_-
CGACCCACCCCTTCTCTTTTATTCAAATTTTGATGTCTTATTTTATTTTTATTTTTGGGCAAAATCTCAG
TTTATTTAATAAATTGCGGATCAATCTCCTA

>Chr03_11952216_+
CAATGTCCCAAGCATTTAGTATGTGCTAATATGATTGCTGGTTTCATGTGGATCGTGGGCATTTTTAGTG
GTGTTGTTTTTGGAATATAGTATTAGTATTG

>Chr06_ 5031613_+
TTGTAGTGTCTATGCTTAAAAATTTGAGGTGGCTAGAATTATGCTGGTCAATCCTTTTTGCAACCTCATT
TTCCTATGTAGTAGTTCAGATCACAGATTTA

>Chr01_22467891_+
TACCTTACCTTCAAATGTAGTAAATTCTTTTTTCTTCATGTAGCATGAGGAAAGATAAAAAAAAAAAAAT
AAGAAAAGGGAAAATATTCAGGATATGTGAA

>Chr17_ 9904141_-
GAGAGACTTGATCCAAATTAAGGGAAAATCTATTCTCTTTTATTTGATCTAATTTCGGTTCTTCATCATC
ATTTACTAATCTTGTTTTGTTGTTTTGGCCA

>Chr08_ 6667196_-
CAGAACTGTTTTGCTCTATCCATTGAGAATATGGTATATGCTTCTTTATCAACACGAGTCCAAATCAACA
ACCTACACATGTGAGGTAGCTTCTTGATTTC

>Chr10_ 2572587_-
TAGATTTTAATCTTGAAAATGCTCATGAATATGCCGAACTCGATGTTTTCAGCAGTGTATGCTCTTTTAT
TACTTGTCATCCTGCTTTCACTGGGGAAAGA

>Chr01_24613410_-
TGGACCTAGCACCTGGAAATGGAAAGTTGAATTGGGAAAGCTTTACCAGGAACACTGATCATCTTCTTCT
TCCTCTGGGCATAAGTTGCACTGGCATGGTA

>Chr09_ 8689000_+
CATTTGTCTACGACTGATTTTGCAGTCGTAATAAATAAATTATATTTCTTAGACTTATTTCGATTTTAAG
TCCTGTTATGTTTGATTGCAATAATATGATG

>Chr05_20601570_-
AACACTAACTTACTGTAATGTCCACATATGGCCGCAAAGGCTTCTTGTTTAGATTTCTCCTACTTGGTCA
TAGTAGGAACGGGTCTTTTGAATGAACATCA

>scaffold_139_   39558_-
AACATTGTTGAATGCTTTGAGAAACTAAAATGGTAACTTTCACTTTAGTATACAGTTTATGCAGTTCATT
TCTATATAAAATCAGAAATAAAGTGTTATAA

>Chr03_21773465_+
TTACCACCATTTTCTGGGTGTGCATTATATATCACTACCGGTTTCCTGTTAGCGAAATTCTTTTCTTTTT
TCTCTTCACTTCGTTTCTAGATGTACAAATA

>Chr12_ 1351174_+
ACAATTTCTCTATGTTCTTTAATGCGTTTTTCGTAATCGTTTGCTTTTCCAATTTTTGTTGCTTCTCTTT
TTATCAAGGAAATAAAAGGAAATCTGCCCTT

>Chr06_17406104_-
ATCATAACCATCTTATAGTTTGTAAAATGAAAATGTGCTTTTTATTTGCTAGATGTCCACTAATAATCTG
TTTTGATTAACCACTTAACCTTTAAGAAGTC

>Chr02_24349325_-
CATACAAACATTATACCTAGTAATGAGAAGTATATGGAATTGGTTTATGCACTTCTCTGCTTGTTTTCTT
TATGTTATATGCCTTCTTATTGAATGGATTT

>Chr17_ 1161260_+
AATCAGATTTAATAACAATCACAAATAAAATATAATTTATTTTAACTTTTAATATCTACTTGTTTTTATT
ATTAAAATATAAAACATCACTTCGCATTACA

>Chr07_10617938_+
CCAAAACAACGAGTTAAAGCATCTCAACATTACAATAAATGACCGAATTTATAATAAATGACTGGATGCC
CTTGTAGCTCTTATTTTCGTAATCAGTTCTA

>Chr10_21798898_+
GATAGTTTTCCTATCCTAACTTTGAATGATCTTGATCCAGAGTTCGTTTTATCTCTTCTTGTCGATGCTC
TGGATGATTTCATGTGGCAATTCCTGTTGCT

>Chr02_  754118_-
TCTTCCTTTATCTATGTAAACTTTACAAGTAGTGAACCTTTTCCTATACCAACACAACTTTGTTGAGTAG
ATTGATATAATTTCTGACTTTTGCGTTGGGC

>Chr12_14306049_-
AATTTTGTACTTTGCTTCGGTTTACTGGACGGCCAACGGGCCTTGTCATCAGAGAATTCTGTAATTTTGA
AAGACTTTCACAGCTTTCTGTGATCATACTG

>Chr02_ 8468145_+
GACTATTTACAGCTGTCAAGTGTATAATATAGTCAGAAGCGGTGGATGTGATGAGGGTGCCATCTCTTAG
CTTTCCTGTTTTCTTAGTAGGTTGCTTAGCC

>Chr14_12989252_+
TAGATGTAAAACCATTTGAATTTGGTAAAGAGAAGGTGTTCCAAACTCTTACAATTCCTGGAACTAGTTT
GGTGTGCTGTATCTGCCTTATTATATGGCCT

>Chr05_ 3263364_-
GAGTACTGTGGTAACTCATCAATAGCAACACCATCTGGATTTTGCTTTTTAGAAGCTGTTTGGAATTACC
TTTTTCATGAAAATTTGAATTTTTTTTTAAT

>Chr19_12131844_+
GTGCAATCAAACAACTGCTCCAATTGCAATGTACTTCATTTCTTAAAGTTAACCCCCCCAGTTCTATGTA
GTTCTTGGGCAGTTTGGGAACGCTTTCAAAA

>Chr08_ 4585952_-
TCTCTGGGCTTACAAGCCTTAGAAACAAGAGCTGCCATCTTATTTTAGTTATTGACCTGCTTGTTATTGA
TTTTCCAGAGCTGTTTTTGTTTCTCTTCGTT

>Chr13_ 3988080_+
CAATCTTGGAATTTGATATTGGTAGGGAAGATTATTTTAAGTTGGATTGCAACGACCTGGACCAAGTCGT
GGTGTTGTTCTTGCCGTTTCTGTGCAGAATT

>Chr06_24213578_+
ATCCTTCATAAAAATTGAAAAACTAGGCCAGGAAAACTCGTTTCCGTGTCACCTTTTTCCTTGCATTTTC
GCTTATGCCATGCGGCTGTCCTTCAGGCTCT

>Chr03_ 6069910_+
AAAGAGTTGATAAAATCCAATCGAATTGAAGTGGATTATTTGATATCGGTAGAGAGAAAAAAAAATGGGA
AACACAGATAAGCTTTTGAATCAGATCATGG

>Chr07_ 1657847_-
CCATCAACATCATCATCAATGCTTTCCAATTTTAAGGGGTGTTTGAAAGTATATTAGTGGCTGTTTGTTT
TTTGAAATATATTTTTTTTTTAATTTTTAAA

>Chr19_ 4472658_-
TGATTTTCTGGATGTTTTCTCCTGATTCTTCTATAATTTTCTATTCCTGTAAGGGTCCCTTACCTCTCTT
TTTATCCTGTGAAAAATTCTACAACACTTTG

>Chr07_ 2359364_+
TTTCAATCATCAGTTCTTAAGAAAAATGTTAACAATTGTGTATTTCAGGCATGTTATGTTCTTGATGTCA
ATAACTGCAATTGTTTTGGATAATAATTCTG

>Chr04_17960599_+
TTCTTGGATCCTTTTTGCCTATTCTATACCATTTAACGACCAACTTCTGTGATATGTGGTGATGCTAAAC
CATCTAGGTTGCTTATAGGAAAAAGTTTTAG

>Chr02_ 2191981_+
CATATGTTATGCTGGCCTTGGCGTGCTTATCATTTATGAATTATGATCTCATACTCGGTCTCCCTCTCCC
TCTCCCTCTCCGTGTTTAACGTTGAATAGAA

>Chr16_12513579_-
TTAATCGGATGATGGGCTTTATCTATGGATATATTTATTTGTTTTCTTTGAATGTTGATGGGTTTGGTTT
CTTTCCTTGATAATTTCCTTTGGGATTTTAT

>Chr10_18253313_+
TCTTGTAACTTTTGTGCATTATATATCTATATGTATATTTACTTTTATTTACCTTTGTGTGAAATTAATG
TACATCCAGTGTAGAAACAATGCAAGAGCTC

>Chr15_15124276_+
GAGAAATAGTCCAAATTTTTGTGTAATAAATTTGGTTTTCTTGGCATTGCAAAGTTCGGGGTTCTTATTT
TCATCGATTCAGCAGAAAATGGAACCTGAAT

>Chr04_15452623_-
TGAATTCAAGACAGCATTTTCTATGCAATGCAATGCAATGATTTTATTTCATAAATTGATGAACTGAAAT
ATATTAATGTCGATTGTGTTTAGGCTACTCA

>Chr03_14620481_-
TAAGATAACTAGGATCGAGTATGAAATAATAGAAAGGGGGGATATTATTCATATATAGTGGTCAAAAATT
AATGGAAATTCTTTTATGTTTCTCAATCAAT

>Chr11_16775518_+
TTGATTCTTGCTGAGTGTGCTCGCACATGACAATACACATTAAGTTTGGGAAACTTTCATTTCCCTAATG
CGTTGGAATTTTATTTAACTATACTCCCCCT

>Chr07_ 1927762_-
ATGTTTACTTCTAACTATTAAAAATAATAGCCATCCACTGCTTCTTCCTCCTTTGTACGCTGTCCTATTA
TTCTTGTGTTCCCTAACCTCATTGTTCTAAC

>Chr05_13275117_-
GGTTGTCTGTACAATAAGATGTATTATTAAACTACTAGCAGAGATAGTTTACATATGATGAGTGCAGATT
TTGTCCCGAGCACTCTCTCTCACTCTCGCGC

>Chr13_ 4377279_+
GAACATTGCAAGTTCTAAATTACATTAAGGGTTTGATTAGATTCCTAATCATAATTTCAGTCTTAAGATG
TGTTTCAACTTTCAAAAACCCATGGAGAATC

>Chr14_ 8430995_+
TAAGATTATGTTCAAACTTCAATTTGGACTTTATGTGATTTGAATTGTTTATGGCGCTTGTTTGTTTTAA
ACAATGCTGCAAGATCATTTATGTCAGTCTT

>Chr01_ 8111862_+
ATTATATACTGATATGTGAGAGTGGTTAATTGGAAGACCTTATTCTTTCCCCCCCGGATTCTAACCATGT
AAAATGGCAGACCCCCTAGTTAATTCCGCTA

>Chr07_ 1029971_+
AAGCCACAAGGCACTATAAACCCAAGACGGATATAAAGAGAAAAAACCCTACAAAGAAGAAAAAGCACTG
CTCTCACACACACAAAATCAAACTCAAAAGA

>Chr07_14789683_+
CTTGTATTGCATTAAGCACAACAAATAAAGATACATGGTTGAGGTTTGGTAAAATTACAAGCAGTTAAAT
TGTTTCCGACGATGCATCAAAGTCAATCCAA

>Chr15_14042889_-
TTTGAGTGATGTAAGGTTTTTTTTTTAATATATAAAAAAATACTTATGTGATAATGTACTATAATTTGTG
GAGGCATTTTGAGTGATCTGTTTTTCTTAAT

>Chr03_ 9224820_-
GTTACTGTATAGTCTTTTACCTAAAACATAAAACAAGTAAACCGTATCCTAAATGAAGCGTAATTCTTCC
GAAGTAAAAAACCTGAAAAGAAAATGTGTAT

>Chr06_ 7008074_-
TACCAATATATAGTCGTTAAGTTAGCAGTCGTTGATGATCTCATCATCTCAACAGTTTTGTCATCCCAGC
GTGTTTCGTACTTGCCTAGCAGTCTTGTAAT

>Chr10_18521418_+
ATGATTGAGCTCTATGATGCATGCAGGAAAAGTAATTTCAACTTTTGACTTCTTGTGTTTGAGAAGAAAC
ACAACTTGATTTTATGACATTTCATGATACT

>Chr02_ 8719822_+
AGAATAAGAAAACAAATCAAGTTACTTTTTAGCACCACCGTGTGCAATCCATTATTTATGTGTAGTTTCT
CGTTAGTACTGTTCTGTAGTTGGAAATGGGC

>Chr05_ 4227450_+
ACACATTAAATCATAGATGAACATTGTTCTCAATGTTCATCTATTTCCTCGATCTAGTTGAAAAGGCTTC
GAGGAAACAAAGATTCTCACTTGATATTCAC

>Chr12_  378813_-
CATATCAATTCATGATAGAAATTTGTAATGTTGATCAAGTCAATTACCGGATTTAGTGGATGCTGCCTAG
TACCCTCTCCCTTTCACCACCATGCGCCTGC

>Chr06_ 8550351_+
TTTCAGTTTGTTGTCTTAGGTATTTGGGAGAAAATATTTCATTCATTTCCATTTTCTGTAGCCTGTAGGG
ATATTTTGTTCAGGGGGTCTATCCAGGCTTC

>Chr15_11596346_-
AAAACAAACTCTCTCAAGAAAAAATAAATATATATATATATATATATAGGAAAAGGAAAAGGAAAAAACA
AAGCAGACCAGCCGGCCAACCGAACACCACC

>Chr15_ 9785468_+
CTTAGACAAATAATCTTATTTAAAAATACAAATATAATCAATGTCTGTTTACAAGCCTTTAGTCTTATAA
TTGATGGATGATGTCTCACTGCTATATTGTT

>scaffold_172_   30129_+
ATTCAACAAATTAAAATAAAAGAAGAAGAAGAAAGAACGACATGAAAATCAAAAGGGACCCGTTGAAAAG
AGATTTGGATCCTACATGTCCGTTCGATTAT

>Chr01_39827624_-
TTGCATAAACTCCTATTCTTTTAATGCATTTTGGTGTGAGTATTTTGTCCATGCTTGGATTCATGAATTC
CAATTCATGTACTGTAAAGGGTCAGATATGC

>Chr01_28374420_+
GCCATGTACATTCATAATCGAATGCCACTTCAGTTGTCTTATTTTGTTCTAGCTTCTAAGATCATCATGA
TTTATTGTAAGTCTCAAGTGTATTGCAAATG

>Chr13_12382729_-
GACTGGAAAAAGTTCCATGAAATACAGACTTTTGGATTCAAATTTGATGCATCCTTACTGTGCAAAACAG
CTTCTTCTTTTTTTAACATTTTATAGTTATT

>scaffold_1162_    3430_+
GATTACGCACTACTGCTTCCCTGAAACAGCTTCTTGGGACCTTTCCCATCAGAAGATTCTCTGTCATTTT
TAGATGTTGATTTGATGGTTTTGACAGAAAA

>Chr03_14225986_-
GACAAGAATACTGTGGATGCATTGTGTTTGAGTGAGATATGAAAACTTTGACAAGAATATTTTTAGGTTT
TTTTTTTAAATTGTTTTTTTTTTAATTTTAT

>Chr05_ 3980657_-
TCATGTATTCCTTTTCTTTATAAAATTGCTATTTAGTATTGAGTTCCTTTATGTTTACGCAGCATTTGGG
AGCTTCCTGTTGATTTTTCTTCTAATGTTAA

>Chr09_ 7947218_-
AATTGGAGATGAATGTCTTTGGTTATAAAATTTTCTTATAGACTTCTTTACATTGTTATATGTATATGCC
AGGCAAATCAAACATCTCTGAACTGGGCAGT

>Chr01_10414246_-
TCCAGATTCTCATTCTTTACTAGGGAAATTATGTTTTGAGTTGGTCTCTTACAGATCGCCTTGTAGGTTT
TGTGTTTCCTTGAAAGTAATTGCGCCAATGT

>Chr01_29318723_-
TCAAATTATTTTGTTGCATGATTTAATGCAGTGCCAAACTCAAACCCTTTAATTTGCTTTGCAGTGTATT
CTTGATTATTTTAAATAAATTAATAAATCTG

>Chr15_ 5032343_-
TTTTGTACTTTTTTTTTTCTATTGGATCTTTCGCCATCTTGTGAGTTCCTAACATATCACTTTCTAAAAT
TTCCTTGCTATGAAAGATCACTGCTGCTCCT

>Chr01_42115245_+
TACCTTTCCTCAGGTTCTACCCTCCCAGACCTATTATACCACACAGCTCGGAAAATTTCTGGAGTACTTT
TTTTTTTTTTCCAATTCCTTGTGTTGCTGTA

>Chr06_ 5099560_-
GCTCGTCCAGCTATTTAATGTAGAAAGTAAAATAATAATGTGTTTTATGGAAACCTCTCTCTGTGCTCGG
CTTCACAAAATTGTCAATATAGCTCCCGTGT

>Chr08_11997240_+
TTTTTTATACAGGTTTATGTGAATAACATAGTGCTAGTAAGTCATGCTTGAGACATATGATTTGTGCGTT
GTACAGAATATATCATAGGTATCCATAAAAA

>Chr08_11650299_+
ATGATGATTAATGCATGATTGCTGATTGGTGCTGGCCTGCAACATCACGCAATTTCTCATCTATTAATTA
TGAATCCTAGTGACTGAAGAATTTTTGTTAT

>Chr08_ 6654743_+
TATGCTTTTCCAAAAGCTGCATCTAGCATCCCCATTAGCGATGCCCCACTATATTTTATTTCCGTGCCTC
CATTTTTTTTTATTTCTCTGTGATCAGTAAT

>Chr04_ 8400147_-
GTATGATGTTGCTGTTTGGTGTGGCCACAAAATAGTTAGTCTTTGGAACCAAGCTAGTTTTCTTTTTTCT
TGAAGAAAGCAACAAGAGATCCAAAAATCGG

>Chr13_15397173_-
TTTGAGATATCTCGACACAGCTAAATATATACACAATCTTTGACAAGGGCAAGCAGCGGCTGTTAGCAAG
TCTAATCAGACCATTTCATCATCCTCTATCC

>Chr10_17419930_-
CAAACTGATAGTTTGAAATTCTTATTCTAAGCCAAAACAATTAAATCTCCGTGTTACTGTGCTAATCTGA
TTGGTGGAAATCTTAGCACTCTATCTGTGCA

>Chr07_  118619_+
AAATGAGATATTAAGCTGCATGCATAGGGCAAACAATGCCAATCGTATCTATGAATTTTGAATTTTTTTT
TGTTTCAAGTAAAATGCTTGTGTTATTCTGT

>Chr05_25093282_-
GTTTTGGAGGTTTGAGTAATGTGTAATAGCAAAACTGTTTAATTCTTTTTATTTGGAACTTCCGTGCAAC
TGAAGAAAGTCCATCAGTATTGCTGATATGG

>Chr07_14581637_-
ATTAGCTGTGAAAACATTGCGAAGAAGGTATTCATTTTTGCTTCTGGTTCAGGCATGGTGCCATTTCTTC
CACTACTGTAAACACTTATTTTTCTGCTGTT

>Chr16_  841702_-
ATAAAGCCACCAACACCTCCAGCTCTTCCACCACCAACTCTTCCACCACCAAAGCCTCCAGTGACTCCTC
CAATAAAGCCACCAACACCACCAACTCTTCC

>Chr09_ 8699145_-
ATGTGACATCATTTAAATTTCTTTATAAAAAAAAAATGAAATTTTAACCCATGAATTTTGGACTGATTTT
TTTTTCCCGTAGGTTAAACGAGTTGGTCTAA

>Chr05_ 3566615_+
ATGTATACATTTATATGACAATTTTAATGAGAAAGTTCACAGAATCGTTGAGACAACTTCCGGAGTTTCA
TGTGCAAGTTTGAGTGTTTTGACTGATGCCA

>Chr06_ 9758485_-
TGACGAGGATTCTGTTTCTTCAATGTTCTTTTGACCCTACAGTTTTGTCCAGCTTGCGTTTTCTCTTAAA
ATTCAATGACATCGAAAATCGACAACTCTTG

>Chr03_11249471_+
GCTTTGTCTTGGACGCCTTTTGATTATTATTATTATTATTATTTTTCATGAATGATTATTTGTTTTTTTT
TTCATGAAAACCTGTTAGGCATGCAAGACAT

>Chr05_23380614_+
TTGGTTGTGTTTGCCTGATAAAGACTGAAATTACTCTATTTTGTTTTTCATCCACCAAGTTCTTTCTTCA
AACAAACTTGTACAGTTATCTCGTCTGTGCA

>Chr01_20868663_-
ACATTGTTTATTTCTCTCGTTAATGTTAGATCGTCATGGTTTTTTTTTGTATTAGGATAGACTGGTTCTC
TTGTTTCCCTTTTGATATTGTACTACCCGTG

>Chr10_  245871_-
ATTCCATTTTTCTGTACTCTCTTGTAAAAAAAACATATTATTTTTCCACCACCACTCGGTCTTTCTCGCC
TCGGCTTTCATATTGAATTAAAGAAATGGAT

>Chr14_11997030_-
GCACCTTCAAGAATTGATCTGTTTAATTGAGGTGATTTGTTCTTCATGTTAACTACTTGTGGCTTCAGAT
GGGTTTGTGCAGACCCAGGATTTCAATGGAG

>Chr02_11889006_+
GCATCAGATGCCATTGTTGCTTCTGGGTTCCTGAGAAGAATTATTTAGTTAATTTTTGTGCCATTGTCAG
CGGATTGGTGTTATGAAATACTTCTACGCTC

>Chr17_13726434_-
GCTATAAGTTTGGACAACATTCACCAATGGAATATGATACCTTTTTTACAAATATACAGGATATATACTT
TCAGTATATATTTACTTGCTGAAAACTTTCC

>Chr05_ 3825348_-
TGCTCCAGGACATTAGTTTTATGTATACGCTGCTGCTGTCTGTTGTTCCCAATTTCAAACATTTTGTCTT
TAGGAAATCACTAAGTTAAAAGATCTGCCAC

>Chr19_14598573_-
CTCTTTTGTACAGTTCTCCTAGACAAATAGAAGAATCGATTGTTTCTCTTATAACATTTATGCCCCGGAA
ACTAGCTGATGATCAGTGCTAATCAAATACA

>Chr18_16680519_-
TAATTTTGTGTTTGTATGTCAAACTTAAATAGGCTTGTGGTATTGGTTTTAGACTTCTAGCACTTGCCTC
CTTTTTTCTTGTAATTGTGTGCTCTAGTTGC

>Chr02_17347203_-
GAATGAGTTTATATAAAGCAGATAATAGAATTATTTTGTTTATCGAGTTTACGTTATATTGTTGGATCCA
TTGCCTATTTGCCTTGGTTATTGATCAATGA

>Chr18_ 2767740_+
GATGTATACCGGCTTGTTTTGCACCCTCTAAATGGTCCTCTTTTGGGTGTAATTAAGCTTTTCCAAGCAC
TAAACTTGCTCTAAAATGAAAAATTAATAAA

>Chr10_ 4284447_-
TGTTTTCTTTTAAAAAATAAGCTATTTCTTTCCCCTCTTTTGGGGTTTTCAATCTGAAGGTTGTATCAAT
CTGTTTGTTATTTTGTATTCGGAAAAAGGAT

>Chr01_10969482_-
TACTCATTTTTCTCCCTCGTTCACCTTCAATAACTAGAAGTTTTCATGCTATAACACTTGCACACAGAAG
TACTATGAACAGAGTTGGAGCACATTTTGCC

>Chr01_15124667_-
TATTTTGCATCTGTAACCTCCCTTTTGTAATGTAATCGAAATTCCTTACCAAATATTTTTGCCCATTTGG
CAAGGATTGATTGCTGATATAACCAATACAC

>Chr06_27818152_+
CTTGGTATGAACTGAACTTGTATGTTTATGTATCAGTGTTCTTTTCCTTTATCCTTCTTTTCTTTTTTGC
AAGATAGGAAGATGCCAACCATTTAGACTGC

>Chr09_ 9495437_-
ATCTGAGAAGCCACGTTAGATTCTAAATAAAATTGGTTGCTTCACAAATTATACAAAAATTCCATTCGTT
GCAGTCCTTGGCTTTTTCTTCATGTTGAAAT

>Chr10_12377328_-
GTACAGTGAGATATGCATCAGCAATGGCTATGAGCTTTCTAATTTTCATTAGAACTTTGCTCTCTATCTC
TTTATTGTTATCAATTTTTTCTTATTGTTGT

>Chr19_11479262_+
ACAAAACAATTTTACTCTCTGCAAACGGCTCAAAGCCTTTTTTGGATTCTATAATTGATTGCAGAAGTTA
TTTTTTTTGGTTTTTTTAATTTTTAAATCCA

>Chr10_22385825_-
TAAGAACATTAGCTTTCATAAAGCAATGTATAGAAGACTGGTTATACACCATGGTTGTTTCTTCAAAATA
CGGGACTCATCGCAAGCAAGCTTCTTGGTTA

>Chr01_32126671_+
ATCAGCTGAGATATGTCTTTTCGAGGGGAAAAAAGAATCATGTTACGAGTCTCTTTATCTCCCTTTCACG
TCATAGCAATTTTCTATAGTATGGATTCTTT

>Chr13_ 5164970_+
TTGTGTATAATCTATCTTTAATTCGAAGTTGACGTGCGGTTTCGTTTTCTACAAGGGAATGTTCTCTGTA
TAAAATATGGTTCATTAACTCTCTTGCTCTT

>Chr01_20779074_-
TAAACCCCAACCACCTGCAATTTGTTTGATTCCAATCTTCAATTAATGGCTAGCTGATTCTCGAGCTAGG
TAGGGTAGGGTGTGTGATGGTTCTGATTCCC

>Chr03_17897150_+
AGAAGAGAAAGTTGGAGCATGTTAATAATGAGAAAGAATCTCAGGTGTCCAAGAAGAAAAATAAGATGAG
TGAAGTGAGAGAGGCTTTAGGGGAGACCCAC

>Chr05_24106260_+
AAACTGTATGTGTGGCATTACTTGGACTACAAAATGTACCTTAGTTTTGTATCAGTCTTCAGTTTAGTTT
TCCAGTAGGAGCTAATATTTCAAGCTTTCTG

>Chr04_23653313_-
GCATTAATTATGTTAGAAATTAAACTTATGCCAGTTGAACTTATTGATCTATTTCTCTTGATTCGACCTC
TCACTTGAATCAAAGGAAAGTAAAATGATGA

>Chr11_ 4923971_-
CTCTGTTTTCTGTATGCTATTTATGTTTTGTGATTAGAATTCCAAATTTGAAATTCTTTTTGTCATAGTT
CGATTCAATTTTAGGTCAGAGTTGCCCTAAA

>Chr01_35353239_-
CATAGTAGATGCAATTTTCACAGCATTACATAAAGGGTCAATTTCAATTTATCTCTGGAAGTTTTCCCAT
TGGGGTTTGATGATATGAATGTCTCACTGCA

>Chr05_18802181_+
CTGCACTACTGATGCACTTACCTGAGTCAATCAGATTGAGTTTCTGATCCATGCAAGTGGTTTTGGCATG
ATTCAAGAATTTCCACTCAATTTCGATGTTC

>Chr16_ 9337383_-
TGTGTTTGTAAAGGGATTTTAAAGCTCATGAAGGTTTCCTATGTTTTTCCAACCCTTGTGGGAGATGTTT
AGTAGAGTTTACTATTTGTGTCTGTATAATT

>Chr13_14851987_+
AACAACGATTTTTATCAGCTGTAGCAAAGAAAGAAACTTCATAGAAATCGAAATATGAAAAAAGAAATAT
GCCTAGATACTTTATTCTATGGATAAAGGAT

>Chr12_15120859_-
GTCTTTTGAATGTAAGCATCTGGAAATCATATAATAATGATGTCTTGATCAGGATACCGACTGCAGCTAC
TTACTGATCTTCATTTCCTCAGCTTCTGATT

>Chr11_ 4362619_+
CAATGAGACCTTCTTATGCTGGACTGAATTAATTCAACGCTTTACAATTTAACAATTGTGATTTGAAGAA
GAAGAAAAAAAATATATAATGGCTGTGAATT

>Chr07_  982773_+
CACTGTAATTATCTCATGTTATATTAGAGCAAAAGGGCACTAGTCTTGTCAATTAAGCCTTGTCTCTTAT
TTTTGCACCAATTTTTCATGAAGATTTGCAG

>Chr06_ 9273859_+
TATATACCTGAGCACATAGGACTAATAGAAAATGCTTCGTTAATTATTTCACACCTAGTTTGATGCAAAT
GAGATATAATTCTTGAGTTTTGAAGGCGCAT

>Chr16_  284045_-
TGTTTTGAATCCTTATTCAACGAGTACTGTGATTTCTTTAGCTTTCAGGGAGATTCTTTCTGCTGAATAT
GGTTGTGTTTTGATATTCATGGCAATAGATC

>Chr16_12470328_-
GTTTTTGTCACGACTCTACAAATGAAAAGAAGATCTTATAGAATTGAAGAAAAGATGTACATTGTGCTGT
TGAGTTGGAATTCGTTACCTGTTTTTGTTCT

>Chr09_12640380_-
GCTAGGCATGTATCACATATTTGGTTTTCGAAATGTCGTATTAAAGTTTTAAAAGCCCTGATTGTGAAAA
CCAACACAGCTATTGAGTTACTTTAACGTTT

>Chr19_15377380_+
TGTTTGTCATCTTTCATATTTGCTGATGAAATGCTTTCGATATTTGCATCACTCGTTTCACTCGAATCTT
TCCAGTTATTCAAGTAGTCTCGAATGGATTG

>Chr15_11256299_+
AATTGCATAAGAATATCTGCAGAGAGCTAAAACTCGGATGAATTTCCATCAAAATTATTGGTGGCACCCA
TTACTCATGATAGGGGCATCAGTTGACAAAA

>Chr08_ 3160625_+
GTTTGTACGCCAAGGATTTTGGGAGAAAATCAATATCTCTACCATGCCGCATAACTCCATGTGCCACGAC
ATATTTTATCCTCATTGGTGACAGAACTGCA

>Chr06_ 8856681_+
GAGCATAGTTTGCATATCAATGAGAATTGCCAGATGAAAACAGTTTTTCTTCTTCAGGTTATATCAAGCT
TTACATTCTATCTATCAGTAGGTTGAGGAGG

>Chr02_ 3024362_-
TCTCCATGTGAACATATGGTTTCAGCAATTTTATTTTATTTTTGTTTATCAAGAACGATATTGTAGTAAA
AAAGGTCGTAGCTGACTATCGTAAGATTCCT

>Chr15_ 7980878_-
CTTAGCTCCCTCGCTCCGTCCTTTTCTTTTATTAAAAGAAACTGTTGCTCAGCTTATGTGGAAGGGAAAT
TGATATCGTTAATCGTATTGAATGATTTCTA

>Chr13_ 1776389_+
GCTGGTTGGAGCAATTGTATTGAACTCTAGATGCAATGTTGTGGTGTCTGAATCGTCATATTCTAATGAT
TTGGCTTCACTGCTCCTCTCGCAAAGAAAAG

>Chr09_11187419_-
TTCATATCTCTAGCCTTGTATATTGTTTAGCAATAGATAGATTATGCTCTAAATTTTTGATGTAGTCCCT
TTTCAATTAAGCTGCAAGTGAGGGAAAGATT

>Chr07_14747164_+
ACTCTTGAAAGTTCAAACTTCAAGTTGAAATGAGACATTCCATTTTATCCATATTTGTATATTTTATAGG
TTAAGGTGTGGTTCCTAATTCTACCAATTTA

>Chr19_ 4953784_-
TCAAATTCTACTGTCCAGTCTGTTTAATCGTAAACATCAGATGTGCCATTAGTATTTGTGTTGCCAGAGA
GAGTTCATGTCCTGGGATATATATATATATA

>Chr01_ 1456115_+
TCTCTGTGTAACAAGGATCGAGATCGTATACTAATGGTGAATTCTTTTGTACGGAGAAGTGCTCATTGGA
ACATTAATTTCTTTTTATCCTTTGCAATGCA

>Chr08_ 7710855_-
AAGATTATGTAATATCATAGTTAGCAATAGATCAAACACTACTTGAATCCTTCAGCAATATGTTAGATTG
TCTGGTGGCTTAACCTTGAACCACCATAAAA

>Chr17_  570118_+
TTTGGTCGTTAATAATGAGATAATGAAGGTAATGTAGCTTAGTGATTATTAATTTTGATATATATTAACT
ACTTAAGCTTTAAGTATCTAGACAAAAATCA

>Chr14_ 3593432_-
TTAATTATGAATGATGATAATGTGCAGGGGCTGTCAGGGTTTTATGTTCCAAAAGCTTCGCCTTGCCTTA
AAGCTTGCGATACAGTACCGGTTTTCTTATT

>Chr03_11782209_-
TATCGCTAAATTATGTCATGATATTAGACAAGTAATTTTTAAAGTTTTTTAAATTTATTGAATTTTTTTT
TTTAACGAGGCACCTGTATGTATATAAAATG

>Chr17_15482627_-
AGTTACAGACTGATTTTAGCCCATTTAAGTTTTTTGTTTCTTCGGTGATCATATTTTGTGCTTGTATGGA
AAAACAATATCTGGGCCGAGGATGTCATTGT

>Chr09_ 9450549_-
ATTGCATTTAATTATGTTTCCTCAACTGACACAAAGGATATTGGCACAGCTTAGAGGATTTGAAATGTTA
AAAGCTGTTCATTTGGAACCACATCCATTTG

>Chr11_18450966_-
TCAGATGTAAAATTTTTAATTTCTCTAATATGTTATCAAAACGTTTATTTATTAATTGTTGTTATGATTT
TTGTCGTTGTTACAAGGAAAATAGGAACATA

>Chr10_21574072_+
ATTGGTAGTACAACACCAATTTTAATCTATCAATACAGATCTAGACTTGGAACATCTTTGTTATGTAACT
CTTTCCCTAATCAGATATTACCTAATTGAAT

>Chr12_  485346_+
AACACAACTGAATCTGTATGCTAATGAATATACCAAGGAATTTTTTTACCAAGGAACATACTAATTCCAG
GTCATGGAATTTTCTGTCTCCAAAAGCCCTA

>Chr03_17268043_+
ACCCTTGTTTCTAGACAGCAATATATCTCAGGAATGAAGTATATTTAGGCAGATACATGTTGTGCAATGT
GTTTCCGTAATTTTCAAGTGAGTTGCTGAAG

>Chr01_ 6906504_-
TGTTCTTTTCAATGAATTATATCACCAGGTATTTTTGCGTTTGCTTGTTCAATTCTTGATTAATGTCTAG
ATGTGAGGAAATCCTCGAAGGCTTGTTTACT

>Chr19_15164679_+
TATTGTTTCGAGGCTTTTAGCTACACACACTACAATGCAAGCCTCAAATCAATTTTTGTATCCCATCAAA
TACATGATAGCATTTTTTTTTTCTTAATTTA

>Chr16_11684811_-
TATCTTTTTTGATAAAACTTGCATTGATTTTGTTTATGGCTTTTTGATGAATGGTCACTTGTAAATTTAA
ACGCTGCGGTCTATATTTTTCTGGTTTACTC

>Chr12_12466008_-
TTGTAGCAAATGGCCAAACAGGAAAAGAACTTTTAGCTACAGAAGTACGCAACTTTTGGTGTTCATTAAA
CCCTCAAAATTGCCATTCTTCTATTCTTTTA

>Chr14_ 5585303_-
AACTCTGCTGTACACTAGTTTGATCACCAAACATGTTTATGTTCTTGTGCATACCTTGGACAAATTCTGC
CTGGCTAGCTCCCTAAACCGCAATATTTATT

>Chr02_23933710_+
TGAATAAACACTAAACTCGCCATAATTTTTTTTCAATTTTGTTTGGTGCTGTAGCTTCTTCATATGTGCC
TTGACTCTAGGTATTCTGGATGTTACTGGTA

>Chr12_10028795_-
ACTACACTTTGGATTCCCACAGCGCAATGTTTTTTGGTTTTTTTTTTGTCATGTATTTTTATTTTTAATT
TGATTCATGTTGATTTTATTTGAGATTGACC

>Chr08_13328634_+
ATCCTGTGCTGTAATTTGACAAGTTGGAGTTAGAGAACAGGTGTTGTTTTATGAGCAAATGTACGCTGCT
TACTCTACCCTGATTTATAAACAGAACCACA

>Chr13_ 2933195_+
ATATATATATATATATATATAATTGCATGACTATTCGCAAATTTGAGTCTCGTCAAGTGGCAATAAGCTT
TTGGTTTCGTTGGTGTGCTCTTTTTGGCAGT

>Chr12_12073485_-
TTAAAAGAAAGCTGAGGCAATTGGAAATGGCATTCACTTCACTTTCTTTTACCGCATTTTGCATAGTTTG
ATACCCCAGGGACTGGAATGTATCAGTTTCT

>Chr01_13934831_+
GCTTTGTATCGTTCTGTTGTCTTTCAGCTAGCTATGATTTGTGATTGTTGAATTTTTTTTTTCCTCATCA
CATTACAACTCCTCCCAAGGGGAACACCGAA

>Chr02_19822300_-
TATATGTTTGTTTACATTTCTTGAACTCTAAAGCAAACGGGAGAGTTTCTAATATTTTATCAAGCGTGAC
GCGTACGAAATTCTCAAGATCCTCTATTCTG

>Chr06_  291260_-
TGTAATAGAAACGTGTTTGTTAATTGAGATGAAAATAGAAATTCATTTTCATCTAAAAGTTTACACCGAT
GGATTTGAAAAGATAAAATATAAAAGAAACA

>Chr06_27306386_-
TTTTGACTTGTGTTTAACCTTAGGAGGGTGAATGAGCACTTTGACATTGGAAATGTAGACAGCAGAGTAA
GTTACCTGTCCTCTTCATTTCCCCTGCTAAT

>Chr19_13620326_-
TTTATCTTGGAGAATTTGCAGAGATAGAGGTAATCAATCCTCTATGAATTAACTGTTGTGATAATTAATG
CATCCATTAAACCCCCCCCCCCCCCATATAT

>Chr08_ 1299925_+
TTTGTAGCATAATAGTTAAAATCTTGGTCCTTAAAGGGCAAATTTGTATTACCGCTGTATGATTCAGTGT
ATCATTTGTTGTGAGATGGAATTTTGTAAAA

>Chr08_  306272_-
GAGGGATGGTTTGGTTGTGCAATGAAATACAATCAACATCGGTGTAGATAGACAGCCAATACAGCTTCTG
ACAGCCAAACTCAACTGGTACATAAACTCTT

>Chr04_10818461_+
AATTTTTGTTCTCTTTTCTTTTAAAACTCAATGTGGAAGTAATTCTGTCCATTTTCATCAGTGAATTCAT
TGATCTTGTTAAAGTATTAACTATGCCAAAG

>Chr10_22414077_-
GTATCTTAAAGAGTTCATTTACCAGTTGAAAGCTGCTATTAGAAAGCTGTATTACGCTGTCTATCTAGGC
AATGTCCGTCAATGTTTCACATCATTGGTGA

>Chr15_  297816_-
AGATGTTAGGCTGTTTAATGATTCTATTCCAACATATATATTGAGTTCTTACATCCTTATGGCCATTACT
GTCATTATGAAGCTGAATCCAACTTTCTATG

>Chr10_ 1606269_+
AGAAGGAGAAGGAGAAGGAGAAGAAATGTTTATGTGCAATATTCTTAGTTATCTTCGTGTGTTCTCTTCC
TGTGATTTGCCAGGTTTTTTGTGCTTTATTT

>Chr01_13296952_+
GTTTTTTGGAAGCCTTTCTAGCTGCTTGGAGAGAGAATCATCTTTCTTTGAAGTTTTCTGATGTCTAACA
TCCATGTTGGGTTGCATGTATGGGAGAAAAA

>Chr09_ 6766072_+
TCTTGTAAACTGCTTTCAGCTATGTCAAGGTAGGTCTGTACTCTGCTGTCAGTGTGATTGCTCTTATCTT
GTTCAAGGTGCCGCATTAGCAACACAACAGG

>Chr09_ 8914908_-
GCAGATCTGTTCTTTATGATCTGCTGGAGATGGATTGGAAATTTTATGGGATTCGAACTTTGCCCTATAA
AATAGTTAGTGTATATATATATCTTTTTTAA

>Chr01_14557377_+
GTTGAATGTTGTTTCAGCTGAAAGTAAATGGATTTTTTTTTCCTTGCTGTAAACTGTTCATGGCTGCAAA
TTGAGATTCTGGAGTGTCCAGATGTTGGCAC

>Chr10_11432001_-
ACCTGGTCCCCATGTTCTTATAAAATGACGAGGTTTGATGGTTTGCTGTTAATGAACGTCTTATATCAAT
TACTTTCCCTCTGCAAATGACCCTGCAATCT

>Chr03_ 6358125_+
AAATTTTTACTCAACCTGTGACATCTAAAGTGTTATGAAATATTTAGTTTAGAGGCGTAATAGCATATAC
ATAAAGTTCTTGTAACTTCTGATGGGACCAT

>Chr08_10532430_+
TTGTATAATTGTCACTAGCATAAATAGCCATATTTAGCTTTCTTTTTTTCACCCTTGTTCTGGATTCCAC
TCCATGTGGTTTAATCCCTTGCTGCAGCATT

>Chr03_ 9754355_-
TGTGCTGAAAACTAGGCCGTCCTAATAAATCTTTCCAGTATATGCTTATTACTTCCTAATTGTGACAAAT
TACTTGCTTGGGAACTCCATTTCTAGTGTCA

>Chr05_ 8211408_-
TCTCCATAGTTATTGAAGTAAACACTTATCTGGTGGAATTATGTTTCTGGAAAGCCATTTTTCTTGGTGT
TGATGAAATAATGAAAGGCTGAATAAGCAAA

>Chr02_  725062_-
TAGCTTTATCATGTATTGAAAGAAAATGGCAAATGTTGTATTCTTTCAGCAAATGTTATATTCTTTCAGA
AAATTGCAAAGAAAAAAAAAAAACCTTTTAT

>Chr10_13042032_+
CATCAATTGTATCAGTAGTGCAAAGAGAAAAGAAAAGCATTTTTATTTTCAGCAACTTGAATGTAATGGC
ATGACTTAGTATTTCTTAGGCATCTTCTATG

>Chr05_19252019_-
TGCACGACTAAATTGATTATCAAGTTGAATTGAGATTTGGTTTTTCTTTCATGACTGATAGCATGATATG
ATACCTCACTTCCAGCGATGATATGCTGCAC

>Chr07_14758469_+
GCATTTCCTTGTACATTTACCATTCTAACTAAAAGAAAGTACTTCTTTGTATCTTTGAAGTTCACCATTG
GGAGTTGACAGAATAACATTTTGTATCACTT

>Chr18_13884818_-
TGATGTTTTCCTTACTGAATATTGGTTGTCTTAACCTGCTTTTGAAGTTCATTAGAACTGCCTACAGTCA
TGCAAACTGCAATCTTAGCAAGTGGGGAGTG

>Chr13_ 1393179_-
CTCCTCCCTTTGACATTTTTAATTTGAACTGGCTATAGTTTACTGTGGGCATCTTATATAGACCACTGAA
CAACTGGTAGGAAAAGAGGATTGAATAATAG

>Chr18_10046422_-
TCTGCGTAGCCTCGTTGAATCAATAGCTAAAAAAGTAATCTTTTCTGGTGAATCACACGGATACTCCATG
TTTGTTCATGCAATTCTGGCTGAGAGTGAAA

>Chr02_11584379_+
CATGCATGCAAATATTTGAATGAGTGAGCTTGCATGTGTTATTGTTTTCGAGAGTGAAATTGCCTATCTT
TCTTGTGGTGATTGTGGAAATGATAGATTAG

>Chr01_ 9312515_-
GAATGCTGTTGATGTATTGAATAACATTTGAGGTTCCACTTCTTTTGGCCAAGTCATGTGATTCTGTGGC
TTTCTGCTGGTTTCTTATTTTTATTTTACTG

>Chr10_20027591_+
CAGGTTCTTTCATTCCTGTGAAATGAAAAATGTGATATTGTTTTTTTTTATCTTCAGTGGTGCGTGATAT
ACCCTTGTGAGTTGGTGTAGTAGCCTACTCT

>Chr02_ 1727824_+
TATAGCGGACAAATTTTTATGTGAATTCGACCTTTAATTTGGTTTCTTTTATATTGTTGGGTGTTGTTCA
TGATAGTTCATGATAGTTGGTTATGCTGCTG

>Chr14_ 3539552_-
AGTTTTTGTTTCAGGCAGCCAATAATATTATGCATTAATGGCTGACGTTGACGATCCTGAGTTCTGATAG
ACATTTCTTTATCAAACACCTTAATTGTTAA

>Chr08_ 8952070_-
TAATGTTTAAATGTAACATTGAGTCCCAGTTCACATAAAAGCAAGGATCGAATTTAAGAAGGCTGGTGAT
TCCTAGAAGCATATCAACAACTCTTAACAAA

>Chr06_11941523_-
TTCCCTTTTGAGCTAGCTAGCTAGTTTCCTTGAGTTCCATATTGTCACCCAAACATTAGTTTGAAGCGTA
AGATTTCTTGTGGGAGGACTTATTCATTTCC

>Chr01_47357198_-
ATAATTGAATCTAGTTCTATCATTAGAATCCAGTTTGAGACTTTCCAAGTAAGTTGTATTAGCATTATGG
TTTGTTTCTCAACAAGGTAATGACTTCAACA

>Chr11_ 9082053_-
ATAACTTCCAAATTGTTCAATAAACAATGTTGCAAGCAGCATTTGGATTTACATGAGCAGATGCTGATGC
TTCTGTGATATTGTAGTTTCGTAGAGGTTTG

>Chr11_ 6900633_+
TGTGTGTTTTTTTTTTCCCGCGTATAGTGAGTTGGGTTTCTTCTTGCGTTTCTTTTTCTTTTTTCGTCTA
TGAATGGATGCTGTCACCCAAGCCAAGAAAA

>Chr14_18428495_+
TCCCACGAAATGATTTCAGATGCTTTAAGCTCAATTCGACTCTCTTCTGTATCTTGAAACTTGTAGATAT
TGATTAACCATGCATGCTCATGCAGTTGGAT

>Chr14_ 2885813_+
TAATAGTTGCATGGAGTTTGATGGAGTTGAAATCTAAAAGAACATTTATCATTCTGCCTTGAAGATTTTA
AATTTAGTCGGCATCCCTGCAGAGCAATTCA

>Chr19_ 3415899_+
TTGTCTGCTAAAAAATAATAATAATAAAAAAATTAAATATATCAAAAATTAAATAGTCTGCCTGAATAGT
TCACTCTACGTGATGTTGCATTGCCCCCACA

>Chr04_11304103_+
TCTCAGTTTCCATTTGCTTAATAAAGCCATCGAATCGAGATATTTCTGGGAATCTGTTCGTGCGTCTGCT
AAAATCATGCCATTTTTGACAAGTGAGCTGG

>Chr14_12307139_+
TTGAAAGCTTGAATTTCAATCTAGTTTTTTTATTTATTATTATTTTTATCATCTTTGCCTCAGTACTTTC
TGGCTATGTTGTAAGCATCTTTTTTTCGTGC

>Chr16_ 5523957_-
AGCCTGTACCTTAGTCTTCACCATTTTGGATGAAATCTATAATATTCTGCAACCAATCTTAATTTATTCA
TTGATTGAAATCTTAGTGAAAGAGGTGGGTA

>Chr04_17289803_-
ATTGAAATTGGAAGACCAAAGCAGATGAACTCTTATCGATTTGGTTTTTCACAGAATTTCTGCCCTTCAT
TCTGCATTACTATCCTATGATCTCCAAAAAA

>Chr09_  829458_+
GAATACCTTATTCTATACATAATACATTTGATCTCATTGAGATATTATGTATGAATGAATCTCCCAAGAT
GTGAAATAAATAAATAAAATATCAGTTACTG

>Chr15_10958177_+
TATTACATATTTTATTTAGCAGACCATAAACTTATTTATTGGTTTTTGTTAGTTTCTTTGTTTTGACTAT
TTATATGCTATTTTCTGCCATATGGAAAAAT

>Chr02_22957785_+
TGTAATGAGTATTAGCAAATGAAAAAAGGGTGGATATGAAAATTCTAAGCACTAGCGGTAGCTTTCCTCT
TTTGATATTCAAGTACGAGCCCCGTTTGAGT

>Chr10_ 7243003_-
TGATTTGTTTATGTGAAATAAATAAATATTCTATAGATATTCAGATTTTCAATGTGACCGTATAGCTTGA
GAAGGATCCTTACAAACAAAACTCGTTTACC

>Chr06_12570958_-
ATCATTGTTATGATTGAACATAATTATCTACTGGTTATCAGCATTGTGGTCGACGGCTCGCTCTCTCTCT
CTCTCTCTCTCTCTACACACACACACACATA

>Chr02_ 2906952_-
CATAATAGATGAGATATATATATATATACATGCTGAACTCAAGTTGTTCGAACCCGCTTCCCCTTGATGT
CCATAAGATTACAGTTCTTCAGTGGATTAAT

>Chr02_15504150_-
GTGTTCATTTTGCCATTTTAAGTTCACAAAAAGAACGAGGCTTGAGGGTTATCTTGTTTGATTTTTGTGA
CGGCCATGGACTGTAAAAAGAAAGTGGCGTT

>Chr16_   49699_-
AGGTTCAGCTAAACGAAAAGCAATATAAATGAGGGTGAATTTGGTTAAGTAACTGCAATAGCCTTCCTAA
CGATTGCAATCATGAAGCGGTCCCTGAGCCA

>Chr14_ 1385168_-
TAATTAACAACCTTGACAAATGTAAGTGTCAGTTGATGGTTTCCACTTTCAAAATTCAACAGGCCTTTTA
TCAGCCCTTGCCAGGGTCTGGCCTGGTCGTG

>Chr10_10294601_-
CGTTACACAAACACTTGACACTTAGAAATAAAGTTTTGCTTTTATCTTCCATTTACCTGTTCGAGAGGGT
GCTTTATTCAGTTGCAAAATAATAGAGCAAT

>Chr06_13269621_-
TTTGAACCACTTGTTTTCTTGATACAAGGAGATGCTCGTTTATCTTGTCTAGTTAGCAGGAGCACCATTG
GATCCGGAAAAATTATCCACTTTACAATTCA

>Chr05_23097191_+
TTGATGGAAACTGAAAGAGTGAATGAATAAAGTATATGGCACTTTTTTCTATTCCTTGCTTTTAATTTTT
TCACGTATGTATTATATTTGCTAGTTCAAGA

>Chr10_19144248_-
TCTCTCTCCCCTTTGAGTAGTCCAGTGCTGGCATTTAACGTCCCTAAACTAAAATCCTTAAGCTTGCACA
TTTTGTCTAAATCTATCCCGAGTAGGAATTG

>Chr06_ 4322755_+
AAGAACTCCCAGGTTTTTGCTACGTTTGCATAATGGGAAAGATGATTATGTAAATCACACCTCTACCACT
TTTCAGAAGTAGCTTAACCATTATTGTTGTA

>Chr01_ 9390752_-
TCAATTAAGTGATGGCCAACAACAAATATGTTGTTAGACATCTTTGTTTTATTTTAATTTTGGTTAATCT
TTATTTTAGATAATCGAGAATTAAATATTAA

>Chr05_ 2789030_+
TAAGACATATTTTCTTGACAATGTATGATTTAATGCTGTCATACGAGGACATTACATCATGTGATCATTT
TCATGAAGAAACATTTTGTCTGGGATTTATC

>Chr09_ 8823073_-
CAAAATTATCCAATTTGATTTTTAATTAATGATAAAAACATAGCTGCCTTAAATCATTTACATGAATAAT
ATATATGCAGTTTTTTTTTATCGCCTGTCAA

>Chr08_ 4673526_-
TTTGCCTCGAGCAAAGAAACAGGAATGTTGCATATAAAACGTGTTTTACTAATCTTTTCTCTTCCCCATT
TGCAATTGATTGTCGGATATTCATGGTTTCA

>Chr04_10825401_-
ATATTATATTTGCTAGATGCAATTATAATGTGATTTTTCCATTTTGAACTAACAGAATTATTTTTGCATT
ATCTGGAAGACCACAGAGATAAGTGTTTTAG

>Chr17_ 4892473_+
AACGAAAATCTCTGCAACACTTTGGTTTTATATAGATTGATTTTGAGCTCAATCTTTTGAGTAAATATTA
TTATGGTTTGTAATAAATAAATAAAAAAGGG

>Chr03_11620919_+
AAAGAAAATTATTTACTGATTATGACGGCATCCGATAAAATCTTGCAATGATTTCTTCGGGTATGTTGAA
ATGTTCTTAGCGCTTTTTTGGCTGCCCAACA

>Chr14_14128897_-
TATCAATCTAAACATTTACCATGGACTTGAAAAAGCCATGCATTTTATTCGTTGAAAATGTATGCTGCCC
CATTGCAGCCATCTCCAATGGAAGATAAAGG

>Chr06_ 3150497_-
TCATAATGTGTAATTTTTCATTCTGTGGTTTAGTTCAAGGAATGTTCTTTATTTGGTTGTTTTTAGCTTA
TAATGGATGTTTCACAATCTAGATTTCTCAC

>Chr12_ 3251293_+
GTAAGAGATTGAGCTTGTAACATTCGAGGCTTTTGAATTTTCTGGGCCCGAATTTTGGTGTTTCCTCCAT
CCCTTCACCCCCATCCATCAGAACCATTTAT

>Chr03_10011681_-
AGTTGATACCAGTTATCTAGCTCGTGCCTAGCTGCGGGCAGGATGTTTTATTTTCCAGTGTTGCGTGTTT
TTTTCTTGCACAAAAAATAAATTATAATTGC

>Chr06_10881112_-
ATAAACCTAAATCAATATGCATGCCAAAATTATATAATGCATGTACAAGCAAAGTTCCTCGTGTACCATA
GCATCTATTTTCTTCCCTCGTTTTTCCGCAT

>Chr06_23949886_-
TGGTATTGAAATTAAGAATTCTTTAAATTTTAATTATATTTTGGTGATTCAAGGTAGTCTTCTGTGTTCT
TGGCTGATGTATGTTTAGTATTTTAGCATCA

>Chr19_12159052_+
AATACGCTCCAAATCAAAAGGCCTATTGTTGAGATTGGAGATGATCTTTCAAAAGTGTTTAGTAACTTGA
ATGAAAACAGTAATAGCCATGTCCTGTAAAG

>Chr10_15892646_+
GATTATGTATTGTACTCTTATGTAAGTTGAATACACTTTTACTTCTTTCCATCGATTGTATTGTACTTGT
GTAATTATCTGTAGATGATCAGGGACGTAGT

>Chr05_ 5779167_+
TTACTACTTACAATTGGATCAAAACTAATAAATGGAAAAAGGACTAAGTGAGATTTAAAAAAGAAAATCA
CCTATTGTGTTCGTTCAATAGAGATTGTCTT

>Chr12_10376620_+
ACAAACAATCTTATTAAGATTACAAATATAATCAATGTGTGTTTACAACCTGTTATACTCTAATTGATGG
ATTATGTCGTACTGCTTCTCTGTTTGTCTGG

>Chr05_ 8056337_+
CATTTTCATGTCTTTTTGAGAAATTAAAGGAATTCTTTTTTATTGATTGTACATTCAAGTGCAGTGTGCA
TGTATTCTTGTTATCATTCCTTGGATTCTTT

>Chr04_20850543_+
TAGATATGTTTGAGTCGGGGAATGAATAGTTTTTTGCTTGTCGCTCTTTCAAGGATGACTTCTTTCGTTC
ACTCTTTTAAAAAGTACTCGATGTTGCACAA

>Chr01_36465323_-
TGTACCCTTTGTGCGTATTGTTTTTAGTACCATTACTACGACTCTGCAGCAGACAACTATCTCATCTGTT
GTCTTGTTAAGAATTTCGAGATTAGAATTGC

>Chr03_ 7672280_+
CATGCCTTGCTAGTTTGTCGAGCAGCCAAATATATGTCTAAATTCTAGTGAGATAGAGATTAAAAAAAAA
AGTAATGGAATATTCACAGTTCAATTCTCCT

>Chr08_  544424_+
CAAAAGATTTGGTATGATTTGTATTCGAAGTGGAAATGCTTTTAGCTCTTAATCCTCTTTCTATTTATCC
AAAAACATAACAATCACATAAAAGCAAATCC

>Chr04_22881253_-
CTTCACCATGTTCAGTGAAATATAGTTGTAGATATGAGATGATTTAGACTATGTTTTTGGTTCAAAATGT
GTCTGGTATGTTTTTTCAAGCATAAATATGC

>Chr01_13142872_+
AAGTTGTATCTGATTTGAGGGTTTCTTGGAAATTGAACCTAGATTTGTGGAAAGGGGGCTTTTGAAGCAA
ATTCAACAATAAATTGCTTGGTGCTTCTTTG

>Chr06_ 1710061_-
TCAAACTTTCCTCATCCAATAAGTTGAAAATCCGTGCTGAGCATGTTACTTTAATATTGGCAATTCGGCA
TTGCATATTGAAAATGACCTGGACTGGAGTG

>Chr02_ 6000111_+
CATTGTTAATAAGAGCGCTGATCAATAAGAAGAGCAACATAGTTCGTTGTATACGGACCTATTAAAACCC
TTTTGTACAGACTCCATTAGTTGATAGTTGA

>Chr07_ 2645743_-
ATTATAGTTGATTGTGTTTATTTTGATAATTTATGGCAATCCCATTTCGTATTTCCTTGCTCTTAACGAG
TTATATTAATAAATCATTAACAAATTGAATG

>Chr02_11393267_+
TTTCTGTTTGCAGCAGCTGGTTAATCTGTCATGAATTAATTCAAGTATTTAGACATGGATATTACTGTCA
TTAAATGTTTAATTTCATTATTGAAGCCCTT

>Chr03_21386986_-
GTTGCTAGCCTTCTAGAAATTAACTGATCATGAAACTGGTCAGTTTATCCTTGCAGTCTCGCCATTACCT
TTCTATTATGTGCTGGTTTAGATCAAAGATG

>Chr02_  417582_-
TGTACTAGTACTGAGAGTTGGATATTGGTTATAGTTCTTTTCCATCTTCCAAGATTAATCATTCTTTTAA
CCTTCTATATTTTCTGAGATCAATCAACAAT

>Chr14_12376760_-
ACACAGGCTCTTAATCTTATTATTAATTGATTTACTCATGTAATCTTTTTAATAATGGACGTCTTAAGAG
AGTCTTGTGCGTTTTTATCTGTGACAGCCGT

>Chr02_13210830_-
CTGTTGAATTTGTGGAAGCATAGTTGCTTCGTAGTTTCTTCTTCTTCTTTTTTTTTTTTTTTTTGTTTCT
GATACAAATACAATGTATACTTGACATTGCA

>Chr07_11975843_+
GATGTAAGCTGGATTTGACAGTAATGACTGATAATACAACATAGAAGAACACGTATGGCACTGCTAATTG
TAGATCAAAGTTTGTAAATATATTAGATTAG

>Chr06_ 6121557_+
GAGAAGGGGCATGTCTAATAGAATTATGTTTTTTTCTTTTCTCTTTGTGTAAATCAAAAGGGTTATTGCG
GTCACGGACTCAAAAATGCCTTTACAGCCAA

>Chr04_21919683_+
TAGCTACCTACTCTAATTGTTTATTATTCAATGTCTTTCTCGTTTCTTCCTGTTACTGACTTGTAGGGTT
TTCCTCATCCATCAAAATTTATGTTTTACTC

>Chr06_ 3300661_+
CATATATTAACGGCTTATTCACTTGAAAAAACTCCTTTTGGGTGCTCCTAGCTTTTCTGATTTCGTATCT
TTTTCCTTCAATATCATTTGCCTTGGAAATT

>Chr02_19177678_-
TTTCACATAAACAACTCAGTCGTATAGGTATCTTCTGTGATTTTGTATTCAAAACTGCTGTTTTTTTTTT
TTTTTTGCCCCTCTCTTTTCACTCAGTAAAT

>Chr01_10736351_-
GATTTATATCCATTCCATTCTCCTTGACGACAATACGAGGCATTTGTCTGAGAGAAAATAAATCCCAGAT
TTGTTTATTTACTTATTTTTTTGATTGGTTA

>Chr09_ 5654869_-
AATCTTATTGTATTATATCGCCCGAAATAATCCCAGCTCTAGGCGCTTTTAGTGAATATTGTAATAATTC
ATTTTCTTTGATTTTTGAGATATTAGTGAAT

>Chr01_11152855_-
CTTTTGTACCTGTCAAATCCTATTCGTGAATGTAGCCTTTGTTTCAAAGCAATTCACTTCCGTGGTTTTT
TCTTTTTCTACCTTTCGTTCTTGTGGACCAC

>Chr08_10595590_+
GAGCGAGTTATTTCATATCCCGGGTATAAAATGCTAGCGTTGATGTCTTGAAATTTTGCAAATGGGTAGC
ACAACTCAGTCCTGATTCCTAGGCTATTTTA

>Chr06_ 8086811_-
AATTAGACGTGCTCTAGGCTTGCTTTATGAGATGGTATCTCCCTTATTTTAGCAAATTAGCCAAAACAGA
CCTTTCTTTTACTAGTGTTTAAACTTTAAAG

>Chr11_17447386_+
AAGGATATGTAATATGTAAGGTAATATTGTAATGCAAGTTAGGGTTTATCAGATGTTTAAGTACTTTTCC
TTGTTATCTGTGCTAATGGTGTGTTAGATGT

>Chr02_11810559_-
GATGCAATGGCACACTTACCATTTTTGATAAAATTTTGATCGACATTCTTACAGAACAAGTGGAAAAGAC
CACTACTTTTCCAGTTTTGTCTAATAGTCTA

>Chr13_15834507_+
TTGTACTTGTAATTTGTGTTCTTAATAATAAAAGTTTCTTTTTTTTGCCTTCTTCTTGTTTTTTTTTTTT
TTTTGCCAAGGTCGATCCATTTTGCTGTGGA

>Chr16_ 3386414_-
GTAAATCCATTTCTTTTCAACTCATGTTGATGCCTCTTTTTTTTGTATTTAATAATTTCCTCTTATTGGC
GAGCTTCTCATGAATAGAAGTTGATCAAAAC

>Chr12_ 1629425_+
TTGCTTCTTTTGACATGCACAAATTAATTTGGATAAGTCGGTTTTTTTTTTATCCTTTTCCAGTATAATA
AAATTACTTAATTACATTTAAAAGCAAAAAA

>Chr04_ 6097283_+
ACTAGGCCTTTGCCCCGCCATGATTTCCGTTATAGAATGAAAATTTTACAGCATGATGTGTTTGAAGTCC
TAAATAATTTTGTTAAACTTGAGATCTGACC

>Chr11_16061040_+
CGATAGAACGAACATGTTTTTCTGTTGGTTTTGTAAAGTAAATTCACTTTAAAATTGTGTCTTTCATGTT
TTTATTTCTTTCTTTTTCAACTAAACATGTT

>Chr18_13302463_-
GCAAACTATCTCTGATTCTATTCAATGGTCAAAATTACTATTGCTTTACAAACTCTATGCACTGCTACAC
GAACCATGGATGGCAAGGACACGTTATGTCC

>Chr06_20762726_+
ATGTATGTTAATGAAAATGAAGGAGGTCATATGGAGTTTATTTTCTGTTTAAGTCACATTTTCCTGCCAC
TATTTTAATTGTATTAAGTGGGGAACCACCT

>Chr07_ 1153280_+
GATGTTTAGTTCCTCATCTATGAAATGTATTGCCCGCATGATTGTGATCTTGTCTTCCCTGGAACCCAAG
TGTGTAGCAAATGGCAGTTATGATCAAACTT

>Chr01_ 1239146_-
TTTAATATGCTAAATGTTAAAAATAAATAAAAAATATATTATTTTGATGTATTTTCAAATAAAAATACAC
TATAAAAATCAACCCGAGAACACCCTCAGGA

>Chr04_19577798_-
TGTTTTTTATAAAAAAAAAAACAATAAATTGCCTTTTTGGATTTTTTTTTTATGATTTCTACGAGGATGT
TAAAATTATCAAACATTAACATTCTCGATTA

>Chr05_ 5353832_-
GTATTCAATTTTCTTATTTGTTTATAAGAATTTCATGAGTATTCTTATCTTTTGAAGTTTGAACTCATGC
CACAAGATGTAATCTCGTTTTTTCAAGAATC

>Chr08_12213674_+
CCCATGGAAGTGTAATTGCTTTCGTATTAGTACAAAATATGGTGTTTATCAGAGTATGTTAAAAGATAAA
CCAGTGAACATGATTAGTTTTTTATTGGCTA

>scaffold_1233_    5750_+
TATTTTTTTTTAAGAAATTCTAATTATAAATAAAAAAAGTTAATTTATGCATATATTTAATTAAATACAT
CGAGAATAATTTTTGCTAATAAATATAAAAA

>Chr14_ 2875391_+
ATTGGAACCATAGAGAATCGAAATCTCATATCTCTTATCTTTTCAGTGTCAATTTCTTTAATTCTTAGCA
TCATTGAACTCGGAGACGAATTTTCACCACC

>Chr12_ 4332145_+
AACGTGTTTGACAGTACTTTATACAAAAGAAGGAAGCTTGCGTTATATGTATTTTTGGTGCAGTTTTGGC
TGCATAATGTGCCGCACTACTTGCTTCTTAC

>Chr19_15212883_-
TTAAACCGTTAGAGAGAATAGTTAACACACCCTTTTAAACTTTCTTTGGTATTTGACGTTGTAATTTGCT
GCTTGCTTGTTTTGTTTCCAGAGATTTTAAC

>Chr06_19986870_+
TGGACAGGACTAACAAGCTCCGATGGTAAGTTGGCAAATAATTGTCTTTCTTACTTCATATCTAATTTGT
TATAAATTACAGAACAAAAACCAGTGAATAA

>Chr05_10522988_-
AAACAGAACATACAAAAGTCAATATTAAATAGATTCTATATATCTTCAGTAAGAACATGGAGTGAATGTT
TTCATCCACGATTACTAAATTAAATTAAAAG

>Chr02_20328076_-
GCTCTTAGAATCTTGCAATGAAAGTAATAAGGTTTGGCTGGTTTCCCAGGTATCTCTTCCTTGCAATTTG
CAATCCTTTTTTCGTCCTTCAATGATAAAAA

>scaffold_36_  239731_+
AATGTAACTCTGAATCCTGACTCGACAATACCAGTTTTGGCGTTGCTCTTAGTCTTTGTTCTTTTCTTCC
CCCTCATTCCCTGTTAACTCGCAAATTCCAC

>Chr08_ 1619060_+
TATATATGTACTGGAAGGGTATTTATAAAAAAAAATCTCCTTTTTATTCTTTTGGTCTTTATTCCATTTT
TTCCTTTTCTAAGTTCTTGTATGTATGTATA

>Chr11_18208498_+
AAAGTTGTGTAATGGCAGATTTTTACTCTATAGTATCTCCTAGCCATATTAATTAACAGTATTGGTGATT
AACTACAGATTAATTTCTAATATAAAAGAAG

>Chr10_ 9663815_-
TTTGATGGAATCCCTGTAGAGACTGCATGATAAACATATCCTTTTTGTTTATTGAGCTTTGCCCTTTCGG
AGATTAGATTTGAGCTTTGTAGTATAGGCTG

>Chr05_17823556_+
AACTCACATATTCGGGTTTAAATCAATGGTAATGATTTAGTTTTGAATTCATAAATGGATGTGGATGGTT
CTTCAAATATATAGTTGGAAAGCTATTTGAA

>Chr01_17187553_-
TCCTTGAAGACTACTGTTATTGATGATATTCTGCTACTGATGTTGTCGAGAACTTTCCCTCCTCTTAACT
CTCTCTGTCTTGGAATTCAATACTTTTAACT

>Chr02_ 8206630_-
TGTACAGATATTATAGTGCCATCATCAATACATGAAGTTATCTTGTCCTTACCTTTAGCAGTGCATGAGA
TTTACCACTGGAGGATTCTGCTTTGATGTAT

>Chr04_17397837_-
GCTGGTTATGAAGTTGGAAATCTAATGAAAAAACCACCCTTTCCTGCTCGGATCCATGCTATCTAACTAT
TTAGACCATGAAAGGACCAAGCCCATCAACT

>Chr11_15622914_-
GATGAGGTCTGTTTCCTCTTTTTGTTAATCACTGTAATTTAAATTCCTTCAACACATGTGATTTATGCCT
CTTTCTGTGGTTCCTCATGTCACTGATGGCG

>Chr03_13454285_-
ACTATTGGAATTGGAATGAAATTCAATTGGGAGATATTAAATCAATATTTAATATGCAGCATTTGGTTAC
AGGTTTTCATTGGATGTTTTGATCTCAGGTT

>Chr06_ 8522027_-
AATTTGCCTTGAAATTAAGAAAATAATCGGGGCCAGTACTTTTCAGTCTCGATCATTTGCATTTCTAAGT
AGAGAGAGAGAGAGAGAGAGAGAGAGTCCCC

>Chr01_30066951_+
TTCAGCTTTAATAAAGTTGTGAATAAAGAAGCCAGTGCGTCACCGGCCTTAGAATGTTGTTATCCTGGTG
CAACTAGCCTCGATCTCGTGCTGTTGCTTGT

>Chr14_ 1409561_+
ATTCATTACCAGAATCAGAATTAGTATATAAATCGAAGTTATATTTTAGCATCACAGTGTGCAATCTATG
TGTAATTTCTTGCTACTACCGATCTGTGGTT

>Chr08_ 5850712_-
GCATGTGCTACAGGATATCTAGGAATTTAATGCTGTCATTTTTTTTTATTATCACGCGTCTCCGTTTTGT
TTTATGGTACATGCTGAGCGCCGACGCCCTT

>Chr05_  343942_+
GTCTCTCTGGCTTGTTTGGGTCTATATGAGGTAATTAAGATTTTTTTTTTAAGTTGATGTTATTACACAA
GTGATGGGATAACCTAGCTCAGCGGACACAC

>Chr17_11914451_-
TTGTGCATTTCTGAAATATTAAATCACATGAAAATTACCCATCTTGAACGATTATGATTTCCTTGCTCAT
TAGTTGTGGTGCTTGTTTCTTTACATGCTTG

>Chr01_28078138_-
CTGTTGTAACTCAAAGCTGATTTATGATGATAATCTTGTGGGAGTTTTGAAGTTTTGAGCACTTGCGGTA
TTTCTCAGTTGTAGCGCGGCAAAATTGATCA

>Chr09_ 4905646_-
AATGGAGAATATGACACTTAATCTTTGTGTTATAGCATGCTGCTTGCTGTAATGATTAAGATTTCAAAGG
TAACTGCATGCTGCTATCTGTAATGCAATTC

>Chr12_13224650_-
TGGTCTGGTTGTATAGTTATCCTGTTATATTGCTATTACAATTTACAATCAATGAACGTACCTGGATGAT
GGTTGAGGACTTGAGGGATTAAATAGGTGGT

>Chr15_14230012_+
AAAAGGGTTTTGCAGAATCCAAATTCATAGGTGGGCATGTTTCTGAGGCTATGGATTCGTTACTGATTCA
CTCCAATTCCTTGCTTTGACATGAAACAAAA

>Chr05_ 6708451_-
ATGACTTTTATGACTTTGCTTTGCCATTAGTTTAATTTCCCTTATTGACCAGTTCTCCACAGATTTTCTC
TGTCTGGCAAAAAATGAATGCTTCATACTGT

>Chr06_12981783_+
AAACATGTGTGGCAGCTATTGACTTATCTATTTTACAAGGATTTTATGTCTAACAAGGAGACATTTGTGA
CAACAACTATTATACATAGCTTGCAAGGATT

>Chr05_ 8627859_-
TATTTTAGGTAACGAGGCAGAAATAATAATTTTTTTAAATTTAACTTTTTAATATTTTTTATTGTTTTGA
TGATTAATATCAAAAATAACTTTTTAAAAAT

>Chr17_ 7623264_+
TGTTTGAATAATTTGTGAATTTAAAGTTCAATGTTCCAGGTGTGTGGCTGAAATTTCCTACCTCTTTCCC
TTTTCTTTTAGATTAAACTTCTGCTGCAAAA

>Chr13_13740278_-
ATTTGTAGACAGTTTCAACCCTCTAGTTTAGATTCAAATTTATTGCTTGAATTTGGAAGCTGTTAAGGCA
ATTGCTCAACTTGATTGATTGATCGATTCTT

>Chr09_11645377_-
CTTGAACATTCACACTGCTTTCTCAAAGTGATTTAAAGATGCATTTAATTAAAAGTTTGAACCTTGAGCA
TTTCCAAGAAATGATGAAAGCAAATTAGAAA

>Chr19_11568543_-
TTGAAGATTTAAATATAAGAGCAAAATAATAAAGTACGATTGTGGACTGCAATTTCCAGTGCCCTCTGGT
TTGTTGTTCCTATTTGAATCTTCACTCAAAA

>Chr16_12515245_-
ATTGAATGTAATGCTTTACTTACAAAAATTGCAGAAGTGCAGTTGATTGGAGCTTTGTCTTGTCTGAACC
TTGGCATTTTCACTTTTGCTGAAGCAGTAAA

>Chr14_ 4684458_+
ATTTTCTGTCACTTTAGTTATTGCTGTGGTAATTGTTTGTTGTACACCTCACAACAAGGCAAAACAAGAT
GTGGAACACATGATTAACCCTTTTCAAATCA

>Chr13_ 6013551_+
CTCTTACTTCAGTGATTTAAACGAGTAGAAACAATGTTTTCAAGCACTTCTCTCTCTGTAATATTGGAAT
CTTGTCTTCGTCAGAAATTGAAAGAAAGATG

>Chr14_ 6538340_+
AAAGAAGTTAATGAGATGGAAAAAAACACTGACAAGATTGTAATTTGTGTAAAGATACATCCAGTCCCTG
GCAATTTCTTGCTAAATGATGTTTGATTGTT

>Chr05_10138398_+
TCTGAATTTGTAAATAATGTCAACAAAAATAAAATAAAATTCAATTACCTAGATCTTCATGAATCTTCTC
TCTTTTTCCTTGTAATTTGGGAATCCCTTGT

>Chr19_ 4381999_-
GGTACCAGTTGCTTGACTGGATAAAGGATATGATTTAACCACTCTCACCTATAATCTGCCTTAAGTAATG
TTGATTTCTCAGTTTTTGATGTATGTTTGCA

>Chr06_13741609_-
TCAAACTTTAATTGCAAACTGAAATTATAGGCGACGAAGGTTTTCTCTTTAGGAAACATCTTTTATGCTA
AATGGTCACTGATGCTGCGTGTGATGTTTGT

>Chr01_10268975_-
AGGCATGAATATGATCTTGTTTCAGTGGGAAAAAATTGAATCTTATTGTCAATTGTGTGATATAGAAATA
GCTATTTTTCTTGGGATTTTTATGTTTTATC

>Chr17_14170132_-
CATTGGACTTCATCAGGATTGCAGATAATGACAGCTTTTTTTACTTCTGGAAATTTTGATTATTTGCAAT
TAATTTAAGGGCTTTGAAAGTAGTAATCTGT

>Chr04_15482917_+
CTATTTATATGTTCACGGCAACATATTGGATAAAGATAGTAGGAATTTGCAATGTCATCGGTTTTTATTT
CTATCTTTATCAACACTGGTATTATAATTTT

>Chr09_ 5624355_+
CAGATGCTGCCTTGTCAAGCATCTGTCTTTGCTGCAGCCCGCAGCTACCTGATGTTTGCCGTCTTCTGCT
CTCAAATGCTTGGCTAGGCTTGTTGGACCAG

>Chr12_14503672_+
GCCGGACAAGAGATCTTTGATTATAAATCTGAGTTGATGACGCATTCATTATTTTATGTTTCAGATATGC
CAGGGATTGGCAAGTAACGACTGGTTAATTG

>Chr05_ 5529505_-
TTAGGTAAGAATGGATTTTATGTAGATAACAAAGCCATGCACGTCTTCTGAAATGATGTTTGGGCCTTGA
TTTATCTATTTCTGAGCCTCAGATTTGGGTT

>Chr01_ 6770633_-
AAATGGAGTCGAGGTGGAAAGTAGGATTGAAATAATGATATTGATTTTGCACATATATCAATCTGAAAAA
CCCTAGTAGGTTACCGTTATTGATAGCCAAG

>Chr06_16931602_+
ACTTGGATGTTTTATTATGTGATGATGAATAAAACCCCAAGTCTCTCCTTAAGCCGCTTGTGACCCGTTG
TTCCCATCATGAAATGGGTGCCGCATCCATG

>Chr09_11565167_-
GGATTTTGATAGCTGATTTTCTTTGTGATATCATGCTACAACAGCCATGGAAATTGTATGCTTTGTTTCT
ATTGATTTTTGCATGTTTCTTGTTCCATTGA

>Chr17_12732224_-
ATGTCAAACAAATATTTTTCAGCAGATGACAATTTTGTTGCCAGAAGCTTACACCTTGAATTGTATTTGA
ATTTCTGACTTGAAAAGAAAACCATTCATCT

>Chr01_25149576_-
GTCCCAATAGTCTGCTATCATATATTAAAGCTTTTCGAATCGAAAGTTGCAAATCATTGTCTGTGAGAAA
TGTTAGAAGTTGCAGAAGGAAGAAAATTAGA

>Chr08_ 7518074_+
ATTTCCTTCCTGTAATTTCTGCAACAAATTTCAACTAAAGATTGTTCACCATGGATCAGTTCTCCATCAT
TCAAATGGGTCGTGTTTGCTTATTGATGGTC

>Chr01_ 1824383_-
CTAATCCTCCATGTTTTGATCATCGTGAATTCTAATTGGACTTGTTGCTCAATTCCTTGCATGAACCATA
TTTGTTTCACTTCACCATTTTGGAAGTAGTG

>Chr03_17241690_-
TTATGCTTGTCAAGCTTTTATCTTATAATTTATGGAAATTGGTTGATGGTACATTAGGAATGTTATTTAA
TTTTCCCCTACTATGCTAGCAATAGCTAGGC

>Chr05_21304597_-
TGAGATTAGAAAACCTTGCCATTCAATTCTAATTATTTTCTTCTTGATTCTATAATTCTTATTTTTCTTT
TTTTTGTACTCGATCCTATCAGGGAAAGGGA

>Chr19_15671658_+
ACTTAATTACCCCTAATCAATCTGATTCAATGTTTATATTGAACGGATGCAAATGCGATTGCATGTTCTG
ATATATTATATTTTTATATTTGGTTATGTAA

>Chr16_ 7127874_+
CTTGGATGTATCCTTGATTTGGAAGAAAAATTATTCTTTTGGTTAGTACTAGATATGGGTTTTGACACTG
AAGTTATGCTGAGGAACACTGAATTATGGGA

>Chr05_ 5467536_-
GGTTCATTTAGTTTTGTGCTTTTGTTAATGAAATCCCACTTTTTGCTGTCTAAGAAAATCATAGACCAAT
CTTCTCTTTTTTTGTAGGCATGTTGATTTAG

>Chr03_10685559_-
TGTGTGCTGTTGTTTTGATATCCGATAATATTTTTTTTATTGAATTAGTGGAAAGAAAAAAAAATGGCTG
TGTATTACAAATTTAAGAGTGCTAGAGATTA

>Chr02_23032921_-
TGAGTAATAACCAAATGATAATAGAAAAGAAGATTAAATTCGCATTGTTTCAGTTTTTTTCTTTTAATTT
TTATCCAAAACAATATCATTTCATTAAAAAA

>Chr12_15712048_+
TTTAGTTTATTTATATTCAGAAATTTAATATGAATGTTTTTTTTCTCCTTAATTATGTTTCTTGATTATG
GAGAACAGATAGAATGGTAATTTGATAGTCA

>Chr05_23821088_+
TGTATTTAACAAAGACAGCATGGACAATGACAACGACCTGGCTTTGAGCTGAGTACTTGCACTTTCTTAT
CACTTCACGCCAAAAAATCCAATTGCAATAG

>Chr05_ 8304239_-
TGTGACTTGGGAAACTGTTAGGCTCTATCCTGACACGCATTTAGCCCATCAATCATTGAATTCGCCCCCG
GCACTCCCTTCCTTTTTCTTTGTAAATACCT

>Chr13_10213652_+
GGACGTTACTTCTATGTCTTAATTCTGGACTACTATGCGTACTTCTTCGCATGCATGAGAAGCAAGTTAA
CAATTTTGTCATGGTGAATTTCTTCACAATT

>Chr12_14724539_-
ATTTGTATGTATATATAAATATATATATTTTTTGGCTCATCAGTTGATCTATTTTGAGTATGCTTGTTTA
AGAGGGCCCGCCCGCGCACCTCTTGAAAAAC

>Chr06_14073410_-
TTGTTATCTTGGGAAAGAAAGCATATTGACTATTATAAACTAGTTGATCAGTTAGTATGACCAATTAATC
TTAAATTTAATTAATGTACTTTAGAACTGTA

>Chr10_15343665_-
CGCTCCCTGGGCTGATTGGGATGCCTTAGTAAGGTACCGTTTTCTTCTCCAAAGCTGCTGGATTGCCCGT
TACATGTTCGATAATTTGCCCATGTATAACC

>Chr01_ 1842518_-
TGCTTGCATCATTTAAATAAAATTTGTATCAGACCTGCATATTGCCTGCTAGAACATGACTTTGAGCTGT
GATTTATTGGGTTTTATTTGCTGTACAGAAG

>Chr08_  236263_-
ATAGCTGGAAGGAACTCTTGATGATTTAAATATAGTCTTGTATTCTGCCCATCCGTGAAGTCTTATGATT
TTTTCATACTAAACAGAAATTCTTCGGACAG

>Chr06_ 3456119_-
TTATTATTATTATTATTATTCTTCAAATGGTAAGCTCAGGATTTCAATTCATTTCTCCTCTTTGTTTTTT
ATTTGGATGATCTCATTTTTGCACAAGTTAA

>Chr08_ 2676915_+
TTACTTGTTAGAAGTATTCACCAGGTATTTGTTTGTTGCCTGCTTCTTTCATTTTGCTTGCTTTGCTTTC
ACTGACTGCATGATCTCTAGCCATTGTCCTT

>Chr11_16125240_+
AATTGCATCTTGGAAAGTGATAATACAGGCCAAAAGGTGTTTAGTGTACTATATTGAGAAAAAAAAGGTA
ACAACAAGAAGGTTGTGATATATCAAGTTAG

>Chr09_ 1267873_+
ATCCTGAGTAGTGACCTTTTCTGAGAATAAAATAAAGTGTTTCAATTTTTAAAGCTGTTTTGAAGATATT
GTAATAATCTAAGAATATGAAGAGGATTTGA

>Chr09_12272626_-
GTAGCATGTCGTAGACAGTGCTTGTTTCAGTAAGAATTGGGCATTTTGGCATTTGAGTAGAAGCTATTTC
GTTATTCTCTCCACTTTCTCGAGGAATACAC

>Chr10_15581006_+
CTGAAATCCCCGGATAACTATAACATATTTATCTGTACGAGGTTGCTCCAGCTAGAGTTAGTCTGATAAT
TCTTCATTTTCTCTTGTTTAATAAACTCAAA

>Chr02_23871815_+
GACATGAACTTCTTTTGCTTCAGTAATGGAAGGCATTGTAAGTGAAACTCAAGTTCTTGCTTCAAAACTA
ACTAGATTATAGAATTTGTTTAACACATTCA

>Chr01_ 9422978_+
ATTATCATTTTATCTTTTAGTGGAAAAATGGAAGCCTTTGTGCTAGGGGTAATTTGGTCTTGTCTGTTGG
ACGGTATATGTTTTTTTTTTTTCTAAATTTT

>Chr05_ 4536280_+
GTTTATGTTGAAGCATTTATTCCCCCAAGTAAATGAAGGAAAGTTTATGGTGAGGCTGCTAGCCTATATT
TCTTTTTTTAAATAAAGAAAAGCTATGTGTC

>Chr14_ 8351322_+
TTAATATCGTGGTAATTTGCGTTGATAGTATAAAAATGGGCTTGTTTATTAAGTTAGCTATGTCAGTATT
GTATCATATGATTGCTGAGCAGCTTCCACAT

>Chr15_  579970_+
GTCAATATTGTAATTAAAATACCGATTCAAATATAACACTTGTGATTTTGAAAATCATGGATTATACAAG
TCATCACAAAAACAACGAGTTATATAAACCA

>Chr02_ 6847445_-
ATTTTACCTTGAGAAAGTGTTTGAAGATATGTATTATAAATAATTTTAGTATGCTGTTATCCCATAAGAA
AGAAGGAAATAGAAAGGGTAACTGAATTGTT

>Chr07_ 3280229_+
CTGGCAGGCCATCTTTTGATTTCTAGTTCTTTTATAACATGGCATTTTCCAATAGTTGCGACAAGGATCT
GCATTGTGCTTTGTGAAACACGTTGGTAGAG

>Chr03_18312919_-
TTGCTTTATGCATATGTACAACCATAATATGCAATTCGAGATTCTATAGCAATCTGTATTGTAAATAAAT
CCATCTGTGTATTAATTTTTTGAGATTGTTA

>Chr06_  525755_-
TTCCTGAATACTGGATCGTTCTGTTTATATAGAGTTCAAACCTTTTATGTTTCCCTGGAATACTTGTTAA
CAAACCTTGTTGATCCTTTTACATGCAGATA

>Chr11_ 1929961_+
TACAAGTGTTCACCGTTGCTCATTTCCCTTGAGTTAATAATTTGCAGTTTATAACAGTGTGAGCCACCGT
AAAATTTCACTTCGTAAATTGCTTTTAAATC

>Chr10_12485738_-
TCAACAATGATATATAGTCATTGCCTTTTACTTAATAGATTCAGTATTCTAAAATGTAATAGGCATTCGA
TTTTATATATATATAAGCGCTTTTTTTTTGG

>Chr10_20970407_-
CTACATTCCCTGTTATTATCATGAATAACAAATGCAGCGTGTTGACTTGCAGTCCACAAGTTTATGGTGG
ACAACCATGTGAAAGGACTGCATAAAATTGT

>Chr09_ 3086003_-
CAAGTGTAGGAGAAAATATCATTCACTGGCTCTAACCAGTTTCAGCTTTCAACCTAGAATGATAGCGTCA
TTTATCTTTGTACAGTTTGAAGATGTTACCA

>Chr02_24312455_-
TTGAATTCACAAAAGTTGTTACATAAATGCACTGTGAACCTTGTTTAGCCAAAACTCGTGGCGATGTTTC
AATGCTAAGTGGATTAATCCTGCGTTTAGCC

>Chr15_12269451_+
TGTCACTTTGCGCATCTACATGGAAATATTAATTCAATAAACTGTTCAGTATACGGTAATTAAATTTTTT
TCCCTGTTCATCTAATTCGTTTGAAAATTTT

>Chr14_   43483_-
TATATTGGTGTATAGCCTCGGAAGATATAGTAAACTGTATATTTCAGTGCAAGCTGATGATCTTGATTGA
AAAAGAAAAGGCAATGCACAACATGGTTCGT

>Chr18_12705858_+
GTACATTGATATGTTCTTATTTTAAAATTTATGTAGTGATTGTCGTTGTCATACCACAGTGCCATGATGT
TTGAAAAAACATTATCCAAACGCATCATCAT

>Chr11_12732684_+
GCTAACATTGCGTAGCTAATCCAATATATTGAGCAACTCTGATTGAACTCAGCTGTGTAGCTATGATTGA
ACTCAGAAGTTTGCCAGAAACTTGCTCAGAA

>Chr11_13348091_-
TGCTTCTGTATTAGAAATGGAGCTCCTAGAGAATCCATCTCCTTGTTCTTATCAGCAGAGCTTCTATTAG
ACCTGAAGAGATGCATGCCATCTTACGCAAA

>Chr10_16599878_-
CCTTTTTTTTCCCCTTTCTTCTTAATTATTATTCAATAGCTTCTGATCTTAGATCTGTACTGCTTCTCTG
TTTTCAGTGCGGTGAAGTTTATTGCAGGGAA

>Chr15_   32365_-
TTTTTGATTGCTGTGGAGCCTTGAATTGAATGATAATACGCTTAGCTTGTATAGTGAATGTAGTGGGAGT
GTCTAAACTCTAATCAGGCGTTATATTTGGT

>Chr03_10493380_+
ATGTGATGAACAATTTAGTTGATGAGAAGTCTTGCTGTGATTTTTCCTTGAAATTAAAAAAGAAAAGAAG
AGGTTTCAGGTTCCAAGTCTTGCAACTCACC

>Chr14_ 6498812_+
TGTTTTTGTCAGCATTGAGTATTTATATCAAATAATAATTACCTCGACTCAAGAATTTAAACTTGATTAC
GTAACGTTTTAAAATAAAATATATATAATTT

>Chr06_11251994_-
TAGAATTTGACCTGAGTGGATGACAACTTAGTGGCCCTTTTGGCACTTGGAGAAGCTGGCTTTGAATGTT
CCACTTGCATCCATCTTCCATTTCATTGCAT

>Chr03_15457241_+
TGTTGGTGACCCAGATGCATTTGAGCTCATGATTTTAGCAGGAAATTTTCAAATATTCAGGGTGAGGAAG
GAGTCGTATATATTTTGTTGTTTTTCATTCG

>Chr14_ 7489070_+
GCACCCTCAAAATATAATAATAATATTAACATATAGCACATTTGCCATCTGATTTGGTGCTTTCACACAA
AAAAATGTTTTTCATACTATGATGCATTTCT

>Chr05_23276219_+
CGACTATTTTCTTTTTTCAATGTGATTCTCCTTTGCATCTTGAGGATTTCAAAGTATCAGACCTTACCTT
CAGAACTTTGCGTGAAATGCTGGAAACAAAT

>Chr16_13038201_-
ATCTTGAATTCTGTTTGCAAAGATGGGATCGTGACTGCAGTTCTCCTTTCATCAGTTTGTTGATATGAAC
CTTCAATCTTCTTTTCTTGCTAGATGTTAGA

>Chr01_11944540_+
TGTGCATACTGTTCAGCAAACATGGTGTTCTAATTGAATGATATATATTGTACATGATGAGTGTCTTTAC
TGTGTTATCACAGTATATTAGTTTTTTACTG

>Chr13_ 3175041_-
TTAGAGGTTGCAGAGTCTGAAAAAGCGAAAAGTGCGATTTTGAAGGAGTTAGAAGGAGGGGGAGAAAGGA
AAGAGAGGGCAGAAGGAGAAACAGCAGATGG

>Chr15_ 4688537_+
TTTTATGTTCTTTATTAGTGTTTTAAAAAATGAATTGTGAAATATTTTTTATTGTTTGGTTGTGTTATGA
AAAATAATTTATTAATATTTTATTTATTTTA

>Chr05_13213292_-
GTCCTTTATTTATTTATTTTGACTTAATATAAGCACTGCTTTTGTGGACCATTGCTGTGATTATTATTGA
AGGACGACGGTAGCCTTACTACAAGGATCAT

>Chr09_ 2586740_-
GTACAGCCTACGGAGAATTCAATTAAATCCATTGGTTCCCTTGGATTTTCAGGATTGTCCCATTTAGTAA
AATCTTCGTGGTCATATGCTTAATGATGAGA

>Chr15_ 9017346_-
AGCCCTTTGGCCCCTACTAAATAACAAAAGAAAAGTTCCATCATTGGATCAAAACTATACCCAATTGAAG
TTGATAACATGTAAAACGCAGTCTTGATCTT

>Chr09_ 6797692_-
TTTACTTTGTTTTTGAAAGCTCACATTGAATCAAACTAAAGTTAGACAGCGATGGGGAGGATGTAATTTG
TACTGCTGTTTATCGAGGCTAGTAATGGCGC

>Chr01_50403795_-
TGTATTCTCAAACGTTTATTTATTGTTGTTATAATTATTTTACTTTTGTTGCAAGGAAAATAGAAGGGCA
AAAACCATTCGTTCTCTTTTTCCTCTTGATG

>Chr05_22404061_+
CATACAATGATGTTAATTATGCCGGGTGTAGTGCAATTCGATGTTCTACTATGATTTGATGTACGTTTCT
TTGTCCGGCTATTAGTTTTTGGAAAAGCAAG

>Chr18_ 9547366_-
TACAGACCAAGCATGGAGGCAGCCTTTCTCCTCTTGGCGACTTCTAACCTGATCAACGTGTAACATCCCT
TGAAAACCTGATTTGCATACATCACTTTACT

>Chr14_ 7626240_-
ATAGTTCACTATTTAGCATTCACCATAATAATACTATTATCATTTTACCCTTAAAAAAAATCACTGAAGT
TTCTATTAAGGATAATATGATATTTTGATCT

>Chr08_ 5694190_-
TTTAGTAGGTTAACCTAATGAATCTAATGAAATTTTATGTTTGAAACTCTTTTAAGTATTAATATTTTAA
TTGAATTTTAAATGAAATTTAATCTCTAAAA

>Chr14_ 5926510_+
GGATTATTGATATCCTGTTTCTATGTATTAATATATCAACTGGATTATTGATATCCTGTTTCTTTGTATG
ATTGATGGTTGTAATTTGTTTTTCGTAAAGA

>Chr08_13530133_+
TTTGTACAGAACTTTCAGTCTATATATATCACGCAGATCATTTTTTAATCAGAATCTTATTTTTCAAGCA
GTTTGGGTTGAGCCAGTCTCTATTCCTGTTC

>Chr06_  369418_+
CAATGCTGCTCTACGAGCTGCAATCACTTAATAAAATCCCTGTTTCGTTCATCATTGTTTAAACCATCCA
TCTTTCTGGAATTTTAACAATGAGAAGAAGC

>Chr05_ 9450827_+
GCTGCAGCTTCAGTAACCTTGAAAGTAGAGCAGGCAGTTTTTTTATTTCTATTTAAACTTAGTATCACAT
TTCTGATGTCAGGATTATGTATCATGCGGAG

>Chr15_12375918_+
ATACAGCTAGCAAAATTTTGCTGTTCATCTAAAATATCCTTTAATTGTTCATGTGATCATATGGTGACAC
CAATTTGCTACTTTAGGAAAAGCTGTTGATC

>Chr01_49010142_+
AATGTCATGATTTCAAGCAAACTAAGTAATACAAGTATGCTTGATTCTCCATAGATTTGCAATGTTCCTG
TGTTTGAACAGAAAAGAGAGAGGATTTTATC

>Chr12_  475880_+
GGGAGGTAGTGATTAGTAGTGGTGAAGAATTGGAGGTGAGATCAAAGAGTGAAAGAGAGGAGGAAAAACA
GAGGAAACAGAGTAAAGAAGAAACAGGGGAG

>Chr05_ 9821718_+
GTTGTGTTAAGATCTTGCTTCTGTATATGAAAATAAATCTTGTCTTTCTTGAAGTTATTGAGTATTTGGA
AGGGAACAAAAATCAAGATTCTTCATTCTTG

>Chr09_ 3266386_+
CAACGCAATGTGATTCATAAAGATTAGTAATATAGTTGTACATTCTCTGAATCATTTTGCTAATGGTTTG
TGTGGAAACAATAAATTTGGATGAACTGGCT

>Chr10_ 6147845_+
CGAAGTCATCTTTCTGATGTAACAACAATGTTACGTATTAATTTCTGGTGAAAATGTTTCTATCAGAGAA
ACCTAATCTGCTGTGACAAACAAAAACAAAA

>Chr10_ 8394480_+
AACAAATTAAAATAAAAGAAGAAGAAGAAGAAAGAACGACATGAAAATCAAAAGGGACCCGTTGAAAAGA
GATTTGGATCCTACATGTCCGTTCGATTATG

>Chr14_ 2958335_-
AGTAATCTTTAATTTCTTATAGGAAATAATAATTGCCGGAATGCTACTCTAGTTCCTACCGAGTTGTTGC
ATTGATTTGACCGAATTTCAGCATTGTCCTC

>Chr02_11805480_-
TGAATTGGCCATCATTGTCATATGTCAATCCAAAACCCAGCATTCCATCTTGGACAGCTTGAGCTATTTT
AATTCACCAGATTTATGGGTGCTTACAGAAT

>Chr01_12007436_-
TCATCTATTATGGATTTGTGAATAAATGAAAGAAATCAGGTTTGACCTTCACATGCAACTTTTGTTTTTT
AGCTGGACAATGGAAGAACATGAAGAAGAAG

>Chr10_13967766_+
GTTATTCATTACCAATTGTAATTGGTAAGATAATTCTCGGTTTCACTTGCAATTGACTAAGAATAATTAG
AGGATGAACTTAACCAAAAAGAACAAAAAAT

>Chr05_22556540_-
CCCTCCTATGGGAGACGAGGAATGTAATCTTTCTCTGGCTATCTTGTTTTATTCGTGAGCCGTTATTACC
CTTGCCTCTGTTTTCTGTCAATTTAGGGTTT

>Chr14_ 9375886_+
GATTTCAGGATGTAAATAGTCCTCTGTAGTAGGAGGTTAATTTTTGTCTCACATGCTATGTTCCCCTTAT
CTTCCCCTATATCCTCTGGTTGAAACACTCC

>Chr01_25800727_-
AAGCTTTTACGTTCTGGTACTATTTTATTACATTATGTTTTCGTTGTTTCATTTCTGGTGTACTCAAATG
CAACAACCATAACCAAGCGAGGTGATAAAGA

>Chr09_ 9814986_-
GTCTACAACAGTTCCAAATAAATTGAATCACCAAAATTGTTCATAATTTCAACACGAAGCTTAAAAAGTT
GTTTCAGCTAGGGACGTCTAAATGGGTAGGG

>Chr14_ 6298844_+
CACTATGGATTTCGGGGAAAAAAGAAATAGATTTATTTTCCATATTATGTAAAGAGTAGCTATGATTCTG
TGTGGTATTTGATGCTTTATCATGGCCATGC

>Chr03_11654266_+
AGTACTTGATACGGTGAATATGTGTTTCTATAAAAAAATAGATGGATTTCAGAAACAGTTTGTTGTTGTC
ACTCGCTTTTTGTGGTTTATATTGCACAGCC

>Chr16_ 7723408_-
TATGGGTGAGTAAACATAGTAAAAAGTGATGTGTGTGGGTGTTTGTATTTTTTTTTATGTGTTTTTGAAT
GGTAAAACCAAAAGGATAAAAAAAAGAACGA

Sequences of Shifted PACs in the CK:
>Chr02_  924826_+
GATTGTATGATGCCCTTTAATTTTTATCAACGTTGTAGTTTTTGTGATGCATCATGTTTCATCTTTGAGC
ATTCGTGTGCCGTTTGTATCCTATACATTAA

>Chr03_17808849_-
GATGGTATGGGCTGAACATATCAAAACTTAACAATCCATCCTTTCCTTCCAATTTTATATTTTTTTTCCT
TTTGCTAGATCATTTAAATCGTATGAAAGTA

>Chr05_25162882_-
TTTGATGTGTTAAAAAATGCAGTCTAGCGACGAGGAGGAAGGTGACGATGAAGAGAAAAAGAAGAAGAAG
AAGGAAAAGAGGTCATTGAAAGAGAAGATGA

>Chr06_11226255_+
TTGGCTCTTGTGCCACTTCTTTGATCTATAATCTTATACATGCTCTTATTAACTCCTGGAATTTGCATCT
TAGGATTGAAGATGACCCATTTGCCAGATTA

>Chr06_21252890_+
GTCTGCAACTTTACTATTTGCATGGCGAGTTTTGATTGCTATTTTGATCTACTTGACTCAGTGTATGCTT
TTTTATTTTCCTGTTTTCAAGTATTTTGATT

>Chr06_22454864_+
TAATGATAGCCTCTATGATATTTGTAAAGGATGGTTTCCTCTTGTCCGCCAAGTATTGTATTCTCCATTT
TACAATTGTCTTTTCTACTATTGTGGCTTTG

>Chr06_23596263_-
ACACTGACGAAACCCATTACATGATTGATGAGAAGTTCGAAAGCTTTTGCAGATAAATTTACCCGTGCTC
GATAGACTTTCAGGCTCCTGCTACTATCGGC

>Chr07_12529338_-
TGATCAGTGTCAGAAAATATTTTTTTATATATACATATATATCATGGACGAAACCCAGGGCTACACAGCC
ACTTTCAAGAGCCAGATTACAGGGAAGAGTG

>Chr10_14954824_-
TAAACCGATCGACAGTTTCTTTCTGACTTGAGGATTTGGCATTTCCTAGCAACTATGTTTAATTTGATAG
ATTGCAGAATCATTCTGTGTTTTTATTTGGG

>Chr13_ 4290592_-
ATTTGTTACATTTAACTTTCTTCATATCATCCTGTGCTATTGTTTTGCTTAAAATTTCTTTCTACGAAAA
CGCAGATTGGGCGAGGGATTTCTCTTCCCAT

>Chr13_ 4702945_-
GAAGACTGTAAACCGAAAATGATATTATAATAAGATAATAATTATTATTAACATTTATGTTTTATGTGGG
TGATTTTAATTTGTTCCTGAAAGAAATTGTC

>Chr16_  171367_-
TGAATGGGGTAAATTTCATGCTTGCAATTAAGCTTTGATTTAGTTTTTTGAGATTTTGGCCTCGGTTTTG
CTTTCTGCTCAATATATAAACGGTCTCTTTG

>Chr11_ 5086124_-
TGAGGCTTTTCCCCTTTTTTTTTCGTTCTATTTTATATGAAGTTTTGTCTGACACAGATTTGTCAATATA
GCTAATTAACGTTACATTTTCCATTTTCCTG

>Chr05_ 3798985_+
GAAGAGAAGAAAGATTGATATTCAAAAAGAGGTATTCTAAAATACCTTTTTTCCTCGAAAAGAAAAGAGG
AACCCTTCTGAGGATTTTTTTTTATTTTTCT

>Chr02_14026014_+
TCTAGAGCAGCTATATTTATCCAAGTACCTTGCGGCTATGTTTTGCTCTCTCCCTTTGTGTGCTAGCAAA
GCAATTCAGCTTGTTTCTTTGGGTTTGCAAT

>Chr06_ 9057463_-
TTATAAGCAGGTTTGTAACTAAATGTATCTTGCCTCTGCATTTTGCTTTCTTTCTTTCTTTTTCCGTGTA
TGTTCAACTTTGTAATGCTGTGTCTTTTAGT

>Chr08_12418097_-
CAGATTTTGTATTGCTCGTTGGATTTTAATCGGTTTTCCTTGCGTGTTTGAAGTGGTTGATTTTTATTGC
TTGTTTTCTTTGATTAGTGATATTACATGAT

>Chr18_13026856_+
GTTGCTTAATATTAATCTAATGCGTCCAAGCAGATGCTACCATTAGTTTGAACCTTGGGAAAGAACTGAG
ATTCCGGAACCTGGTTTGATGAAGAATCATG

>Chr11_11459369_+
GTTTTGTTCATTACTGTTAATATTCTTCAATGTGCATTATATCTTGATGGATAACTTATCTAGAAGTTGC
ATGTTTCCTTTCCTCACTGCTTTTCTCCTTG

>Chr08_ 5254049_-
AAGTTGTAAGATTTGTACAATATATTCATTTTCTAAGAACTTGGACGTCTAAAACTGCTGTTGTTGATCC
AGCTTTTCTGATTTAGGAGTTGTTGTCTAAT

>Chr09_10334480_+
TGTATGATGCATTGACTACTAAAATGCTTTAATTTGCAGCTTCAACTCCTAAAATGTGCCCTGGTTCAAA
TATCCATCTTTAGTTGATGCATTTACAAGTA

>Chr02_14354155_+
GTTCTTACTGATATGATATTGATAATAAATTGTTGTGCTATTCCATTTGTAAAATTATTTAAACTAAATT
ATTATTATTAAATATATGACTTGAATAGTTT

>Chr01_11675269_+
GAAACCCCTACACCCAATTGTATTAATGTTTATGTTACAAAGCTTTGTCCTATTGGTTTGTGATGAGATC
TTGATTTAGACCATCTAATCAGATAAATCTT

>Chr01_41912752_+
TGGTTATCGTGTTCTGTTGCAAGTAGAATGAAGTGGACCTGCTTGGTATCATTGTGCCTATAATATAGTT
CGAGGGAGTAGGGATGTTTGAATGGTTTGGC

>Chr14_ 3698422_-
GCCTGCATTACCCTGTTCTGATAATCACCTTCCTCATAAGAGGATAAAGCATCAGTTGGAAATCAGTAGC
TTTAATTTACAGAGTAGTTTAGGTTTCGCCC

>Chr06_26470100_+
GAGGAAGTAAAAGATTAGTTGATGGATTAATGGATGAATTCTCTTCTGTTTTTGGTGATCTTTTGTTAAA
TTTCTGTTTTTGTCACTAACCCATTATTTGT

>Chr05_16608919_+
GATGGAGAAGTCTTTAAAAGTATTAATTAATTTTATTCTTCTTCTTCTTCAGGTTAGCGTTGTTATTATT
ACTACACGATAATAAACCTTGTCCTTTTAGT

>Chr08_ 6354435_+
TGCTGAAAGACCTTGCGATTGGCTTAGTAAAACTGCCCTCTGCTTTGCTCATCCTTTATTTGATCAGGTT
TGAATAGAGATTTACTGTTCATTTCCTTGCA

>Chr11_16201702_-
CTGTACATGGGTCGGACTACTATAAATGAAGATTCATACTCTTAGTTGTTAAGCTTTTGTACCTATTGAA
ATATACAAACATTTTATGCGAATTTGAAACT

>Chr05_22452321_-
TGATAAATGTATATTGTGGCTTACAAGGGGTCATATTGATCCCATGGACTGTTGGCTGTGTCTGTCATCT
TTCATCGTTTGTTGTTTTGGATGAATATCAT

>Chr04_ 2287299_-
TGTTCTCTGAAGGGAATCTAGTTGTGAAAAAGAATAATCATTGCCTTGCTATTCTGTTTATGAGGCAATC
ATGAGCATGCTAAACAGAGGAATTAATTTAT

>Chr14_ 3082095_+
CGCAGCTCCAGCAGTCACGGACGACAGCAGCGACCAGATCAACCATCGGCAGAAGAAAAAAATGAACCAG
GAGGAAAAGAGAACAGAGATCTTTGAACCGA

>scaffold_2813_    1653_-
AATTCTTTTGTTTTGCAGATCTGCTTCCCTGGTTTGGTTTTTTTTTTCTGTCCGTTGTTCCTTTCTTCTT
CCCCAATGGAAGATCTGCTGCAGAGGAGCTG

>Chr08_ 2912673_-
GGAATCATAAGACTAATCTGTATTATATAAAACAATGCATTCATTGCGTCAGTTTGTATCGCTCCTTCAC
TCTGTTTATATTGAGCAATCTGTATCATGTT

>Chr01_27109823_+
GAGTTGCATTGCTATTTCTATTTACTGCTTCCTCCATGCATATTGGGATTAGCATTGCTGTGTGTATTTG
CACCTTCTTCTTGAGAGTGTTTTTTTTTTCT

>Chr08_ 3364327_+
GAGAGAGGGCTTAAGTGGGATCTTCAACAAAACCCATTTGGATTTGGAGGTTAAAAATGATGGAAAGAAA
GGCAGGCACAAAAGAAGAAGAAGCCGCCACT

>Chr10_12815540_-
GTGGTGGTATAAGAATTATTGTATCGGATCCTCTATGATGATATTCATCTAAAAGTGTGCTTGTGTTTGG
GGTAGTTTTAGTAGTTGTGATTTTTAAAAAA

>Chr06_25395014_-
TTTCTCTTTCTGTTATCCGTCTTTATGGTTTTTTAACCACAATTTCTTTTATTCGTCGCTATTGTAGTTA
AATTTTCTAGAGCAAATTAAAGTTAGAATGC

>Chr05_ 1398931_-
TTCGCCCTTAATATCCTCTTATATTATGCACCAATTGAGAATTGATCTCTAATTGCATCTTGTTGTATCA
TGAATGTCTAACATATGTATTGTTGTCATCT

>Chr01_29994366_+
TTTTGGGGTTTGCTTTGATAATGAATTGGTTCTGTATAGGGATTGTCTTCATTGTTTGTAGACTTCCTCT
GCTATTCTACCATTGGACATTAATTTATTCT

>Chr01_ 4086699_-
AGAGAGAATCCTCCTTGAGTTTCCTAAATACAGACATGGGTATTGCAGTGAAGTTTTCTGTGTTATTGTA
GTCGACATGACTGATTTTGTAGTTTTTTCTT

>Chr18_11495964_+
CTGTTTGGATTATGAAACAGAGTAGCATCAATGTATAATAATTCACTGCCAATTTTGTATTATTTTTAAA
GTTTTTGTTGCTGAGATTAACAGTTTTCTGC

>Chr05_ 5013285_-
TAGCAGGAACTGCCATTTTAGAGTAAAATGATTTTTATCTGATTGTTTTCATTTGTTTATTGGTTGTTAA
AACTTGTTCTGAGAAATCTTTACATCATGGG

>Chr19_14694671_-
CACTGTGGGCATTCTGAGGTGTTATTTAATGAATTTGTTACCATAAAGTCACACAAGAACCCGAGAGGAA
TATGAACATTGGCTGTATGGTTCGGATATTG

>Chr15_ 3031694_+
TTTTGATTCATTGATTCTTTTAAGTCAATAAACATGATTCTTTACTGCCTAGAATAGGTTTCAGGCTTGA
TTCTTGCGAGCCTGTGAATTCTTTAAACGCC

>Chr08_ 7135350_+
AGATTGACAAAGGTGGGACTCGAATAGGAGTTCTCGTCCCTCTTGCTTCTACATTGGTGAGATTTATTAA
GATCCAAGTTTCACCTTTTTCGCATATGACC

>Chr01_23471362_-
TGCTAGTGTATTGCTGCGGTTGCAAGTAATTTATCCTCAACCTTTTTGGTAGCGTTTGCTTACGCTGCTG
CGGCTGCGTTTTGAGTAAACCGCATATTTAA

>Chr08_13537036_+
ATCCTTGACTATTGGCCAAGCTGCCGCCAGATGACAGGCGCCTTCTGCTCAAAATTTTTGTGCCATGCAT
GATATCGTTTCTAGTTTCTGGAATTTGTCAA

>Chr04_  201083_+
TGTTAACTTTGGAAGTGATGTTTTTCTGTTTGAATACCAATGAGTTTTCCATAAACAATTTTATGCTCCT
AGGATTTTTGACATTAGCGTGGTCAAATAAT

>Chr09_ 8161853_-
GCCACCGAAAGAGAGAGAAAGGAAAGAATAAGAGCGTATATTCTTGTTTGATTTCTATGCATTTCATATT
TGATTGTGCTTCTTTTCTCTCTGCCACTTTT

>Chr16_  274213_+
TCAAAATACCAATTGATCTCTTCAATGAGAAATTTGCTTGCTTTTCCATTAACTACATATGCTGCTATTA
AATTGTCAACTGGAATAGCCTTTTCCATCCT

>Chr01_17234273_-
AATTGTACGGGATATGAACAAATTAATTACTACATCAAATATTTTCTTTTATAGTTCCTCGTGCTAAATT
TGTTGCAATACCCTATCGCGTTACTAGGCAA

>Chr06_  979703_+
CTCTCGACAAGCTGGCTACATGGAGGAAGAGTGAAGATTGAAGAGTTGGGAATAGGAAAAAAAAAACAAA
GGATCATCTTCTCTACAAAGCTTTTGAGGAT

>Chr09_ 6633300_-
CAGCTGCACTTTCCTAGTGTTTTTGGTAATATATGAACCTCTTACAAGGCAATGTTTTGTGCAAGTGATT
TTTGTTTCCCATTTTTCATTTTGTGGTGCAA

>Chr14_13449779_-
TTTTTAGTTGTTTCAAGTGCATGTTTAATGATATAGTTATCCTTTGAGTCTCTGGAGTTATTTTTATACA
TGTATTGAAAGTATTGTAATGTAAATCAAAT

>Chr05_25021267_-
TGGTTCTCATTGGTGTGGTAGTGTAATTAATAATAAGTGAGGTTTCATTTAGAGCCGAATAGACTATTAT
AATTTAGAGGTGGATATTTATAATGAAAAAA

>Chr18_ 1069895_+
CTTTGTTGCCCACCAGTGGTGTTGTATATAAGTAGAATGGATTTCTATCTTGTAATGATGGTACTGAGCG
CTAGAGACCCTTGAATTTGTGCAGCTCTTAA

>Chr08_ 8360237_+
TTTTTTTAAACCAGTGTATTGTGAAGTTTGTTAAGATGGTGTTTCTTTTTAAATTAGTCCGGCTCTGTCT
CTTGTTCTTGTCTCTGGGTGTGTATTTGTAC

>Chr01_12936885_+
CCCCTCTTCCTAGTGCTGTTGTTCTGATATCTGATAATATTTTTTTTATTACATTACTGGAAAGAAAAAG
AAAAAGGCAATGGCTGTGTATTACAAATTTA

>Chr08_  983439_-
CTAATGTAAAAGGTTGAGATCTTCCTTCGGGAAATGAAGCCCCCTTGCTTATGCTGTGTGTTCTCTGTCT
TGTTCAAAGTAAATGGTGTTTTAGGGTTTGC

>Chr08_18270599_+
CTACTAAATACTAATTGTCAAGTGTAGCAGTGGATAAGTTGTAATTCACTAATTAATGTTCATTTTCATA
ATTAAATTACAATTAAATTAAACTCGGCCTA

>Chr08_ 4053094_-
TGATCAAGGGGTGATTAATAAGATCTTTGATAAATGTGCTGGTTACTGTTGGTTGATTGTGCAATTTATG
GATGTCATCGGATATGGTTTATTATTGTATT

>Chr16_ 6310409_+
TTATATGTTGTGTCAAAATGAAATGTCATGCATTCTGTTATTATGGAACTAGCTAATGGCTTTGTTCTAA
ATGATCTGTTAATTGATACCATTCCTGTTTA

>Chr10_15947572_+
GGTAACCTCTCTAATTCCATTAGCTGAACAGCAAGAGATCGCACAGAGCTAGAGAGAGAGAGAGAGAGAA
GTGAAGAGAAGAGGCATGGAGGGAGGAAAAG

>Chr01_23796086_+
ATGATGCATCATTGTGAAGTGGAAAGGATAAAGATGAAAGCAATTCCTTTATTAATGTTCTTTGATTGCT
AGCTTCATGATCTGAGATTTGATGAACAGGG

>Chr06_24014890_+
GGATAATTGTAATCAGTAATAATATCTAAGGTCTTCCAGGCACGTAATTCAATTGCTGCTGTTCTTGTAT
TTGAACAATGTTAGATTAATTAGCATAAACC

>Chr19_11933088_+
ACCTTCATTGCACTGAGGAGGGGTGCTGGTCTAAGGTCTCCCCAAGAGGGAGAGCCTACGTCAAAATTTG
TGGCAGAGGGGGCTGCGCGAGTCGCGGCCCC

>Chr12_ 3274639_-
TCTGAGCACCATTTAGACCCCTGAAATACATCTTTTTAGCTGCTTCTGTTATATATATATATGCATGTTA
AATTCCCAAAAACTATTGTAATGTGTTTTTA

>Chr01_34723765_-
TTGCAATTTTAGTTTTTGTAAGGATATCAATAAGAGAGAAGTTCTAGTCCTGCTGGGTGGGTAACCTTTG
AAGTCCAGTCCCCATTTTTCATGTGATTGTT

>Chr01_32112370_-
TGGGTTGGAAATACACGTTCAATCTGTTTATTTGAGGTTTTTTTTAGTTTGATTTGGAGTTTTGAAGATC
AGTTTTGAAAATTTTAATTGCTTGATTGGAT

>Chr05_ 5194731_+
AAAAGAAACAGAGATGTGATGGGGACTAGAATGGTAAAAAAAAGGGAACCAAGGAAAGGAAGCAAAAGAA
AGAGAGTAGTCTCAGACATGGGCTTATGGGG

>Chr02_24585219_+
CTGTATCATAATCAAGATCATCGTGTCTATCAATAAATGGCTTCGATTCCAATACTAGAATTGCTCAACA
TTCAAGCACTCTGTCAACTGTGGTGAATGAC

>scaffold_158_   13047_+
TTCAGCCATTTATATTTATAAATTTAAAGTGTCTTTTCATTTGCTAGTTTGATAATACGTGTTTGGTGAA
ATGAGGCAGTGACTGTAGTTTGATTTCTTTT

>Chr10_ 4049081_-
TCAAGGGTAAGGAATTGAAGGCATTTCTTCAAAATAAGACTACGCATTTCATAATTTCTGGATAAGCATT
GATCACCTTCTTGCATATATATGACTCTCTT

>Chr11_14358399_-
TTGATCTCTCTTTTCATCATATATCGGTAAAGCCTTTAATTAATTTGTTTAACCATTTTCCCTTTCCCTT
TCCCTTTCCCTTTCCTTTCCTTTCCTTTTTC

>Chr06_11963858_-
TGGAAGAATCAAGCAATGTGGCTAATTTTAATCAATTTCACTTTCAGTTTGATCTTGGTAGCGTTCAGCA
CTGTTTTGATTTGTTGTCTCTGATCGCCATT

>Chr16_ 9298385_-
CTGCAAGTGTTTAGGTGCCTCTTAGCTCTTCAATTCAATGTGCATTTATGAATTTGTGTTCTTTATTATC
TGCTGCAGCCTTGAAACTTTTAACCATGTAG

>Chr09_ 6233630_+
AACTTGGAAGAAATGCCAAATAATATTGTCTGTGTTTGTAGTTTTTCTTCATTTTTGGACATTTCATGGA
TCGTATGATTCAACAGGATTCCATTTAACCT

>Chr17_ 8763758_+
AGTTTTAGCGTCATTGACAAGTAATATGATATCAAATTACTGTTCAGTCTAAAGTCAACTGGGATTGTTT
ATTTATTTTCTGATAGGTGGATTGTTTAGTC

>Chr01_ 7027496_+
GCTCATAAGGCCTGTGTGATGTATAATCTTTTTTAATGGAGGCTGTTTTGAACACCCTCGTTTTTTTTTT
CTCTGGTTTGACATATAAATAAAGGGCTTAA

>Chr01_ 8918189_+
CAATCTTCGTAATATGTCGAGCGATTATCAGAAATAACACTTGGCATTTGAGAAACGTGTGCTACAGAAA
CAAACAAACTGGCATTCTATTTCTAGCTCAC

>Chr15_ 7977211_-
ATCTCCTCTGGAAAATAAACATATATGCTAGATGACTTGTCTTTGTTTGCATAACTTGCCAATCTCATTG
ATTCCTGGTAGTTTCTGTTGTTAATTAACTT

>Chr14_ 4182389_-
TCCAGAAAATTTTTGAGAAAGTTAATGAATCCAAGAACATTTTGGTGTTCATGCTTGTGTGTTTGGTTTG
CTTCTGTTACATTAAGAGTATATTAAATTCA

>Chr03_ 7598240_+
ATTTATAATTGCGTCAAAACTATATGGAAAAACAAGGGGAAAAGAGTTGTATACAAAGTGGGTTAATGCT
TTCTTTTTTTACATGTTTTTAGTTTTCATTT

>Chr19_ 8096658_-
TAAGAATATATTAAATCTCAGTGCTCAGTAGTGCTGGTCTGTTATTCTCGACAAAGGATTAAGATTCACC
ATATCTTAATTTATTTGTTAATTGCTTATTA

>Chr11_ 1890850_+
TGATTTTTCAGAACCCGCGCCAATAAATTCATGAAAGGAAAATTTACTCTGACGCTCTTTGTTTTATTTC
TTTTAGGCAAATTGACATTGTTTCATTGAGA

>Chr14_ 2458957_+
TTGTATCTGAGCTATGATGATAGTTATTGAAGTCAGTGGGTTGAGTTTTTGCTTTTGGGTGCCTGAGAAC
GCTGATTCTGTCCATTTTGCAGCGGGGAAAA

>Chr04_ 3685730_-
ATAAGAGCCATTTATAGTCCTTGAAATAAATGGAGAATTGTATTTGTATCAAATTCAGATCTAAATTTAT
TTCCAACGGTCAGACATTGTCATATGTAATG

>Chr12_15687783_-
TCACAAATCTGTCTTTTTTATATTCCAATAATTAAATCTAAAATTAAACTAGTCCTCTATCTTGAACGCC
AAGTGTAATCGAATCTTTCGCAAAACTGTAT

>Chr08_ 8629476_+
TGTTGTGAGATCAACAAAACTATTAAATAAAGTATGATCTGTAGAGTATTAATTATTGGAGTGTCTAATA
AATAAAATATAATGTAAAAGATTACCCTCCT

>Chr06_18903606_-
GTGTGACAACGAAAAATTATGATTATATTATTGAGAAGGTGTTTGAGCTCAATGACATTTGTTTTCCATG
ACATTAATATATTGATTATATGAGATTATTT

>Chr09_ 7430431_+
GCATTGTAGAAATACCTTTTGAATGAGGCATGGGAACTTGTATTTGGTGTATGCATTCCTTTCCTAGGTA
ATATGTCAAATAAAGTTTAAAAAAAGTCGAC

>Chr05_23329259_+
ATTCTATAAGGAGGTTCTTAAGAGAATGAAATGATGATTATTGTTTCCCTATTGGTTTGATCTTGCCGCA
ATGATGGCATCATTGTATTAGCTCTATCTGA

>Chr18_11229957_+
CAAGAGTTTCAGGATGGGCACATGCCAACAGACTAGGAAGTTTTCTTTTCATTAGGCAGTGCAAGCAATG
ATGTAAATTAGCTAGTCTGATTTCTTGCCGT

>Chr05_ 5323112_-
CTGACAAGTTTCTTATTTTGAAGTGAATCTGAGTCGCATATTATCCTCTCAATCTCATTCTCGAAAAAAA
GGTTTGTATTGTCACGGGCTGTTTTGAATAC

>Chr02_ 9038539_-
ACTGGTATTATGTCAGCCATTTTAAAGAAAGTTGCATTTGCAGTTGGTCCAAGTCTATTTCCTCGTAAAA
CCTACCAATTTAGTTGGTATTATCTTGCTGT

>Chr06_ 4346498_-
TTTGGAGTCTTTATCTTCTTTAGGCAAATTAGCTTCAACTGTTTTTCACTATCTCATCACCATCTGTTTT
GAGTAGTTTTACTCAATTGCTCTGGTAAGTG

>Chr08_ 8936174_-
TGGTTCTTTTATTTTTTTTTATTGAAAACCACATGGGAGCAAATTATTTTAGAGAATGCAGTTTGTCTGT
CTGCTTCACAGCTCAGCTGTTATGGCCACTT

>Chr16_   26167_-
GTAAACGGGTATTTGTTAGAAGTTTCAGGATGAATTATTATTTCGTGTTTATTTCTTGTATTTTACCCTT
AAAACTGGAAGCGTGGAACTGACTGATGCAG

>Chr02_  410336_-
TGGTATCACATATTCTCATCAAAAACCTGAAAATTATGCCATTTTTTCGCATGTTTCTTGTGATTTTATT
GCTTAAAATTGAATTTATATCGAAGAAGTTT

>Chr12_12160581_-
ACCGGTGATATCTCCGGTGGAGCAATATATTCTTGAACCTATTGGGTTCTACCCCTTGCCTGTTTTTGTT
TCGTCGTTTATTCACTATGGAAATAGTGTAA

>Chr05_ 6545707_-
GTATCTCAAGGGCATTGAATCATAAATTATCCCCATCAATGTGGGGATCCATACAAGTGTCTTAAACCAC
TCGACTATATAATTGTTTTATTGTCTCGCCG

>Chr04_21423565_-
AGAACTTACCCCTTATTGTACAGTTGAATGAAAAGTTCTACATTTGTATCATCCATTTCAGGTATTTTTC
AGAATACACTAGTTCATAGAGCTGTTCCTGT

>Chr03_16137734_+
AAATGGAGTCAAGGTGGAAAGTAGGGTTGAAATAATGATATTGATCTTGCACATATCTCGATCTGGAATT
TCTAGTTGCTTATCGACATTGATTGCAAGAG

>Chr02_ 4924956_-
TGCTTTTTATGTTTTCAATCCTGAATCACCAATAAAACCGCTGTTTACTTATAACTACAACATATTGTTT
GTGAATAATGACGTTTTGCATCGAATTATAA

>Chr17_ 5861292_-
TTTGTAATCGAAGATTGGCATATGAGGTTACATGGTTTGAATTGAAACTCACACCCTTGGTCAATTACAC
ATATCAGTAGATATATCTGTTTTTAATTGTT

>Chr03_12223022_-
ATCTACATCCGGCGAGAGCCTCTATCCGTGGCGCTTGTTTGATTGTTTTCATGGAGGCTCGCAAAACAGC
GAGAGATTTTTTACAGAGAAATATAGAAAAC

>Chr05_20913411_-
TTGAACACATGGATTCCATTCTATAGTGGAAATTAGAGCAGTTTTTTACTTTATCTTTTTTTATTCAAAT
TAATAATTAACATTTGTTAATATATATAAAG

>Chr10_ 8832586_-
GACTTTGATCTTCACCCTAAGTGTGCTTTGAAGGAAGATGAAGATACTGGAACTGAAAAGGGAAAGGAAG
GATGGAACTGCGATGGAGATGCGTGCCGCAG

>Chr09_ 4859440_+
CAGTAATTTGTTCAACATACTATCTGATTAAGAAGGCGAGAACTTGCATCAGAATCTATGATCCATGAGA
AGTTGTGATGCAATTCATAGGGAGCGTTTGT

>Chr06_23906604_+
ATGTGTTTGGGAACTGTAGTTTGATTGCTGCCAGTGAGGTTGTTTTATGTATTACTATGAGTCCGTGATT
GACTTTGACCGAAAGCGGTAGAAGAACTAGA

>Chr05_25831488_-
ACATGTAATGGGTTGTTTAGTCTAACAAAGAATTCCATTCCTTTTTTGTTATGTGTGTGTGTGTGTGTGT
GTGTGTGTCTATATATATATATATATATATA

>Chr10_10679012_-
CAGAAGTTGTTACCAGATTTGTTTATGCTATCCAGTTATTGCTTTGTATCTGTTCACACCTATTTATCTT
TCCATTTTATATCTCCAAGCATACTGAATTT

>Chr08_ 2280228_+
GTTGAGAATGCTTGTATTCTGCTGTCTAATATGTTTATGACTGATTGATTATGTTCGTCTGCAATAATTT
TTTTGAGTAAATCGCCTATGAAATAAATTAT

>Chr19_10761380_-
AAGTAGATTGGGCTTTTATTCTACATATTTGAAGAGCTTTTTATTGTACCAAAATTAAAAAGAAAAAAAG
AAGAAGCTATATATTAAGTTATTATTGTGTA

>Chr12_15351123_+
TGAGGCAACTGTAATTTACCTGGAATATTAATTGATTACTGTTGATGATTTATGGAATTTTAGTTAGATT
TATATCCGTTTCAGGCTGATAAACACACAGG

>Chr08_12929941_-
ATATAATTAGTAATAAAATAAAAGAAAATCTGGAATGATTACTTGCCTTCACTGATATGTTTTTGTCTTT
GTTACTCGTCAAAAAAAAGCTCCTGGCCTAC

>Chr06_20841451_+
GTATGAGATATTGATATATTGATGTAGTCATTTTAAGCGCTTGCGCTTCCAAATTTGTACCGGAGCATGT
AGGCCAATTTACCCATTGTACATAAAACCTT

>Chr10_19660260_-
TATGGCTCTATATTTCGCTCATCAAAGAAAGCTATGGGTTTCTATTTATCATTTTCCCATGGTTAAATTG
GTTAAAAATTACTGTTCATTTATTTTCACAG

>scaffold_47_   78835_+
AGGAAATTGTTTCTGACATTCAAAAGAAATTACACCATGAGACTTCAAGCAAACATGTTGATTGGTTTTG
ATATTGAAACACCCAATACATTCGTTTTGAC

>Chr13_ 6499393_-
AATTATATCATTTTTTCCTGACATTATTGTGATGCAATACTGCTTAACTTATTTTAACTGTTGCATTTTC
ATGTTAGCTGGTCTTGTAAATATTTAGCCAT

>Chr07_ 8029147_+
CTTGAAGCTTAACAATTGCATGCAGTTAATCAATCTGTGACTTTTGTGGTATTCGCTTCATTGCTCTTAT
GTACATCTTTCTAGTCTTCGAGTAGGTTGTA

>Chr01_46803581_+
GAGAACCTGGTGTAAAAATTGATTACAATCTAATAGTCAAATATTTTGTTATTGACTTTTGTAATCACTA
TTCTGGTCTAGTATATCAAACCGAACCTAAA

>Chr06_ 3071007_-
GATGGGCTTCATGAAAGTTCATGAAGATTATTATTGGATTATATATATTTATATATACTCTCTCTCTCTC
TCTCTCTCTCTCTCTTTCTTGTCATCAATCT

>Chr03_10749751_+
AAGAACCTCATGTGTCTCTGTCTTTGTGGGCTCCGCACTGTGTCCAGACCAAAATGGAAAAGAAAATGGG
AAGAAAGGCGAGAAATAAGATGGGTATACTA

>Chr11_15893186_+
GCTGGCCTATCTGTCAATTCTCTCGGCTGAATATAGAGGGTTTGATTTGCATATGATTGAAAAAACATTT
TCTTGATTTTCTCTATGAGGGCAAGCCATTT

>Chr06_ 4336360_-
ATTGTATATAAATTCGTTGGCAAAGAGAAACTGCTTTTTTCTTCCCTCGTATCATTCTTCCTTCATTAAT
AGGAGTCGTTATACATTTTGCTTTCTTCCTT

>Chr02_10215855_-
AAGTGTCATTTGTTAATGTTATGAGAACATGCCTGCAGTATCCTGTTCTTATAATCACCTTCGTCATAAG
AGGATAAATCATCAGTTGGAAACCTAAGAGG

>Chr10_10302735_+
GGTGACTATAATGCTCCTCCAACTGGTGGCTTGTAGTTTTGCCTAATTGGATTGAAAAGAAAAGAAAAGG
GAATTGTTTGGTTTTAGCTTAATTAATGTCA

>Chr13_14867050_+
CGATTAGATGATACTTAGTCAGATGATTGTACAAGGAAGGAGATAGTTTTATAGAAAAGAAAGAATGGAA
AAGAATGATAAATAAAGTAACAAAGTAAGGA

>Chr03_10128023_+
TCATAGCCATGAGATTCGGTTGGGGGTATAATATTGGATGACCTTCCTTGAAATCGAAAAAAAAAAAATT
CTTAGCATTGCAACTTGTATATGTATTTCGA

>Chr08_  256313_-
TATGCTCCGCCATTTGATGGAAAGACACTGCAAAAGTGCATATTCTACTTGATGTGGTGTCCTCTGATTT
TCTCACTAGCAGCTAGCTGCACAAGTCACTG

>Chr02_24609860_+
ATGTCTTGATTTTGCAATTACAGTGATAATTAAAGTGGATTTTGGTGATCAGTGATAAGATTTTGTGACT
TGTCAGGGTTTATCTTTGTGAAATTTGAATG

>Chr13_ 4932444_+
TAGGCTGTGTGCATGCGTGTGTGTTCTCCTATATTAATATACAAGATTGTATATATAAGGTAGCTTCACT
TCATGGTTATCTTCTTAGTTGATTACTCGCG

>Chr05_14483833_-
TATCTTTGCAACGGGGGTGAGTGGTTCTATGAAGCATTTCTATTCTCCCCAGGTATCTGGATTTGAACTG
CTAGAATTGTTTTGGTAAATGCTAGTAATAA

>Chr19_15195949_-
GAAAATTATAGATGCTGTGCCATCAATCAAGATGGTGTTCTGCTTCCCTTATGAATTGTATTTTCCACTC
GCACTTTCTATGATCATGGCTATCATACATT

>Chr05_25446174_-
CCCTCTTCATCATCTTCATCGTCATCATTGACCTCTGACATTGACTTCTCAGACTCCTCTTCTTCCTTGG
GCCCTTCAGCCTAATATTCATGCAGAAAACA

>Chr08_13963944_-
TTTCGTGGCAGAAAACACACAAACTTTGCTGTCTTGTGCTGCCATGTTTGAAATTTGGATCCTGTCTCCT
AGAGTATACGTAGGGTTTAAAATGGTTGCTG

>Chr01_50146374_+
GATTTAACTTCATTTACGCTTATTCCTATGCCAATGGTTGTTTTTGTACCAATGATTTTGCTGTTAACAG
CTTAACGCTATTCAGTTTAAGCTTGCTGCTT

>Chr04_ 1178426_+
CTGTTGAATAATTACTTAAAGTTGAATCCAGATATGAGGGATCTTCCATCTGTGCTTTTGTAGCATTGCT
AATTGCCGAGCAATTTGAGATTTCCTTTTTT

>Chr10_ 6282837_-
TTACATGTAATATTTAATTATTGAAGTCCAATATGATTTATTGTAGTATTAAATGACTTTATATGCGATC
CAGCATTGGTTTGAATGATTCATCGTATCCA

>scaffold_61_  149981_-
TCCAGAGTGGCTAAGCACGCTGCCCAGAATAAGGCTATAACAAAGCACTTACACATAATTCCAATATTCA
TTGATTCAGTTGACCTGGTATATAGTATAAA

>Chr14_ 8939939_-
TTTTCTTGCTGCTGGTCTATAATCAATAGCAATCTGCCATGGTCTACACTACGATACCCTCCCTATTCAT
TTTCCTTTCTTTTACTATTTGGGTTTTTTTT

>Chr14_ 9430337_+
TCAACGAACAAAGGCAGAGGTTGTTCATAATGTGACTTGCTTTCGAAGCGATACATGTTTTGGTCAGGCT
GGTGGCTCAACCCTACCGATTGGTGTTGCTA

>Chr16_10030636_-
TTAAGTCCGCTTGTCAGTGGATAAATAAATACATATTGTTGATTGAGTTTAGCATAAATCACCAAAACGG
TGGTTGATTGTTAGTCTATTTGAGATTTTGA

>Chr17_ 2751866_-
GATCACAATTGTCATCATTTTTTTCTTTCATGAAAACGGAATCAGTGTTTAAAAGTTTTGCTAGTGTGCA
ATTCCTTGCTTGTGCCTTCTGTAACCCCTCC

>Chr04_16472565_-
ACTTTTTAGCTGTGTGGCTGCCTTGAATTCATAGTTGAAATTTTTGTGGGAATTGGTGCGCAGGTGGGCA
GCAGCATCTTTAAGTTCCTGATTTGGAACCT

>Chr06_ 2554984_+
TCTGTAATGATATTTGGCAGTACAAGGCATGTCTTTATCTACTTTTCTTCAATGTATGTGTAGAACTGAA
GTTCCATTATTGAGCATTTTGTCTTTAATGT

>Chr07_ 2780949_-
CAGCACCAAAAACTTTCTGCTTTTGCTCTATACAAAATCAAATTTCTTGCATCTGTAAAATACAAAACTC
ACCTTATTTTGCCTGTGTAGTCTATAATACA

>Chr14_ 4587965_-
GCAATGGATGTCTGTTTTGAATCAATAGGCTAATCGATGTTGCAATTATCACATTCTTTGTTTACTACAC
TTAGAGAGCCTAAGTTTTTTATTTTCGTATT

>Chr17_13988546_-
GGCTAATACGAGACTTGCTGGATAAAGCTTACTTTCCTTCTTTAGTTTGTAAAATGTTCTACTTAAGTCC
CTGGAACTTGAAACTATCCCAGAATCACGTT

>Chr08_ 6739212_-
GTAGATGCTTCCGTTTACGGAGTGATTACTGGAATTGCTTTGGGAAGGTCATCTAACTGTTCTTGCGTGT
CTTTTAATAATATTCATGCAGGATCATTATT

>Chr17_14308608_+
TGTTTGAAGGTTGTTATTGCCTGCTAGGAATAAAATGTTTCTTCTGGTTCACAGGTGCTTGAAACAGTAT
AAGCATTATATTTTCGGTCAGAACTAAATTC

>Chr06_ 7341066_-
CTTTTCTGTTTCACCAAAGAAATAATCATGCATGGAAATTCTCCATTCCCAATCTTGCCGCCTTTTGACT
GTTTCTTTGTTTCTCTCTAATGTAAACATGT

>Chr01_12100043_-
GTGTATAAGTTATTTATTTAATGGAGCTAGGCAATGCCTGCCATCCAATTAAATGGGACACTGATTGGAA
GTTGTAAATTTGTTCTGAATGTCGAGGCTTG

>Chr14_12747603_+
AAGTTAAGAGCTCTCATTTTGACTATACAATGACATTGAAATTATCATGCATCTCTTAAGTTTGTTTCCC
TCTTTTAGGGGGAATGTATATAAAAATTTAT

>Chr06_ 3197989_+
TTATCGGAGCCCATATTAATATTAGACATACAGAATAATTTTGCATTGCTATCATAGCTTTGTACTTAAA
TGAGACCATTTTTGTTACCTATCATGTGATT

>Chr01_33128605_-
CTGATTTCACTTTGTATCATGCTTTGCAGAGGTGAAGCTATTAATTTTTCACATTTGGCTGTCTGCTACA
TGCATTTGACTTGCTGTTTTGTGTCTGTATG

>Chr15_  621738_-
AATTTTCTAATAGAGCCATCCAAACTAATTAAAAGAATAAATGCCTTCTCAATGTGCTCTTTTAGTGCCT
TTATTTCCATATCTTTTTTTGTTTCGTCCTT

>Chr07_10124284_-
ATGGAAATTTGTTTTTTGTAATTAGGTTATAAATCATGGCTTAAAGAACTAACAGTAATTAACTTGAGAT
ACAGAAGTATCAATTATGCTTGTAATACCTT

>Chr10_ 6319915_-
TCATTGTGGAAAAAAGTTAGTGGTTTGGATGATATTTTATTGGTGATGGGATACATCATGGTGTCGATTT
ATGCATTTTTGTACTTAGGATATTGATTTAT

>Chr11_ 8296978_+
GCCTATCAAGATCAAATGGGAAGATATGCAAGTGGCCATGGTTATAGGTTCCTGTTGTTGTTTGCTTGAT
CTATTCTTCCATCTGCAGATCTTAGAACATT

>Chr06_ 9454970_+
CTGTTCGATAACGCTGTGTTTTCTTTCAAATCACATTAAACCTTTTTCCTATGCTTAGTGTAAAAGCAGT
GTTTAGTTAATCTATATGTTTTCCTTTGAAA

>Chr01_ 6921102_-
TTCGTTGTATTCTCAATGTTTTAAACTTTTCCAACAAGTCCTATCTATTGAAACAGGTTGAATAGTGTTG
TCCTCCCTGAAACAAACAGGACCCTTGTTCT

>Chr02_13460459_-
TGCATATATGCAAGTGGGTATCCAATAAGTCAGCAAGTTTGCTTTATATTAATTTGCATTTGCATCCATT
TGTCAATTCCTATTGTATGACAGTTTTACTT

>Chr01_ 6718704_+
GGATGTAATTGCACCAACAAAATGAAAAATTCATAACTGTGCTCTCCTCCACCCTTCCATGAGTTCTCTG
CATCATAGTCACCGTTAACAACTCGCTGATT

>Chr10_12170858_-
CAGGGAATTTTTGTCGGGTTCAATGTTCCTATCAGTGCATCTTTATTTCTACAACGTCTGCTCAAACATG
TAATGTGAGAACTGATATCCAGTTAAATGCT

>Chr16_11876498_+
GATTGTGACTAAGCCATGATGTTGCTGTAATCTATTCCACTAGATTGCTCAAGTTTTGTTCTTTTATTGT
TTTATAATGCAATATGTACATAGTGACAGCT

>Chr13_ 5832628_+
AAACGCCTCAGGGAAGGATGTTTCCTGACTATCAACGCTATTTTGAGATGATAACCCCTTGTTTCTACTA
TCATGTGAAGGTAATCAAGTTACCTAAATTC

>Chr14_10705107_-
TTGTGGTAAAAAGAAAACGAAAAATAAAAACGCTGAAGTTAGTTGTTGCTATCTGACTGTTCTTTTAAAA
TCGAACTTCTTAATCTTTTTTTTTTATACTA

>Chr11_ 4841142_+
ACAGGTGTTGGGTGGTTTTGATAAAGAACCTCATTTGGGTTTTTCATTTCATTATTGCTCAGTCCTACGG
AACATCTCATCATCATTGTTTGTGCAATTTC

>Chr06_26892759_-
CATTTACAACCTTGTATAGTTCTATCTAGTAAATTATAGGTGTTTTGCCCTGTTTTCTTGTCATTAAGTT
ACTGTATTTTCACCTTTTTTGATTGTTTTTC

>Chr13_15504772_+
TGCAAATAAAAATTAACACCGCCTTGATATGGTGCTGACCACTTCAGTCTAGTTTCTTTGTTATTTGTTT
TCTAATTTGTTGCTATTGATGTTCAAAATTG

>Chr02_16886632_+
TCCAGCACAAAGCAATGGAGAGTGAAATGCCTGCCCGCCCATCTTCCTTGAACTTGTTTCTCAGTTGAAA
TGCCTTGTTTCCTTTTCTTCTTGTTTTTTTG

>Chr08_ 6054077_+
TTTATCGCGCTGCTGATGAACTCTTACAGAAGAGAAGGATGGAGCTTGGTATAGAAAGAAATGAGAAAGA
TATTAAAGGAAAAAATGAAAAGATACTGAGA

>Chr06_ 9222973_-
CCTCCCTGATGATTTTGCAGTGCAGTAATGCTGGTATCTCGTGATTGATTAATCGTTTTCACTCCAGAAA
AACAATGCAAGATGATGTTCAGATCAAACAC

>Chr03_ 5826547_-
TCCGAACATGGAATCTTTACCTTATGATCATCACTATTCTGGTTCATGCTATATTTCACCTTGATTCCAA
GACCAAAAGATGCTTCTGTTGATGAGATTGT

>Chr01_15432962_+
TTGGAAGCTGTAGCTGTTTGATTGATTTCGAGCTTGAAAGTTCTTTCTCCACCAGCATGTTCTCTTCGTT
GCATTACATGAGTCAAAAGGCATGCGAAAAA

>Chr14_ 9493299_-
TCCCCCCTGCTTCTTAATGAATTGTGCAATAGAAGCTAAAATTAAAGAGGAATTAATTGCTATAGGTGTT
CATGTGTTCCACTTTTATTGGAAATGACTGC

>Chr06_23475220_-
TAGTTTATGCATATATTGCTAAGAAAAACACAATGTTTTCCATTTCCGCCATGAGAATGACCCGTGTCTC
AATTTACATGGAAAAGAGAAATAATTAATGA

>Chr04_19292630_-
CCAGTCATTGGCAGATTGGTGGTGTATTTGAAAGCCCTGAAATGTGTTTCAAGAAGAAAATGAGAAGTGG
AAAAATGATTTCAGGGTAGAAACATAAATAA

>Chr01_21888706_-
CCTTTTTTTATCAGCCTGTGCTGTTAATAGTTGAACAAAATCTTAGCATCATCTTTGACCTTGGTGGACT
GTCTTGTCTGTCTCTAATAAATCACGGTGGG

>Chr03_ 8727652_+
TTTTTGGGTATTTTTGATTTCTATTTTATAATAGCTCCTCCTTCATTTCTAATTTTTTTATTTCTGTTTT
TAATCTTCCTCGGCCAGCTCTAATTAGTTAA

>Chr14_ 2963491_-
CCTTTAAAGAAGGCTGATTTAGACTGAAAAATCTACTGTGGTGTTACTTCATCTTTTCCTCGGGTTTGTT
TCAATTATCTTTTATTGCAGCCTGGCTTTGT

>Chr10_11721759_-
AAAAATAGAGTTGTTACCTTTCATTAAATGAACACATTTTTGTTCTTGTTAGAGATGAACTCAATTTTAA
CGACGAGGGAGCAACGAAATCAGTGCGTGTT

>Chr16_12741102_-
GGTTCTGGTTCGTTTTAATGTATCCACTAATCGGTGGTCATTTTTAAGGTATCATCTCCTTTCATGCTCT
CGAGTCGTGGTCATCTTGGATGATATAATTA

>Chr11_ 5073232_-
TAGTGGGAAAGATTAAACTACATAAATTTTATGGTCTTCTTTGTGTTTTTAATTACTTGTGATCTTGTTT
TACTGTTATCAATTGTCTTTCATCCTTCCAA

>Chr05_23690959_+
GTACTAATATTCTGTTTCATGACTCGTTTACTACTCTTTGTTTGTGCCTTAGAAGGTCTCGCTCTCCATT
TTCTGTCATCGAATGTGTTGGACACAACTTG

>Chr01_18952299_+
TGGGCCGTGGCATGACTGTGACCTAATTAATACAGTTGATGCTTGCAGCTATATCTATGCACAACTTATT
AGATTTGGGTCTCTTAGGCATAATGTAAACA

>Chr11_ 5193766_-
CCTGTTGCTCATTTAACTCTAGGATATAAGATTATCGAGTGAACTTCATTACGATTTTAGTTTAGTTTTG
ATGTTCTTAGGTTTACATGTGTGTGTAGGAA

>Chr07_ 5171011_+
TCTTTCCCTGCGAAATGGGTTTGCTTTTTTATGCAAGACTGCTAATTAGGAAGCTGGTGAATGGTTGTAG
GAAGATTATAAGGTGATTACTGTTTCGGGTT

>Chr15_14909463_+
AAGTGTAGTAATTTATAGTAGCGTCATTGCCATTGTGCTTTTGGAGTTGCAGATGATCTGATGTGTTTGT
TTAGCTTCTGCTATTCTGTTTTTTTTTTTCC

>Chr01_14349538_-
GCTTTCTTGCAGAAGGAGACTTCAATATTTATCACGAAAGGCATTCTCTTAAATTCAGGATTTGGTGAAC
TTGTATCTCATCACATTGTTGGGTTAATGCT

>Chr02_11017032_-
TCCTCGTCATCTTGTGCTGGGTATGGATTTTATAGATGACGATGCTTTTCATATGCGGCCTTCATGATAT
TTTAACCTAGCTCTGGTGTAGCGTGTTCTTC

>Chr06_10438892_-
GTCACGCGTTTTCTTTGATGGGCTAATTAATTCAAGTGTCCTTTTCGTCTTCTTTTTTGTTAAAATGAAA
TATTGTCCTCTGGTTATCGGTGTTTTGAATG

>Chr05_20566254_+
TGCTGATAAATCTCTCATACCCATATGTTTCTGAGCCCTCTTCTCTTCTCATATAATCTAATTATTGTTT
TATTTTGATTCCAATAATTGGTTTATCTTTT

>Chr04_23513778_-
CTTCTCCAAGTGGCCATAAATGAAATGGTGTTCTCACTCCGCACCTTCTCAATATTAGAACGAACGTATA
GATCTCATTCTGAAGTTTGCTATATTGTAGA

>Chr09_10462051_-
TATCCTCATGCATGTAAGAATCATTACTGAAAAGAAACAGTTTCTTTCTTAACAGGCAGGATCAGGTTTT
CCTTCATAGTCAATTGAATTGCATGCCCCCT

>Chr18_ 1849852_+
TAAATACTACATTTTTCTAACCCCCTCAATCAAGCCAGTTGTTAATATCTAGCCTCCGAACATGAAAGCA
TTACCATTCCCTGGTGGTCACCATGATAATC

>Chr10_ 1783419_+
AATGCAGGACACTCAAATATACGAGATTATCAAGTGCTTTTTTCCAGTTTAATCAGTGCTATTAATCATC
ACCTAAGTTTTCATAGGGAAATAAACTTTCA

>Chr18_  142326_+
AAACAATGTCCATCTCCTGGATTAAGTTTATTTTAATCTATCAATCATTTAACAAGCCTCGTCTAGAATA
GTTGATGGTTACCATAACTTCAAGTTATGGG

>Chr16_12908162_-
AGCTGTAATTTTTGAACCTTGGCCTGATATATATGTCTCTCTTTTACTCTATCTGCGGTGGAAGGATCAG
TAGCAATTCAATCTCTTTGAACTCCCGGCAG

>Chr01_13100597_+
GTCAACACAGGTATAAGAAAGAATAAAATCCATAAAACTTGCGTTGTTCTAGATGTTGGGCACCACTTTA
TTATTTCATGCTTTAATTGATCTAGGAAACA

>Chr16_ 5843739_+
GAATCTGGATTTACTAAGACAACCTGTGATTAATCTACATGAATATTATTAAGATTTTGCTGTCTTTATT
TTGATATTTACAATATATTATGTTTTCTGAT

>Chr10_16774120_+
GATGTTCATTATTTGAAAGTAATGCCAATGAATTCCTTTTCTGCTGGTTTAGCTTGATGATTTCACAAAG
TTTGGTCCGTCCCAAAACTGATCTTGAAGCT

>Chr09_ 6307212_+
TGAAACCATGAGCTTTGTATCCCTTCATCAATAGTCTCATAATTTTTCTTAACTAGCATGTTTTAACTCG
GTGGATAAAGAGGGGAGTCGGAAGGAATTTT

>Chr15_14876599_+
AATGGACTGGTTATATATTCTTTTGGCGTGCCCACACTGCCATTACTTTGGATTGTTGTGTTCATAGGTT
ATTTTGCTGAACTGTAGTTTCTATTACCATG

>Chr10_15727972_+
AACTCGTTATGCCTTCTATATAATGTCAAATGCATGGATGGTTAGCATGTACAGATCTCTTCCTTGGATT
TATAGGAACCTACATGGACTGCCCACCAAGT

>Chr04_ 4686017_-
CCGAGGAGAAAAAAAGTAGATTAATTGAAGAGAATGACATACTTATTTCTGCTGGTCTTGGCAATTTAGT
GGTGACTTGTGTGTTCTGTTAACTTGTGCTG

>Chr13_  972544_-
TAGTGGCCCGCTGCAGTTGATATGCATTTCGAATATTGATTCATTATAGCAAGGATGCGTGTTGTATCTT
CCTGGTCCAATCATGATTGTGATAGAACAGG

>Chr04_18234493_-
TTTTGTGCCCTTTTCGTCTTGTGATTGATAAAGAGTTATAATTTATGTTTACAGCCTTTGTTTAAGTTAT
GGTTGACGATGAAATGCCTTGAGATTATTAC

>Chr10_16020074_-
TGCTCCTTGCCCCTTATTTACTTTATTTGAAGCAGTTGTTTGGATCTTCTAATTGTTTGTTTTGGTTTTA
TTTGGGGTAGGGTGTTGTTATTGCTGTTTTT

>scaffold_20_  909525_-
ACACATCTCTTTTACTATTATTACTTTCTCTTTCTTTTCTTTTCTTTTCATCCACAATACAAATTATACA
CATTCAAAAAAATAACTACACAAAAATTACA

>Chr05_20248712_-
AAATATCTGGCAGAATATAAAAGATTCTAATGGCAGCTAAGATTTCCAGCAATGTATATCCTTGCTTGCT
GATGCTTCAAGTATCTGCTACGAATTTTATT

>Chr01_30750281_+
AAAGTGGCACCTGTAACTGAGAAAATAGAAGGAGATGCCTTGCTGCCATTAATATTGCTGATGCATATAT
GTGATTCATTTTAACTTGACATTATGTAGTA

>Chr10_19073977_+
TCCCTTGTTATCAATATCCCCCCTGACCTTAAAATAAAAGGGTTCTTCTTACATTGTGTGTGTTTAATTG
AGGATTAATCCTCTTCAGGCAATATATGTAC

>Chr01_12778237_+
TACGACTTTACACAGCAACTGTTGGTATAATTGGCATTGTAAGATTCACTATTTTGTGTACTGCATCTGC
TAGTCATAAGGGCATGAAATCCAGGTTGTCC

>Chr18_16246662_-
TGGTTTGCAGTCTGAAATGATGAAATAAAATACCTTGACTGGTTGAACTTATTACTTTTGTGATCCACTG
TTAAAATGAATGGTTACAAGAGAAACAACTG

>Chr01_10888659_-
GAAACGGCGTCTTCAGCTGCCGGAAATGTTTTAGTGGTTGTGTTTGGTTCTTTCTGACTTTGCAATCAAA
ATTATGGTCACATATTAGAAATTTAGTTCCG

>Chr06_23653980_-
AGACTACCAAGAAACTCAATAGCCGGTTTAATGAACCGCCCCTTATTATCGTGTTTGTGTTATGTGTAAG
CTTTTATGCAAAAAAATGAAATATTAGCAGT

>Chr11_12617995_-
AAAAAATGATGCTGTGGTGGTGCCTTGGTGGACACAGCATTCTTTGGGTCACATGATGATGGTGGTATGT
GCTGGTAATGTTCACTGTTAAGTTCTAAAAG

>Chr13_ 5382248_+
AAAACAAACTTTTGCTTTTGAAATGAGAAAAAACTTCTTCTAGTTGCTTTAATACGCAATGTTGCTCACT
CTCCAATTGATCCTAGATTTGAGATTTTTAA

>Chr01_33344581_-
TTTTGTTTTTTGCTCGAGGAATAGTAAATGGCAAGTTCCCTTTTGATGTCTTTGTACATGCTCAATCCTT
TTGTGTTAATTTAGACCTTAAATGTGTTTAA

>Chr06_ 3237371_-
TTTAATGTGCAGTTCTGCTGAAGTCTCCATTTATACATGATGCTATTCCTAATATGTTGATGATTTTGTA
AGGAATCCATACTATGTTGCAGTTCTGTTTA

>Chr02_ 1309905_-
ATCTTGATTTATATTATTGTTATGCATTTACTACATTGTTGCTTTTGTCTGTAATGCTCAAACTTTGTCA
AATCTCATAGCCTTGCAGTTTTTACCCAGAA

>Chr05_ 1958775_-
ACAAATATGGGCCGATACTCGCAACTCTCATCAAAGGATTGGACTGCATGACAAACAAAAAAAAAAGCCA
GCCATCTCCTCCAAAGCTGCACGATTGCTAT

>Chr03_ 4480557_-
TTTCTCCTCCTTGTTTTGGTCTGTAATGAAGTTGCCGTCATTTATTTTGGAACCAGTGAGATTCATTGAT
TGTTGGGGTGGATTCTTGATCCTTCCATCCG

>Chr18_13893531_-
ACTATATGTTATAACAAATAATTTGGCTTAGTTTTGCATAATTCTTTATTAGATGGAGATCATGGCATGG
TAGCATGTTATACGTTCATTTTGCACCTGGC

>Chr15_ 2653510_-
TGTTTCAAACTTATTCCAGGGAAAATGATGCAGTAGATGAGATTTATTTGATAGATTCATGCCTTGTAGT
TTCTTTTTCTTGATCTTTTAAATCTTATGTC

>Chr09_ 8657094_-
AAGTGGAAATCAAACCAATTCAAGTCAGGCAAGAAGCGTTTTTTATAGTCAATATCATTGTTCCAGTGGA
TGTGTTTTCCATGGTCTTTTATTTGAAAAGT

>Chr13_ 5465505_-
CCCCTTTGATTTAATGAATTATAATTAAGGTTGTTACAGCCTTTTTAATTATAAGCTTTCTGCATGTTTC
TTGTGCTTCGCTGAGCTCGAGGCCTCCTTTG

>Chr19_ 9004915_-
CTTGTTTTTTTATGATTCCCTTAGTGAAAACTGGCTTGGAGGTTGGATCCATTAGACTACTTGCAGTCAT
GGGACATGATCCATGAAAGAATTTCTTCTGT

>Chr16_14028683_-
CAGTACCAATTATTATATTTTTTTTAATGCATGAAATAGATGAAAATTTTATACACTTTTAACATTATCG
GAAAAAGAAATTTAGTTTCAACTGTCATGTA

>Chr04_ 3949976_+
GTATCTACTAGCCAACGTGCCCATGCTATGTCATGGGTAGGATTCAAGTTAATTTCTTACATAAGAGAAA
AGGATGTCAGTATTGTGCATGAAAAAAAATT

>Chr01_25906953_+
CTTGTTATTTCTTGGGGAATCTATGGGAATTGCTAAGCAGTTTATGTGGTATCAAATTTTCTTAAGAGGT
GAGTTGCTGATGGACCATACGATGTTGAATA

>Chr04_17921389_-
GTTTTCTGCGTATCCCACCCTGCTGGTTATATCAATTCAGATATTCAATCAGCTGCTGGATTTATTCATT
GCATCGATTCCCAGCCTTAAATACTCATCAA

>Chr07_14412582_-
GAAAGTTGTTGATCGACTGCTTTCTTTTTTATTTATTTTTCTTTATTTTCATGCTTCTGTTTATTTTGGC
CTTTTCAGTGAACAAATATTAAATATAAATA

>Chr15_ 6408304_+
GTTCAGTCCTCTGGACTCTGGAGTTGAGTGGCATGTACAGCGAATCTGTTAAATTGCGTGTATGTTTTAC
GTTTATTTTTTCTTTTTAGCATAAGAGAGGT

>Chr02_ 6748891_+
GGTTATTTTGTGTGTGAGCTTGTTTGTCTTTGAAGTTCACGCCCTTGTTTATTTGGGGTTGCGGAATTTC
CTGTCAAATCAGAGCATCGATTTTTTAAGAG

>Chr15_11835487_-
ATGGTTGGATAACCTATTTCTATTTAAAATCTGGGATTGGGATTGGATTCATGTTGGTGCAGATTGAAAA
AACTCAACTAGAACCTTATGTGTATTTTATT

>Chr19_ 4786509_+
TAGTTGGGTTGAACAAATGAGCTTTTACTAAATCCAGATATTACACTTTCAGATGTTGTTGCACTGAGTA
TCTCACAATTTCATGACAAACTTTACATCTT

>Chr12_ 1833846_+
TTCGACTGCTTTCTGTATACACAGTGTGCCTAAACCATCAACGAGTTGCTATATCGTCCTTGCATCTGTC
TTTTGGTTTTGAAATGCTGATTGAATTACTT

>Chr18_ 2654861_+
AGATATTTGAACTATCACTGGTTATCGTTAATGATATGCCTCTTTATGTTTCTTTGTTTTTTCTTGGATT
GACAAGTACATGTAAAATGTAATGACATGCC

>Chr15_11453213_-
CCTAGTTTTGGTTTTGTGTTTATTAATCTGAATTATCTTGGTTTTTGTCCTCTGGATCTGTGTTGTTGTA
GTAGGATGATGATAATATCCATGACCAGCCA

>Chr19_ 2185439_-
CCTAAAGCTTACTGATTTGAGTAGATTTGCCTCTGGTAGACAAGGGTTTTAAACGAAAAATGTTGCCTAA
TTGATTTATTGTGATTTTCATAGTTATTTGC

>Chr14_ 2904863_+
GGGTTGATACCCTGGTGCTCTGAATCTGATTTGATCCTTTGGTTCCTGGGATGGGATTTTGCGATGGAGG
CTAATGTTTCTGCTTTCGTGGGGAAAGAACA

>Chr14_ 2407343_-
ATGGAAATGTGTTTTCTTCTGTAAATGGAGAAGACATGAGTTTTACAGTGAGAAGATCCAGAGTTTTACT
GTGACTTAGATTAAACCCTCCAATATCTACA

>Chr15_12301808_+
TGTAACGTCACTTCCACGAAGGAAAAATTTGCAATAAATGGTTTTTCTGTATCCAGGCTCCATATTGAAC
ACTTCGTGAAGAACCTTCACTTGCCATCTCT

>Chr11_ 6797596_+
ACATTTATGAATTCTTTCATTGAAATTTTAGATGATAAAGAGAAGAAGTTACAGAAATATCATATCTTGT
TTCTTTTGGAAGAACTATAATTGTTGTTGAA

>Chr03_ 5896017_+
CTTGTGAACTGGTCTGATCGATGATGAATAGAATAGCATTTTATTGTGCCAAAATTGTTAGTGACAAATA
TAAATTACCATGATCCATATTATTAATTAAA

>Chr04_17051346_-
TTCAGCTTGGAGGTTGCACAGTTATAAAATGTATGAGTAGAATTTCATTTTTTTGGTGGTTTGGATCTTA
CACTGTATGCGTTGTTTTAAATTTATTTATT

>Chr08_10309121_-
TGTTTTAAGAACCATGCAAAAACATCGACAATGCATTTCCTCCTTCCTTCAATCTCTGACCAATTTTACG
GGATTATGTTCTTTCGAAAATAAATGTAATG

>Chr08_  143521_-
CATGCATTGTAATTTTGTTCGTCTATCATGGAATTTTGATGCTCCTTTTGAGATTATGCTGTCTGAACTG
TTCAAGTGGTCTCCCTCCACCGTTTAACATG

>Chr04_ 2744605_-
TAGTACGGTAATGTGCTTGTCCTGCAGTGTTACAGTACCTGCATTGAATTAAATTAAAAAAAAAAAACTA
AAGGAGAAGTTACTGTAAGAACAAGACTTAT

>Chr03_15648810_+
AAACACGTGTTCTGATTAGAGAACTCGTAAAGATCGTCGCCGGTTACCTCAATGCTCCAACTCCATCCAT
CATTTTTGAAGTCAGTGTTTCAAAAAGATTT

>Chr07_13150748_+
CTGTTTTTTACTACTAGTTGAAATCAAGGTTAGCTAAACCTTTAACTCTTACATGCAGAATATCTTTCTG
TTTGGAATTTTAAAATGCCTCATACATGGAA

>Chr18_11401840_+
CTGGTAATGCGAATCAAGCCATGGCAGGCAACGCTTGCTGGTTGATGTTCACACATTTATTGAGCACCAT
AATATAATTGTTAAAGAGCATATGTGGGGAT

>Chr01_27747895_+
CGGAATTTTGTATATCAAGTAATTCACACACGGAGATTTCCAGTTTGTGTAGCTCAAACTTGAAAAATGT
TGTGACATGCATGAAACTACATCGTTGTAAC

>Chr02_ 2906221_+
CATACTGGGTCCTTTTGTTTATGGTTTATAAATAAGCCTTTTTAGCTGGTAGATCATCTTGACTTATTTT
TTTCATGTAGACGTGGGTCGTGTTAATGCAA

>Chr14_ 3887905_-
TGTGTAATTTTGAGTTTTTTTTTTATAATTTGTACTTTGTGTAAATGTGGAGGAAAAAGAAAAAAAAGAA
AAAGAAAAGAAAAGAGACGAGAAAAACAAAT

>Chr01_50257375_-
AAGAAATCTTTTTCCTTCTATGCTTTGTAATGTAAATTGGGTTTTTAAGTATACAACCCTACATGCTTGT
GATGCATTTTGTTTATAAAACCAAAAACAAA

>Chr17_15381111_-
AAACTGGGCAATGCAAATGATTATGTATATCGCCTGTAATCCATCTTTCTTTAAAAACTCTGCTGTTTCT
TGCACAATAGGGTATTTATGTATTGTTTGTC

>Chr13_15139312_+
CTTGGAGTTTAAAACTAAATACATAAATACATGGCATATAAATTTGCAGGAGACTGGTGGTCGGCAGCAC
AGAAATGCCTATGAGAGTAATCTTGAAATAA

>Chr11_18373812_+
AGAGAAAAACATGAAAAATTGTCAATGGAATGCTTGATATCAACCATACTATACTCATTCTCTCTTTATT
TAGTAAAGAAAACTTCCATTACAATTTTTTT

>Chr06_27241696_+
CAGATTCTATTTGTAACGGTTCTAGATGAGAAGAAGCCTCACCTTCCTTCAAATGACACAGTACGAGGAT
GTCATTGCTTCATGAGCAGGAATGTTTCGTT

>Chr03_16869893_-
TTTGGATCTTCAATAATACTTTGAAGCAATCTAGTGATTTTCTCCACTGGAAATATGATTATGTAATGGA
TTTTTGGGCCCTTCGTGATCACCGTTTGATC

>Chr05_ 4771629_-
TGAGTTACTCACTCTTTACTCCAGAAATAATTCATCAGGGCTCTTCGTGGAAGACTCAGAATAAGTTCGT
TTTTCTGCTGCAATGCATTGCAGATTTCAAG

>Chr11_11885417_-
TCGCTTGCTTTTCAATGCTACCATAAGCTCGGAGGACATCATAGTTTCGCAGATGACTTTGCGCCATATT
TGTTGTTATTCTATTGACAATTTCTGAAGAG

>Chr01_23833678_+
ATGCATCATTGTGAAGTGGAAAGGATAAAGATGACACCAATTGCTTTCTTAATGTTCTTTGATTGCTAGC
TGCATGATCTGAGATTTGATGAACAGGGTTT

>Chr09_ 5601410_-
CTGTGAACTCAACATTTTTTATAGAGGATAAAAGAGAGTTGATTTCTGCTTGTGAGATGTAATTTTATTT
CATGAGCCCGATGGTACCCTAGAACTGTTTC

>Chr08_ 9451555_+
TCTTCCATTTTTTTTTGGAGCTATGAGCTATGAGCAAGGAGTTTTTGTTTGATTCAATGTTCCTTTCATT
ACGTATTTATTTCTACAACTGTCTCCTCAAA

>Chr06_ 1286584_-
TGTTTTGATCTCTTTCATATAGATGATGCACGACTTTGTGCCTAGCTAGTATATATTTTCACGTCCACGG
TCACAGTTTTTTCCATTGTTGATGGCTTGTT

>Chr15_11579778_-
ATGAGGTTACACGCGGTCTTATGATTAGAAACATAAAGATTATCTGCACAATTTTGGGTGTCTCAAATGT
CTCTAGTTTGAATTAAAATTTTCTTTCCGAT

>Chr11_12635661_-
CTTATCGCTGAGCTTTTCAATTGAACACGTACTGCTACCTTGTTATGTTCAAGAATTGCAGAATTTAGTT
TGTCTTCCAACAGCCAGTTCAATAATAATAT

>Chr14_12040683_+
TAATCTTGATCCAGCGCTTGAATGGTGAAGTAGGTGTGACTGTGCTGTCGAATGCCAAAATCCGTTTTAA
ATTTATAGTTTAAGTATGTGAATTATCTGGG

>Chr02_21500591_+
ATGATATGTTCCACATACTTCATCTTTGCTGATCTGAAAACATTGAGGTGAAATACCTGTAGCTTTCAAC
AAGCCAAGGAAAAGGGGGAGAGTTTATATCA

>Chr10_20876242_-
CAAACCCAAATATTCTGGCCTCCAATCAATTTTATCGCATTTTGGAGTTTATTCTAGATTTGCATATTGG
AATCTTGGAAGTGGATTGTTATTGATTTAGT

>Chr10_21536732_-
CAATGCTTTATGGTTGAAGTTGCTTTTATATATCATTGGAGAGGTTATGTAGCTCCTTGAACTTGTCCCA
CTTGTTCAAGTACTATGTTATTTAATGAATT

>Chr04_20538746_-
TTTGAGCTTGATGTTAATAATATGTTAGTGGGCATTAAATGTTTTTGATCAATTAGTTTTTCTGGTTCCT
GGTTTGGGATTTGTGTTAATCTGATGATTGT

>Chr10_15670048_+
AAATACGTGTCTCTGTTTTTTTTTTCTTTAAGAAAAAAGGTATTCTATTTTCTCTGTTATGAATCCTAGA
AAAACTGTTAATTAATTAATTAATTAATTAA

>Chr06_24418020_+
ACAGTTTATACAGTTCCTCTCGGAGCTATACTTGAGCTCCGAATTTTAGTACCATGTGCTGTGAAATGTT
GGGATGGTTGCCTGGCTGGGGCAGTGTAGGA

>Chr05_25483985_+
TGTACTAGCACCAAGAGTGGGATATTGGTTATTTTTCATTTCAGGCTTCCAACATCATGGTTCTTTAACG
TTTTATATTTCGCAGATCAACCAGCACTCAA

>Chr16_ 2464472_-
AATCATCTGTTATTTTCTTGTAACTTAATTACATATCCAATCCATGGTTCACACACACTCATTTCTTGTC
GGTATGGAGTGCAGCAGATTCAGTGGTGTGC

>Chr15_ 7828780_+
TTGAAGTTCAGACTTCATAGTGGTAATTATTATTGTTTTTGGTGACATGGATAAATCTGAATGGTAGAGA
TGGTCATCTCCATGGTCTAACGGAGTGAAAA

>Chr03_ 4077040_+
AATTGTCTGTTAAAGATCTCTAAGATCATATATTATAAGAACACTTTGCTAGATAATTTAAAACATTGAG
AGAGACATGGAGATTTGGTGGCATGAGAGTG

>Chr03_16051015_+
GAATAGAAAAGAATAAATGCAAGATCATTAGGGACAGAAGGAGATCAGAGAAGAAGAAGAAGAAGAAGAA
GAACCAAGAAATATATATATATATATATATA

>Chr05_22272306_+
GGTCAAGTGGTTATCCCTGAAATATAATATAAGTAAACAAAGCTTGTATGATATTCAGCAGATTACGAGA
AAAGCCGACATTAAATTGGCTTTCTATAGTG

>Chr06_ 8873942_-
TGCGCGGACGCCTTGGGACTTTAAACTATGAAATTCTTTTTATTTCTCTCATTTGGTTCTTTTGCTAGTC
TAGCAGTTGTAAGTTAATAATCTAGCCTTGA

>scaffold_25_  121886_+
GAGTCAAATGGCACGATTTCCACACGGCAATTAATACGTTATTATCATGCATTCGGCTGTCTCCATCTCT
CAGCAGTAATCGGGTCTAACCCAATACTCAC

>Chr03_15406067_-
TCATTATATTATTCTGAAACGCCGCCAATTAATTAACAAACTACTTGGTTAAATCAGTGTATTCATACTA
GCAAACTGCTATCCACGGAAATAGTTTTTTT

>Chr10_13289688_-
GATCATGCTTAGTTAGATAACCTTCTTATCTATAGATGTTTATGACGATCACATCATCAAGTTTCCAATT
TTCATGAAAATTAATTAAGAGATGTAAATTA

>Chr17_ 9465719_-
TCTGATTTCTAGCTACTTGGATTTATTTATAAAGAACGCAGATTCAAACTAGCTGAAAGTGTGAACCGTG
AACGTTTGAGACTTTGAATTTCTTTCTTTGG

>Chr12_13104403_-
GCTGCTAGCATTAAGGACAGCTGCCAATGATTTCTGCATATTCTCTTACTATTTGTCGGGATCCATAGAC
TGGCTATTTCTTCATTACCATGCTTCATTTT

>Chr01_48962995_+
AGGAGATCTATAGAGTTGTTGATCGTCCTAGCAACTTATAATCAAAAACCAAGAGGAAAAAAAGTTTGAA
AGAGGAGAATGCCGGAGTCAGAAGCTGGAAC

>Chr01_ 1412460_+
CAGAAGCTTTTAACTGCTCGTCATCTTTTAATGCATTCCTTTTACGACTTAATGGTTGTTCATATGACTT
GTAAAATGTTTAATTTGCTAGTAATAACTAC

>Chr07_ 8768165_+
AGGATATGACATGAATTGTTCAGTGAATTTTATGGACTGTGACTTTATTTGCACGCTGTTTTGTTTGCTG
TCTACTATTACATGCTTAGGCTAATACATAA

>Chr04_ 2638996_+
AGATTATTTTGGTACTATTGTTTTCTCTGTTTCAATGAAACTTGTCTTGGATAGAAGATTACTGAAATGT
CAAGTGGATGTTCACAATCTGGTAGGTAAAA

>Chr07_11532524_-
TGGGTGCAGTTATGTATTGAGATGCCAGTGGATCTGGTCTTTTTCCCTCTTGATCGAGTCTTTTTCCCGC
ACCTTTTTCAGGTTTTCCATGATTCTCATGC

>Chr04_ 5167277_+
CTGATGCCGTTCAGGGGCTTTCATTTAATGCCAATTTGAGAAGAGTTCTTAACTTGACAAGGTTATTTTG
TTTATATCGGTACTGAAATCCAACAGTAAGA

>Chr17_ 5319290_+
GAACTAGAGTCTTTAAGGCTGGGCTGACCATGATAAGGATTATATGTTTCAAATGGTGTTCTGCTGTCAT
CCGGGTCAACCATTCAATCTTTCTAGCAAAG

>Chr13_  642741_-
GACATGTACTGTAGATTCAACGGTTATAATACATTTTCACTGTTTCATCTACCCTATTTTCTGTGACACT
TCACTCGAATTTCACTTCTCTTTATGTTAAT

>Chr12_ 8014822_+
ATCTTGTAAGTTCCTAGCAAATATAACTTTATAGAATTTTTGTTCGTACCATGCTATGAAAGATCATTGC
CTCTCCTCTTCTATTAAGACTAATTATGCAG

>Chr04_17083934_+
TAATGCTTGTGTATTTAGTCGATCCAAGAGCAGCGCCTGCAAAATTTGTGAATGTTTCAGCTTTTCAGAC
AAATGCTAATGCTTGTGTATTTAGGTGATCC

>Chr06_14636651_+
TGGATAAACGAAAGCTGTAAGCTCAGTATAATTAGCTGTTGACATGTACTCATTCTGGAACTTGAGTTTA
GTTTTTGTTGTTGTAAGGGTAGAGCAAACGT

>Chr07_11318330_+
TCTGTCTGGGATGGATAAAATTTATTTATTTGTTTAAAATTTATTTTTTTATATTTTCAATTATTTTAAT
GTTTTAATGTTAAAAAATATTTTAAAAAATA

>Chr17_10772604_+
CTTCGGTTGACATTAGATTGCGGATATAGAATTGGACGGAAATTCCTATGAGTATTGATCTTGACATGCC
TAATATACAGAGTGTATGCATCTTCTTTTTT

>Chr12_15387129_+
TGCAGCTCCTATATCATGATAAGAATCGAAAACATCGCTTCATTGGTTTCCGTTTTGATAAGTTCCTATA
GTATGCATGTTGGTCCTGCTAGGATTAAACT

>Chr07_13742128_+
TTTTGTTCTATTGTAAGGATGTAACTAATCGAATGGAAATGTGTTGTGGTAAGGCCTGCTTGCCTTCATG
AAGCATTGAGCTGATCTGGTTATGAAGTGCA

>Chr01_11854191_+
CAAACTGCAAATACTCTCTGGTATGATACCTAAGCAATCCTTCTGTCTCCATGCTTCCTTGTGTTTTCTG
TGACAAAACAGGCCTTATATGCATCCAAGGA

>Chr18_15006053_+
GACTATGTATCATGTAATTAATTAGCAGTAAGAAGAACCTAATTAACTTTATGACTTTTTGGATTAAAAT
AGAAGAAACACATATTATGGGTTTCTTTTGT

>Chr12_11282157_+
ATGCTACTCCACTCCCTGTTTAAGGAGGTTATATACAGTAATATTTTGGGATGGGGTTGACTTTGGATGA
ATTGTATTATCTTGTTAGAGAAGTTGTTTTT

>Chr04_ 8809285_-
CATTGACTTTTGTCGTATTAATTTTTATATAATGGGTTGGTATTATTTTTTCTTCTTCTTAAACTGTGTG
GGGAATGAGATAAATGTTGTGTGGTATATCT

>Chr06_25710837_+
TCGATCATATCAAGAAGCATTTATAATGTCAAGGCCAGAGAAAGTTTCTTAATCAAATGTTCAATAAACG
ACTAACAATTCAAAACAATCTGACGAATAAT

>Chr06_ 9985300_-
TTACTTGTCTAGATTTTTTAGGTATAGTTTAATAAAAAATTCTTCACTTCACATCTTCATAAAACTATTT
TCTTACTGATCACTGTCATTTTCCCTTTGTA

>Chr16_10438393_-
ATTAGGCAACCCAGGAAAATAAAATGAAAGGAAGAAAGCAATGTGCATTTATTTCCGTCTTTTGTGTTGT
CTTTTGCTTCATGTAGTCTGGGCACAGAGAG

>Chr12_ 3018210_-
TTGCCCAGCAAAACTTGATATTTGAATACAGTTACAAAACTGGTGCTAGGAACTTCTGTTTCTCATCCTT
CTTTTATCTCCCTTCCTAGCCCTACAGTATT

>Chr10_ 5991329_-
GACCAGTTTATATATACATTTCATTCAATAGTAAGACAACAATTCTGCTTATCTATGTCTATGTTGTGTC
AGTTGGGACATGCCAAGATCTTACCTCCCTT

>Chr01_16503563_-
TCTATCAGATACATTCACTTAATCCAAAATCTTTGGGATTTATTAGGGTCAAGTTCTTAAGAGCTCTTTT
CTTCTTTCCCCAAAAACCCCATGTTTATTCT

>Chr10_ 5281269_-
CTTCCATCTGCTGATTTCTTTTCTTAATTGGGCAATGCCAATTCTCTCTCAAACCTTTTAATAGTTGGTT
GGGGTACTCGTAAACCTGGGCAGGTGTTGTC

>Chr01_42295234_+
CTCCAGATGCTGCTGTATTTTTATGTTACCTTCAGAAAATATTAGTAACTATATGTGTCTTGTCTTACGT
AGCTGAATGCATGTTTGGTAGCTTGTTCTTG

>Chr06_ 6445679_-
CCAGAGTTTCGTTGGTGATCGTCTCTGAGGAGCTCATGTCAGGGTACATCTTGCATCTGCAAGTTAACAA
TATCATTTTTTTAAAAAAAAAGCATCAAAAC

>Chr04_ 2160841_+
CAAAAAGGAAACTGGGGGATTAATTGCGGAATCAAATGGCAAACTTTTGGAATTCTTAGATTCTTAACTG
ATAAAAATATTTAATTACTTAAAAAAGATAT

>Chr02_ 2493181_-
GTTACAAATGATCTACATCCTAGAGCTGAATTAACAAACCCACTTGCTCTATAATGCGTTGTTACATTGT
CTAAATCCTAGAGCTGAATTCCCTGGTACAT

>Chr05_ 5438352_+
ATCTGAGCAGGACAACCAGCTTGTGTTTGAATGGCATTGATGTTGTGCTCTCTTCTTCTTCCTGTTCTCA
ATGTGCCTTTCTTCCTCCTTTTAAGGAAGAT

>Chr14_ 5276249_-
GTTCAACCCCATGTAGAAGATCTGGACCGAGACCCAACTGCTAGATCTGCAGAAGAAAGACAAAAAAAAC
TAAAACAGACTGCGTGTTACGTTTGCAGGTC

>Chr18_ 2731576_-
AAGGACCATGCAGTGGATTATACAATTTTCTGTCAGCTAGTTTACAGTTCACATGGGTGTGTTTGGGTAG
CAGTTGTTTTTATTTTAAAATACATCAAAAT

>Chr01_38441668_-
CCAGAATTGTTTCAAACAAAATTATGAAAATAATTGTTCTTTTGCCCCCCTTCCACTTGTTTAAGCTTTG
AGCCCCTCGAGCATGTGATGATGTAAAGGGA

>Chr02_23737366_+
GTCCATCTCGTGGATGTATTGAAATATGGAAATTGCAGCAGTCCCTCCCTAACATCTTGATTCCTTTTCC
TTCGCTGCCAATCTCTTGGTTTTTTATCATT

>Chr08_ 8514892_+
GCATTTTGTTAAATTTCGAATAGATGCTTCATCTTGTCTTTTCATTCTCTAGAACTAGCCTCCTGACACT
CATTGGTATGCCTTCGGATGTCATTGTTGCC

>Chr01_32280551_+
CTTTGTACCAAAATCTAGGTTCGATATATTTACACAAGGAACCGTTTACTATGCATCCACTTGCAATTGT
GGTCTTTTATGGGCTGAGTTTTTGTTGAATT

>Chr06_ 7632414_+
TGCTGTTATTGTCGCCTGGATATTGAAAAGTATTTATATGTTGAGTGTTTAATGATGTTAACTTCCCAAA
GTTGTTTCATAAAATGAAATAATAGTAATAA

>Chr17_10344887_+
TAATTGGAAGCGAAGGATTTTCTTAAATATATGCTGTTAAATTACTCTCTACATAACATTTTTTTTCTTT
TTGCCTCCCTCTTGTAATTGGATACAATATC

>Chr02_ 2101708_+
AATATATGTATAGATAAACTTCGCTAATGAAATGTTGGAAGCAATTGACGATAGTTGATTTCCGCATATT
ATTCTTGAATGGAAGGCAATTCCCTCTAGCT

>Chr10_13136945_+
GCATTGATCATTCACCTTGTTAATATACTAAGTTGATGATGTATTCTCTCATTGAGACAAAGACTTGCTA
CATGTTACCTGGGTCTCCAAAACCTCCTATA

>Chr06_ 6715144_-
ATTGTATGATGATTCAGATTACTGTAAATAACAAAACTTGAGGTTGGTTTAAATTATGTTGAAGAGAAGA
ATTTTGAGTTGGAGATCAGTTTTCATTCACA

>Chr11_   96979_-
TCATTCAAAGTGTGTAAACGTTCAATCATAAGAGAATTGTTTTCCACGGTAACTAAGCCTGCGAACGGTA
CTAAAATATCCGTGTTTTCTTCCTCTCTTCG

>Chr01_33296045_+
GGGATGAGTAATCAATCAGAAACACTCTAGGCGAAGGCCACTTCTTTATCATTATCATTGCTTGCTTTCA
TTTTATTCTTATGCATGAGTTTCTTCTCTCT

>Chr03_19759126_+
GCTTCTCATCTGCAGTGCTAGAATACGAATGTTATGAGTGAGTTGCAATCAAAATTATGAAACCCAACTA
GCGAAGCAAGGGTTAGGCCCGATTGAGTGTG

>Chr02_ 5969704_+
TCTAAGTCGAGTACATCCCCCCCCCCGTATCAAGGCTCCATGCTTCCATGAATCAACTCTGTTGACATGC
AGTTTCTGATTATAGTAACTAGATGGGTAAA

>Chr11_ 4688006_+
TCCGTAGAAAAATTCTCATCTGTAGGATTATATATATGGGAACTTCATTCAGCCTGTAATGATCCATAGG
TGATAACTGTTCATTTGTTAGTTGTTAACAT

>Chr15_13905370_+
TCTCAAGTAAATCTTTCAAGAAAAAATGCAAGTCTGATTTTGTTTGATGTACAATTTGATAGTGAAGTGT
AAAAATATTAGAACATGGTGTATTTTTATGC

>Chr07_ 2390679_-
GGTTTTTTTTTTCTTGGTTTTTATAAAAATCAACGTATACTATTAGAGGTTTATTTTATTTTATTTTTAT
GAAATCAAGTTTTCGAGTTAATCTAGATGAA

>Chr06_ 4884441_+
GCCATCTCTCTGATTTAATCTAACCTCAAGAGAATAAATCAAATTTGGCTAGAATACTTGTTGGTTTGTA
TTAATATCTGTAAGAAGATTTGAACTTGTTA

>Chr05_ 6359376_+
TGTTATGTTGTCACATGTCTTGGAATGAATTTGTCTTAGAAACTTGCTTCTCTTTGCCGACTAATTTTCT
TCCGCTTCCCACTGTATCGAAACCTCTACAC

>Chr11_ 8020553_-
AATTTTGCTTTGGTAGATTATGAAATGCTATGTATGGTCTATTAATAGTTATCTGTTGTAGCTTCGTTAA
AACGATACCTTTTCTTCCTGCAAATAGCAAT

>Chr15_  281294_-
TTTTTTCCCTGCCTCTGTAGATCGTTAATACAAATAGTGGTTAGTTGATCAAACCGTACAGAGATAAATC
TCAGAATCTAATAAATCAACCAATCTATCTT

>Chr01_29721107_+
ATCAGAAAACTCAAGGATTAACGAGCCTTTTAGCTCCTACCGTTTTTATTATTTTTATTATTTTCTCGAT
AGAATTGATAGTAACTGTTCATCTTTGTACA

>Chr06_ 1801928_+
TCTAGTGTACTTGAATTCATATTTCTTGCATTGACCCAAAATCCACCTTCAATTTTTATTTTTATTTTTT
TTTTATCTGAATTTGATTTTGATTTTTATTT

>Chr01_18196882_-
GAAAGGAAAAGAAAAGAACAGATCTGTAGAGAGAAGCAGATCCAAAACGGAGAAGAAGAGAAAGAAAACA
GATCGTGAACAAGAAACAAAAACTTAAAATC

>Chr15_11833112_+
TGAAGCTCAGGAAAGTTGGGAGCTTGGTTATTGATTTGTTACTGGTTTTTAGCTGTCGACTGTTGCTAGT
GGTTTTCTGGTGTTTTATTTTTACCATAGAT

>Chr08_10377679_-
TGTTTGTTTTTCATTTTAGCATCTATCCAAGAAAGCAAGATGGTTTAAGCAAATTCCGCAAATGCTTTCC
CTTTCTTTTATGAATCACATCTCTGGCATTA

>Chr17_13447657_-
TTTCTTCGCAGTTCAGATTAAAAAAATGGAACTACAGGTTTCTTTCTTTTAAGCTCCAGGTGTTTCAAAA
CAGCATATGGTCAATTTCACTTATTACGCAG

>Chr07_ 2566090_+
ATGATTTCTGTGATGTTTGGAAAGGAAATGAAAAATGTGCATTGAATATTATACATGTACCTACTGCGTT
TTACTTGAGATACATGTGGAGTACAATTCAT

>Chr11_11936336_+
AAACTGTGCTTCTATTGATAATTATAAGCTGCATGCACTTGTTACCGTTGAATGAACCATAGAGAATTTA
TTTCTTCTTTTTTCTGTTCAAATATTCTCCC

>Chr05_22046159_+
GAAGTCTGTAAATTCCCAGCTTATTTCAAAAGTGAAATTAATAAAAATTCATATATATATATATATATAT
ATATATATATATCACAACAGCAAGAGCATGA

>Chr07_15225758_-
AACCTATCAATCTTGTGAACTGTTTTCTATGGATACTAGATTCACTGTTCAAATTATGTCTCAGTCTTTG
GGCAGTCCTTTAATTTGAGAAGTTTGAATTG

>Chr01_ 8073897_-
TTCCCTCGTCTTTTTTGTTCTTTAATCGGAATGAGTCAGCTACTTCTTCGAAAGCAAAGGGTTTCTTACA
GCCTGGTTGTTTAATTAAACTGTGTGAAGGA

>Chr12_14429226_+
TTGCTGTTGTCTTTTGAATGAGAGTTGTGTGCTCTGATTTTCATGTCTCCACTTCCAGTTTTCACCTAGT
TTATTAATTCTCTCACCCTAGAGTCCAGTTA

>Chr15_15046928_+
AAATTATTTTGTTTTCTTTCTCCTTGACAATGTCAAGATCATTGAATTCCATCTCTTTTGCCCACACAAT
TTTGGCTTGCTAATTGCAGACAACGAAAAGA

>Chr17_ 9076833_+
AATGATGGAACGAGCCTCCTGCTTTATGTGGTGGCTTGTGATTGGTAATCATCGAAATGCATCTATTCTC
TGTTCTTACCTCTCTAATGCATCGACTCTTG

>Chr01_ 1879044_-
ATTGTTGGTTGGATTCTTTATGGTTATTAACAATAAGCTTTTTGTTGGTTAATTATGTTTGCTTGATGAG
GGTTTTCTTTTGGTGCTATGTTTGTGATGTG

>Chr10_22323551_-
GTGATTTGCAGGGCTCATGTCCTGTGTAATGATCATGCATTTGCCTTTCTAAATTGTAGCAGTCCTCTTG
TAGCATATTTACAAGACCTTTCTGATTCTTT

>Chr15_14628985_-
ACATGCTCTGAGTGATTGGCTTTTGCCATGTGTATAAAAGCTGGATTTTCACAGGATGAAGTTCTCCAGG
TTTCATATTATATTTTCCGAGTGTCTCTTTT

>Chr01_42183417_+
GCAGTCATTTTTATCTTCTTGAATTATGATTTCTTTCCTTCCTCTGTGACAATTGAAAATGATCAGAATC
CTTGGGTGGGGTTGATATTGTGTTGTCTCTT

>Chr01_12950742_+
GCGTTGCATCACAAGTTGCAAATGTCTAACTGGCCTGGAAACTTTGTTTTATACTTTGTATGCTTCTGCT
CTACCCTTTTTTTAATTTTATTTTTTAAACC

>Chr14_10400987_+
AATAACCACCAGTGCGGGGGTTTAGATTTTTGACCCTCACGCATTTTATGAAGTTGAATGCACAGTGCTG
TGTGATTGCTTAGTGGGTGCCTGCCATACAT

>Chr06_ 7930926_+
AAATTTAGAGGTCCTACCTATATAAAGTGATGCTTGTATTTTACCTTGCTATTTTGCGGTTCAGACTATT
TTTCTTAATGCAAAAGGAATATATAGGCATT

>Chr05_14560569_+
AACTACTTACGTTGACAATCTACGATTAGCAAATAATATAGATCACGATTATTAGCGTGTGTGGTATTAT
GGTAGTTTTTGTAGTTGTGGTGTGAAAAAAA

>Chr04_ 2617416_-
CTCCACTAACAATGTACCGACTTTATCGACGATTCCAGATTGATGTTTTCACAGTTTTTGGGTGGCAGGT
TCTATCAGGGAATCCTTCCTCTTTGTCCTCG

>Chr08_10890306_-
ATGTGAAACAGTCATTCTAAATAGTAACAAATGATTCACCGTCTTGTATTAGAAAGTTTATGAGCCCTTT
AAGCACTGTTGTGCACAAGCAGTATGATCAC

>Chr06_ 1013156_+
ACTTATATGTAGACTCCAATTGAAATGACAAGTACCATTGTTGGTCATTCAAAACTACCATGTTAGACAA
TGTTATTCTTCACTTTTCATTGCGCAGAAAG

>Chr17_10433840_+
CTGGGTCTGCCAATTTATGTTTGGGAATAAAGCCTTCAATCGTTATGTCCATTATCATGCCACTGCACAT
TCTATGGCACCATTCTCGTCACCCATTTGTT

>Chr07_13257849_+
ATTTGGATTCCAGGCTGTGTTTTTCTTGATTAAAATTTTGATGTTTGTCTGCTTGCTTGCATCCAAGTGC
TAGGTATTTTGAGCAATATTTGATGTTTTTT

>Chr17_  115249_-
GATGAGGTAATAAAAATAAGGTACTGTTCCAGCTGGGGCATCTTTCTTCTATGTGATGAAGCCTGTAAAT
GGTGATTATCTGTAAAGCTACTCTAGAGAGC

>Chr12_ 1492803_-
TAGTACAAAAGGTAGGCTTTCAAGCTAGACTGGATGAAGCCACTTACAGGATCTTTGCTGTGTATCTTAG
ACTATACTGCTAAGATAATATATATATATAT

>Chr05_25648931_+
CATATGTTAAGAATTCTTGAGTAATCACATATGTTGAGAGGATTGAAGTCATGTCATTTTTGTTGAGATC
TCTGATTTTCTTCATTTTAACCAATAAAATT

>Chr01_32576715_+
GAATTTATTAGTCCATGTTCTTTAGCAATGGCTAGCAAGCAAGCATGCTTACATACATACTCATTTACTC
AAAATTCCATATAGTTCTTCACTGTTTCTTG

>Chr09_ 9722248_+
ACTTCGAACCAGGACCTAACGTATCAGTTTATGATGATGGTGTCGGGCTTAAAGGAAAAAAATCGTTTTC
GGATGAATTTGAACCAAGACCAAGTGTTACA

>Chr01_39288159_-
AAATTGTGTATGTTTGTTCACTGTATGATTTGTCCATGGTATTTGCTTTTATGTCGTTTATGTTGATTTT
CTTGACCTCTATTACAAGGTCATGCTATGGG

>Chr09_10644074_+
TCCTTCCATGATTCTTAGTTTGGAAAAGAAATAAATGTTTCCTTCATAGCAAATGTGATTGACAGCATAT
TATTTTATTTGAAATGTAAGTCAGTGCTCAA

>Chr10_18113015_-
AGGCCAGGTAACATTTGCTTGCTGATAAGCTTATCTCTGTGAAATTGTCCAAATGTTCGTTGTGAGATTG
ATTTTGATTTACTTAATAACCTCACACATAA

>Chr14_ 6456712_+
CTTGTTATGTTTGACGAAGGTGATGGAGGAAAGTTGTGGTTCCATAGAGCAAATACCATGGAGCTCTTTG
TTTTCGCAGTAGAAACTGCGATTTTTTTTTA

>Chr19_ 2374257_-
TTATCCCATCAATAATGATATCCAAATCAACAGTCTAGCATGATTAAACCACTTCAAGCTTGATTAAAGA
TGTAGTAGTTTACCTTAATGCTATCTTTTTA

>Chr13_14354629_+
GATGAATGATCAAAGATTTGGAATCTCTCTATTTCTGAGAGTTTAGAACCAAGGAAGGAGTCGAGTATTT
TTGAGGTTAGAGTTACCACTGGGACGAAGGC

>Chr01_29190869_+
CTATGTCTTCAGGTTTTCTTTATATAAAGACGAATTATTCATTTGTTTTCATATAGGAAAAAGCTCAATC
ATAGTAGAAAAAAAAAAAAAAACCTTGAACC

>Chr02_12327319_-
GCACTCAAGCCATCTCAAAAGGCTAGGGCTAATGGCTAATTACAGCATGCATACAGAATTTTCTTTTAGG
GTCAGAATACATAAAGACAGATGCTAATGGT

>Chr07_   54841_+
TGTGGTTGTTCTACCAAGAGGATTAATGAAATGTTATTTCAGGAGTATCTAATATTGGATCAAGTGTAAA
ACGATATTATTTTGCAATGTTTGGTAAAAGC

>Chr03_ 4308426_-
TCCTAGCACCTCAGCCCGTAGCCATAATATCACTCTTTTAATTTGGTGTTATTTTGTGTGGGTTTTTTTA
TTTATTTACAAGGAGAAAAAAAAAGGGTAAA

>Chr05_11705578_+
AGATGAATCTTCTTGTTTTTCAATCTAACCAGGTTATGCTTTCTGTTTGCAAAAGTAACATGGCAGAACT
ACAAAATAGCTAGTCCTGCTGATGCTTTCAT

>Chr09_ 3690276_+
AAAGATGAGAGATTTTGGTTATGAGGTGGAGAAATTTTGTTTTTAGATCTTACAGATGTTCCACTATATT
TAAAATTTTGGCCTTGACACTTTGATTATGA

>Chr10_19330489_-
AGTGTTAGAGATTAATATGATAGAGAGATCATCCATGCGTAATTCTCACTATTCTTCCATGTCCATTATC
TATTTTCCCTTTGTCTTAATGATTGAAGTGG

>Chr05_ 5072727_-
GAACAATGAGACCAATAACTACAAAGAAGGCAATCAGACTGTAACTGCTGAAACGTTTGTATTCTCTGTT
CAAAACTTATTACATCACACTTTTATGCATG

>Chr15_11408177_+
CTCTGGGATTTACAGCCTTCTTTATAATGATCCTCTACCCTCTTTGACCCACAAGGTCCTGAGTATTGAC
CTTTTTTCTTTGTCTTTGATTGTTCTGTTCT

>Chr01_44132515_+
TTACATTGTTGTTATTAAAAGGCTTTGCCCAATTATTATTTTGTTTACTCGAGAATGAGTTCCCTATGAA
ATTCTGTTGTAATTACCTGTTCACACTGATG

>Chr05_19952500_+
TAGAGTCATAAATGCAGTCCCCATCTTGTTGGGACAGTTCTTTCTTCTTCACCTCAAAGGTGTCGGTGCT
TGATCTAAATTGATCAAGTTTGGAATTTGCT

>Chr06_13191349_-
ATTTAAGAGAGGAATCTAGCATAAAAAAATTAATGAATCTGTATTTTTGTAGCATGGTTGCCTGCCTTTC
TTATTCTATGAGTTTGCATATTTGATGCACA

>Chr15_15197327_-
CAGTGCTGCTGTATGCAATGCTCTGTGCTAGGGGACGGAATTTCTACTTCAATCGTTGGCTTTTCTAATT
GTTATTTTCCTCCTTGAATAATTCAATGAAA

>Chr01_24717304_-
GTCTGCCAGGCTGGTGCACAGTAATGAAAGTTTGACATGATATTCTGATTATGCATGGAGTTGCTGTATA
TTGAAAATGAGAGGGCTTTCATTTATTTACG

>Chr10_19519492_+
AATCCGAGTTATGCTACGAATTAATATATTTTTGCTTCAGATGTTTAGTTATACCTACCGCTCTTTTTTA
TTTTATCTTCTTGTATTGCCTTGTTACTTTT

>Chr15_ 9089290_-
CTGCAGAAAATCCATTCGAGTTTGCAATGGTAATTTCGCCACTTTGGGCTAATGTCTCGAGTGTTTTTTA
GTTCTGAGATCGCCAAGATGAGTTACCATTG

>Chr15_ 3388105_-
ATTTGTGATATTATCAACCTTCAATGATTCAACAACTGGCTTAAGATGCTTATCTATGACATTTGAGATG
TGGGTTCTTTGTGATTTCTTCTTTCGAGGCT

>Chr01_32371532_+
TCTTTAAGGCCCGAGCTGACTCATGATAAGGGTTATATGTTTCAAACGGTATTCTGCTGTCATCTGCATC
AACCATTCAATCTTTCTAGCAAGCTTCTATT

>Chr09_10421807_-
CAATCTTTGTGTGCTGGCTTGGATTAATTACGGTTCCAAATCTATAAGTTACACAATTTTGTTTGGTCTT
TTAAATTTTGCAAGATTTAAACCTAGAAGTG

>Chr05_23099377_-
CTTTAGATGCAAACACCAGAACTGAAAGGAATATGGCAATTTTCTTTGGTATATTCGTGGGGGTTTCTGT
GCCGTTATTCTGTGGATGCTCCATGGTTTCC

>Chr03_11480900_-
TACGTTACTGTTTAGCAAACACGGTGTTCTAATTGAATGATATTTTCTGTACATGATGAGTGTCTTTACT
GTGTAAGCACAATATTTAAATTTTTTCATGA

>Chr02_ 4923477_+
CACATTGGCCATGGGCAAGTGGCCCAATAAGATATCCTACCATGCATTTCATGTTCTTGGGTGACAAAAT
CAACTAGAGCTTGTACAATTTGCATATATCG

>Chr15_ 2720965_-
TATTCTGGAATTGAGTTGCGATTTGCTTCTATGCTAATTAAGTTTGAACTATAACTGTTTTGGAAGTTGA
AATATTAGACACTTCGGTGCAAAGAATTTTG

>Chr19_15700531_-
GTCTGTATTTAGCAAATTATATGGAGATTTTGTCACTCGTTGGTTTTAGTAAGGATTTTTGTGTACTCAA
GATTAATATAATATTATTCTTAATTTCTATG

>Chr10_18856337_-
TTACTGTTATTTATGTTGCAACGTGATCAATTTAAGTATTTGACATTTGTACATGCCTTGTCTAATTATG
TTACCAGTTTTAAATGTATGTTGTATGTTCA

>Chr10_ 7114303_-
CCTACCACAACTTCAACTATAAAAATTAAAACAAAAATTAGTCTCTGCTCATTTCCTAGCTTCCAAATCT
TGTTTCTCTATAAATATTGTTTCAATAATAT

>Chr07_15236343_-
CCATGGACAAGAACTTAAATAATGATGAAGGCTTTTCTGGCTTTCCATGGACAAGCTTTGGCTATTATAT
AATGCACGGTAATATGATACATTTGTTTTTT

>Chr11_ 4669411_+
TTTTTTTTCGTGTAAGATTTTTATATATAATTATATATATTATTGCTGGCATTGATGGTATTAAGGTGGT
GCTGATTATGAGTAAGCAAAAAAAAAAAAAC

>Chr06_13778978_+
CTGTATTCCAATATTCGTTCAAAATAAAGGAAAGCGACATCCGTTGATCTTCTGGGAGATTGCTTTCTAG
AAAACGTCTGCTAAGATTTTCTATTTAAATG

>Chr16_ 4314715_-
ATTCTTTCTTTTACTCTGGTTGCTGAAAGGAATAAAATTCTCAAGTTTTCAGCTGTTTGTTTCATCCATC
CGAGAATGTTCATTCCGATTCACCAACAATT

>Chr10_10267848_-
ACAATTTCGGTGCAATTCAATTCCTGTTTGAATGAAATTTGCTTTAATCTTCCAGTTGTTTTACGAAATC
AGTTGATTAATTAAAGGTATCTCGGTTTGAA

>Chr16_ 6763593_-
TATCGGAGACGATATGTTGCCGGAACTCCATTCCAAGTTTACTTTGGCCCATGAATTTGTGTTTCTTGTA
TTGTCCGAGACCAAGCTAGTTGTCTCGTCAT

>Chr03_12407506_-
TGTATATTGATTCTGCAGATTTGTAAATTGCAACGCAAGGTCTTTTTCTTTGTTTTAGTGGTTAAAATGG
AACACAATAGCTGGGAGATAGATGGTAAAAG

>Chr11_ 6691081_+
TTATTGTACAATTACGTTGTTGCCATGTTAACTGAACTGCTGGTTGATTCTTTACTTGTCTTTAGTTTGT
AGACACTTTTGCGTTCTGTACTGCATTAAAA

>Chr11_15731973_+
ATTGTATTTCAATCTGGACTTTATATGAATCGTTGCTGGTGTTCACTTGTAAATTTAATAAGCTTAGTCT
GGCAAGCTATGTTTCGGTTTGACTGGTTGTA

>Chr18_13204179_-
CTGTTTTCTAAAGTTTGGAACCTGGGAATTGGAGTGAATCGTTATTCCTGAAAACCCTAATTGATTTGTG
TAATCTCATTTTAGGAATACATGGGATGGCA

>Chr15_ 3481293_+
CACAAATTACAGATGAAGAGAAGGGAATTGGTAGTGTTTGTTTTGATATTACCTTACATTTTCATTTCCT
CTTCTTACTTTCATACTTGTGGCCATCTTTT

>Chr11_ 2602243_+
CTTTGAAGGAAATCTAGTTGTGCAAAAGAATAAGTAGTGCCTTCATTTTCTGTTTATGGGGCAATCATGA
ACATGCTAAATAGATGAAATTGATTGACATA

>Chr08_10949417_-
ATAAAAACAGAAAGAAACATATGGAAAGACAGGGTCGTCCATGTTTTGCCATGTAGTGTTCTCAATACAC
CACTATAAGCTAAATATAAAAGTGTGTTTGC

>Chr11_10850750_+
TATTGCTCATGAAACCAAATGGAAATAAATAGCACCATTTCTGACTTGGCAAAATGAGAAAATGCATCGG
TTTCTTTCATTCATGCACTAAAAGGCCCGCC

>Chr12_12017194_+
GTGTTTTATTTGTTTCTTTGCCCGAGTATTATTAAGAATCTATGCGTGCTGATCGTGTGTCTTAGGTTTT
AGTTTCTGAATTGAATTCTTTTTCTGGTGCT

>Chr01_48906336_-
TCAAACTCTTTTTTTTTTCTTTTAATTCAGCATTCTTACAGTGATTAATTACAATAATTATTCTCTGCTT
GCTTATATTAATTAAATCCATATTAGATTTT

>Chr03_19907280_-
AGTTTGAATTGTCCCTTTTCTTTAATGGTGGCCAGGAAAAAAATTCTTGGAAGAACACTGTTCTAACGTC
TAAAAGCTCATTTTAACGAAAGAAAACTGGT

>Chr14_ 8213185_-
GATGATTTGTTCTGCTGAACAAATAATAGAGCTATCACCTATTCCCTTTTGATCCACCTCACAACTCCCC
AGAATTTTAAAAAATAAAAAAGAAACAAAAA

>Chr15_11607767_-
ATTTGAAGATCAAGAGGGTGTGAAAGGGAATGGATTCCTTTCCCTTGTTTAAACATGATGGTCATATTTG
TATTTTGCGATTTTTGTAGACTACTTTTTTT

>Chr15_ 9440586_+
TGCTGGTCGAAACGTGTATCTATCTATCCGGCAACATGTTATCTTCGATCATATTTGCTGTATCTTCCTT
AACCTACTTTCTGCGGATTTTTTGCCAAAAC

>Chr04_21024732_-
TTTGCATACGAGGAAAGGAATAAAAGGGTTCTTGGTGGCTGTTTTTGGTTAAATCAAAGCTGAAACAAAG
AGGCAAATAAAAATTTATAGAGATATAAAAA

>Chr16_11562821_+
TAGGCAACGAGTGTGTAATTTTTGAGATTTTGAAAGTAGCAACTTAATTTATTTCGGCGTTTTAAGTTAT
TCAATTCTTCATGGATAATGGTTAATAAAGA

>Chr18_12181659_-
TTCAGCTGGGGACCTGTAGAAAGGGATTGAATGCCGCAGAAAATGTTTCCAACAAGTGACCCGATGCCAG
ATATTATTTATTGCACTAATTATATGCAAAG

>Chr13_ 5579241_-
AGGTGATCTAATCCGATTACCTAATACATCTAAAACACCTAGGTTTTGTGACGGAGCTCCACTCCTGACT
CTCTTTTTTTTCCATTATTAAGCCTTTTATC

>Chr01_26433384_+
ACTGTACTGACTCAATGGAAAATGAATTGATGGATCAGATTTTTCTTGCCATCTACTTCTTGTGCCGTGC
ATTTTGAGAGATAGTAAGAACAGGGGAATTT

>Chr14_14641058_-
GGCGTTGTCTAGAAATTCGAAAACTGAATATAGGCGGCGTCTTTTGCTTGACATTTTTATGTCGCTTCCC
TGCAGATGAATGTCTATTTGCAGTCCTTGTC

>Chr05_ 6941828_-
TGCGCTTGTACATAAGAAAATGATAAAGAGAGAAACGTATAGTTTTACTCAGTTTCGTTGGATGTCCTTG
AAAGGATAATACCATGCTTATACACTGAATT

>Chr01_ 6621490_-
TAAGATAATTTGATCCTTTGCTAAAACAATTTAGTTTTCTTCTGTGAGTCATTTGCTGGCGTGAAGCTTC
TTCCATTACCTTAGAGAGAGGTGGAAGAATG

>Chr16_ 2886486_-
ACTTGAAAATTGAATTACTCTTTGCGGGGTCAGAATGAAATGCTATTGGTAATGCCATGGTCTAAACTTT
GTTGTTAATGTGATGTTCAAAAGAGATGCGC

>Chr02_13531428_-
ATGCAGCTGTTGCCCGAAAGGCAGATGATATGATCTCCTCTTTTTTTCCCAATTCAATTATGCTTTTGGT
GCGCTTTAGAGTCTTGTATTTATGACAATTG

>Chr17_12473302_-
AATGATTACCTTTGTCAAGTAGAAAATAAGATTTAGTGATTCATGTTTCTGAAGTATTTCTTGCCTTTTC
TTATCTTGCTGTTTTGGTTTCATGCTTGTAT

>Chr01_12723403_+
TCCACAGCTACTGGTTATTTGATTAGAATTGAATTGCCGTTTTTCTTTTTATTTTTTATTTACTCGAGTT
TTTTCTTTTAAGTGTATATATAGAAACGGAG

>Chr03_ 7839762_+
TTCATGGCATCAATCTATATGAATACAGCATCTTGAGTTGCTGTGCTTCCATGAATTTCATTTTAATGAA
GAGAGAAATCAATTCACATGAAATTTTCTTT

>Chr08_12027341_+
TAGTGAGGTTCTAACCGAGGCGCGTCAATTGCTGGTTGAAAACTATTTCCAAACCCCCTCATTGGCCTGG
GTTTGGCTCAGGCCATTGAGAATTTCTGGAA

>Chr05_25779169_+
TCTTCCTTGGAACTTTTTTCTTAATATATATAATATTGAAAGAGCTTACTAAGATTGAGTTTTTTGACTG
ACTGTGTATCTGAACTGTTTACTGTAAAGTT

>Chr01_32906112_-
TACATATATTCAGGCCTGTCTATCTAATTCATGAAATTGCTTGTGGTGTTATTTCTTCCCTGTAACTGTG
CATGCAGTACATGAAATTTAATATCACATTG

>Chr05_  260118_+
TAGATCCATCCTTATGACTGTTACTGAAAATAATCAAAAACTTTTTCACGAATTTTCAGCTCAAATGAGA
TGATGCATAATCAAAGTCTAAGTGATCTTTT

>Chr09_ 3873173_-
GTGTACTAGAATTGCACCGAAGAAGACAGCACCATGAGCGTTCAAGATGTATTTTATGAATTTTTTTAAA
GTTGTTTTTAATGTTTTTTTATTTAAAAATA

>Chr12_15137502_+
CGATCATTGTATGTCAATTGAGTTCCAAAATAATTTGGAAAGAGTTCCTTACCTTGTGCACTTTCTCTAC
GATGTCTTCAGGAATGTAGAAAAGGAGTTAC

>Chr02_10293231_-
GTATGTCAATAACTCAATATAAAATATCATGTTTGTATCTTTTTTAGATCAATAAGCTCTGGCATACAAC
GTCCTGATACTCTCGAGAGTCCGAGGGTTTT

>Chr12_10351267_+
AATGAATGGTGATTGGATTAGTAAACTGCTTTAAGCAGAAGCCCTTCTGTATGTGCTTTGTTTTTAAGCC
ATTTTTCTTCATTTATCTTTTCATTCTCACT

>Chr01_39576261_-
GCTAAAGAGTTAAAAACATTAATAAAGTTTATGATCTTACATTTGGATTTTACAATTCCCCTTGCCTTTA
ACAATTTCAACACCTAATTAAAAAATTAAAA

>Chr04_19422045_+
TCGTGCATTTTATCAAACAACTCTGTCGAATGCCAAGTTATGATTTATCTAAGCAACTCTTTGTTCTTTG
CTACTTGTTTCCGTGCCCATGGGGATGACTC

>Chr19_14675296_-
AAGCCTTTCTTCTTATATAATCTCCAAAGCTATGGCATGTTTCATGCTTCATGACATCAACTTCAGCCTA
TAATTGGTTTATGAGATATCTAGACACAGCT

>Chr11_ 2049998_+
TGTACCATGCATTATATCATGCAGAAAAAAAGATTAAAAATTGTCTTTCTAACATTCAGAGGGATATTAA
AACCATTTTTTTTATATGCAAAAAAGAAGGA

>Chr08_ 8649449_-
TAAGCAACTTATATTACAATTAATAAAGACCAAGGCCGTAATGTACAGGGAGAATGGGTGGGAACTGAAT
TCTTTTCTGCTTATCCTCTTGTTATTGTTAT

>Chr06_ 7958351_-
AAAAACCATCATTTTGTAAGCACATAATTATAGCAGTTTTTGATTTCTTGATATATATTAATTAGCACAT
AGTTTGATTTGTAAGTAGAATCTTGACGCAT

>Chr09_ 5023134_+
TTGCTTGTGATTTTTTTTCTTTTTTATTTATTGATTATTTATTATTAACCATTATCAAGGGCTATGTTCA
CCATACCTGTCATGTAATAGATAACTCGCCT

>Chr19_13000214_+
ATTAATTTTTGTGGGATTAGAAAACGATTGCTTGGCAAAGGTTGCTTGCTAAAGTCATGCTCCAATACTT
ACCTTTTTACAGCAATATTTTGTACTAGACA

>Chr06_ 4178958_-
ATGTTACGTAGTTTTCAAGTATATAATGACCTGCATTTGAGTTCTCTGTCTTTCTTGATCGAATACCTTC
TTTAAATGTCTTTTATCAGATTAATATACAT

>Chr08_ 3389788_+
GAATCTACAGTGTTTTTTTTTCTTTTTACATTCATTGATTTATTTGCTGTAAAACTTTTTTTTTTTAATC
AAGTTTGATAGAACAGAGAAGTCAAAGAAAT

>Chr08_ 7026847_-
AAGTTGGAGCTGCAATTTTATCAAGTTTCTAGGCGGTGTGCCTCTTCTTGAGAGACTTGTTGTGCACATC
TACTTCGCAAAAGTAATACCTTGTCGAATTT

>Chr17_ 5000765_+
GAGCTCCAACTTAGAGTGTACGGTCAAATCAAGATTATATTTATTGTCTGAAATGTGTTGCCACAATTAG
CTATTAATTATCTATAGGCAGAAGCGTTTAG

>Chr02_11641151_+
GCTGATGTTTTTTGTATATACTTGGATTTATTCAAGAAGTCGCGGTTACTAATTTTTTGTCGCACTCCTT
TTTTAGCCTTTTGGTCGTTGTTTCTTGTTTT

>Chr11_ 1918923_-
TTCCTTGTTTATAGTCTTGAATCATCATCAATTTTGATGTTTTTCCCAGCAAATTTTATATCATCTCTTT
AGCTAGGTAAGATAATCCATGAATAGCATTA

>Chr13_14267904_-
TATTTGTAATTCTTTTGTCAGATATGCAACTTTTGAGTTACTCATACGTCAGATCTGGTGTCTTTATCCT
AGTCTTTTTGTGGCAGTATAGAACACTAATC

>Chr11_12972886_-
TTGTGTATACCTGACTGTTTTTGCATCAACCATAGTTTTCCCTTCTTCCCTCTCATGCTGGCATGTAGTT
TTGTTTTCTGAAATAGAAAGGAGGGTGACAT

>Chr02_13670882_-
TGGTTTTGTTGTAACAAGTAGCTAACCAGATGAATTTGGTTTCTATATTCAATTTAGGACTTGCAACAAA
CTCACTTCTACGCCTTAAATTTCATTTACAT

>Chr01_ 8119806_+
AATTCATGTAAATAACACTCTGATTTACACGTCAAGGTTTGATTTTGTCGATATGCTGATCAGTCATTTG
TTAGTCTTTGGTTTTGTGCTGATTATTACTC

>scaffold_222_   46566_+
TTCCCTTCGGGTTTGACATCCATTATTGAGGGATCCTCTCTCTTGTTTGGAAGCTGCTTTTTCTGGTGCC
TTGTTTATTCATTCATGCTGGTTGATTCTTC

>Chr10_13827973_+
TCATGAAATTGATCACTTAGACAGGGATGGCCAATCCCCTACATTTCTTTAATCACTAGTGGCCTCTTAT
CTTGAGGCGATTGCCATGTTCATCTGCATAA

>Chr06_21964449_+
TTTGATGTGTTACTTCTTCTGCAATTGATGATGGGCTATCTCTGTTTCTTAGATTATATGTGTATACACG
TGAGATCGATATGAAATCAAGACTTTGAAAT

>Chr01_19593798_+
AACAGGCTTCTTGTTTACTATATTGAAGATCCCAGAATCCTTGCGTGTGTATCGCATTATTGCTTGGAAC
TATTTGGAAACGTGTTCACAATTAATCAGTC

>Chr03_ 7968703_+
ATTCACTCCCATTGTTGAAATCAATGAATAATACCTGATAAGATTTTATTATACAGCATAAAACATACAT
GTTCTTGAAAATCACCAACCAACTACGTGAA

>Chr08_ 8139231_+
GGGATCTATTATTATAGTCAAATGAATAAATGAATGGTAGATATTGGTGGATACCTTGTACATCATGTGT
GCTATGATCTCATGATAAAAGAGGCACGAAC

>Chr04_22991762_+
GATATATTTCAATTTTAATCAATTGAAAAGCTTGAACTCACTCTTTAGCTAATATTCTGTATTTCATGTT
TTTCAATAGAATATGAAATTGGTAAGTGAGC

>Chr08_16881275_+
CATATTCCATTTGATTGCTCTAGGCACAAGTCTTGAGTATGTTTTCCCCTAGATTTTTTCCAGTACTTCA
AATTTCAGGAGGTTCTCATTTTTTTCCTATT

>Chr02_10410037_-
ATATATTCAAATGATCACCGCGAATATAGAAAGGTTCAATTGAGCGTCCTAATTTTCAGGTCTCGAGTCT
TTGGCAGGCATCTAGTGTTAGTTGCATGGTT

>Chr10_  119158_+
GTCTTTCCCTGGATTTTTTCTAGTAATTTTAGGAGGTCCTCGTTTTCTTCTCTCTTGATCTGCAATTTCA
TAATGAAACCTCAATTTTGTGATGTGCTATT

>Chr14_ 8548359_-
CTAATAGATCACTGTATGGAAATGTATAAATTATCGTTGCATTTTCTTTGAAGTTCGCCATGTCATCTGA
AATTTTGAGCATATGCTGAATGTTGAGTTCT

>Chr17_ 2911748_-
AACATTATGATAATTTGCAATCCTTACTTTTATCTGATTTGTGTTTACCTAATTTAGAGTTCAAGCTGCG
GCTTGTTTCTTCGGTGTGGACTATATAATCA

>Chr01_  561105_-
AAATATGTTCATCAAATATATGTAACTCAATTTATGGACAGTTTTCTACTATCTCTGTTGTCTCTTCTGA
TCCTTCTGTTTTGGAAGAAATTAATTGATTA

>scaffold_230_    5109_-
TCTCTCTCTCTCTCTCTCTATCTATCTATATTAGTGGAGCTTCAAATTTATGCAATTACTGTATGATGAC
CAGATAAGCATGCTGTTTCATAACATGGACA

>Chr06_23865507_-
TATTTCCTGACACTGTTCATGCCTTAGTATGGTTAAGAGTTTGAAGTCTCACACTCTTCATCTCCTTCTA
TCTCCCAGTTGACAGGAAGAAAAATAGATGA

>Chr11_ 7537165_-
GTAATAAAAAAACGGGCGCATTGTGCTTCTAATGGCAGTAGAAATGGTTCAATAACAATTATTTTAAAAG
TTAATATATGATTCATGACTAAGACAAAAAA

>Chr02_ 9071910_-
GGAAGGAACTAATAAATACAACAGAATGAGTTGAACCTTTTTTGACCTGTACATATGGACCGTACTTCAT
TTCTGCAACTTTATTGCCCATCATTATTGTC

>Chr05_ 1614754_-
ACAAAAGCTCCATTCTTATTTGATCATGATACTCACTATTTAGACCGACTAAATCATCCTGTTGTTGCTA
TTTGTTATCAATTCCATTTTCTTTCCAGGCT

>Chr01_11952930_-
CTTTTTACTTTGCATTTAGCAAGATCTGAAGCTAGAAATTGACCTGATCCATCCATGCTGACTTGAGGTA
GCATTTATTGATCCAAATCTAAAAATGAAGA

>scaffold_158_   65156_+
TAAACTAGTTTGAAAAAAGAACATGAAATAAAAGCACGATCATTGAAAGCATGGAGTTCATGATGCACTC
CTCGCTTCCCCCCCTTTTTTGGTCATGCAAC

>Chr02_11776416_+
CTTTATGGTAATGTCCAAGAATACAACTCCTAGAAAACATGATTTTTCCTATAATCTCTGTTTGTCATAT
TCTCCCCTGCTTGGTACTTCCATGCACACAT

>Chr02_ 5836648_-
GCTGATTAAAAGCTGTTTAATCAGCAGTACTAAATTAGATGGATTTCATTACACATGAATGATGTTCTCA
GAATATTAAATCCAAGCAAAGTTTTAAATTT

>Chr17_15519867_+
CCTCGCTCTTGCTTCATGGGTAAATAATACATCTGGTATTCGATTGGTCGGAGTACGTGTGCTGGTGCCC
TCATTAACCCTTTGTTTGAAGTCAGGATGGC

>Chr02_14722081_-
GTTCATTTTTGGCGTCTAACTGCAATTGGGCTGCTGACTATCTGCATAGTTTAAAAAAAAAAAAATGAGA
GGAGGAATAAGAAAACCAGGCAGGCTTCACG

>Chr01_31055725_+
TTAAGAGGGGAAAACCTCTAATTTTTTTCTTATGATAAGAAAAAACCCTTAATATAGCTCATTGGAAAAT
AGGTTTTTGAGGTTCTCATTTGAAAACAAAA

>Chr07_12054518_+
ACTGATTGCGTAATTTTTCCTCCCGGTCCCTCTATTCTTCCCTTTGCCTTATACTTGGCCTTTTCTTCTT
TAGCAAAGTACTGATTAGTCTAATTGCTTGC

>Chr01_ 7605375_+
GTAATCTTGTAGCACACTTGGAGTCTCAATATCTAAGGAAGTTTCTGTGCACCTCACTTCTGTATCAATT
TGTGTGTTCTCCATGCTTGTGAGCCAGTACG

>Chr08_10217571_-
CATTGCGATACGAAACCGAAATACTAGAAAGGGAATAAAATCTTTTACTTAAAATCGGAATTTCCTTTCT
GATTGTAAATAAATTCAGAGCTGGTGGCATT

>Chr10_ 8792292_+
TGAGCTGTATATTCATATTCATATTCATATTCTATAAGCTATTTTGTTCCACGTTTTTTTTTCAAATATA
CCCTTTAGTATATTCATATTCTATAAGCACT

>Chr09_12243297_-
TACGCATAAGCCTGAAGATGTATGATTTCATAAAGAAATAAACGTTTGGCAACAGAAATACACATGTTCA
TTTTCTTGTTTCCGCAGTCATCCTAGAATTT

>Chr06_ 8977238_-
TAAACAGAGAGACATGTCAATAAATTTGTCAAAATTAGGTTCTCGTGCTTTATGTTGTTGGTATGGATCC
CAAGTTGTGAAGTAGGACCGTGTTGAGATTT

>Chr18_10217197_+
TCCTTCTTTAAATCAGAGAAGGGTACACTAATTTATGGCGGATTTTATTTATAGTCTTGTAGTCTACGTC
GATTTTTTTTGAAAGTAGTTAGTTGATTGGA

>Chr02_21143659_+
GTGTATCATTTTACAAGTTCTTGACAGCTAGTTGCGGTAGATATTTCAGCAAACTGTGCAAATGCTATAA
ACTAGTGGCCTTCTAAAGAACGTATTTGGTT

>Chr18_ 3190340_-
TGTAAATTTGGGATTTTGTCCTTGATATGAAACCTCACCGTTTAATTTCCACTGGTCTTGTGTTTTGAGT
AAAGGTATTGGTTGGGAGACCAAATGGTGGT

>Chr08_10979470_+
ATGTAATCATTGCCATAATTTTACATATCTATACATGTTTTTATATGATTGACATGAAGCATTATAGAGT
AGGGGGGAATTTGAATTTGTAAGAATATTTT

>Chr19_15619378_-
CTGCCTACCACTGCGATCGTAATGGGAGGTTCATATGCCTGGTTTTTTGTACTTGTTATATTTGATCAGT
TCATCTCAAACCCTATACTTTCATTTGGCTC

>Chr10_21146988_+
ATTTTGAATTATGGTACTCCCCAAAAGAAGCTGCTCTTGGAGCATTGATCATGGAGACGGTTTCTAGTTT
ATGACAGTATGTACATAGTTATGTTATCCTG

>Chr05_ 2697168_+
AATCCCATGGATTTTTAACTTACAAATTGGAAAAAAAATATAAAAAAAATTAGAGGGTCGTTATCTCAAT
TTGACTTGACCTCTTCCATTTTGACGATCCT

>Chr14_ 2687426_-
CTGCTTCATGATGTTAGATCGCGGGGTGTTCCTTCTGGGCCCCTGTTTGCATGCTGCTGTTTTGTTATTT
GGTTGTGGAAGTTATAATTAGCAAATCAAAC

>Chr02_ 7050594_-
GATTTGATTGTGAAGATGATTACAGAATAAGCAAGGTCCTACTTTACTTGATGTGTAGTGTACAAAAATG
CTTGTCAGTTCATTCATTCATGTGAAGCAAT

>Chr10_17628063_+
ACTATACGCATCTTGTTGCGCATTACTAATCCACAGATCATGATTACCTGAAATATATTGTTCCACCAAA
TCCCCACCTTTGTTTGCTTCTGTAGCATATA

>Chr16_ 2898920_+
CTCTCTCTCAATCACTCTCAATAAGATGGGGATTCATTCCCTTGTATGCTTATTTGCTCGTTTGATTTTG
TTCATTAAATGCTTGCTGATTGGAAATATAA

>Chr16_12830328_+
ATTGAGATGTACTAAAAATCAATTTATCCTTTTCATTATGTGTTGATCTTATTCCCTGCTGTATAGCATA
AGCATTTGCATGGAATGTAGAAATCTCCAGT

>Chr13_15683419_-
ATTGTAGAATTTCACTTCCAATTTGATTGATGTTTCACTACTCATTGTTTATATCCTATCTAGTGATGTT
GCCAAGTGGTGAGGGCAACTTTCATATATAT

>Chr03_10654404_-
TTGTTTTACATTAATTTTTCAAGTGTTTTCAGAATGTGTTTTAATATGTTAATATTAAAAATATTTTTTT
TTTATTAATACGGGTGTCCGAGTTAGTTTAT

>Chr06_ 9074332_-
ATTGTATCATTAGATTGGAAATAATGAAGTAGCTTGTAACTCTTTTATCTTTTCATGTCTTTTGTCAGAA
ATGTTTGGTGTTGCTATGTTAGTAGTGCTGA

>Chr10_18182997_+
GTTTTTGAAAACTACTTTGGGTGATCAAATATCTAGGATTTCTTTCTTGTAAGCCATCTGGATGTGCTGG
AAATGTGTGAGCTGATGTGTTTAAAAAATGA

>Chr01_12061852_+
TTTGGAGACTGAGTAATATCTAATGAATAGTGACGATGGTTTCTGCTTGTAATATGCTTTCATTGGTGGG
CATGTTAGTTTTCACCTTATGAATGGGAAAA

>Chr01_34209606_-
AGCGTGTTGTCTGTCTCTTAAAATAAATGTCTTTAGAACGTCTTGGTTTTATGTATGGGTCTATTGATTT
CAATTTTGTTAAGCTCTGTGCAACAGATGGC

>Chr15_12742655_+
GTTGTTGATCATGATGAAGCAATAATATTATAATCCAACACTTGATCCGAGACATTAATTGTTCAGTGAT
GCCTAAAATTGTATGCTTCTGAATCTGCTAG

>Chr08_ 5729572_-
GTTACTTCACTTCTGTAAGTTGTCCCTTTTGCAGTGTTGCTGAATTTACCTTAAACTGCTAAAACATAAA
GTAGAAGTAGATATAGTTTGGTACTTTTATT

>Chr09_10953292_+
TCAGGGAATACAACAGTGAGGGAATGTTTCTATAATCTTTGAAATTTTGCAGCTAACCTCGTCGACAATT
TTCTGGTACTTTGGGATCCAGAAGACAGACA

>Chr10_ 3008729_+
GGGTAGTAAATTTGAATGTAGGGAGGCGCCCCATTTTTCTGGAGTTTGGCAAATTATTTTTTGCTTGCAA
GTTCTAACTTTTCTTAAACAGTCTGGTTTGG

>Chr14_ 9636130_+
TATGACCTCATTTTTTTTCTTTGATTTTAATATCAAATCATTTCTGAGGCGATTTGTATTCTATTCTATT
ATCCCTGCCTTTGAAAAATAAAAAAATATAT

>Chr11_10903198_-
GAGTGACCTCAAGATCTTTGAAGAATTATAAACTATATGATTGTGGGTTGGAAAATGTTGCAAAAGGATG
TTATGTCATAAGTAGATGGGATTTAGAATTA

>Chr02_ 3868479_+
ACTAGTGTGACAATATCTCATGACATTTTATTCGAATTTCCTTGCTCTGGAGAAATTTCATAGCACAAAT
TGCATTTGAAATACAAAATCAAGCTGAGAAG

>Chr03_ 4028928_-
TGAGATTCTTGAACTGGGATGAATCAATGAAAGGGTATGTTGTTCAAGCCAATCTGATTTTTATTACATT
TATTCTAGATACAGTATGACTCAAATGATCA

>Chr17_ 1185482_-
TTTGTTTTATGTTACATAGCCCTACCTAAATGAAAATTCAGAGTTGAACTAAGCATTTTGGGAGTCTTTG
TTTTCTTGACACTTGCAAGTTTTTTTTCCTA

>Chr05_18248667_+
TGGTGTAAAGGAAGAACAATGGGATCAATATATGACTAGAGTTCTGTTTTGCTCTGCTCCTAGAACGCTA
TGAATGATACGAGGAAGTGATCACCTATTCT

>Chr15_ 9254483_+
GAAAGCAGAAATATAAAATATATATGATATGAAAAATTTACCTTTTCTCTAATTGTTCAAGGACTTTTTT
TTTTTTTTTCCAGTGGTCAGACTCTTTATCT

>Chr12_11027347_+
GTTTTCAGCTGATATGATTGGTTGATTTACGTGGAATATCATATTGCACTAGCCTTTTGTGTATATACAT
TCCTTGATTGATAGGTTTTTACACCATTTCC

>Chr15_ 3338145_-
TTAGCAGATTAATAATTTTAATGATTCAGAAGGTTTAACATGCCTCTGTTAAACACTCAAGTTGTTTTAT
ACATCGGGAAAACGTGCAGCCATCCTGCAAT

>Chr02_13945764_+
TCACTGTTGACAGTAGTTTTATTTAGTATGTTGATGCGTGTTTAAATATTAAGTATGATCTAAAATATTT
TTGCCTTGTTTGTTCCAGCCATTATAGAATT

>Chr05_25676991_+
ATCCTATTTTTCCCCCCCTGCAAGTTGCAATAAGAAATGGAAACTTAAGTTTGTTTGTTGAGAGCCTAAA
TAATTATTATGTCTATTATGTTAGCATTGTC

>Chr15_12205258_-
ATAAATTGAATGATATACAGATGTATGCCAAAACCTATCATTTTATGATTATTTTTGACGTTGGGTAAGG
GGATAGAGTATCATTGTTGTTGGTTGATGGA

>Chr09_ 9975040_-
TATGTATCTTGAAACCATGTTCTCCCATGTGACATGCATTTCCTTGTTCCATTGGTTTGGGTCTTTTGTG
CATGACATTGCATTTGTTGCCTTTTGTTTTG

>Chr11_14598823_+
TTATCAGATGCAGCTGTATTTTCTGTTTTCTCTAGATAATCTCGGTAACCATATGTGTCTTGTCTAGTTG
AATGCCTGTTTAGTAGCTTCTTTTTGCACAA

>Chr04_21464711_+
ACCGTGTTGTAATATTCTGTCAGTAATGTTCATTTTTATCCTTTTGTTTTTGTTCTCCCTTCTATCCCAT
GCTTCTAGCTAGTTTTGTATGTTATATTTGT

>Chr08_ 7863837_-
GTTACAAGATAGTAAATTTGCAAATTACAATGTAAATACACCTTTGCTTTGATTCTGCGTTGTCAGTTTG
TTACTCTTCCCCCCCTTGCGTTTCCTTTTTG

>Chr11_14701140_-
AGCAGAACAGCAGGTGCAGGCAGATTTGACATGATGCTCCTTTTTTGTTTAATCATCAAGTGTTTGCCTC
GTGGATCATGATTTTGTTGAAGATTATGTCA

>Chr16_  958254_-
CATGGGCCAAGTATGATTCAAGGAAATAAGTATGCTAGCTCGTTTTATTCACTTTATATATTTAATTACA
CATGCAAGCTTCCAAGGAGAATTAATCTTTG

>Chr06_13937874_-
TCCGCGTTCTGAGTAATGAATGAATGAATGAATGAATACCTTTCATTCGTAATCTTCTTCTTTTCCTTGC
GTGCTCCATGGTTTTAGAACCTCTCGAGCTT

>Chr07_12081809_-
GCTAACGTTAAAGGTTTCTTCAAAATGCAAGTGGCTTCAATTTTGTGTTTTATTTATTTCTTATTAAGTT
GTGGGTGAGTTTCACTTTACTAGCGTGGGAA

>Chr01_48901312_+
ATTATCACTCTTCAGAAAAGCAGCTATAAAGAGCTTGTGTTACCGGGAGTAGTGCAACCCTTTAATTTTC
TCAAGTGTTGTGCTAGTAGCGTGTATTTCAT

>Chr02_ 6507751_+
TTAAGGTTTTAACTAGTTTGATTCTGGTCCCCCGATGGCCGTTCAATTGCAGCACGTAGACCTCTTTGAA
CTGTCATAACCGCACTGTATTGGGTGACCTG

>Chr06_21120473_-
AAATTTGTCATGCTAAAATCAATTAATGAGCGATAAATGTTGTTTTCAAGATGCTTTTGGGGTGCTCTTC
CAACCATTTTGATTGTAAAGGTATTGATAAC

>Chr01_  158902_+
TCACTTAAATGGACGTGCTTTTTGAATGCTTAAGGTTGGAGCACAAACCGAAACAGAGCTTAAAGAAAAG
AAACTGAGAGTTGAAGATGCTCTAAATGCAA

>Chr18_ 2110601_-
CTCTTTTCACCCTCCTTATTTTATGGAAATACTGGGTCGAGTTGCTTTGTAAACTGGAATTCTTTGTGAG
ATAGCAGTATAAAGTTGTGTTTCAGAGATTA

>Chr03_21370627_+
GGGTCCTACATGGATTAAATGGACATGTTTTGATGAGCAGATTTTCAGTCAAGTTTCAACTCCACGTTCG
AGTCATTTCCATTTCTTCAAGAAATTGAGTT

>Chr06_ 7377767_+
TGCATTGCTTCTTTTCAATTATTCTAATAACAAGAGATTTTTAGTGTTCTTTTCTCGGTGTCTCCAGTCA
CCCTCTTGTTAATTGCTGAATTCTTTTTCCC

>Chr07_11032327_-
TTACCATCTTTTTAAGAGCAAATAAATGAGGTATATGCCATTTCTTTTGGAAAACTAGATTAGCTATTCT
CTGTCCGACCGATGGAAGAAGAATATATATA

>Chr01_33336772_-
TATTGCTGTTCACTCCTTTTCCGATCCACGTTATTTCATGTTCTTTTTGCACGGGATCGTGAGGCATCTA
AAGTGGCGATTGATGATACCCTGCATAGGCC

>Chr07_10442870_-
CGACCTTTGTATATAAGATCAATAGAAAGGCAGGTCTTGGTTCAAAATTGAAATGGGAAATCTTGTGATC
CAAGTTTCTGCTTCTGGTTTGACCATGTTAT

>Chr03_ 7683495_-
CATGAATTTCACAAAGTCTATTCATGAAGTTTCAGCTCATTAAAGTTTCCAATTGCAGTCTTGCATCGTC
TTTATTTTGTTATATGACCAGAAAACTCTGT

>Chr08_  262291_+
AAGGCCACTGAACTTTATGGAGAAAAAAAATACTGATAGATCTTGAATTGAAAAGTTTTGAAAGGACAAA
GATGCAAGTAGAAGGCTAGCATACTTATTAT

>Chr10_ 1916407_+
GTGCAGTGTTAAGTACAGCAACATGTATAAAAAGCACCAACTTTAGGTCTTACTTGTTTTGTAGAAACCA
TTTTCTGAACTTTTTCATGTTTGGTGAACTC

>Chr03_19918244_-
CTAGTGCTCTTCTGCACATGCAGATATAATATATAAATTTGACTTGAATTATACGCGTATGGTTACCAGG
CGCTGTCTCTTTCAAAAGTAGACACTCCTGT

>Chr08_ 3099179_-
ACATAGTTGAAAAGATTATAGTTTCATTATAAAGGAATCATCATTTTGATAGTTTCCTCTCTGTCGCCAT
TACTTTCTTGTTGTTGCATTCAATTTCTTCT

>Chr04_  775566_+
TCATTGAAAATGATGTTCTCGTTAAATTCCAAAAAGCCTGTTTAAGGATGAAGAAGCTCCTGAGTAGTTG
ACTTACCCTTCCATTATTTATCCATTTTTAA

>Chr09_ 6821949_-
TCTTATGTTACTCAAAGCTGACTTGTGGAAGTAAATTTTGTGGGAGTCGTAAAAGTTTTGAGCACAGTTT
AACATACTTGCGGTGTTTCTCATTTATAAGC

>Chr03_ 5058616_+
ATAAAATGCGTGCCACAGTGGCATGATATGGGCATCATGTGCTCAGGTGCAAACGTCATGCACTTTTTTT
TCATTTCCTTTCAAGCTTGGGATTCTAAGGT

>Chr06_ 2896008_+
AACCGTAGCACTAAAACAATTTAAATGGCAATTTTTATTTCATTTTGATGACACAAATATGTTACACTTG
TGCCTTGTTCACTAAAGAGCCCCTGCTCATA

>Chr09_12525980_+
TGAGAGGTGACAAGCGTGTAATGATTTTCATGTAAATTAAGCTACGTTTCAATATTTTGAGAAATGAGAG
CAGAGATTTGATTTTTGTCTCTGCCTATGCT

>Chr02_ 6332568_+
AGGGTTTGATTCTACAAAGAAAGCTTATGGGTTTTTTGCCAATTTTACGGAAAGAGAGAAAATCTGAAGG
CATCATTTTCAGTTTAGTTAATGCAAGTATT

>Chr10_10369405_-
GCCCAAGGAGGTTGGTTGGCATGGAAGGTGATGCAGGTTGAAAATTTTCAAATTGGTTTTTAACCAGAAT
TAAATATTTTTTGCAAGGATGGGATTATATT

>Chr01_28842633_+
CCAGAGAGGAAATTGCAGAACTTGTGCAGAAGTTTATGGATTTGGAAAGCAATGAAGGGAAAGAAATGAG
GAGAAGAGCAAGAGAACTTGGAAATATTTGT

>Chr02_ 5375787_-
TGTTGGGACGGTTCTTTCCTTTTTACCTCAAAGGTGTCGGTGATTGATCTAAATGGATCAAGATTGTAAT
TTTTTATAATGGTTGACGATGATGATGATGA

>Chr12_11694822_+
AGACGTAGTTTGATTAAATAATATGATTGCTGCAGTGCTGCCTGTTGTTTAAGTCTCCTCTTTCTTAAGG
TTTCACCAAAACATTTTGTTTCCATTCCAAT

>Chr18_12909481_+
ATTTCTCCTTGTATGATACGGATTTCTGAGTTATTACCATGGATTGAACTATGTCTGCTACTTTTGGCCA
TTTAATTCTTGATAATCCCTTAAGATTTAGG

>Chr16_ 1395216_-
GGGGGACAAGTGATGGATTTTAATCAACTTGATCTCTTTGTTTGACTTGCATTATGATCTCTTTCTTTGT
GATTGAACACTTCAATGCATCCCTTGAAGAA

>Chr01_11646970_+
GGAATATGATGTTTCTGTTTTTCATCTGGATATTATTTCCATTTATAGTTTTTCCTTGCCTCGTAGTAGA
TTTGGCGCTTGGACAGTCATTTGATGATTCT

>Chr04_ 7762316_-
TTCAAGACTTCGAACAACGAATTTAATAAATACTACTGTATTTCATCTTCTACAATAGAAATAAACATAG
AGATCAAGCAGAAACCCTAACCCTAACCCTG

>Chr19_11887084_+
GTTAAAATATTCATAAACAGCGCACTTTACTGAAATTTGCCATTTTGTCTACTCTTTCTTTCTTCTTTAT
CCTGGTTAAACTTTACAGTTCAAGTGTCTGG

>Chr04_20034161_-
ATAGTCTAGGGCAATACTAATTTAAAGCTGGAATCCAAGAAAATGGTTTCAAGAATCTTAAGTTGTTCAT
TTGCTTTTACAATATTGAAAATGCTCCTGTT

>Chr08_14624866_-
GGTAGTGCATCCTGTCATACCGTAAAAAAATAACAGAACGAAAAGTTTTGACAGAGAAACTCTTTCACCC
ACGATAACTTGGAGAGCGCTGCACTAGTACA

>Chr04_  264086_+
ATTCTTCCTTGTGTAAGTAAACAAAGAGTAAATTAATTAGTTTTCTCACCAACAATTCACGTATTGTACA
ATTACAAGAAAAGGTTACTAATTTTTCTTGT

>Chr19_ 2227377_+
AATTAAATCGCATAATGGGAATTTCTCTAGCTTCTCAGGTGTTTTGAGCCAGCCCCTCGCCGTCATTTTT
TTCTCTTAATCCTTTTATTTGTTTGTAATGA

>Chr06_ 7243615_+
CTGTGTTATCTTGTCTGAAATTTATATGCTATACAGCCTTTTGTTTTCTCATTTTGGTAAAATTTGATTC
AACAGTTGTCTTGATTTATTAGCTTGCTGGG

>Chr13_13027023_+
TTTAATTGTTGTGGCATGGATTTTGGAATAGAGTTGCTATTTGGAATTGTATTTCAATGTCTCTGTATCT
TTTTATGCTTTTTTTTTTTTTTTGAATAATT

>Chr06_24982315_+
AAAAACAATTTGAACAAGTTATATGAGGATACACTCAGTTCTTGTATTGTAGTTCGTTACCTTCAAAAGA
AAAAATCTCTAAAATTTAGACGACTGATGCT

>Chr05_19686041_-
CTTTTCATGTGATACTGCCAATAGCCAAATGAGAATACAAGTTCAACTTTAGCAGTGCACCGTTAAATAC
ATTAATCCAGTGTTGGAACTTATGGATTTGA

>Chr16_  756937_+
ACATCAAGGTCAAGGGTTATTTGAACATCAAATGGAAAGAGAATTGTTCCATATTTTGTCAGTAACATTC
AAGTCTACTCTTCTGTAAGATGCATCATTTA

>Chr03_14887740_+
TTAAATCACATTGCATCTATTTCTAAATGGGTGTTAAAGATTGGAGGTCCCCCGCTTTCCCATGTTGGTT
TAAGATGGTAGTCTATAAAACATGTCTATAA

>Chr15_ 3961223_-
CAGATCTGTAACTTTATGCGAAATAAAACTGGGACATAGTGGTTTAACGTGACATCTATGTATTTACTGC
TGTTTGTTTGTTGTTGGTTTGTCAGGAATGG

>Chr01_  111812_+
ATTATTCCGAAAACTATTTTGAATGGCTCAATAGCAGCGTTGGTTTTCTTTCCCCGGTGAGTGAATGGAC
TAACTTGAATGACATAGTGGTATTGATTTCT

>Chr03_17312312_-
CTCTCTGCACAAAACCGATGAATTACAGAAAAATCTACTTGTGATTTGTGAACTGAATTTCTTTAGCTGT
GATAGACATTGATCATCGTGTCATTTGTTTT

>Chr14_ 6638623_-
GATCAGGGTAAATTACCCTCAAGAATGACCCGTAGCTTTTCGTATGCGTCAAACTATTGTTGCACCTCCC
TCTCTCTTCCCTGTTGTTTATGCATGAGTAC

>Chr06_25019472_+
GCCATGTCATTCTCACAATTCATGAAATATACAAGGGGCTTTATTATTGTACTTGGAATGGTTTATGCTT
CTACCATGGATAGTATAGGGTACATCATGCA

>Chr06_ 5589717_+
TCTCTCTCTCTCTCTCTCTCTCTCTCTATGAAATGAGTTCCTTCTTGATCACAAGCAACCTGACTATGAA
GCATAATTGTTAGCTATAGTTGAAGCTCTAG

>Chr14_ 8659380_-
GAAAAGAAGGGTCATAAGAGAAAGGTGGATGGACAATAACAACATGAGTTTTAAAAAGAAAGAAGAGGAG
ATGACGGGGGTGAGTAATTATGGGTATTGTA

>Chr17_14281726_-
AAAAGTTGTTGAGGCTCGGTAACCTATTCTTAGTAGGATTTTGAAGATGGACATGAACGTACAGTGTGTG
TTTTTAATCTGCTACTGTGTATGAAATCATT

>Chr01_12926817_+
TTAATTTGAATATAATCAGATCAATAGAAACAAGGGGTTTGAATGGGTCTTCTTGGATTTGTGTATTCTG
TTCGTTATGTTTCTTGATCCGAGGGAAAAAC

>Chr04_ 3323179_+
GCATGGTAAATTGATGAGCTTTTCACCATGCTAGGCTTGCTTTGGCTTCTAGTTTTACAGAATTCATGAT
TGTCATTAATAATAATAATAATAATAATCAC

>Chr13_ 4170077_-
ATTAACGAATAACTTCTTTGATGAATTCTACACAGTTTTGCTTTTGTTCCATTGCCTCCAATTTCTCTGA
TGTCACTCTTCATTTAAAGGTGCATTCATGT

>Chr06_13716482_+
TTTCATCTTTGGGACATAGCAGTTTATAATGGGGAATGTAATCCTAATTGAATAGGTGTTGTTTGTGTAT
TGATGCTGGACTTCATTACTTAAAGCAGCCT

>Chr03_14487922_+
GATCACTAGACGCTAAGAATCCAATGGAAATCATCCGTGTAGTGTTTTTGAACTCGTTTTCTGTATCAAG
GGTAAAATCAAGCTTAACCAGAAGTGTCAAT

>Chr06_26133473_+
GCTTTTAGCATGTTTGCCTGATGAATAGACAAAACCAAAGCCCTAATTCCATGTGCTTTGTCTCTGACAT
GTTGATTCCTAAACCCGAAGCTTCTATGAGT

>Chr03_20357866_-
TATCACCAATTTTGATTAGATCCATATATATCACAATTATGTTTACCGCTAGTAATTCAATGCATATGAA
TTATCTGCTTATATTTTTTTCAGAATTTTAC

>Chr01_24514630_-
ACAAGCTTCAACGAAGAAAATATAGAAACATCACGAAATGTTATTATCTTCTTCTTCGTTGATACAAAAA
AATCTTCCTTTTTTCAGGAACCATTGTGATT

>Chr15_11100949_-
TTAATCTGTAATAAACTTTATCCATGATTAATTTAGACCTTTTATGCCTCAATGCTGATTAAATCTTGAA
CATTGAAATGAAACAGAACAGAAGCCAAATG

>Chr17_10953734_+
AATGCCTGGCTGCTGCTGAAAAGGATTTCTAATTCATTGCATTTAAAGCTGATGTATGAGCTTGCATCTT
CCCTTTGTTGAATAGGAGAAAAATACATGGC

>Chr01_48886412_+
GAAAACGGATAGGCTTTTCCTCCATGTTAACGAAGATAAATTTACCCCCCCGTGTTTCTTCTCATCTTTT
ATCGTCATAGTGATAGTTTGGACTAGGTCAA

>Chr09_ 4132394_+
CCAATTCATGTTTACTGTGCCTATAAATTCCATGGTTTATTGATTGCCTCGAGAGAAGAATTAAGGACTG
CCATTGTTAGCTCTGAAAAGTTTCCATGTTT

>Chr17_ 2633668_+
TTGAGGAAGGGTAACTGATACAGATGGAACTTTATGAACTTCATCTTTTTAACTGTGCTTTTGTGTTTCC
TATGTAGTAAGATCATCATCCGCTTATCAAA

>Chr12_ 6618604_+
CAATGTCTTTCACTATGATAATTGATTAATTGATTTTTCTCTTTTTTGCCAATTTCTCAACACCCTGCCC
ACTTATTTGATCGATTTTCTTTTAAGCTATA

>Chr06_13791778_+
CTTTCAACTACAAGAAAGTTGGAAATAAATTTGCTGGTTGTTGCCTTTGGAAGGCTGTTGTTTCTCTCAA
CTGTTTTACAGCAGTTCAGCTGTAATGTTTT

>Chr08_ 2337022_-
TTGTCGGCCGAGTGATAAATAGGTTTGCTATCAATATTGTTACTATCGCGAGATAGAATAAAAGAAAAGA
TGAAAAATAATTTTTTTAATAAATGCATTTG

>Chr06_24619288_+
GTTTTGCTTTTGGACGCTGTTGGAAACACTAATATAAAGTAAAATTACCCAGATTGGTTTCATTTTTCTT
TCTTTTTCTTATTTATATACATGTAGACACT

>Chr02_ 7591039_-
CTACTTTCCAGTGGTGCTTTGATTTTAAGTTTCATACGCTGTTATACGTGAACTGCGGCTTTTACGTTGC
ATAATAAGATTTCCAAACCCCTCCCTCATTT

>Chr10_ 8792417_-
TTTCAGTGTCATACGTTTCGCCATGCGGGATATTATATAGACTTTGCTTCAAATCTCAGCTTCTCAGTAT
TGTAAATTATCATGTGCATTTCATGTGATGT

>Chr03_18421354_+
CCAGGAAAGGATGCTCTGGTTAATAGTTAATATGAAACTTTTGATATCTCATTGCAAGTGTGCAGATTAT
ATTATTGCATGTTTGTTACCTTTTAATTATG

>Chr02_ 4435545_+
GGAACTCTCTTTCTTATCAAGAAGTGAATGTGGGGGACTATTTTCTTTTCGAGGGTGGGGTAATCTTTGA
ACCGTGTATATTTTTCCGATCGGAGTCTAAA

>Chr08_16396662_+
TCGTACATACCTTGTGCAATGGAGTATGAGAATAATACTTTTGTAGCTGCACTCATTTGCATCACCTTTT
TTTTTTTCTCTAGGTTTGTTTGAAATAAAAA

>Chr14_ 2038675_+
CTAAGAAGATTCCCTGGGAAATACATCAATGCATTATACTATTGTTTGTTAAACATTGTCTGTGTGGTTT
GTTAATGTTATCCAAGTTTTGCCCGGTTATA

>Chr01_18610203_-
CTTGTAGTATGTGACAATTTTACCGTTAGATAGAAGGTTGTTTTGAACTTATGTTTAGGAACCATTTGTT
TAAGTAAATTATTTTTTATGTTTGGTAGTTT

>Chr03_15334026_-
TTTGTACTTGAGATATTTGATATATTTCTTTACCGATCAGGGTTTCGATCATAAGAAGTTTTTTATTTTG
TCCTTGGGAACCTTCCTGTATGCCCACATTA

>Chr14_12162905_-
CAGAATGAATTTAGTGCAGCTATTGTATCTGGCATCTTTGCAATTGAACTATAATGTCCAGGTGCTCATT
CTATTGTACTCAAATTTTATTTTTTTTACTA

>Chr19_ 4798668_-
CTATTGATTTTGTTTTCAAATGAGCACAAAGTCACTACTTTTTTTTGTTCTTCTTTCTTTTCACCATCAT
GGACAGACCAAAATTTAGTTTCAAGTTGGAT

>Chr08_  679551_-
AAATATGTTCACTCTCTTATTAACTATCCAGTTTTGCATTAAAGTTTGTCAACATGGTCTTTGTACTTGA
ATAATAGCGTGGACATGCATTGGCACCATTC

>Chr04_ 9127466_-
GAGCATGTCAGCAACTGTGTCAGAAATGGTAGAAAATTTACTTTCATGTTTCCCATGATTGCACTTGATA
TTATAATGGAAGGAAAGCAAATCCTCCATGT

>Chr05_ 9296729_-
CCTAAAAAATTATTAGTACAAATGGTAATCCTGTTTCAAAGTTTGATTGCAATAACTAAAAGGGCTGTTT
TTAACTTAGTGATTGTTTGTTAATGTAGAAG

>Chr17_10786947_+
AATTACCCATGTCTAGTCTTTAGCTATACAAAATATCCCAGTTCCAATGCTCCCTCTTCCTTGATTCTAA
GGTTGGCAACAATGGTATATCCTCTATATTC

>Chr03_13932735_-
TTTCTTTAATTGAAAAGCTGCTGGATACAATGTCTTGCAACTTCAGATTTTTCCGGTGGTGTTATTTTAG
TTTCTGCTTGACATCCAAATTTAGAAACTGC

>Chr02_  346774_-
TAATGTTATGACTCATTCAAAATTGATTTGTTTAAATCTTTCTTATCTCTATATAGGAGTTGCAATCTCT
AGAATCTGGAACAAACCTTCTGGTTAACACT

>Chr10_11834187_+
TAATCGCTGAAGGTTTTTTAGAATTAAAATTGAATGCATTAGCTTTATGTCTATTTGGGAAATTCAGAAT
TCTAGCCTAAATGCCATTCAGATCATGATTT

>Chr11_ 3630832_-
GGGGAAATCTTAGCCCTTCTATTCGGTATAAAGGATGAGAATTGTTGTGTACATTTGCGTACCTCCTTGT
TATCTTTTAATAAAATAAAGATGGAATATTT

>Chr14_10621504_+
GAAACAAAAGACCATTGAGTTGACTAATGAACTCATACTAGTTTAAATCTATTTCCGACATCATCCACTT
CCTGGAACCTTGTAAGGTTGTTTGAAGGTGG

>Chr02_ 5576480_+
TGCGGGTTGCATCGTGAACTGAAAATATATACTACAACAGGCTAACTCTCTGTTTTTGGACCAGCACAGC
TTTAAGCGTGAATCTTTTCCCATTTGTTGGA

>Chr09_10330986_+
TGACTTGTACATTAAAGATGTTATATTTAGTTCTGATGATCATGATGCACAAGGCAACACTTTTCTTGTT
CTTACTTGGATGCAATGGCTTAACCCTATAG

>Chr17_ 9676048_-
TGGATGTAAGAATTCTCATAAGTTGAATTAGTTTGCTACAGTTGGTATCTTGATTTGTCTCTTAGTAGCA
AACAAAATTTTCAGGCACACATTTTCCTGCA

>Chr10_18621730_-
TATTTGACTCTGCGATTGTTGTTGCATCACGAAATGGCAGTACATTGATTAAAGAGATGCTTTTCTTCTC
TCTGCACTTACGGATAGCGGCGGCCCATATA

>Chr05_ 8755610_-
AAATAGTCCTTTTACATTCTTCATTCAATAAAATGTCAGACGGACATTTTAAATTCACAAGTCTATTCCC
ATTGAGGATGAACCAAAAGAGAATATTAGTA

>Chr14_ 1015902_-
ACAATGAACTTGGAAAATGATTTTATTCAAGTCGTAATGATTCTCCTTTCAAACACCTCTTAAGATGATT
CTTGTGATGTTTATTTTTTGGTTGCTTTTCT

>Chr09_ 6797146_+
ATGGCGAAATTATTTATTGGAACTCCATTGAATGATATTTATCAATTGCGAAATGATGCCATATCACAGA
TACAGAGCTCAGTGTTTCATTTTCTGGTCTC

>Chr02_ 7521777_-
GCCTTTACTGAATTGGATCCTGATCGCTTGTAATACTATTACATTTCATGAGATGATGAGTTGACGGGAT
TGGATTGAGTATTTGGGTAATTCGGGTGGGA

>Chr15_11411302_-
GACAAATGGGACGCAATGTTGATTTATTGATGTCATTTTTTTCTTGTTCCGCCCTCCCTCTTAAGCATTG
CTGAAAGAAATCGACGATGTCAGTCGCAACA

>Chr16_ 1980227_-
TTTTTCTTTTTGTATTGAAATTCAAAATGCAGCGAACCACTTGTATTTTTTTTGCCCTCCCTGACTTGAT
GAGTTGTAGAAATTTGGGTACCATTTGTAGA

>Chr14_ 9600681_+
ATGCATGTTATACATATTTAAGATAGTAAAATACATAAATCTGTAATCCCAAATGCGAATTTAGCATGTA
ATTTTCATTTTTTATTCCCCACATCAATCCA

>Chr05_ 6315914_-
ACATGTATATTGATTGATTGGTCACCCTGAAGTAAAGGCAATTATTCTCCACGGAACTTGTCTTTCAATC
TGTGTTTGCTTTTGAAGAAGGAAAATATACT

>Chr03_ 9371003_+
TAACTTTATCTACACGGTTTATAATTCAAATTAGAGTGAATCCTTTCGCCACGGGTTTTCAGCTAACATG
CATGACTGTAAACAATGCTAGGAAGTACGGA

>Chr02_ 4097039_+
GCCTTATCATGGATTTTGATTATATTAATATCTGGCATGTTTTGAAGTTCAAATGTTTGCTTTCAAATGT
TGTTAATAATGCTGAGTTATTTGACAAATTA

>Chr08_12824367_-
CTAAAATACAAATCTAGAATCTAATCAGTTGAGTTACACATATTTTTATTATTCTATGTATTTTTTATAT
TCGTTAGCTGGCGAGTTGCGTGTTAAATGTT

>Chr06_ 1125945_+
GCTCTGTGACCTCAATGCTGACAAATAAATCAACGTTGCGTTCTGTGGATACATCTATAGTTTGTTTCTT
TAGCATGCTTCCTCTATCGACTCACTATGAC

>Chr02_ 2077196_+
CATGTTGTTTTTCTGCACTTCTTTAAGGGAAAATTAAGAAGTTCTTCGTTACTTAATTGTTCTCATTCGT
TGTAAAGCTACGAGAGAAATTTTCCATGATC

>Chr14_18527800_+
GGTCAACTCGAGTCAACCTGGAAAAATAAAAAAAAAATATTTGAAGTTTTAATATTTCATATGAATATAA
AAAAATTAAGAAACAATCCATGTGAACATAG

>Chr12_ 3276494_-
ATCTTGATGGTTGGCAATGAATTGATGACACAACTTTGAGTTGGGAGTTTTATCTACTTTGTTGATTGTG
ATGCAAATGTGAATGGCAGAGTATCTCTAGA

>Chr14_ 6376663_+
CATTTTCTCAAATTGTACGAAAAATGTAGTGTATAAATAATTGTATTGTGAATTTCCATCTCTTTGCTTC
TTTGACCAGTGCCCGCCCCCCCCAAAATAAA

>Chr12_12298237_-
GAGCAATTTGTATGGTTTTGTCTTTTAAGCGGGTTTGGTCTTTTGGTTCCAAGATACTTTCTATTGCGTG
CTGCGACATGTGGTCGTATCATTAGAAACTA

>Chr03_ 2570697_-
TACCAGATATACGCAAACTGCCCCAACCATGTATCAGTTAATTTCGGATTGATGTCTGTGTTCATGGTGC
AAGTGTGCTTGTTTACATTATACGTTCAAGG

>Chr08_ 9702865_+
AAAGTTCTTCAGTGCTCTGAGTTCTGTGAATGGATGGGTATTCTCTCTTCACCTTGTCTAATCTGTTAGA
GAAAGATGTAATTGTTTGTCCTAACAAGCCT

>Chr05_20542111_+
GCTTGGATTTTTAGTTTCATACAAGAAAAGAGGAAACCATGTTTTTCTTCAGAGTTTCTTACATTGGTGT
CAGTTTAAACGAATGAAAAATAAATTAAAAT

>Chr05_13376364_-
TCCCAGTTGTATCCTCAGAGCTATGCATGCAAATAGTTAGCTTGTTCTGCACGTGACATTGCTTTATAAT
GTGCTACCTGGCATGTTCCATAGACAGTATG

>Chr04_ 4781730_-
TTTGAACAGTCTGCAAGATGATTATTCTCTATGAAGTTTTGAACAGTTTGAAAATGCTCTTTTTGCTGAG
CGAAAGGTCTAAGAATTGTTGTGACGATATA

>Chr08_18792019_+
TTTTGTGTAAATTCCATGCTTACCTTATTTTAGCTATAGGTGTTCTGGTGATGTGGCTGGTGTTTCGAGT
TCATTTTCTAAGTTCTGCATTTGCTTGTTGA

>Chr09_ 3157006_-
AGGAAATGATTCTTGAAATCAATGGAATGTAGAGGTGAATGTTATTGGTGAAGTCTTTGTTTGGTTGCTA
AGTGCTGGTTTATCCGTTGCTTTCGTATTGA

>Chr04_  586832_-
AATCCGAGAATAAGTTATTCTTGATGATATATATGTTGTAGCCCTTAGTTGAATCTGAGGAAGAACAATT
GTGAACCCATTATTTGTGATAGTGGAAGTTT

>Chr10_19695203_+
ATTCATGTTTAAACTGGGTGGCTTTACCAAGTAAATTATTCTTATTCCCCAAGGGAAGAACTCTAATTGC
TCATTTGACTTCGGAATGCACTAATGACCGC

>Chr01_ 1578958_-
TGTTAGTTTCCTGAGATCTTGACTTGTATAAATGCAAAACATTTTGTAGCACATGCTTGCAATTCATGCC
TTTCCTAACCTTGTTCATTGACAATCTGATA

>scaffold_29_  295282_+
CCGGTTCTTGTCGTGCCCTCTATTATAGTTAGCTTCTTGTCTTTTGTCTGAAACAGCGTTACCTTACTTC
ATTCATCTAGTTTACTGTTAATTTCATTGAC

>Chr10_ 9247087_-
GCTCTTAAAAACACGGAAAGCTGGTCTATGAGAAGTGATGATTAGTCATTACACTCGCTTGCTTGCCAGT
AGTTTGGTCTTTTCATTGTGGTGTCGTTAAT

>Chr17_ 2531234_+
TCTGTGTGCCAGGATATTACTAGCTGTAAGTATATGGATTGTTTCTCGCTAGGGTTACTCTTTCCCTGGA
AATGCATATCAGTCGAAATGATAAATTAAGC

>Chr08_ 1693641_+
GGATACTTTGCCATAGTTAAAATGGAGATTTGCTGAACTATTTCCATCTGAATCTTGTCCAGTTAACCCT
CAATTTCACCCGCATCTTGACATTTCAAATT

>Chr01_50220963_-
TAAGATATATGTTATTGCCAATAAATGAAAGGTGTCAGCCTATTTTGTGTTGTAATGCTCTTAAATAATT
GGGTTCATTAGATCATCAGATGGCATATCCC

>Chr06_26277111_-
ATTAAATTCGCAGCAGCTATTGAATATAAATATTTTGAAAATTGTTTGCTGATGCTGTTTAAGCAAAGCA
CTTTCCTGTTTTTCTTTTTGCATGTCCACCT

>Chr01_23998525_-
TGCATGTACTTGACTGGTTGGAGATATAGTAGTATACTAGTAAATTGAGCACTGCATGGTGTTTTAGAAT
TTGATATATTATATTACAATTGTAGATGCGT

>Chr01_34196467_+
TGATTTTGCTGAGATGTAGTTGGTGCAATAATTGTGTCGTTTGCTTATGCAATCAAGAGAACTGATGATG
CTAATAGTCTAATACTACTATTTATCATGGT

>Chr16_10300429_-
GTTTAGTATTTTTCACTTTTTATGTTTCCAAATAAACATGAATTGAATGGAACCATTATGTACACGAAGA
ACTTCTGTAGCTGTTCCCTTGTCGAAAAAGA

>Chr01_ 3896574_-
TGCCAAATAGGGAATAGTGTGTTATAAGACCATGATATTGTGATACTGTGAGTAAAAAAAAAAAAAACAA
AGGATCCCCAAGTTGGGAGAAAATTTGGTGT

>Chr01_ 9524198_-
CAATTTGGCAATATGCAAATAATTCAATCTCTGAATGGAGTGTGTTCCTCATATTTGAATGAGTATTCCA
ATTGACAAATCTCCCTGTTGTTGATCAATTA

>Chr14_17228295_-
TTTGACTGTTGAGGATATCGAATGTATGTCTTAACTTGATGTTTGCTTTTACCAATTCTTGTATGGTGCT
AGTGGGGTTTGCTACAATGCAAGAAGCTTTG

>Chr01_12267619_+
CACGACGAGAGATTGAATTTACATGAACATCCAAGCGGCCACTTTTTTTCATATCTGCTTCGTCTTTGGA
TATTGTTTTGGATTATGATCCCTTAGGCTCG

>Chr02_11556617_-
AAATACTTGAAAGTATATGTTATGGCTTGCCAGAGTGTAATTCCCTCCTCATTATGTGTAGCAAATTTGT
TACAGATGAAATGAAAAGGGAAACTGGAAAA

>Chr17_12570959_-
TTGATTAAGCATGTTTTAATTATAGAAGATGATACAAGAAGGTTGCCTTTAAATTTGTTGGGGGCATGCG
TTACTCTTATTTTCTTCTTCATCTCCATGGC

>Chr10_10126510_-
CTCTTGTACTATACTCACCTTGTAAGACAGCAAAAACTGAGATTACAGGCAGCTGGGCACAACATCATAT
TCACTCATGTCCTCCGTAGATAACAGTCTAT

>Chr15_10360764_+
CTAGAAGAATATGCCTAACAAGACTAAATGCTCCTTTTGGGCAATTTATCAGAATGCAGCTATCCATGCT
TGAGTCTTATATCCATATTTTTTGTTTCAAA

>Chr06_ 5836689_+
GGTAGTGTAGAGAAGTTGCTGCTCCTGCTAATATATTTGTTTGATTGATTAGTTACCAAGCTAACTAAAG
AAGAACACAGGAAGCCTCTAGAAATGGAGCT

>Chr16_13216975_+
TACTTCTGTATCATATGGGACATTGCCTTGAAAGAGAAATGGACCTTGTTAAGAATCTAAGTAAAAAATG
GAAATCCTGTAGTGTATCAACTAGTTTAAGT

>Chr11_14533869_-
GGAATGTATATTACGTTGGTTTAGTGCTTATAATAAAACCCTTTTGGTTTAATCCTGTCCTAGTAAGATT
TGTTTTGTAATGATTCAGGGGATAACAGCCA

>Chr06_13009284_+
GTCCCTAGATGAGATAGCAGGATCATCAACAAGGGGAAACCCGCAAGGCCAGAATGGAAAAAAAAATATC
ATATTGGGACACTCATTTGTATATCAGTAAT

>Chr01_12615024_-
TCATTATTTCTTTAAAAGAAATGAATGAGTTGCTTTCAAGGTTCCCCGCTATTCAGGTATTAGCTTCAGC
TTAGTATATTGTCGCCAAATGTCTGAGATAT

>Chr10_17266766_-
CGGTGGCGGAATATACTTGCGTTGCCAGCATATACCAAAAAAGCAATTTGACAATATTCTCATCTCCTTG
CTTGTTTTCTTCAAGCCATTTAGCCGCTATT

>Chr06_22902088_-
TGTATCAAATTGTGCCTGACTGGTTTGTTGTTGACTTACACAGTTGCTTTACATCTCCCAGTATTTTGCC
TCTGCTCGTTTTCAATGTTTTCTCTTTTTGT

>Chr04_19233958_+
CGCTTTATGGTTGCCTGCATTGGGAAGAAAACAATGGCTCATTGTTAGTTAAAATTGGAGTTGCTATCTT
TCATTCTTATTGATGTCACATTGACCAGTAT

>Chr10_ 7541924_+
AAGGAGTTGCCATCTTCAGCAATGTTAAAGCTGGTTGAGTCTGCAGCTTGAAAGATACACCTTTGCTTTC
TTTTACAATCATTTCATGCTGTTTAGTTATA

>Chr10_10413098_+
TATACAAAGACCCACATAAAACTGACTTAATGAAGGATGAATTTCCTTGCAGTAGGTTGCTCTGTCTTTA
TCTTCTTGCAATGCTTACGCCAATATCCAGT

>Chr06_23769548_-
TGTTTCAGAACTTTCATTGGTTTATGGTCAATCGCACTATTATGGGGTCTTATCTGGTTGTTACCACTTA
CTGAAGGGCAAAGATACCTTGAAATGCAAAC

>Chr12_ 5441671_-
ACCCTTTTATGATTATTTCTGAATGCACCAGATCCTTCTACTTATAAATTATAATTATAGTCTTCTTGGC
AGCTGCGCTTATAAGCTCATAATCACAAAAT

>Chr03_ 7942569_-
AGTGTAATTTGATTCATTAATTATATACTTCCTGCCTCCTATTTAATGCTTGTAAGCTTGTTTGACGTGG
TGATGCAAGTCTGCTTGTAAGTGACTGTCAT

>Chr09_ 6995283_-
CTGTCTTTTCTTCCCCTGAATGCGAAAGCTATGCCTCATGTTAACATGCTATTGTTTTCTGGCATCTAAT
GTTCAGATTGGTTATCTCCTTTCTGCCAGCT

>Chr17_12565137_-
TGGCTAAGCTCTGTCATGGATGATACAATAGCACAGCTCCATTCCCCCCCGATCCTTCTAATCTTGAGCA
TAATTGCAATTTACAACATTTTTACCATAAC

>Chr05_24596289_+
AAAATTTTCTTTCTATATTATTGTCGATCTGATGTAAGTTAAGTTGTGTCATATCTTGAGGAAAGCCATG
CTTTCCTTCGATCTTATTGTGCAGTTTAAGT

>Chr08_ 2661545_-
GCAAATTTACCGAAGTCGATGGAAATGATAAGTTGGGGCATTTTTCTGTTATGTTGTTCACTTCTGATAT
GAAGATTTTATCCATATTGATTGTTTGTGGA

>Chr06_22835653_+
CATTCTGTGTAATCTTATTTATTCAGAATGCTAACACTTGCTACTGCACCATCTCTTAGTTCCACCTTTT
TTTATCAGATGCCCTCTCTTCGAGCATCATC

>Chr03_17835208_-
CAAATATTTTGGTGCAAGATGATCAAAAGAAAAATATTTTTGCCACTATTAGACCTACATGTTTCTGTGT
TTTCTTGCCTATATTTTCAAGAATTATTGTT

>Chr01_29532039_+
CTCAATTTCCAGTTGCTTGCTGGGATGACAGGAAAGATGTTATTGGTCTCACTGCAGCAGTGTTTGAATT
TCGGGGTATGACTTGCAACCATTAGATTCCT

>Chr06_20651714_-
TTCGGTTATTTGTTTGGTTTAGTAATGCAAGATAAAGATGTAAATTGGTTAATATTAATGGGTTAGCATT
GATTTGGATATGGAATTTGAAGTCGAGGTTA

>Chr16_  137232_+
GTGCATGCTTGCATGGTTTGGTCAGGAATTAATGGTGTTTTATTATTATTATTATTATTTTGTTGTGTGT
GTGTGTGTAAAAGCTATTTAATTTGCTGAAG

>Chr14_ 6344389_-
GAGTGTACTTGGTTTCTCTTGGTAAGCTAAATAAGAAAATATTACAAGGCACCTAATGTTTTTATTTTTT
ATGTTCTTTCTGATTATTTCGTGTGGTTTTT

>Chr02_ 9444969_-
AACATATGTAGCAAGTAGAAGCAATGATTGAAATCCTTAAGTTTAAAATGAAATGCTTGGTAAAGTTTCC
AGAAGGATAAATCTAAAAGTTTGGAGCACTC

>Chr06_ 5545982_+
TGGAGGATTGGATATTGTCAGGGTTTCTTATCTAATAATATTATTTGTTGAATAATATGTAGAAGTAGAT
CAACAACACCAAAATTGGCACTCAAGTTATC

>Chr01_38680293_-
AAGAAACTAACGGATGGGAATCTGCAAAACTGCAACAAGTTGCTGTTTCTATTCTTTGTTTGCCATCTAT
TCTTTTGTATTTTGTAACATGCTCCACTGAT

>Chr08_12640217_-
GTGCACGATTGTAATGTATGCGAGTAATGTGTATGTATGTGCTTGTAGTTATGGCTGTCTGCAGAGAGTT
CCAAAAATTTCAACACAAAGAGTTTGGTTGA

>Chr11_ 4762190_+
AACATGTAATTATGGGTGAGAAAATAGTAAAAAGGGATGTGTGTGTTTGTATCTCTTTTTATTTATGTTA
TTGAACTATAAAAATCAAAGAGACAGAATTG

>Chr13_ 7840144_-
TTGAGTCAAAAAGGATATCAAGGAAAATATATACCATGTGCGTAACAGCTGATACTGGTGTACCTGTTTA
ATTTCAAAAGTTACGAAGCTACTTTTTATTT

>Chr08_ 6577071_-
ACAGTGTTCTAATTTCTTTGTTTTGAATCCTCAAGAAATGTTAATTGATTATAAGAACTAGCTAGGGCAT
TTAGAATTCGTCCTTGATAATGCGTGAAGAA

>Chr01_17557241_-
AAATGGAATGTTCATATTTATTTCAGTAAATTCTTAATAATTCTTACCTCAACTTGTCCTCTAGAAAATG
TGTATATATGAAGGGAGGCTCTGTTATTTTA

>Chr10_10849031_-
GGAAAAGGCAAAGTGTTGTGAATTAAAAGTAAGCAAGAACCATGTGATCCAAGCCTGCGTGTGTTTCACC
GTCGAGGGAAATAAAAGGAGAGTCTTGGACT

>Chr19_ 4977523_+
GGATATCGTCTATACAAGACTTTTCTATGCAATTCCTAGAGTTTCTCTTCATGTTGCTCCTATCATTCTA
ACAAGTTCTTATACTATGTCTCACTCTCCAT

>Chr10_15713950_-
AGGACATCTTTTGTTCACAGTGACACCAGAAAATATTTAATTGTTACTCTCCTAATGGTGTTAAACATGA
TATAATCTTAAGGATTTTTTATGGTTTTTTT

>Chr04_ 6609224_+
GTTTGAGAAGATAGTAAATTGATAAATGATCAAGTCTGTTGCTTTCTGCTACTCTGCACCAATCCTGCCT
TTCCCATGAGTTACTTTATCATCGTAGTTTT

>Chr10_ 4110220_-
CGTTCTCCTCTCAAACATTTGGAATAGGCAAACACAAATTCATTGATGCCATATACTTCTGGAATGCCAT
CTTATATCTGTGAAGTTTTTTTTTTTTTTTT

>Chr15_12684209_-
ATTGATTCATCTTCCTGCAATTCAACAAGAATATATGATCTTTCTACATTAACTTCCTTCCTTTCCCCCT
TTTGAGGGATTCTCTGATGTACAATCAATTA

>Chr07_14971248_-
AAAGGCAAGTGACTTCCTATATGGACATTTATTTTAAGTTCCGATGAATCAAAGTAGATGGTTATGGGTG
GATTATGCTGAATGGGTAGCTTTTGCCACCC

>Chr14_ 1498372_-
CGAGGAATCGAAGGCTTTGTCGGTTGCTGTTCTTGAAGAAAATGTGAATGATAAGAGAGAAGAAATGAAA
ACGAAGAAGAAGAGCAAGGGGAATGGAAGGA

>Chr07_ 2427472_+
TGGAACTTTGAATTTGTAAATAATATCCAATAAAAAAAAGAGAATTTGCTAGCTTGATTCTCATGATATA
TATTTGCATCTATGATGATAAAAGAGGAGGA

>Chr10_15472876_+
GGCGCTCTCTTCATGGATGGATCTTAGAAGCAGTGATATTTCATTGAACGATTTGTAGAAAAAAGAAAGA
CGGGGAGAAAAACCCACAGCATTTTTATATC

>Chr05_16510463_+
CCTGTATATGGTACTATCCAGCAACTAATGCTATTTAAGTTGCCAGGTCTATACTCTATCTGTCAGAAAT
CTGCCGTGCAATTTGTATAGCTAAAAAGTAA

>Chr01_49064507_+
TGAAACATGAGTACCTCTCTCATTTATATTAACTCGTGGTCTTTCAATTCAATTTTGCTTCTATAAGATA
TCCTTATTGTACATGCGATACTCCATCCATG

>Chr06_13991184_+
GGTCGTACATGTAATTTTTGTTTTAATGTGAACTGAAATGCATTCGAACTAGAGAAATTTCTTCCATTGA
GAACAAATGAAGTGTTGTCAATAGTTCCAAA

>Chr13_ 5721674_-
AATTGATCAGTGCTCTCGGCTGGCTCATCATGCTGGCAATCATTTTGATTTTTCTTTTTCCCTCTTTTGT
CTTGTTTATCTATCTTCCATATTTGGTTTCC

>Chr07_12138844_-
AATAGTACATGGAATAAAGATGGGAAGGCCTGGAATCTAATTCATTTATGAATATTACACTTTCCATGTG
CATTAGCTAGGCCTGTATGTTCATAGCAATG

>Chr07_ 5715747_+
CTGTAACATCTGCAATGCAAGTTCAGAGCAAAAGACAAAACCCTTCTTCATGTTCAGTTCTGCACTCTAA
CTACCTGTGTTTTTGTTTCATGTGAAAGTTC

>Chr02_22418264_+
TTTCCCCTTTTTTGTTTTCTTGGTATTTGAGAATTGAGAGCATAGTTATCAAATCTTGTCGGGATGGTCC
AAGATTTGGATAGTAGATTTGCCTGGTCAAC

>Chr08_ 9114130_-
TGTACCACACAAAACCAAAATTACTGAAACGAAGGTCTATAATTACATGTATACTGGTTTAAGCTAGGAT
TGGAGAAGCCAGGTCCAAGAAGAGCACTACA

>Chr18_11453740_-
AGCTCCATTGTTGGATGTATATTTGTTTACAAATAAATTAAATAATTTGGAAATCAAGAAACGGGCCTGG
CCTGCTGTTTCGATCATGCAGATGATTGGCA

>Chr01_ 9376096_-
TTGCTTTACTAAATAAAACTGAAAAAAAAAATCAATCTAATTTTGAAACTGAAAACAATGAGTTCCCGTA
CTATATATGATAGTGATAAGATGTTATGGCA

>scaffold_23_  527860_+
TCTTCGGAAGAGTGGTTCTAAAACAATAATACAATTTTTGCCTAGATTTCAAATATTTGCTTTCTTCTGT
TGTTTAATAAGCTTGGCTTGTATGATTTGAT

>Chr04_ 1140242_+
ATTTGGGATCTCATTTTATATTTGTAGTAGAAATGGATGTAGACTTTGGTAATAATTTCTTTGCAGCCTT
TTGGACTAATTCAGTTGAAAGTAGTTTATCT

>Chr17_11876127_-
TGTGATCCCGTTTATTGGTTTGATCATCCGAAAAAGCTTTGATTTTTCTGAAAATTTTGAACACAAGCTG
GCTTGAAAGCCATCCTACTTTCACATTTTAG

>Chr08_  361715_+
GCTTGAGGCAGCGGATTGAGATTATGATAAATAGAAAGAAAAATGTTGTGAGATATTAGTATATTTTCTC
AAAGCAGAGATTACTTTGTTGTTTACATGGC

>Chr13_ 6587683_-
TGTATTACTTGCGAAATAAGAATAAAAAAAGTTGAAATTTATGTTGTTTCAGAATGTTTTTGTATTAACA
TGTTAATAGTTGTTGTAATGTTTGAAGTATA

>Chr02_12567320_+
GCAAACAAATTCTGCTAATTCATGAAAATGGGAATATTATTCTTTACGCGAGAATACCTTTTGTATAAAT
ACTTTGTGACTTTTTGTGACTCAACAAGGAT

>Chr05_25017335_+
CTACCAATTTTGAATTTATTTAATAGGATTATGAATAAAAAGATTAGACTGATGAAATTTGAATCACAAA
AACTACAATAATGTTGATTAAAATTGAAAGG

>Chr08_   47112_-
ACTTTCAAGTGCTTTTGCAGCTTGGATAATACTCGTAGATTTTTTTTTTTTTTTTTTTTTGCAGCTTGGA
TAATACTTTGCGTGAAATAGAAGATAAAGAT

>Chr04_21261970_-
AACATGGATGTTTAATGATGTAATATCTGATGTTAGCTTGTTAATCTTGTACAATTATCATCTCGGTTTT
TCCCCTTCGCCTTTTTCTCTCTTCAGAGTGG

>Chr13_13767372_-
TGCGGTACTCGTGGTTTGCTTCTTTTAGTGAATAAAGGAATCCTTCTGTTAAAGTTAAAATTCCAGAAAA
AAGAAAGTTATGTAAACGTCTTATTTTAACC

>Chr03_ 9274403_+
TATGATCTATAATGATAGAGGAACTCAATCCTTATATTATTAAATTTCCTAATGAATTATGTTCGTAATT
AATCTTCACATTAAAAATAAATAGAATTAGT

>Chr05_22229083_-
CTGTCACTCGTTATCATGTATTCGTTCTTATTTAGTTATTTTGGCTTATTAGTTTTCTTGTTCATTCTTG
AACATGCCCATCCAATTTTGGATTCTTATGG

>Chr04_ 5128326_+
ACAATTAGCTGCTTACTACAAGTAAAATAACCAAGTAAATTCTAGCCCCAAGTATATCACTGCAATGATT
ATAACTTCTCTGACATGCCATCAGTTTTCAG

>Chr01_14414510_-
GTCTTATGCTTATATATATGTATATATTTGCATTTTGTGGTTTGTCCCTTAAAATGTGCTTAACTTTCAT
GTCTACCAACAAGCATTCAAGTATTGATTAG

>Chr02_ 2017968_+
GTGCTCCGGACCATTTGACAGCCAAATTATAAGGGAACTGATTGTGATCTTTTAATGTTTCCGGTGCATA
ATCATTTGAAATGTTGAGTTCAGATCAAAAT

>Chr02_ 1604879_-
AATAAACGACGGAGCTTAATATGAAGATTGACCTCGAATAATTTTCACGCAAGCTCCGTTGAATTTTTAA
GGTTCTTTGTACCCTTTTGTTTTTACATTAG

>Chr09_ 9117014_-
GTACAGTGTTGTCATTTATCTCCTTCAAGATGAACTTAAGAACTGTTACCATCCCTTTCTCCCTCATTTT
AACAGATTGAAAAACCATTTCGAGAGGGTTG

>Chr05_ 6691047_+
GAACAAGTTTGGAGGGAAATAGAAATTCCAGGAAAGAGGGTTGTGAGTTTTGCTATCGTACAGAATACAC
TTTTTCCTAATATAAATTTTAAGATGTGCTA

>Chr04_12466579_-
GGCTTTTGATTTTGCTCTAGGCCTTTAAGAAATACAATTTCACAGTGGCCATAGGATCAGTGAGACGTTC
TCAACCTTTTACAGCTAGACCAGTAGACAAT

>Chr13_  815420_-
AATCCTGCCAAGTTGCTGAACCCTGCAGAATTAACGATTTACATTTCTTTACATAGGACAAGTCTGGATG
CCTATGTTTTTTTCTGTCACAATGCCAATAC

>Chr17_10277694_-
TCCAGCTTTATTTAGTGCAGCATCAATGTAGAAAACTACTCTTAAGCTTTATATCCTCAGCTTTTTTGAA
CATTAGTTCTTATGTGAAGATTCCTCTTCTG

>Chr04_22368886_-
CCTATGTATGCAGTTGTACACCATGCGATTTGATACAAGTTTTGTTTCTGAGAAATGCACAATCATACAT
GTATGATATGTGTGCATGTATATATATATAT

>Chr09_10154326_-
ATGTATGTGATGGCAGTATGGCCAGGTGTAATAATAAGGTTATTTGATTTATTTAAAACTCCCACTATTA
TTAGTATGTGGAAAGATAGAAGAAATAAAGT

>Chr14_ 8000852_-
GTTTGGATGCTTTTGTTCCAATTCAATTAGAATATGATTCTGTTTGTGTCATTTATTTTCCCCTTTTTCT
TTTTAAATTATTCCCTCGTTTAGATTAGCAA

>Chr09_12606765_-
CCCTTGTAATCATATTTTCTAATAACCCTCGTAAATCCACATGATCTCCTAATTAATCTGGAAAGTATCA
AGAACTGGACGAACTATTTGTGACGATGACT

>Chr01_ 8743437_-
CTGGTAGTGTTGTGCCCTTTCTGGACCAAATTAGAGAAGCCATATTTTTGAAATTATGATTTCTATTAGT
CATCAAGCTTTGGATATGGTTGAATTTATTT

>Chr06_10746870_+
TGTTTGTCTTTACATTTGCACTGCGGAAAATAATGTTCAATATTGACTTTAAGACATCCATGTTCTCTCC
TATAACAACATTTGTTCGATCTTGTTTGCTT

>scaffold_24_   54918_+
TTTTTTATGATAAAATTGCAAGAATAAAGAAGAATTTAAGATTTTGATTTACTCACGGATAAAGAATTAT
GAACTTACATGTCGTATTTCTAAAATTCGAT

>Chr11_ 2641837_+
ATTGATGACTATTCAAAATTGATTGCAATTTTATAGATTGTGTTGGGTCCATATCCTTAACTTCGTCACC
CTTTTGTTTATTTTATTGACATCTGTATTCT

>Chr15_11796138_+
TGTTAACTGTAGCTTTTCATGAAATAAACAGGTCGAGAACATATTGAAGCAAGCTTCTCTGTTCTTTCTG
TTTGTATTTGATTTTCTTTGATCATTGAAAG

>Chr01_ 7312888_+
AATGCAGCACATTCTTCATCACTGAAGAATGCATGTGATTACCTGCCTGTATATAAACGTGGCAAAATGG
AGTTGATGTTTTAGGGCCTTGATTATGGAAA

>Chr10_17070000_+
ACCCCAAGAAACTTCTGAAACTATATCCATATCAAAAGATGGTGTTATATATATTGTGCGTGTAAGTTCA
TCTCTTGGAAGTTTTTCCAAGACAGTCTCTC

>Chr19_ 7403297_-
TCACTCATTGTGCCCCAAATAAATTACTACAAACCCATCATTCTGTTTTCAATTAAACTGTAAGATTTGC
CCCTTGTGATGTGATTTTTTATTTCTAATAA

>Chr01_32748480_-
TTTGCCAGTGGGAGGAGTTAGCAATTTAAATAACATAACTTTTTATTGTTACTGCATGTTTTCGTAGGGT
GTCGGCCATAGTGCCAACCGTAAAACCATCC

>Chr07_14515014_+
AGCTGCAACATTATAGATTAATTATCCTATGGATAAATGGAAATTTATTCAACACTGGAAATGCGTTAAT
GGATGGTACAGATTATTACACATTCTCCTTC

>Chr04_18365838_+
TAAACTTGCACAAATGTGATTTTTGTCATAATACGCATAAATTAAAATTCAATGACCCCCCCCCCCCCCC
TGCAGCTTCAACTCATGATAACCTTGAGCAT

>Chr02_12778254_-
AAAATGTACTGAATTACCTATAATCTAAACCTTGTGAAAAAACACTGTACAAAGTCCATGGTGTTTATAT
ATATATATATAAAAATGAGATGAGCATTATG

>Chr04_ 3869028_-
TTAAGCTTTGTAAATGGTTGTTTCTAAGAAATAAAAAATGTGTGGCAGTTAATATTTGTCTAGTTTTATG
TTAAAGTTACTTATTTGAGTTTTAATTATGT

>Chr03_ 7191042_-
TCTTTGATTTTGTACATTTCTATAATTCTTGATCAATGAAATTTCTTAGCAAAGGACTTGTCGCATTTCT
TTGATAGCTTCCATATTCCATTTGCATGCAG

>Chr09_12374167_+
CAAAAGGTGATCTCGCTCAAAATCAAAGAAAATTATAATTTTAGTTTCCAGCCCTTGGTTTTTGTTGTTT
TTTAATTCCCTAACTTTTTTTTTTCTTCAAT

>Chr07_14954057_-
CACCTGCTTTTTGGTGAGGTTAATTTGCAAGAAGCGAATCATTCTATTTCTATCCGTTTTCTTGCGTGAA
TTTCTTTATTTCATCTACTTTTTAAGGATGA

>Chr05_ 5171952_+
TCTGTCCATGGCCCTCAAAACATAATTGGCAATCTTGAGATTTCCTTGGTATTTTTTTTCAAGTCACAAC
ATCAAAACTGGTTATCGGAGAAAAACATTCT

>Chr16_ 6426052_-
CTTAGTATGTTTGCAACATCTTCTATATATATTTGGTGGTGATTTCTTTTGCTGGTTGTGAGAAACTATT
TCTTACTCCAATTTTTCCATGCATTTTCCAA

>Chr05_ 5727629_+
TCGTGTTTATTAGATTAAAGAAATAAATAGAGCATATGGGTCTTTCACTTAAACACCAAACGCAGTTCAT
GCAGACTCATTGCTCTTTGCCTTCAACTGTT

>Chr02_ 7405224_+
CTGAGTGAGCCTGTGTACTGGTATTTTATGAATCCAAGTCATTATTTTCCAGACGATGATGCAGAGTTTG
TATTGGTAGCTTGATAAGTAAAGTGGCTTTA

>Chr13_ 3975082_+
TCTCTGATTCTCCCAGAGAAGGAAATCTTGATTTCCTTTTTTTGTTCCTTATCTTTCTGCTGCGTTGTGT
TTTCCATTTGTTTGTACCACGACCCAGATGC

>Chr01_37026533_-
AAGCTGTGTGCTGTATGCTGCAAGCCTGAAATGTATGTGCCATTCCAGTTTCTACCTCTTCATTACATGG
CTACTGGCAATTAAAAAAAAAAATCAATTTA

>Chr14_ 8792450_-
TAATCCTTTTTTTTTTTGTGACGAGGCGAAATGAATCGAACATGAATTGCATACGTCCTCTTTGATTGCT
ATCACTTTTCTGGTCAAAGCTAATTAATTTC

>Chr01_ 8163384_+
TATCTAGCTAGGGATTAGTCGAGATATTAGCATGGAATATTTCGAGTACCAACCTCCGAGACACTTGCTT
CATCTACCACGTGTCCAATAATAACGAATCT

>Chr11_ 7761963_+
ATGTGAAATTTGGCCTCTGATTTAGAATGCACATTCTCTTTTTTCTGAGTATTTGATATATTTAACTATA
CTATAGAATAAACTAGCATTTGTCTCGTCCT

>Chr07_13459404_+
TGCTGCACATCCATATTTCTGTTCAAGAAGAACAATACTTGTACTTGGCTATTTTCCTGCTGACTTCTTC
CATAACTCTTAACCTTATTAGTTTTGGATTA

>Chr01_30539547_+
AGCCCAAATAATTATGAATATAGATGTGCAAGAGCTAAATTTCATAGTTTTATTTGTGCTTTCACCCCTC
AATTTTATTTTCTGTGCTGACTACATATTTG

>Chr16_11287088_-
GATGTAGTCTTGCAGGGATTTCCTGCTTTATGCGAAAGAAATTGAAAATCATGCAAAGCGCAGGCATACT
CTTTTCCAGGCTTGGCCATGTAGCTGCATTT

>Chr06_22639320_-
TAGAACAGAGAAAGGGAACCGATATGAGAATGCAGTGTTAGTCAAACATTACAGAATTTGTGTTGCTGTT
GGTGTCTTCGGTTATTTCTCTGGAAATCCCT

>Chr01_32706668_+
TGAAAAATGTAGATATTCTCGTTTTGAACTGAAGGATTTGATTTTTCGGCAGATTTTTTTTCCAAGCATG
TAGTGTATATGAAATGTTATATATGTCAGCT

>Chr01_20507115_-
TACTGTAATGAGAGATGAATATGGGAATTAACTCGTGTAGTTACCATTTCAAAGTGATGTGAATCTGATA
TGGAGCCAAAATCCCATTTCATATTGTCCTA

>Chr13_ 4462210_+
CACAAGTGGTATGGGATTCCCTTGCAATCTGGCTCTGCAGGGTGCTTTCTACGACCTTTTTTTCTGTTTC
AAAACTTGGTTTTTTCTTTACACTTTTTAAA

>Chr12_  393360_+
GATGTGAATTTTCTCTACCCCTATTATTATGATTTTTTTTTTGGGTGGTTAGTCAATGGATCATACATAA
GCTTTTCTTTGGCATAATTAATCAATGTAAT

>Chr01_  551095_-
CAGTTTTATTTTATCCTCAGGGGCTCACCTTATGCTGAGCAATGATTTGGATATGCACAAGCACAGAAAC
TATGAATGAAATAGTAGCTCAAACTGTTGGG

>Chr04_21762664_-
TTTGGTGCAATGGCAGGCAGCATACGCCCGTCAACTATTACATTTGTGTCATATTTTACATTGTAGACTT
TGGAGCCAAAGTCTCTTAGGCTATTTTTTTG

>Chr07_ 1459976_-
ATCCCAGAAACATTTTTAACTTGCAGCATTGGAAATAAAAGGAATATTGGAGATAAAGGGTCATATTTAT
ATGGCTTTTGGTGGTACTTATTGTGTTATCA

>Chr15_  696780_+
GTTTTGGTATACATGGTTGGGGGTCTTGCCTTCAACATATTATTGAGGGTATTGAATCCTGCATTGCATT
ATTCTTTTTTTTTTTTTCATTGTCTTCATAG

>Chr05_15629536_+
GTTTTTCTCTGTATATGTTAACCAAGTCGTTAAGTAGCTATTTTAGTTTCAATGGAACGAAAGAGGAACA
GTGCTGCTAGTTTTCTTTCCTTTTAGCAAAG

>Chr01_49186535_+
CTTGAACTGGGGACCTATCTTGCATACAAAATGAAACACTTTCATTTTTTATCTGCTCATCCAAGCAAAC
CACAGAATTTTGGCTGAGTAAGCTGAGAGTA

>Chr19_ 3807233_-
TCGGACTACACTGATGATTTTAATGCTAAAAACTTCGTTCCAATTTTGACACGAACTGTGTTTCTGTCCT
CTCCCTCTTTCTTTATTACCACCACTACTCA

>Chr04_ 2332277_-
GTGTAGGTGAGATTTATAAATTTTCTATATAAAATCACTTTTTTTTTGTTATTATTATTTTTTATTTTAT
TTATATTTTTTATATTTATTTCAAGTACATA

>Chr06_ 2028663_+
AACTATAAAAAGAGATCAATGTTTTATAGTAGAGTGAGTTATTATGGATTATGAGTGTTTTCATTATGGA
TTGCATTGTTTCGAATCACTATATAGATTGT

>Chr06_ 1365482_-
TCAGAAACAAAACCAGAATCAGAAACAAAACCAGAAACAAAACCAGAATCAGAAACAAAACCAGAAACAA
AAACACAAACACAAACAGAACCAGAAACAAA

>Chr01_10649138_+
ATAACCAACGCAGAATATTCTTACATTTCCAGTAAAGCAAAGCTTCATTTTCTGTTTTGTGGGGTGGGTT
TACTGTTCTAGTAGGGCTTTGATTGATTCTA

>Chr14_12831208_-
GATTTCTATTCGTTCTGTGTATCACTGAATGACATGATTAGCTTTCAAGCAGTTTTCTCTAGGTCCAATG
CTCATATGGACAGAAATGGAGTTCATTGATT

>Chr09_12331753_-
TACCTGAAGTTAGTTGATTTTAATGATAGGGATTGAAGTTCGTTTGCTGTAAAGTTGCTTGATCAACACT
GAAGTGTGAATTTGCACGTCGTTTATTTGGT

>Chr08_ 6247674_-
TTGTATGGTTCTGTGCTGCAGTTTTTTTACCTATATTACGAGCTTTGGTGATACGAACTCTAGTGTTTTT
CCGCGGATTGAAATCCAAATGCTATTGAATG

>Chr01_ 5651638_+
AGATAACTTAAACTCAGTAATTAGCTATCAGTACACAGTACATTTTGGCCATGTCATGATGCATCATCAT
ATGCTATTTCCCTGTTATTGTATTCTATCTT

>Chr11_11644365_-
TTTTGTCGTATGAAGTAGGCTAGCAGCCTGCAAATGTATTTGGTTTTATGATAGGTTTTATGGCTATAGT
TAAATTTTTAAAAAAAGTTATAAATTTATAT

>Chr11_11222288_+
TTGCTCAACGCTTAGCATCATCTAATGCAGGACCGGCTATTGAATGCTCTACTAGAATGGATAAACCATG
AGATTTGAACTGTGAAATGTAGGGATGACAA

>Chr10_11669286_-
TCTTTAACTGTTTGAGAGTATGCTGGTCAAAATTTTGATATTTTTCTTCCATGTATCACTTTAGCTGTTC
TTAGAAGTGTAATCATTATGCATGCTAATCT

>Chr05_ 1964560_-
TGAATGGTCACTAAATTATAGAGTTCATTATTTTCCAACAAAATTTGGCCAACATTCTTTTGTTATAGCA
ATGTTAAGCTCTTAATTGTACTTCTATCTAC

>Chr15_ 2396228_-
AAACATGTCTTGTGTAATAGATGATTTTGAATGAAGATTCCTTTTGATTTATCATAGAATGTATCTACCT
TGAAATGCTGAAGAGGTCATTACCCTCTTTA

>Chr06_25337618_-
ATCATTCAGTTTTATAATTTATATAAATTTATATTTTATTTTATGGTGTTATTCAAGACTTGTAATTTAT
ATTTTATAAATTAACTTAGATTAATTAGTTT

>Chr14_12047714_-
TTCTTGCTCATAGATGCTGAGACATGAATGAAAGGGCATTTGTATATTGTATATAATTCTTGCAGAGGTC
TAAAAGGGCTTTCCTACTCACTGTTTTGGTT

>Chr09_10665980_-
AACAATGTTTCTTGTTCACTCGTGCCTCTGTCAAGCTATTTATTCCTTCTACATTGGTGTGTACATTTGT
TCATCTTGTCCAACACGTGCATTCACCATCT

>Chr09_ 9404679_+
CTTTTTCTTTAGGTGGAGATTGCTGTTAATGATAAAAGTGTTATTTGGCTATGTTTGTTGCTGAGTTTTC
ATGTGTTGATTGATTCAGGAGTTGTAGACTA

>Chr15_14684821_-
GCAAAAGTGCAGCTTGTGAATTTTAATTTTACTGGGTTATTTCTCTCTTTATTTGTGATCGTTATTGATT
GATTTATGTGGGTTCTTTTGTGATTGTTCTT

>Chr11_18292710_+
GTGGGGAAACTCTATGATACTGGTGAGGCTTAGAATCCCTTTTTTCTTTTTATTTTTTCCTCCTATTATT
TATTTATTTGCCTGCAATTCCATGTATGTTG

>Chr05_18599411_+
CATGCCATTACTATTTGTTTCTGTATGAAATGTGATTGAAGGTTGTGGCTGTTTTGAGTTTTGACACTTT
CTTTTAATCCGGCTTCTGGTCTATGACGTAT

>Chr14_11536416_-
TATTAATTGCCAAATAACTTGATATTTATAGAAATGAAATTGTTTAATTCAAGATAAAAGAAAGGGGTCA
AGCTCTTTGTGCTCTAGATAGTAGTCATGTA

>Chr09_12374585_-
TAGCCAGCAATTTTTGTAGAGGAACATGATTTCGTGGTGGCCTTTTTCTGAGGTTTTCGTGCAGTTTCCT
CTGGAAATTAAATTTCTCAATTTCACGACCT

>Chr14_ 9543034_-
TTCCTCTTCTTTTTGTATGTATGCAATGGCTTAGATTGCTGCTTTTTGTTGATCACAACTGTTCTACGTT
TTTATTTGTAATTTCGATCAAAGATTAATAC

>Chr12_15145275_+
GAGAAGGAGTTATCCTCCTTCGTATTCGAAAAAGTCAGGTATTTTTATCTTCTTTCACCTCCACCTCGTG
CAGGAAGAACGAACTTTATATCCAGCTCCAT

>Chr02_ 7210180_-
GAATGACCATGTACTTGATTTCCTTTCATGTATATGTCGCCGTTTGCTCCAAGTTTATTTTTGTTTGATT
TTGGATGACACTGAATTTCCATTTCTAGTAA

>Chr06_ 3841340_-
TCTAGAGTGTGTGATTGGATATTATACAGAAGAACCAATATCTTTGTGTGAATGTGTCTTTTCAACGTGG
AGATATTGTCTCTAATGTTTCATACACAACA

>Chr09_ 3855827_-
CAGATTCAGGGGAAAAAGGACAAAAACAAAGAAATCTATTCTCGATTCTCAGACTAGCCAACTTATGTAG
CTGTCTGCTGCGGCAGGATTAAAAGTTAATT

>scaffold_29_  365817_-
AAGGTGCTCAATGTTGAGAATGGACGAAGATAAAATAATAAATAAACAATTAATACCAAGAGGCTAATTA
TTATCAAAATTCATGTAGCACAAGTCACAAC

>Chr19_13097291_+
ATGTAATAAAAATCTTCACCTTCAAGTGATGAATTCTTTGTTGTTTAATTAAAATCTGGTGTACAGATCT
TCCATGTATGTTGTTTATCCCAGTAATGAGC

>Chr02_ 1566592_-
TACAATCTTCTTTTTTAATACAGAACAGTTGTGCTTGGTGATTCCTACCTAGATAATTATTGTTCATTAC
CACGTCTTTAAGCTCTATAGTTATGCTGTCT

>Chr13_ 2771979_-
CGTGGACAAGTTTTATCATGGTGAAAAAGTAACAAAAATAATGTAGTACCATACCCTAGTGTATTTTTGT
CCTCGAACTTTTATTTTGTACAATTATATCT

>Chr01_ 7355901_-
AGCACGTCCTTTGTTTCTTCAGAAATTGGAGAAAAACAAATCCTTACCGCATGATTGTTTTGGAAAATCA
GGCAGCAATACCTTTGTTTCTATAAAATAAA

>Chr01_ 3159795_-
GTGAAGCTGTGTTCTTCGAGGCTATATGTAAATCGGATGAATGATTTTTCATTTTCCTTGTCTCTGATTG
GATGCATATATTTCTGGTTCATGGTAATGTT

>Chr04_11132131_-
ACAGAGTCCTCTACGTATCTCAATCCAATCTAAGCATAAAGTAATTCATGAATAACATGGTGTTTTTATC
CTTGATGTATTTGTTTGTAGCTTTTGGTTGA

>Chr05_ 6270552_-
TTCTTGTTCGTGTATCATTATGGTATTTACTACCCGCTTAATTTGGTGTTTCTTGTATAATCACTCCCCA
ACTGTTTGAATGACAAGGGCTCCGAACGTCC

>Chr06_25405228_-
TTTGCCCTTTAGCCACCAAAAGAGTTGAAACAATTGCCATTTGGCATGTCTCTGCTGATGTTTCTCCTCC
TTGTCTCCTTTCCTTTAATTTCTTAGATCAG

>Chr12_ 8539316_+
TTTGCAATTTCGCTATCATGAGCTACCTACCTAGTATTTGGATTTGTTTGAGAAGCTTTGGAGTTGTTCA
TAAAGTAACACTTTAATTTTTTTAAAAAACT

>Chr09_ 1032664_+
TTAATTTATTTTTAAGGTCATGTGTTTTCATGGTCTCATGTTTTAGGTTTAACTACCTTGGTTTTGTCGT
TTTGTGTTGCTTTAGGTAGAGAAAATGTCTA

>Chr10_22258711_-
TCATGGTGTAACTAACATGTTCTTGATGCCTCGGTTTCTTTCTTCGAGTGAATATCTCTTGTCTTCAACT
CCTCAAGGTTTTCATCTACTTCTTTTTTCTG

>Chr05_ 5867654_-
TTGAAATGTTGTGGGTGGCCACTTTCAGCAGTAGCAGCTTCCTTCACTTTATTTTCTGGTGCGCGATGTT
AAGTTTTTTAATCTATTTTGTGACTGAATAG

>Chr02_ 8007158_+
ACATATGCTTGGTGGTTGTGTGGATATTTCTCTTTATGGATTTGGGGTGGATCATATCTTGTTGAAGAGG
GGGGTGGATGGCATTGGGCCTCTTGACCCCT

>Chr03_ 7648386_+
ATAGTGGAATGGCTTCTGCCCCCCTATTAAATGTAACTGCTTGTTTTCCTATTCGTTTATGTTCTCCTTT
CTTATTCTCATGAAGGAATTTGGATGAAATA

>Chr08_ 3526720_-
AACTCTTTGATGTTTGATCTGTTTGCTTTTCTCTAATCATCCTTTTGTGGAAGAATATTGTATTTTTTGA
TGATGTAGGAAGAGAAGAAATATACTAGTCA

>Chr01_39638902_+
AATAAACGAAGAACAAAAGGTGAATGATGAACAGAAAATGTTTCTTGAGCATTTCAAGTTGTGATCATGT
ATTCCTAAGAAATTTAATAATTCTATGACGT

>scaffold_20_  748223_+
AGTAAAAAGGTGTTAAAGAATAATTTCCAAAATAAAATATTGATAATTCTAAATTCTAGTTCGTCTATCT
CAATTATTGCAGTTGAATTAACCCTATGCCA

>Chr04_ 4029959_+
CTGCGTCAAATGCATAATGCAAGTGTATCAATGAAGTGTTATTCTGTACCAAGATGAGTGTCATAAGGGC
AAGAGCAACGACAAGGAACTAATTAAAGATT

>Chr12_10662537_+
ACTTGTCAACAATTGTGAACACATTTTTCGTTGCATGCTTTATTTTGTCCTGCGGAGCCTCAAGTAGATA
ATCCAGTTTCTATGGTGTCCTCTGGTTGGTA

>Chr04_21952126_-
CATGCCAATCACTCATCAGCAATGCTTAACACATGCATCTCCATATTTGGAAAGAGAGGTGGCTTTCGAA
TGGAATTATCAAGCTTAAAAGACACGCATGC

>Chr01_15448031_-
AAGTTTCTTATTGTGAATTTACAAAGTTGAATTAGAGATTGCTCTCATCCAACTCCCCTTTTGCCTCGCA
TATTATTTATTTGAAACTCCACGGTATTCTT

>Chr18_ 1818853_+
AATGGCGAGGGGTGATGGATGTACAGTGAAATAATCTTTGCTTGGTTTCCTTACAGTCATTGTAGATTAT
ACCTTCTTTTGTTCCTCTCGTCGCTGTGATA

>Chr19_11918177_-
TTCATGGTTGAAAAAGCAACTCAATTTTGAATGAAACACAAAATTTATCCACTAGGTCTATATGACCACT
TCTGTGCTTATTTGCAATTATAATTTGATTA

>Chr11_12889625_-
TGATTCTCATGGCAGCTGCATTCGCTAGCAAATTTGTTTGACTTCTCGTTAAAGAGAATATGGTGATTTT
GCTGCCCATTACATGAGATCGTATATAAGTT

>Chr14_ 4359638_-
GGGGGGGCTGCTGCAGTGTATCCTCCATTTGGTAACAATACATTTTATTTAAGATGCACGTGTAAAGTCG
CCTCGTGAATGTGAGCGTGTGTGCATGCATG

>Chr04_ 8575711_-
TGCACTTCTGAGTTGACTTCCTATGGATTCTTATGAAAAATTTCTTACGCATCGGTGCTGGTGGTTGTAG
AACATGTTACACTTGGTTGTTTTTCACGTGC

>Chr10_10902122_-
TTTGTTTAGTTCTGAACTCTTAATAGTATCTTGTGAGCTTCTTTTGAGTTATTGCATTTCTAGATGCTCT
TTCTTCTATGGTTTGCTTTCCTTGCATTGCT

>Chr10_21471353_-
TGATGGAAGACATTATTTCTACCATTTATTTGATGATGCACACTTCTTTCTGTTTTTGGTTTTCGATCAG
GATTATGCAACTTTTTTACGTGTCTTGTGTT

>Chr11_ 7599298_+
TGAACTAGTATATCTATAGGTGGATGGATATATAGTTCTCTGGTTTACTCACCATTCGTCTCTCTTCACT
CTTGAGAGCACTTGTAAATCGTTCTTTTTTT

>Chr03_13833103_-
CTTTGATGACTGGCCATTCTAGGCTATTGAATAGATACAGTATACACACTAAAACTTTTTACAGCTTTAG
ATTTTGAAACTTGTGGAGTGGTTTAACTGGT

>Chr10_10698789_+
CAAAATTCTTTGATTTTCATCTAAATTCCATCATAAATCGGCTTTCTCCCATTCCATTATTGTATGCATT
TGTTGTTGTTGCGGCAGCAGTAGACAGCAGC

>Chr05_25071233_+
TTTGGGGTTACTTTCTATGTATAAATTGGAGGATGGAATGTGTTTTCGTTTCTGTTTTTTTTTTTTTTTT
TGTATAAATTAAGAGCGCCTTGTTCTTGGCA

>Chr03_12612866_+
TCATTATAGGAACATTTTAAACTATTCCAAATCTACAGTAACTTGTGTTCAAGAACCATCCCTCCACACA
TGCTCATAGAATGAAGTGCTCTTTGTTGCAA

>Chr02_ 1677643_-
TTTTTTATGCAATTTGAAAAGTTGATGGTCTGAATTTTAAGACCTCTATCAAATTCTTTTCAATAGTACT
GGCCCTAATATCTGAGCTTAGAAAGTCAATA

>Chr01_12976744_-
TGTGGTTTGATTCTAAGTTTTTGATCTAGTAAATATGCTAATGCCATTTCAAACTCGTCTTTGTTCGTTG
GATGAATATGTGTAAGAAGGACAGACACTTG

>Chr10_17781081_-
TAACAGTGTTAGTTTAAATTTTATCGTAGCAAACTGAACTTTTTTGGATCAAGAATTTTACCCGCACTAG
CTTCACTCCTCAAATATAATTTTAAATTTTA

>Chr12_13644826_-
ATACTTGTAAAATTATCGATCATCAGTTTCTATAAATGGCAGTCCAAGTTACAGAAATTTAATACTTCCC
AGCCAAGATGCATGGAGATTTTCTCACACAG

>Chr02_ 1381882_-
CAATAGTGGACATTTTTGCCAGAAATTGCTTCTTTTATCCTTCGGTTCCCATTGTCTCTGTGTCTCATTC
TGCCTTTCATTTCCATGGAGTACTGTTAATT

>Chr08_ 5027931_-
TTGAAAAACATGGACGGCGTCAATCCACATGACATTTCTATATTGCTTTCATTTTTAGGTAAATCCACAT
GAATTGATCTTCAAATTGTTGATGTTATTTA

>Chr07_  955698_+
AAAAAACTAGGCCAAAAGCTAAGACCATGAGCATCCAAGGATTACTCATTATAGAAAGCGAACTTCGATG
AACTCCATCAAAATCATTTAGCTAAAAATCA

>Chr06_21431714_+
TATTCTTCACCTGAATTCTCAAGAATATCGAGTTTTTTTTCCAGTTTACTATGAAGACGAGCAGACATGT
AATCATTTATTTAATGCATGGCTATGATTTC

>Chr02_16566061_+
ATCTGTTGATTAAATGGGTATTGAATAACGGAATGCTTATCTTTTCTTTTAGTTGGATTTGGGATCGGAA
TTGAAATGTCAATTTTTCCAAGAAGAAAAAG

>Chr10_ 7917422_-
TTGTAGGACTCAATTTATTTGAACACTATGGGACCTGTAGTTTTTCCTCCTCCTTTTTCCCCTTCTTGGA
CAGTTCCAAGGTGCTATACAGTTAAATGGTC

>Chr08_  336758_+
GCATTTTCACATGTTTTCTCAGCAAGATTTATCAAACTCTTTATTTGTCTATAGAGAATGTGCGAACTTA
ATTTCGAGTTTAGTAATATAACAATATTGCT

>Chr06_22755811_-
TTGGTGCGGAATAACACAGCGATGAAGGAATATTGTGCCGTGATTCGGCCATCCTGTTCTCTGTTCACGT
CAAAATGCTGGTCTCTGGCCGAGCCAGTCAG

>Chr04_20453075_+
AAATGCCATGGTGATATCCCTTTCTAGCAATGGATGTTTTGGCACTTGGCACACATGATGCGTCATTGCA
AGTTCCCTCCCATTTAATCATTCGGGTTCGG

>Chr06_17522072_-
GGATATTTCAACTTTATGATGTCTAATGGAAATTGGAATGTATGTTTTTTATCCTTTGTGGCCGGTTGAT
TCACTGCCTTGATAGTTACTGGTTTGTCTGT

>Chr08_12962530_-
GATGACTTGTCTAATTTGTAGCCTTGCAGAAATAATAGTTCCATGTTGGCAACAGATTAAATCGTGCTTT
TAGTCCTCCATGGGAAATTGATATTGGTGGT

>Chr10_13585795_+
GTACCCTATGTTTGTTTCGGTACTCTATAGCTTTTCTGCCAACCATTCGTAAAATTGCTGTGTGCTTTAT
ACTTTTCTACCAGGCAATCTTCATCGCCATG

>Chr13_12979704_+
ACAGTGCACTCCACAGAAATTTGCCATTTTGTTATCATAAATCAGCTTCCATTAATGATCTTGCAGAGCG
GACAATTGTTTTTTCGTTTTAAAATACAGCA

>Chr03_ 8622705_-
TTTGGTATTGAGAACTTGGAATCATAATCAATGTTTGAGTTTGAATCCCCATATAGAGAACAGTGCTCAC
CTGATTGCAGTACCTTGGCAACCTGGCAGAT

>Chr02_ 4731888_+
AACGTTTTTGAATTAAAATAATGGAAGATGTCTTAAATTGATTGCTTTGTAACTTGTAAGCTGTTGAACG
TGATATATCTTGCGAGGTCATGTTGAAAATT

>Chr03_17918028_+
ATTCTTTCTCGCTTCAATTCATTGTATACTAAGAATACGTGGTTTTATCGAATCCTTTCACGTATATTGC
TTGATATACTGGGACTTGGGTTATAATTGCT

>Chr19_ 2479977_-
TTTAATAATATTGTAGACATCTCCCAGGCTCAGCTTGGTTTTTGTCCTTCAATCGCCCTCTATTACTTTG
TGTGTTTGTACCTGTTTATCTTTCGTTGCTA

>Chr03_12953422_+
ATAATTTTTTTCTAACCTTAAAAGTAAAGACGCTAGGAAGAAATTTTTTTGATGCGTACTGAACAACTTC
TAAAAATGACATTTTATTAAAAGAAATATTA

>Chr01_44560855_-
GTTGGCAGAACTCCATTTTTCGTCAAATCAAATTGTGGATTTTTGTTTTCATTTACTTGAAATACAGACA
TGCACGCACTCCTTCATATATGTATCAGCAA

>Chr12_ 9905696_+
TTCTCTCTCAAGGGAAAGGGGCCATGGTCCTGAACCAGAGATTATCTCCTAATATGGCATAAAACTGTGT
ACCTGAGTGCTGCATAGCATGCGTTTCTATT

>Chr13_11658858_+
AAATGTTTTGTAAACCATTAAGGAGGAGTGCGTAAGGTGCATCCTGTTCTAAGTTTGTTTTTGTTTTTGA
GGTAAGTTTTGTGATTGTGATATGATAAAAG

>Chr06_ 8133334_-
ACACACAAGCATGGAACCAAACAAAATAAATTGCTCTCCTTATATTTTCTATTAAGCTCGCATGACAAGT
TCAAAAACAATATCATAATAATATTATTTTA

>Chr08_12145276_+
AAAATAAAAGAAAGGTAGCCCTGATGATATGCTGCAGGCTCGATCCTTCTAAGATTGGAATTACCTTGTA
CTTTTTTTAACCCCATAGAAATCTATTTTTT

>Chr11_  508911_+
TAAAAGAAAACAATTTTTTGTAACCTAATAGTGTTTGATTCGTTGATGCTGATTGACTCTTGCTGTGCTA
CGCTGTGTTTAGTCCAAGAATCGTTCAAGCA

>Chr06_  496359_-
AATATTCAAGTTTTATTTCATGTTATATTAATCTCTTATTTATGTTTTTCATTTCCTTTCCTTTACTTAG
TTAACTGATATCATGTTTATGTTCTTATATT

>Chr05_25808695_+
GTACTTTGATTGTTTGATAATTATCAATCTTACAGGGGTTTAATTTTCTTATACTGGGATTACTCTAATT
TATATAAATATATTATAATAGTGTGATGTAC

>Chr01_43337890_-
GGGACTTTCTTGTACAACATTATATTTGTTATCCATGAACATCTTCGTCCAAAGCATGTACTCCATGAAC
CGAAGTTAAATCTGTCTGAAAAATTTTGTTC

>Chr01_14187034_-
CACTCTTTACCCGGCTCAAGTTTGAATTATGTGATATGAGAATTGCTCTGATATAGTTCGGTTGACTTGG
ATAATTGATAAAAGTATATAAAAGTATAGTT

>Chr10_ 8230814_+
ATGGAGTTTGTACAAGGTAGCTGCTGAGGAATGCACGCACCCCGTTATTCAGGGCTGCAAGAAGCATCTG
CATTTTTCAGGTAACTAAACAGGGTAATTGA

>Chr02_22705935_-
TGTATAATGTGAATGATGCTAGCAAATATCAGTGAATTATACTTCTTTTGAAGCTGGACCTTGCGAAGAT
GATTGAATCCCAAGTACTGACCAAAAAGCTG

>Chr05_20527521_-
CGCAATGAGGTTAATTAATTGTGCATAATGCAGAGACTATTGTTGCTCTCTGAGGCCATCCTCCCAGCTC
TTCAATTTCTGCTTCTGTGTTAATGCATAAA

>Chr10_12638754_+
ATAGTAACCTGCTAAGTATACAAGTGTCAATCAAATTCTTGCTGTTAGGTATATAGTGTATCAGCTTCCT
TGGCATTCAATTCATTTGAAGATTTGATTTT

>Chr03_ 2493850_+
AGTTGCAGCATTTTCTCATAGTTTCTGAGATTTGATTTCTTTTGTTGACGATGATAAGTGTTGCACTATG
TTGATTGCGCTAGGATACATCTGTTAGCCAG

>Chr04_18696280_+
TAACGGAACCTGGTATGATAATCTTAGATTGCTCTGGTATGAATTTCAGTAGTTTGACAGTTCTCCTCTT
TTCATTAAAAGAGATGACAGATTGCCTACGT

>Chr16_ 5422271_+
AGTGCTGTGAATGCGTATGCGTATTTTTCATTACTGATTACAGAATTGCTAATCGAGATTGTCAATCTGC
TCCATTTACATTTACAATTACATAGTGCTTA

>Chr09_11424928_-
TACTGTCTAAGATAGTCTAGGGCAGTACTGGAATCTAAGAAAATGATTTTAAGATCTGTGGTCTCATTTC
TTTTAGTATGATTGAAAATGCTCTTGTTGAG

>Chr04_13769594_+
TAAGATGAATTTGTACAATAGCTGCATAATTCCAAATGGGTTTTAACTTCATAGATTGCTGCATCATAGA
ACTGAGATGTACTGTGTTTCTTTAGGATTGT

>Chr02_16663556_+
TGCCTCCTGGTTCTGCTCAGTTTGATAAATAGCTTCAAGTATTTGTATTTATTTGTTCTACCTTTCGTTT
TGGATCAAATTTGGCTTTCTATCTGGAATTA

>Chr02_21167683_-
CTTGGATGTGTTCTTGATTCGGCGATATCCATCCATAACAATATTCTGCTATAATGTTTCATTTTTAATG
GTCGCCAGGCACCCCAAGCTTATGCTGTCTG

>Chr09_12272312_+
AATAGTTACCTTTTTGGGTTTTTACCTGACCCAGATGCCTCATCTGTTCCAAATCCTTCCCCAAGTTTAG
TCAGAATTGATCAAAAGATAATTCGTGTTAC

>Chr17_12267578_+
CTTCTTAAATTTAGGATAATCCCATGTTTGCGGATGGAAGGATTGTTTCCATATTAAAACTTTTACATGG
CGGAAAGCCCGTGCTCTGGAAAATTTCAACC

>Chr10_ 9770570_-
TGTATTATGCTATACAAGTTGAATAAAGGGGCAACCTCACTTTAGTCCCTTACTTGTTACCCATTTCTCA
ATTACATCCCGGCCTATTTTCTAATCAAATC

>Chr13_ 1715957_+
GTATGAGCCATACATAAATGCTTGGTCAATTCAAACCTTCTTTAATGTCTTGCCCATGCATATTTTTTTT
GTTCTAGTGTTGTGCTAGTATTCTCCTTTAT

>Chr01_34769076_+
GTCTCTGTCGATGCTTTTAATCCTCAATCTTTAAGATTAGTTTGCGAGTTACATTGCTGTTCTTGTATTG
TTGCTCAAGCTTGGTGTTTCTAGCATTTATC

>Chr06_19769989_-
CCTGACTCTCTCAAACCATCTCTGATTCTATTCAATGGTCGAAATTACTGATATTAAACTAGCATTACAA
ACATTCACGTTCCCTTTTAGGTTAGCAACGA

>Chr07_ 4401165_+
TTTGGACTAGTTTAAACGCTAAGAAATCTAAATGTATTAAAAAGATTTTTAGAACGTGTAGAATTATTTG
GTACTTTATTAAACCCTGTTAAACAAGCCAA

>Chr15_12209678_-
ACAAAAGGACATTTATGTATTCTAGTGTTGCATATTTGCGGATTCTTGGCAAATTCCTGATGTTTCAATA
GAGTAGCTATGACAAAAGAGTAGAACACACT

>Chr06_20705678_+
CTGTTGTTTTTCAGGGCACAATTGAGCTTCATGATTATAGTTTTAGTTTCATAAATCTCCCTCTGTTGAG
GTTGACTTGAGCTGCTTAGGTCTAGTTGAAC

>Chr03_14868587_+
TCAACCTTGGGCTGACTATAAGTTAACATAACGAGAGTGCATTATTGTTCCAAGAAAACTCTCTTCTGTT
TTCTGGCAAGTACCACAGAGACATCAGGGCG

>Chr01_33642634_+
TTGGCGAGAGATATAAAACAAAGAACACCGGCAAGTGTATTTTTGCGTCTTGTCTCTGATTTGTGGTCTA
TATTGTGTTTCAATTCAACCTGTCCTGTACA

>Chr19_15672704_-
GAGGCCATAAAAATAATTCCTCGAACATAAAACTAGATGAGGATTCTTGCAGTCAGACTCTTACCGAACC
TATTCCTGACAGCAATGTTTCTTTGCCGGTG

>Chr08_ 5492706_+
TTGTACACTTTCTACTATAACAGTAATGCAATGAAATGGAGTTTTTCATCAGAGTGCTGTAGCTTCTAAA
TCTCAACGAATTTGTGTTCCCTTTTACACTA

>Chr09_ 8719060_-
TTAAAACAGTGAGTTAGATATAAAGGTGATGATCATATAATTAGTTATTGATTTTGATTTGTAATAGTTG
GGATTTTTCAAGTTAGATTTTCGAAGGTTAA

>Chr10_17589009_-
GAAGAACTCCTGACAATGATGTATTAATGAACATTTGATCGTTTTATTTCAGACAGACTTGTGCTCTGTA
TATGATTTTAAAGCGTGTCTTTGATTTGTGC

>Chr01_17147532_-
GTGATCGATCATGCTGACTTATCAATGAAATGAGAGTTTTATTTCGTTCCACAATTAACTTTCGGTAATG
AAAGTTGCATTGTCAAATAACACGACTTCAG

>Chr07_ 6337681_+
TTTGTTTTATGCTTGTATTCTTTTGAAATATTTAACTCAGGATTTGCTCTTGGGACCTTTCTTTAAGAGG
GCATTTAGCTTAGCAGATGACTTGAGAGACT

>Chr13_16056667_+
CGCAAGCTGTACATCTTTACAAATTTCTATTGAAAACTTTGTTGGGACTCAATTTTTTACCCTATTTCTG
AATTTTTTTTTAAAAAAACTAAAACTAGCAA

>Chr14_14185226_+
ATTAGAACAATCTGTACTGTACCTAATTAGTAATTGTTGTCTTTTTTTTGAAATTTTAATCTCATCGTAT
GTTTGGCAAAAGCATTATATTTATTTCAAAT

>Chr10_12587121_+
ATATAAGCTTCCTGGTAATGCCGACATCTATAATACTGGTTTTTCGTGCTACCACTGGCTAGGTATGACA
AGTTGCTTTCCTTGTTCTATGCTAGTAAGTG

>Chr01_ 3997786_-
CAATTGTACTACTGTTTTGTTGCATGGAGAAATTCAAAGTCCTTTTAACATATGAATGATTTCCCTCTCA
AATTCAGGTGGAAAAGGTAATGTTAAAACCT

>Chr05_23141879_+
AATTGATGTTCGCTCCGATGATCCCATTTATTCTGGCAATGATTTTTCCTAAAATTCAGGTCTTTTGATA
TTTCGCTATTGCTGTTTATGGTGCCTTTGTT

>Chr10_17712774_+
ATTATCAGAAATCATTAAATTCAAGATATTCGTGGATGATCTCTTCAATTATGGGAACCCTTTCAGTTGA
ACAATACTGTCAATGCATGAGAATTTTCTCA

>Chr02_ 1579109_-
ATCTATCTTGAGCTTACATTGAAGTTGGTATGGAGTTGATATTTTTGAGCAATTTGTGTACGGCGCATCT
CAATGTTTGTTTGGAATCTTGCAGCTAGCAC

>Chr16_12404331_+
AGTAACACAGAATAATAATATTAGAATACCAAGATGTGGAGTTTTGTTGTATGTTGTTATCTTGCTGTAG
ATCTTAGGCATGCAACTTCTAAGTTTTCATT

>Chr12_12813520_-
GTTGTTGGAAGTGGACGTTTTCCAAGTTAAGATTAGAAGTGTTCTTCCTCATTCATCTCTATTAACTGTA
AACCTTGATTCATTCATGGATATTCTGCGCG

>Chr02_ 9543195_-
AGGATCAATGCATTAGAAATGCAGCTCAATTACAACATCCCCTGACGATTAAATCCAGTTGCCATGTATG
TAATTACAGCTTTTATATTTCTACCGGAACA

>Chr03_ 9109565_-
TTCCGCTTGATGCATCGTCATCTCGTGTCGACCCAGTATAATGCTCATTGTTAAAAAAAAAAAAAAAAAA
GAGAAAAAAACTAAAAGAATTAGAATGGATT

>Chr06_ 8441567_-
TGAGCATCCCACCCCCCTTTTTGAGGGTCTTTATTCATTATATATTATGTATAATACGTACACGATTTTT
TTTTTCCCTTTTCCCATACGTTTAGAAGTGC

>Chr04_ 2957703_-
GGTTTTGAAAACAATAAAATATCAAGTGCCAGCAGCGGCCCTGGTTTTCCAAAGCTATCAGTTTTTGTCC
TATGCTGTGTCTAGATTCTGGAGGTGCATTA

>Chr02_10902576_+
GTACTGGAGACTGGTCATATGTGAAAGGAAAAGCCGGACTTAGTTCATTTAATTATTTTTACTCTCAAGA
GAGCGAGTGTAGTTCTAGTCAATAATTATGA

>Chr16_ 3293832_+
ATTGTTCGGATGAGAATATTAATTTAATTCAATAAAAATACATTATCACCATTTACGTGCCTGGGAGTCT
TGTTTAGTTTAAAGAAAGCAGTGGTCAGATT

>Chr02_14372197_-
AGATGTGTAAATCGAAGTATAGTGATAAAAAAAAGGTTCCTATATTCATGATAATCCCATTGCAAACATA
TTCACGAGTCTGCTACCAACATACCATCGGC

>Chr03_ 1455784_-
GGGAAGAGATGAGAAAAATGATAAATCCTATAGGTTGATTTCCATCCCCCAAAACCATGTGCCTCAACTG
TACTCGAATGGTTAGATAATCATAGCAATTA

>Chr08_ 8970796_-
CGATTGCATCTATAGTAATACCTGTGCCATTCTGATTGTGGCTTTTAGGTATACGTGTATCAGCCTCCTT
GGCATTGTATTCATTGAAGATCTGATTTTCA

>Chr01_42822666_+
CATTTGTTCCATGTGTACACTTTTGAGGAGAACAAATAGCCTATTCTTCCATGGACAACAAGTAAATTCC
CAGTCTTTCTTACAATGCTACTCTACTGTCA

>Chr10_14130294_-
AGTAATTGCAAAAATGGGAATTGAAATAATGAAAGTATGGATTGATGGCGATTGAGAACTGTTTATTTAT
CGTGGAGGAAAATTTGATTAAGATTGGCTGC

>Chr02_ 4826410_-
TGTGTGATGATTGTTGAATCTCAAGTCATTTACCTTTGGTGTTGGGAGTTATTTTCTAGCGTTTTGAATC
TAATATTTGGAATGTTTAAATACTTGGCTTT

>scaffold_1264_    2979_-
TACACCTTATGCATCCATGCAGTCTATAAAAGTTAAAAAATAAGAAGATTTCAGCTAAGATAGCTGAGGG
GGAGTTATTTTATTCAATGTTGACATTCCAA

>Chr06_20242366_+
CCTTCGTGTTGCCTAGCAAATATCAATAGTTCTCTTTGAGTGTTGCATGCAATTCTCTAGCGTTTCTACC
ATAGAAGTTAATTTTTGTTACCGAACGTACC

>Chr06_ 2171725_-
TTAGTGGACAAAAACATTAATGTTAATAAGATAATGTTATCTTCGACAGCATCTTTTCCCCTACAATTAT
TATGGCAAAAGCATAACCAAGATGAGGAGCC

>Chr08_ 4115221_-
ACAAATGTGCAGTTTTTGGTATAACAAGGGAAAGGTGAAGGGATTTAGCTAGAAGAGATTTGTTGGAGGT
GTTGTAGTAGTTGTTTTTTAAAGTGTTTTTT

>Chr03_10652613_+
ACAAATGTAATTGACAGAAACTCTAATTCTGTTATTAATATTTTCTTTTGGGAAAGAAAAAAAAAAAAAA
CTCTGATTATTATAAAATGGGATGTGGTTTG

>Chr18_14804864_+
AGACTCTCTACCGTTATTCGAATGGAATCAAATTAATGATTTTTTAGTTCATATAATTGTAATCTGTGCT
TCAAGAATTTTATTTTATTTTTCTAGATTTT

>Chr03_ 2365537_+
TTTGGTTATACGAGGATGATGCTGATGAGTATTGATTTTTGTTCCTTTTCACATTGCAATTGCAATGGTT
GAGTATGATTTATTAGGCTATTGTCTATGCG

>Chr11_ 7815806_-
ATCTTGCTCTTGACATTATCCCAGGGAAGAATAAAGCTTTTGCCTCTTCCAATTTTGTCTCCAATTTATT
AAGATTGGTCCAGAGCTTTACATCTTTCAAA

>Chr10_20529891_-
TCATAGTTCCTGTATTTTCAATGGAATGTTAGGGCATTAGACGGTTTCTCAGTCCCATCTTTTTGGTAAA
GTTATTTTAGGTGTCTGTATTATTGCAGCTA

>Chr15_13571315_+
TACATTTACTCTTCTTCTTTTTTCCTGATGAAAGATGATCAATATTGTCTAATTGACTACCTGTTGATTA
CTACACTCTATTATTATATATATAAAAAAAG

>Chr13_15147767_-
TGAACTCTTTCTTTTGTGGTTTCCCTATAACACAGGTATGGTTGTTTCTCATCTCCTAACATTTTATTGC
TCTCTGATGAAATTTCCCCCTCCCCCTCTCC

>Chr08_13542126_-
TGCGAACTTCTATTGAAAACTTTTAAGAAAATGAAGTTCAACTTGATTTGCCAAAAAAGGGGTTAATTAG
CAAACTTTTAGCGGCTTCTTGTTGATGAACT

>Chr17_  488358_-
GTGAGAATAATATCAACCTTGAAGAATAATATGATGAATGTCTGTTCTTTACATTGATTTAAGCGGTTCA
ATACCAAACCAAGATTGTTTTTGACATTAAT

>Chr16_  893768_+
TGATTAAATTGTACTCTCTTCGTGTTATTTAATACAAAGTCTCTTACTTGATATGTTGTCTTTCTTTAAT
ATATATGTATTTCTCTGGCCGTCTTCATTAT

>Chr06_  514584_-
ATGGTTTGCCATATTTATTTTTAAGAATAAGATTATATCGGTTTGAGATTAATTTGTAACCAATCACTGA
AGAACAGTTTGTTTTTTTTAATATTTTTCTC

>Chr07_  459971_-
TTTTGCTTGTTTTCTGGTCAAAGGAGAAAGGCTTAAGCAACCTTTACCTCATAACTGCCCTTGAATTGCA
CTTCCCAATAAATAATGTTGTTGAATTTTGT

>Chr12_12557552_+
ACTGTAGCATTTCTTGCATTCAAATAAACAGCTCGAGAACATATTGAAGCAAGCTTCTCTGTTCTTTCTG
TTTGTATTTGATTTTCTCTGATTGCTGAAAG

>Chr07_ 4214571_+
GTTGTATTTGGTTACAAGGGGTTATCAATACCATGTGTTTGCTGACGTCTATTTGGTTGCCTAATACTAT
TTTATTTGAGTCGCCGAGATAGCTCTATTTG

>Chr19_ 9386486_-
TGGAATCAGTAGTATATATAACAGAAGTAGAAACACAAGTTTTGAATTCCAAGTATAGGTTCTCAGAAGA
GAAGATTGCAGTAATTATTTGTTTATTTTTG

>Chr03_19552665_-
GAAAATAATAATATATATATTTTTTTAATTAGTGTATGCCTTTCTTTACTAATTGATGTGGTATATAATT
AAAACTCACCTTTCGAGTTATAGCATTTTCT

>Chr01_25116676_+
TTGTGATACTGTTTGCCAATTCAATAAAAGTTTCTGAAATATATTAAAATAATATTTTTAATATATATAT
TTATATTAACAAATCAAAAAAATTTAAACAA

>Chr13_ 2166322_-
TCTACCGTGGGTTATATATTTGAATTTTAAAAAAAATAGATATATTGGTTATTTCAATGTGTTTTCCCAC
ATGAAAAAAATTTAATATGTAAATCAAAATA

>Chr09_12117702_-
CTTTGAAGGATAGGTAGTGGTTTAAGTTGAGAGGAACTTACTTTTACCCCATTCTTTCTGAAAGAACTTT
GTTGATTTATTTATGTCAGAATCATTGTCAA

>Chr17_  101285_+
GTTTTCACGATAACTTTTTGAGGCATGCTTATCAATGACTGTTCTAGTTGAACCATTGCGTGATACAATG
TCTGGGATTGAAGGACTCAAATGGGAATAGA

>Chr02_  240238_-
TGTGGGCGAGTGATTCTTCCCACCCTAGTATATGTTTCTGTCTTGTTGTGAATTTTTCAAGTCCTTTCCT
CTCTTCTCCTAGTTGTTAATACTTAATAGAC

>Chr13_ 3003171_+
TAGGTTATCTTTCAGCTTGACTAATTAACTATTAGTTTTTGTTTTTGTGCAATTTTGGTGTGTATTTTTT
TCTGTTTTATTTATAAGAACTACGTCTTTCT

>Chr17_ 8740886_-
TAAACCTCAAGGAGCTATACTAAACCTTATGGAGCAGTCATTCGACACTCACACACTTAAACTGTCAAAA
AATAGAACTAATCTCAGATTGTTTTCCCCCC

>Chr02_ 4973803_+
CAAAACTTCTACTCAACTACTTTCAATACATACGAAGATTTTCTCTGCTGAGAAGTTGTGTGCATTTGTC
ACAAATATTGTTTGTTGTGTAGTTCAGGGAT

>Chr18_14694539_-
CATTCTAAACAGCCTTTTGTTTTGCAAAATGGTACCGCCTCAGTTTCTGTAAAATTTCTTTCTTATTTCT
TTCCTGGATGAATAGCATAGATGAATGATCT

>Chr01_26058826_+
GCAGGATTTCGTGATTGCCTTTTGGATCATTATATGATGGGATTTTCTTCATTAGTTTTCTAGGCTGGTA
TACAGTGCCTGGCAGGTTGGGGCTTCCATTC

>Chr07_ 9260192_+
CCCCTCATCTATTTCAAATTTTATTAATAAATCACATTATTTTTATTTTTAATGACTATGGAGTATCCTT
ATTTTTAACATAACTGTGGAGAATATTTAAT

>Chr04_ 3266917_-
TAAAGAATTTTGTTTTTATTAGGTTTTTTAATCACATGCAGATATTTTGTACAAGATCCTTTTGTTCTGG
ATGTAACTTTTCAAGTTATTCAAAGCAGAAA

>Chr05_ 4287682_-
GATTAAGTTTCAGATTCTATAATGCCACCTAATAGGGGCATGTTATTATTAATGTGCTGTAAAGTTAGTT
GACTGGTGTTAGCTTAAAGTTCACTAGAGTT

>Chr10_ 8720045_+
TTTATGTTCCTGTATTTTGCCATGATATTAAATAGGCAACCAATTCTATTAGAATCCCCTATCTCAAGAT
GAATGACGCAGAAAATAGGTACAGTGTTACC

>Chr03_18538505_+
ATGTGATTGATTTGTTAACTCTTTACTGACAAAACCAGCAAGTTACCTTTATAGCCGACGAGTACATCGA
GTGCCATCTTTCATTTCATTTGAAAGTACAG

>Chr05_ 5226297_+
TGTCTATGATTACAAAGTTAATTATGCAACGGGTTTAATTTGTTTTTGTTATGACATGTTGAGCTCTACT
TCCAATGGTTTTAACTTTTAATTAGTTGAAG

>Chr02_ 2870236_-
TTGGCCTAAAGAAACATGTCCAACATGGACTGGTATTTCTTCATGGATTTAATCAGGAGCATTATATAGC
GTATTCTATGTAAGATTGGATTATTTTAGTG

>Chr01_ 5446906_+
CGACTGTTGGAACATTTGATTGTCAAATGTTGACACGTTCTTAATGTTGTAATTGAGACTTGAGAGCGTA
ATTTCCGCGCGCTTTGTGTTGTGGAAGACGA

>Chr06_20383103_-
GGACATTATTGGAAATATTTTTCTGTAATATAGTGGCCTTTAGGTTTTGTATTCTTAAAGAGTCTTATAG
ATGTTAACTACATGGTACTTATTTTTTTCCA

>Chr13_ 1660139_-
CATTTTTAATAAAGAAAGGAGCATCGTCAAAAAAAAAATTATGTTTTCTTATAGAGATTGTAATGTATTT
ACTCTCACAAGAAGGATAAATTCTTTTTTGC

>Chr05_25440468_-
TTGTGTATACATGATGGCTGATCAATGTAGCATTCAGGTGATTGTCATGGAGAATAAATTAAACTTGACT
AGATGGAAGAAAAACCTGAGCTTCCACTGAA

>Chr07_12303293_-
TTGATAAAAAGGGTTTTCAATATATATGAAATTAAGCTTCTTCTTCTTCTTCTTCTTCTTCTTCTTCTTT
CCTTTGAGAAGAAAATATGAGATTAATTAGG

>Chr08_ 6346382_+
CTTGGAGACCCAAAGTTTCTGTGTAAATAGAAAGCGATACACCTCCTGTCATCTCCGGTGCTTTCTTCTT
TTTTTTTTTGGACTGGGGAAGTTGCATTCGT

>Chr08_12151106_+
AATAAAATGTGAAGCATAGAAGCAATTTCTATGGTATTCATATTTAGACTAAGCACCTAGAGCTTTATGA
ATACAGTATATGACGTAGAAAAAACAAATCA

>Chr04_12289057_+
GGAGCGATTTGATCCAATTAAGGGAAAGATTATTCTCAGTTAATTTATCTAATTTTGACTCTTCATCATC
ATCATCTAGTACCAATTAACTTTGTTCTGTT

>Chr06_ 5006004_+
TTGACTCCTTTGTTATCTCGTTTTAATTATTACAAGTATGTGTTTTCTGCACCTCGTTTTCTCCGACCCT
TCTCCATATTCTATCAAGAATTGAGATTCCT

>Chr05_16241580_-
GACGTGTGTGTAAGATTGAATATATATATATATATTTTTTAATCCTTTCCGATCATGACTCAACGAAAGT
GTGTATTTGAAATTTGGGGATATGGGTAGTG

>Chr13_ 7902338_+
TTGTTCACGTCTATCTGATATCTTTAATAAAAAAAAAAAAATTAGAGGTCATTTCCCATCTAGGTGCTTG
GAAATTACTAATGAAATGCTCCCTGTGATTG

>Chr05_ 1980597_-
GAGCATTATTACACAGTTTAACAGAAAAATATAAGATTATACTTTATGCTATTGACTTCAGAAGTTCGCA
AGTCATGCTAAATTACTGTTGCAGCAAACTG

>Chr03_ 2353013_-
GAAAGGCCTTGTTCAATTGAATTGAATGCAAATTGGCTATGCCTTGCATTATGCTTTTTGTGCAGTGGCT
TTAATTTTCTCTGGTGATAGAACTAGTTTTC

>Chr15_ 3250161_-
ATTACATTTGTCTTATTTATTTGGAGAAAAATCCCAGTTTAATTTATTTTATTTAATTGAATAACTGTTC
ATTAAAATGGATGGTCTCGCCATTTGCATAG

>Chr16_  496134_+
ACCGTTTTTATCGCATTTAGAGAATGATCAGTAGTGATGTTACTGTTTTCACAGAAATTGGATTACCTCT
TTTTTTTTTTTTTTGGGATTCAGTTAGTGTT

>Chr01_25352724_-
GATTATCTAATAAACGAGAAGGGAATCATCTGCCTCATGGCCTTTTGTTTATCTTTCTGAAGCTACTTCT
CATGAGGAATTCAGTGGTTTTATGTCATCTT

>Chr07_11050317_-
AAGTATTTAAACCCTTTCATTATGCAGTAATGAGTATGATTATTCAGAGTAAATTATTGTGGTTCATCCT
CACCGTAAGAGGAATTTTATCTAATTAGCGA

>Chr04_  197137_+
TAAGCAAATTAGTACAAACTTGAAATCCAGTATCTTTCGAGAATTTTTTTATTTTTTTTGTTGTGTTAAA
AATAAAAAATAAAATAATATTTTCATGTATT

>Chr04_20947166_-
TTTGTTGTTAATAAAACAAAGTTGGAACCCTAGTGGATCCGATGATAACTAACCAGATGAATGGTTGAGT
GAGTATTTATCAGCTGAGTAGTGTGTTAAAA

>Chr10_  161867_-
CACTGGGGAGAGTCAATTCTTTTATAATATAAAAAAATTATTCCAACGGTAATAACTTGAGTGAATCTAG
ATTAACTTAATCAATTAGTGATTCGAGATAA

>Chr01_36984635_+
GAATTCCTCGTAAAGTGGAGGAGCTGACATGTGACTATGTGCTTTCAACTACGGTGTTGTCATCCCAACA
GTTTTACAAGTTCAATCTTCCATGCCATTTA

>Chr05_19969571_+
AGTTTTCTATTCGGAACAGGAATATCAATGGCAAATCCTTCTGTTTTCTCATCTTTTAATTTCTTTTTTC
ATATATAGTTTATTTATTTATAGGAATGCAT

>Chr03_18754482_+
TATGGAGGGATCCATAAAAAAGCAATAAAAAGCATGTGTTTTTTGCTTTTAGTGAGGTGTGTTTTGTGCT
TTAAGAAGGTTGTACCTCCAAAAAAAACCTG

>Chr02_15399882_+
CTTTATAACTGTACACTTTGCTGTATGAAATGATGAGTTGAGTTGATGGCAAGTTATCATGTGTATGCTT
TTAAGGCTCTGATAATGTATAACTATTGATG

>Chr12_ 4275271_-
TAACTTGGGAGGTTTTTATCATGTTAGCGTATTTAATGCATTTCATTTTGGTACCTTGGGTCCTTTTTCT
TTTTCTCCCCTTCATAGAACATTCTGATTTA

>Chr15_15136560_-
ATGTACATTACCACTAGTAACTGAAAAGAATCTAATCCAGCGATTTCTGTATTTTCTAGTTCTCATCAAT
TTACTGAATAATAAGGTATCATGTGCCTTTC

>Chr05_25262632_-
CTTTTCATTTATTCATTCTTTGGATGACAAATGCATCCTGGGTTTTGGGCACTCTCTATTTGTCTAAATA
TTGGATGTTATATCATTTTCCTAGAAGAGGG

>Chr02_  464172_-
TGTGTTGAAATGCTGCATTGTTGTAAAGTTATTCATCATGGCCTTGCTTCATTTTTATTTTGCTGAGGTA
AAAAAACTTATGTTTGGGGGGCATCCAGATC

>Chr14_ 1527127_+
AAAAGGAACAATCTATGACGGTTGTCTTCACTATAAATATGTTCTTAGTCATTGAGATTGTAATGCTTTT
GTTTTTGCTAGCAATTAGCAAGTAGTTCAAC

>Chr10_22203473_-
CTCTTTAAGGAAAAAAATATATGTATGGGATGTATGGGAATTTTGTTGCGAAGATCACTGGAAGCAGATG
GCGGTTCAGTTACAAGAACATATAAAGCAAA

>Chr01_36205791_-
TGTAGTAATTTTCCTTTTCTTTTTGTAATTTAGTAATTTTACCTTCTATTAGGTTCTGCTTCAATTGTGC
ACTTTGGTACGAATGGATGCCATATGACTGC

>Chr15_11745518_-
GTGAAACAACATAATTAAATTTAGTCATTTTAATTACACAATATTCATTCAGATGTTTTGTTGTTATTGA
CCTGATATTTTATTGCAAAAGACACAAGTCT

>Chr02_17095274_+
TGCTTCATGCTATGTGACAATTGCTACCATAAAGTTGCTGCATCTTTGTGATAAACAGCTGGAATTCTCT
TCTGTTTCTCCTTTTCTTCTTGTGTAATTGT

>Chr17_13865455_+
GAAATAGTTTGTTTTTGTTTATGATTATTGGTCTTCTATGCTTCCTTTTTACTGATATGATAGCTAACAA
CAATAAATGAGTGTATACCCTAAGCTGCTTC

>Chr09_ 6508127_+
GTTTCTGGAAAGTTGATGATGGCAATGTCATGTGAATGTAAATTGGGATGAAAACGTGAGGGCTTTTATG
TCAATTTATTTTACATGTGGACTTGGAATTT

>Chr03_15522858_+
TAATATAAAAATTAACTCCGTCACAGTAACGGTGATGGTAGAGTTTGGCTACTTGTGCCTTTTGTGGCGT
TTTATTGACCTTTGAGATGGCACATGTCCAG

>Chr04_18368978_-
TGTTATTGAGATGGAGCCTAGCTGAAATTTACTATACTATTTTGGTTTTCAAAATTTCGCTTTAGCTGCT
AACTTACGAGATACCATTTGAGGGCATGTCA

>scaffold_1484_    8335_-
TGATGATACAATACATGAACTTGATATTGTTGCAACAAAGATAGAAATCTTAATTGAAGATAAGATTTTT
ATTATCCCAACCCTATATCAAACCGAGTCTT

>Chr14_ 5647811_-
GTTCCAAATGTATTTGCCTCTTTAGTATAATCAAGTGATTTTGGAAACTATTTTAGGGGTTATTGATATG
CTGCTTCCGAGCAACCATCCCTGTCTTGTGA

>Chr17_  307508_+
AACAGAAGATCAATCTGATCAAAATACGCCGATGAGTGAAAATGGTTTGGATAATACTTCCTGATCTTGT
GTTGCAAGTCAAGATCAATGGATTCAATTCT

>Chr12_ 3461358_+
CTCTGGTCGAGAAGGAGGGTGAAGAAGAAAAAGAAGAGTCTGCTGCTGCAAAGAAGAAGAAGAAGAAGAA
AGAGAAGGAGAAAGAGAAGAAGGTAGCTGCT

>Chr08_10973485_+
GTTTGTGCTTTGCAAGGAGAGCTGCTGGCATTCTCTTGCTGGCCTTGTTCAATGTGCATAGAGTTTTAGT
GGATGTTCGATAGGTTTTGAAGATTTTGCCA

>Chr13_12173751_+
TTCCATAATGTTCTATATTGCAGATTCTATGACCATGATATTTTATCTCTACTGGGGCTGGAAATTGGGG
GTGGAATTGGAGAAGGCAAAGATGTGCTTAG

>Chr15_11258762_-
AAACCGGGTGATTTGAATCGGATATATTGACACTACTTTTGAGTTTTGGCATGCAGCTATTGTATTCAAT
TTTATGTTATAGTAAATGCTCAATCAAAATT

>Chr01_ 4845944_+
TTGTTTTTGTTTATTGGAGAAATTGTACAAGAGCATGTGTTTTTGCTTCCATTGTTTGCTTTTGCTTTCA
ATGCACTTTAATGTATGTTTGTGCATTGCCT

>Chr01_35633353_+
GATTTATGCTCTGGACCTATATTTTATCACAAATTCAGTGTTTTAGTGTGGAAGTCCAAGAAATTGTGCC
TTTAGGGCAGCCGCACTTGATTCTTTTTTAT

>Chr12_  261455_+
TACTGACGCCAATATGATCAACGCAAACTAAGTATAAATATTTGAACTTTATTTTTTTGGTTCTCAAAGT
GATAAGAATGGCTGTCATTTCTTGAATTAAA

>Chr06_ 6914156_+
TATGTTTCTGAATCGTATTGTTTCAGAGACGTCAATCACTTTATGTTCGACATAAGTTCTTCAATCTACC
TTCGTGTTGAAAAATAAAAAACAAATTCTAC

>Chr08_ 8697482_+
TTCCTCAATTTTGCACTCTTGATAATAGAGAAAGGGCAAAAATTTCGATGACATTTAGGATCCCTTTTTG
GTGGTACACATACAGCATGAGAACTTGGGCT

>Chr05_ 9214216_+
ATAACTGGCACATGATTGAAACCCTTCAATCCATCTGCAACCATTTCTCCAACATCTGATGTTCTGATTT
TAGTTTGCCCACATAATGGTGACCATTATAA

>Chr01_35599659_-
CAAATCATGGCTGTGATGAATAAGGGTTTCAAATCATATAATCATTTACTAATGTTGCAATCTATTTATC
TAGGAACCTTATATTATATTATATTTGGAGG

>Chr06_ 8831572_-
CAAAGCTTCATGTGGGGATGTAAGTATCTATTTCAATAGAAAAACAAACTACAATAATTTGCTGTCTCAT
CTTTTTTTTTTCCTGTCTTGTTGGGCAAAGG

>Chr17_ 9199526_-
TGTACAGGACTCAGAATTTGAATCTGAAACTTGTATGTTTCAAGTAGGTTATACTCGGAATTAAAATGTA
GTGTACCGTTGTCTGGAGACATGCCATGGTT

>Chr01_ 5353505_+
TGTAGTTTTTCGCTGATATATACCGAAGTCAGGGAGGAGCTCTGTTTTGGAAATTTTTGAGGTGGTCACT
TATTGATGTCGTTTACCATTATTGCTTATTG

>Chr18_ 8459981_-
TTGCCATCGTTCTTGCATTCCATTCTCGTGAATGTCATATTTTGTTTATGAAATATTCGTGCATGTTTGC
TTTAGGTAAACTTGTGAATGTCAGCAAACTC

>Chr14_  541018_-
CAATATTATTCCATGAAATCATATTCCCCTTACAGAGGGATCATTTCGTCAGTAGAGTATAGGTTTTTGA
CATCAAAGTTTACAATGTGGTAAAAGAGTAG

>scaffold_95_   24307_+
TTTTCTACAGTTTCTTCCACCATGAAATGTAGCTTTATAAATTGAAACTCTGTGTTAAATTTGAATTAGT
TTCCAAGGAATCAAAATGTTGTGATGAATCC

>Chr12_ 6545580_+
TTTTCTTTTTTTGTTTGACAACGCAATGAAAATAGCTGCATTTTTGTTCTTCTTCACTCCTTCATTTGTG
GGTGGATATCGTGAAGGCACTGAAGAATAGC

>Chr06_  639359_-
TTTTGTTACTAAAAACTATCCATCTATTGCACCAGGAAACTTAAATACTCAATACTTTACTCGAGTTGTA
GATTGCTTACAAATGCTGAAGTAAAACAGTT

>Chr06_27729920_-
GTGAACATTCTAATAGATGAATCAAGCTATAACTTGCTTGCTTGCTTGTGATCTTGCAGCAATTGGAAAG
CATGTGCCAATATGAGCGATGAGTTTTAATT

>Chr14_ 3837788_+
GTATGTTTGATAATATGGTAGCGATTGCTTTTTAAATAATTTTTCATGTTAAAATGTATATCAATGATAT
ATTTTTATTTTTTAAAAATTATTTTTAACAT

>Chr03_11355963_-
TTCTTAAAACACAAATGGAATTGCTCTCTAGTGAATTGAGACTGTTGATTATATAGCCAGACCATTTGAA
TGACTCTGTTTTGAATTCATTAGCGTCTTGC

>Chr12_ 2127168_-
TTCGTGCCTATTTGATATACTGGATAGAAATGAAAACCTGTTTTTCATCGAAATTTAAAAAGTTTTCTTA
TTCAAATTATTTCTTAAATATTTTTAGATCG

>Chr19_ 9798782_+
AGAGTTCGTGCTGTCAAATAAATGAATAAAAGGATGCATATATTAAAAGAAATTAGAAAAAAAAAAAAGA
GAGAGAGAGTTGGTATATAGCTACAAATTCC

>Chr09_ 5564278_-
TTCTCGTAGAAACCTCTGCGGTGGAGCTTATTGATTTCATAATTACTACTATAATTTAGAGTGCTCTAAA
ATAAATTTTCGTATAGGTGTGTTTTGATTGT

>Chr05_ 4988340_-
GTGAATCATACATACATAGCCCACAGTTATAATTAATAAATATTTAATCAAAATACAGAGTCGTTTTACT
TTCACTGCCTCTGGATCTTCAAATTCAAAGT

>Chr19_ 7981988_-
GCCTGCCAGTGGACTCTGGAGTTGAAGAAATTAACAGGCAGTTCGTTTTTATAAATTACTCTTATGCGGT
CATCTTTTTCAAATAAAATTGATCAACAGTT

>Chr02_14121021_+
AGACTTTTCGTGTAAGTGTGTGTGCTTATATATCAGACATTGGCTTATTTACTTTCTTGAACCCATGACT
GCAGTTAAGTATCCATCAAAAGACCTAGATA

>Chr09_10285033_+
AGAATAGCCAGTTGAAGGGGTAATATTTAGTCTTTGCCTATTCTTGATTTAATTTTCCCAGAATTTTCTG
TCTATTTACTGTATAGTATTTGCCTGTAAAA

>Chr16_ 9427314_-
ATTATGTAATTCATGGCCTCAAAGCTCAGCAAGAATGTATTTATTGTGTCAACGGGGCAAATCTAAGAAA
GACTAAAGCTGGATAATTTTATATTATTAAA

>Chr04_18080249_-
TACATGGCATTGAAGAGCCTAAATGAAAACGAAACAGAATCATTCTTGTTATTAAACAGTAGCATTTGCG
TAGTACTGATTTTTCGGTAGGCAAGACGATA

>Chr01_41636861_-
ATTGTTTTTTAGGTATGTTATTGAATAAAAAAAAATGAATTTAATATTTTAATTTATATGCACAAATATC
TAAAGGACAGATAAAAATCATGTTGTATTTT

>Chr15_ 4520210_-
TGTAAATTGAAATGTTCAATTTGAGTTTGGCGAGAGAGAGAGAGATTGCTTATATCCCTACAACAGCATT
CGGTGTTAGCGTCTCATCTATCATTTACTAT

>Chr09_ 2862476_-
CAAAATCTCAGTTTATTTAATAAATTGCGGATCAATCTCCTATTATCAGTACTTTTTTCTCCCTTTCACT
TGTTTCTTGGAACCTCGCATGGGATCTGATT

>Chr03_11952107_+
ACTGAAGAAAGAGACGGAGGGATTGAAAATATGGACAGTTTGTTCTGTTTAAGGGGGTAATGTATGGAGC
AGAGCTGCACAGTACATGCCGTTGCAAGGAA

>Chr06_ 5031737_+
CTGGGATTTAGTGGAAAAGGTGAATTGTAAATGAAATCTGAGTTTGATCTAAACTATACTGGTTAGTGAC
ATAACTTGCAAAATTGAGACGTCTAGCCACT

>Chr01_22468088_+
AGTAACCTGTTTCAGATTCAAATTAGAATGAAGATGTCATTATCAGTTTGAAGATGTCATTATCTTATTT
TCCTCCAATAAATCCCAGCATTTTTAAATTC

>Chr17_ 9904201_-
GATTTTTGTTTCTAGTTTTAATTAATGACGATCTTATCACTTTGTTGAGTAAAGGCATGGGAGAGACTTG
ATCCAAATTAAGGGAAAATCTATTCTCTTTT

>Chr08_ 6666865_-
AGGTTACTCCAGCGAGAGCCAGTCAAATAATTTATCATTTTCTCAAGTTTAATAAGTCAAATGTCCTGCT
CTAGCATGTAGTTTCAGGATTTGTATTTTGT

>Chr10_ 2572659_-
TTCTGTATCATGCATGCTTCACTAGTGATGACATTTTTTCTGTCAGGTTTAACCAATGCTTCGACCATGT
CCTAGATTTTAATCTTGAAAATGCTCATGAA

>Chr01_24613520_-
CATTCTGTATAGACTAGCCTTAATAACCACAGTAATAAGTGCGCTTATCTAATTTCAGGCTCAAAGTGTT
CTTTTTGGCACACCTGTATATATTTTTTTTC

>Chr09_ 8689063_+
TTTTAAGTCCTGTTATGTTTGATTGCAATAATATGATGAATAATTTAAGTTAATTGTTATATCTTTGCAA
TTTCATTATTGTACTTGGCAATTCCGAATCT

>Chr05_20601501_-
ATAGTAGGAACGGGTCTTTTGAATGAACATCAGGCAGTGTTCTTAATCCCAAAAGTTGTAGCCATAACAA
TCTCGAAAAAAGTTGCTCTGGCCTCTTCCTC

>scaffold_139_   39685_-
CCTCATTAAAAAGCACTCTGCAAAAACAAGGTGGAAAAAAATTGTAGATCTAGCACAAACATGAAACCCT
GTTTCAATAAATTAAGCAAACTTGTCAAGAG

>Chr03_21773336_+
GTTGTTACATTTTTCAATAAGGCTCATTGCAGATGTTATTGTCCAGTTTCAATTTAATGTCTCAGAGGTT
GTAAAGATGGCCTGCAAAGTGATTGCAGAAT

>Chr12_ 1351238_+
CTCTTTTTATCAAGGAAATAAAAGGAAATCTGCCCTTTGGTTTTCCCTGGATAAGGGGTTTGCGTGCCCT
TCATATCATCTGCCTCATGCTTGCAACTCCA

>Chr06_17406184_-
ACTGAATTTATCACTGGGAGGATTGCCGGTCATGACATGTTTGAGGGACCAAAATGCAGGACTCTTATAA
CGTAGCCAAAATCATAACCATCTTATAGTTT

>Chr02_24349516_-
TGTAAAATCCTTTTTGGCTATCGAAGGGGCAAGGATATATCTTCTTGTTCAGTGAGTGTGCATTCATTGG
TCATTTTTTAGGCAGCAAAAATTCATAGAGA

>Chr17_ 1161186_+
ATTGCCTGTCAGAAAATTATCTCTCGATCTAAATTATAACTTAGATTAGTAAGTCATTGAATTAAATCAA
GTCAAATCAGATTTAATAACAATCACAAATA

>Chr07_10617829_+
CATTTTCTAGGTATCGGCCGGCAGTGAAATCCACTTGTCGCTTGGATTTCTCTTTGGTTTCCCGTCCATT
TCATCCACATATTAGTTTTTATGACCAGAAG

>Chr10_21798829_+
GTTGTCTTTGGAATACTTTTGAACAGCTATAAACATAACCATGTTCTTCTATGTAGCTCTGCATCTGTTG
ATAGTTTTCCTATCCTAACTTTGAATGATCT

>Chr02_  753706_-
TTGGTATACATCACTAATGTAAAGGAATGAGTAGGTGCTGAGATTTTCGGAGACCTTTTCTTTAACATTT
ACTCTCTGCATGCACAATCTGTGCACAAGCC

>Chr12_14305985_-
TTTTGAAAGACTTTCACAGCTTTCTGTGATCATACTGAATTATGAGTGCTATATGCTGAATCGAGCTAAG
ATCAAACCAAAACCCTACAGCAACAAAATAA

>Chr02_ 8467861_+
ACTGTACTGCTCGTTTCCTCACGAGAAATATCATATCTATGATCTTGTGTAGCTTGCCTGGATGTAGCTG
TGATCATTGAGATCGATGGCCGTTGTTATTG

>Chr14_12989323_+
GTGTGCTGTATCTGCCTTATTATATGGCCTCGAGCAGGCATGTTTGTGGCACTGAAGCATTTACATTACT
ACATTTTAGTTCAGCCAGTCACCACTGTCCT

>Chr05_ 3263434_-
ACAACCTGCTGTGCATTAAGTGATGCCATTGTTCCTGAATACTCTTTTTTACGCAGCAAGTGGTAAGTTT
GAGTACTGTGGTAACTCATCAATAGCAACAC

>Chr19_12131705_+
CTATGAGATTTTGATCACCGTTTTCTGTGAAATATTCAGTAAATATTACGAAAAGTGGATTTACCCTTCC
GACCGCATTACGCTGCTGAGATTGATTTACC

>Chr08_ 4585874_-
AGCTGTTTTTGTTTCTCTTCGTTAATAATACATTCAAACTTTTTGAATTCTCTGCTATATGTGCTTTGAA
ATGTTTAACGTTTTGAGCACTTCCGTAGTAA

>Chr13_ 3988012_+
AAAAACTCTTACCATTTCATTTGATCAGTCATGATAAGCCATTTTTGGCCATTTCTTCTTGCCATTGTCA
ATCTTGGAATTTGATATTGGTAGGGAAGATT

>Chr06_24213712_+
AAAAGAACTACAAGGAAAACATTTTTCTTGAAGGTGAGTTATTTTCTAGCATTTGAATGTGTTAATGCAA
GATACCATATCCCAGTATTTGTTTGAGTACG

>Chr03_ 6070015_+
GAAATTCACATCGAAATCGCTGCAAAGGCAGTCAAGGAAGTGCGAGAAGGAAGAGAAATCGGAGAAATTG
AAAGTGAAGAAGGCGATCGAGAAAGGAAACA

>Chr07_ 1658119_-
AGGTCGCAAAGGTGGAATGAAGAGAGAAGGAAAAGACGGGGATGATACTCATAAACACAAGAAGAAAAAA
AATCTCTAAAAAAACCCCGTCTCTCAGGCCT

>Chr19_ 4472604_-
GTCCCTTACCTCTCTTTTTATCCTGTGAAAAATTCTACAACACTTTGGTTACAAGTGTGAACTCAATGCC
TTTCAACGCCTTATCTCTACATGCTTTGTAT

>Chr07_ 2359445_+
TGTTTTGGATAATAATTCTGATAAGAGAAGCACATGTGATTGGAACCGGCATGACAAACCCTCTCTGTGT
ATGTTGTTTCATTTACAATGACTGAAATCAA

>Chr04_17960725_+
AGGGATTTCAAATGAAGCTATATATCAGCAAACATGGAAGCTTTGATTTGAGATGCAGATGAAAAATACA
ATACCAGGCCCAAGCACCATCTTTGAGATGA

>Chr02_ 2191929_+
TTTTGTTGGATTCTCGTTTCCCATGCAATTTAACTTTGCATCACTTGCGCAACATATGTTATGCTGGCCT
TGGCGTGCTTATCATTTATGAATTATGATCT

>Chr16_12513500_-
ATAATTTCCTTTGGGATTTTATCTGTTTAAATGGAATTGGAGCTGGATTGATAAGATTGTCTGCTTGTGA
TTATCATTGTTTGCTCTTTTTTTTGTCGGGT

>Chr10_18253394_+
TAGAAACAATGCAAGAGCTCCAGCAATAAACTACATATTACCCTTTTCTTACTTTTATTTCTTTCATTCT
ATCAGCCTAGCTCTCCGTGAGTACACGTATT

>Chr15_15124157_+
TGCAGTTTTACTGATGGTTCTGTCAGAAATTTGAAGACAGGTTTTGCCGGAAAGTCCTTTTTTGCTATTC
CGCCATTTTTTTCCCCTTCGTCATAGGATAT

>Chr04_15452539_-
TGTGTTTAGGCTACTCATCAGATATTGGACAATGAAAACAGTTTAGAACATCTTCTTCCCATGATTTATC
CACAGTATAGATGGCTTTAACCTTACCTGCC

>Chr03_14620571_-
TTGCCATTCTATGGTATTCGATCGTGAGGTATGACCAGGAATGTTAGAGCATTTCGAATACTAGAATATT
ACCAAATTTACCAGTGAAATTAAGATAACTA

>Chr11_16775461_+
ACATAAAGTATTCAACTTATATATATATATATAGCATGTCTTGTTTGGGGATGGTTGTTGATTCTTGCTG
AGTGTGCTCGCACATGACAATACACATTAAG

>Chr07_ 1927673_-
CATTGTTCTAACTAGAAAAGAAGCAATAATATTGTTATCATCTTCTACTTTTTCCTTGGGATTTTTTTAC
TTTGATAGCTATGACCACCACTTCGAAAGTA

>Chr05_13274975_-
CACTCTTATATGCTGGTATAATTAATTTCATGCTGGATTGTCATTATCTCATGATGGACGCCGCCCCATG
ATTTTCCTCAAATTATGTTTCTCCCTAATCT

>Chr13_ 4377200_+
ATTGTAAGCTTTTTTGGGTGGAATGATTTGAACTTGGACGCCCAACTTCTAAAACCTCGGCCTTGAGGCC
TTTATCTCTGAACATTGCAAGTTCTAAATTA

>Chr14_ 8431104_+
AGATTGGATACGATGAAGTAATCGTCAATAAAACTTTTGCTCTCCTTAGTAAGCCGAGGCTCTCCCTCGT
TGCAAATAATAATCCAGTACGGAATGTTTCT

>Chr01_ 8112087_+
GTTGAATTGTTGGGCTTCAAAGTAATCAAATCAAGAAGGATCAAGTTGCCAGAAATAGTGAATCCAGGGT
CTGAAATTAATAAATCAAAGGTTGGAAAAGG

>Chr07_ 1030045_+
CACACACACAAAATCAAACTCAAAAGAGCAGCAAAAATAGATTCAGATCGAAAGAGAAAGAAAGATTCGA
TCTCACAAGAAGATCGAAACCGAGCACAACC

>Chr07_14789357_+
TCATGCCCTTGTTGACTTCTGCAAATTTAAGTGCACAGCTGGTTCTTGGTAACACATGTTGGCATTTTTC
TGTCGGGGTTGAGGAAAAAGACTTCTTTGCA

>Chr15_14042818_-
AGGCATTTTGAGTGATCTGTTTTTCTTAATCAAGAACAAGAATCCCCTTTATAACCCAGTTTTAGGTGGT
TTGATGATCAGAGATATATTTCCCAGAATTC

>Chr03_ 9224972_-
CAATACTTAACTGTGAAACATTAGCTAAACATATTATTCCTTTCCTTTCCTTTTGTTTTGTCTTTTTGAT
TGCTTATCGTTGTTTCAACCTTATTATTTTT

>Chr06_ 7008287_-
TGCTGCCGTGAGACTATACTTCTATTTAATGTATAGGTGCCATTTCATGCAAAGATGAAATGTTTGGAGA
GTTGGGCTTACAACCATAAGGATGCAGGTTT

>Chr10_18521486_+
ACACAACTTGATTTTATGACATTTCATGATACTGATACTGTTTACATGTCACTTTAAATGTAGTTATAAG
ATGTCTGTGTGATTGTATGTTGTTTTCCACG

>Chr02_ 8719705_+
TGTTGGTAATAATATATTAAGAAGTCTATCCTGCTTCTTGCTTTTGTGTTATAGCCTCAAGATTTTACGT
TCTTGGACGTGTTTTCTTTACGTTGTGATCA

>Chr05_ 4227367_+
TTAGAACTTTACTTGCGAATTAAATCTTAGTCCGACTTGTATTTATCACTATATATTTCCAGCATGAGAG
TCCATTACTCGGGACACATTAAATCATAGAT

>Chr12_  378886_-
CAACATAACGCAGTTAATCTTACATTTATAACATAACAGATCATTTTGTGGAGAGAGATTAACATATTAT
GTACATATCAATTCATGATAGAAATTTGTAA

>Chr06_ 8550460_+
TCATTTGATGACTTCAGCCAGACCTGAGATCGGAACATTCTGGTTGCCTCGACTTCTTGTGTTTTTTTTT
CTTTCTTTTTTAACGCTTGAAGCTTTCCTTT

>Chr15_11596198_-
AAAATAAGACAACTTCGGTCTCTATATCATCCCCTTTCCACCAAATCCCGAAAATCAAAAAAAAAAAAAA
AATTCAAATGACAACCACCACCGCCACAGGC

>Chr15_ 9785295_+
TTTTCTATGCCGATTTTATTCAATAAAATCCACACAATTCATATGCTCTCATTGCTGGTAGCATACTTCT
TGTGCATGACGAGATCCTACTACTGTTAGTG

>scaffold_172_   30059_+
GTTTCGACTGTGTTGAATCAATCTGGGTAATATTATAAGCTTTTCGATGTATTATTAATTTAGTATGTAA
ATTCAACAAATTAAAATAAAAGAAGAAGAAG

>Chr01_39827705_-
TGTACCTGCTAATAATGACAGTTCATATTATTTTTGGGGTGCAGTGCACTACATTGATTTGTCATCTTCT
ACTGCAAATGTTTGCATAAACTCCTATTCTT

>Chr01_28374356_+
CTACAGAAATTCTCTTTTATCCGGTTCATAAATTCAGCTCAGGTTTGTTGAAAGCAGATGCCATGCCATG
TACATTCATAATCGAATGCCACTTCAGTTGT

>Chr13_12383066_-
TGAAGCCTGTGCTCAGGAGATCATCTTCTTGGACTTGCTAGGGGGGCATGATATAGAAAAAGAAAAGAAA
AGAAAAGAATAGGGAAAGAACACGGAAGGTG

>scaffold_1162_    3513_+
GATGGTTTTGACAGAAAATTTAAATGTTAACAGATAACAAAGCTATTCTGAAAACTTCGTTGATTTTATT
GACAAACATAAATCTTATTTAAACAACTCTT

>Chr03_14226110_-
GAGTTAAAATATCTGTTGGAAGATTATATATATATATATGATTCTCTACCATGCTATTAAACTTGTTTGT
ACCATCATATGAGAGAGTCAAAGAGAAGCCT

>Chr05_ 3980459_-
ATTCTCAAGTCTCAACAAATACTAGCAATATATTCTTCAGAGTTGCAACAACTTGTATTGAGGATACTCC
ACTTCTGATAGATGATTCTTAATCAATAAGA

>Chr09_ 7947447_-
GTAATGTTTCTAGGCAAAATAAGTACAATACCAGATGCCCATTTGTGCGCAAGAACTTCAATTTGAGACA
AATAATCACTTCTCAACTTGTATGAGCCATT

>Chr01_10414188_-
CCTTGTAGGTTTTGTGTTTCCTTGAAAGTAATTGCGCCAATGTTTGGTCTTGGTTCGTGTCTTTGGGTAG
CGTGTATCGGGATTTTTGCAACCTGGCTAGT

>Chr01_29318667_-
CTTTGCAGTGTATTCTTGATTATTTTAAATAAATTAATAAATCTGCACTCAATCAATTCCTACTAGGATG
CATTATTATGATGATTTTTGTTTTCTTTGTT

>Chr15_ 5032286_-
CACTTTCTAAAATTTCCTTGCTATGAAAGATCACTGCTGCTCCTTTTTTTATTATAGCTCAAAGATTTTG
CAGCAAATGTCCTCGAAAACCGTAAAAAGTG

>Chr01_42115336_+
TGTTGCTGTAAAATTTTCTGTTCCAAATAATTTGATCATTTGTTTTCTGCAGTGTAGTTTTATGATAAAA
ATCCTAAACACTCAATTACCACAGAAGAAAT

>Chr06_ 5099490_-
CTTCACAAAATTGTCAATATAGCTCCCGTGTTCTGGGAGGTATTGCTGCCACTGCGTAATGGAGTTTAAA
CTCTCATTTCCTCCAGTGCTATAGATTAGTA

>Chr08_11997313_+
CAGAATATATCATAGGTATCCATAAAAATAGGATGAACTTTTCTTTCGGTAAGATTTGAAGAGTTCGAGG
GATATACACAGGCCATGATTACATGTTTGAC

>Chr08_11650117_+
TGCTGCTAATTGAATCTTGCAGCCAAATTCAAAGATCTCCCTTGAAAGTAAGTTCTACAGTTGCTCCATT
TACTTCATTTTTTAATAATAATGCCATTCAG

>Chr08_ 6654845_+
CACCACATATTAATAGGCCAAATCGAAGTTGGCCGCAGAAATCATTTCCCAAAATCCCTTCTGTTCCGAA
TTTATTGTGTTTCTTGACTTCTTGTCGTGAA

>Chr04_ 8399796_-
TCTGTTCTGTATTTTGCTTTGTTATAAAGAAACGTTATTTTTTTGTTTTTAATTATTATACTCTATTCTT
AAAGAGATCATACTGTTGAATCGCATGGTGA

>Chr13_15397252_-
TCTACTGTCGTGAAAGCCTGCTTCTTAATATATTTTATGTTTCATGCTTCATGACATCAACTTCAGCTTG
TAACTGGTTTTTGAGATATCTCGACACAGCT

>Chr10_17420017_-
AGGTGATGTACTTGCACATGTTGCTATAAACCAAGATACGGCCTTTGATCATCGTTTTCTCCACCCAGGT
CCTGTGGAGTTACTTTGCAAACTGATAGTTT

>Chr07_  118672_+
AATTTTGAATTTTTTTTTGTTTCAAGTAAAATGCTTGTGTTATTCTGTACAGTGAGGAAATCTCGCAGAC
AAAATGCCTCATTAGATAAAGGATTGTTATA

>Chr05_25093340_-
CATACCCATAAACATTATGGACATAAGACCGAACTCTGGTTTCGTTTTTTCCTTGTCGGTTTTGGAGGTT
TGAGTAATGTGTAATAGCAAAACTGTTTAAT

>Chr07_14581728_-
TTTCCGTCGGATTCTCTAACCAAAAGAAATAGCAAATCCTGCTTTCTTCTATTTGGATAAAATGGTTTAA
TTCCGTACCAGCTCAGCTTTTATTAGCTGTG

>Chr16_  841522_-
CCTCCAATAATGCCACCAACACCACCAACACCACCAACTCTTCCACCACCAAAGCCTCCAGTGACTCCTC
CAATAATGCCACCAGCACCACCAACTCTTCC

>Chr09_ 8699298_-
GCACTTGAACGAGCGAATATGAATTAGATACGATAAATTGTGTTTTCATTAGATACATGTCGTCGACGGA
TCACATTATGCTTGCCTTCGACCTGGTAGAA

>Chr05_ 3566417_+
TATATTTTATAACAGTGGCTGCCAAATAATAAAATATAAAGCTTTCATTTATTGCTGTTCCCCACCCTTT
CCTTTTGTTTTAGTCATTGTCTTCCCCATGG

>Chr06_ 9758187_-
GAGCAATAATGTTAAAGAAATAAGCATGAAGTGTGCGGTGCATCTTGGTTACTTCTCTGATTTATTTATG
TGAACTCTTCCTCAGCTCAATGGCCCAAGTG

>Chr03_11249386_+
AACAAGCATTGGCCTAATGTTATTAATTAACGCGTAGCTTTTTTTTATTTAAGTATTTTGAATTTTGAAT
TTAGATATACGGATCGCTTTGTCTTGGACGC

>Chr05_23380535_+
GTACTTGTATAATTCTAGTTATTTAAGCAACACAAACACAGTTTCATATGAAATTGGTTTTGGGGATGCG
TGCTTTTCTTTGGTTGTGTTTGCCTGATAAA

>Chr01_20868533_-
ATTTTCTACAATCATCAATGCGAAGCTGTAGATGAATAATTGCATGCGGTAAACCTGGATTTGAATTGAC
TAGTTTTTTTTTCCTTCCGAAGAGCAAAGGG

>Chr10_  245811_-
CTTTCTCGCCTCGGCTTTCATATTGAATTAAAGAAATGGATTATTGGGTCTGGGATTGACTTGATCGGAA
AGTTCCTTGAAGGGTACAAGCAGACCACTTG

>Chr14_11996874_-
ATTGCTCACTGAATCTAAAGTCACTGTTGATGGGGTTTCAGCCCCCATGTAAAAGTGGTAGGAATGCCAA
TTGCTTAATCATGAGTCTGAAATACCCATAT

>Chr02_11888931_+
TTCATACATGACAGTAGATCAAGTTTAATAATAGAGATAGTATTTTCACTTATGGTATGTAATGGAATTG
GATCGGCATCAGATGCCATTGTTGCTTCTGG

>Chr17_13726520_-
GAAAAAGTAGTTGAAGTATATAAGAATAAACGTGAAGGAATGCTTGAACCAGTCTCTGCTTTATTATTTC
AATTTATGGATGCTTAGCTATAAGTTTGGAC

>Chr05_ 3825402_-
TTAGATTTATTTACTCAATGGGCATTCAAAAGGTGTCTAAGATTGTTTTCAGACTGCTCCAGGACATTAG
TTTTATGTATACGCTGCTGCTGTCTGTTGTT

>Chr19_14598511_-
CCCCGGAAACTAGCTGATGATCAGTGCTAATCAAATACAAATTAGTCTTTTATTTTGTTCTTTTTTTAAT
TCTCTGTGTCCCTCAAAAGGATGAGGATTGA

>Chr18_16680443_-
TCTTGTAATTGTGTGCTCTAGTTGCCCGTAATTAGAAAAAGCTTGTCATCAAATTTTCCAGCACGCGCGC
GCACGCGCATATATATGAAGGATTTCATGAG

>Chr02_17347294_-
AATGTTTTTATCATTTTATTTTATAAGAGTCTGTCATTGACGATTTGGCTTGAAAAAAAAAGAGAGCAGG
TCCAGGCTTGAAAGCTCGCTGGAATGAGTTT

>Chr18_ 2767808_+
ACTAAACTTGCTCTAAAATGAAAAATTAATAAAGGAGGGATGTTTAATGTGATAAGAGGTATCCAGATGC
TTCAAGGAGGAGATGGCGGTGCAGAGGCATC

>Chr10_ 4284291_-
TTGATCAAAAGGAGAATTAGGATGCAATGAAATTTGTTGTCATTATCACTACTTAATTCCCTACTTAATC
TGGCTGTTTGTTATCTGTTTCTTTCATGCAG

>Chr01_10969399_-
GTTGGAGCACATTTTGCCTCTTGACTAAACAAGACTTGTTTTTAGCTGCCACACCAAACTTTTTATATGA
TGCAATTATGGTAGTCGTTTTCTCTTGTTTT

>Chr01_15124599_-
GGCAAGGATTGATTGCTGATATAACCAATACACTAAAATCATGCTTAACTACTCGACAGATGCTCCTTCC
TTGCTGCAGGTTGTGCAGCATTCCTCTTCGC

>Chr06_27818028_+
TGTTGCATGGCTCAACCCATGACAGTTGAATGATCCAGAATAGAAGACCCGAAAAGAAAGGAAAAAAAAA
AAAAAAACAGATGTTAATGAGGATACAGATG

>Chr09_ 9495489_-
TGCATATGCATGATCTTTATTGCAGTTGATAATTGGAAATCCTGTTTTCCAAATCTGAGAAGCCACGTTA
GATTCTAAATAAAATTGGTTGCTTCACAAAT

>Chr10_12377187_-
CACTTTGTACAGTGAGATATGCATTGGAAATGGCTATGAGCTTTCTAATTAGAACTTCGCTCTCCATCTC
TTTCTTGTTGTCAATTTTTCTTATTGTTGTA

>Chr19_11479189_+
ACCCTGTAATCATAAAGGCAATTAAAGAAGATGACGTGAAGCTACCTACCTATCGTGGCATGTAAAGAAA
CAAACAAAACAATTTTACTCTCTGCAAACGG

>Chr10_22386001_-
GAACCACATATTACCAACGTTTCCTCTATTAATACCAAGTTAGTCATGCAATGTTGCTGCTTTTTGTAGT
TCCCAGGTACTGATGGTCGAAGATGTGATTG

>Chr01_32126724_+
TTTATCTCCCTTTCACGTCATAGCAATTTTCTATAGTATGGATTCTTTGCAATATTGGCTAAATCTTTGT
AGCATGTGATGGTGTCTTCTTCTTCCCCTTC

>Chr13_ 5165078_+
TATTTGTATTTCCTGTTACTTAGTACTAATTAATGTATGCATGATAGTGCAATTTACGGCCTTTATTTAT
ATATATATAAACTATTGGATTTCAACTCCTC

>Chr01_20779141_-
GAATTAGGGTAGGGCAATAGATACGAATGAAAAATGAAAGGTTGAGTCTCTCTCTCGCTGTCTACTCTAA
ACCCCAACCACCTGCAATTTGTTTGATTCCA

>Chr03_17897276_+
TGCAAAAGAATGTCCAGGTGGATTTTGTCAGCAATTCTGAGTCAGAAGTGAGAAGAGATAGGAAAAAAAA
TCACAAGGAGAAAAACAGAGAAGGTAAAGCT

>Chr05_24105935_+
TTTACAGTGGAAAACTATTTAACTGGTAATTCGATGTGCGATTACTGATCAGCTAGTTTGGATTGAGAGT
GATTTGTCAACTGGTCTCACATGCATCGTTG

>Chr04_23653247_-
CCTCTCACTTGAATCAAAGGAAAGTAAAATGATGAGCATTTTCTGTGTCCTGTATCCAATCTTTTAAGTT
GTGAATATTATAATTATTATTATCACGACGC

>Chr11_ 4923756_-
TGTGTAAAACCTTCGTTCAATATTCCAAATGCTCTCCTTGCAGTTTTCGCACATCAGAGCATAGCTTTTC
GTGCATAGTTTTTTCTTGAGAAGTTTCTTCC

>Chr01_35353159_-
TGATATGAATGTCTCACTGCAAACTCTTAATGTTATGCAGTGTTCATTTTATTGATCCCAGAGGAATATG
CGCAATGTTAGATCCATATCCAATTTAGGTT

>Chr05_18802337_+
TATGCAATAATCCTGGGTGCTTGAAAATATACATGATTTGATCCTTCTGGAAATAGTGAGCATGTCTAAA
TATCTGTGAAACTTTGAAACTAATATATCAT

>Chr16_ 9337519_-
ATCATTCGCTCATTATATTTTTTCAGTATGTTCGTGTATCATTTGTTATTAGTTTTTGGTGCGATTCTGT
CTCTCTGCTCTCCAATTTTATCAGTTTCAAC

>Chr13_14851896_+
CTACACTATAGAAAGAAAAAGGAAAGAAAGAGCAAAATCAAAAATCTACTAGTAAAAAAAAAATAGGCTT
TCTACATATGGCATCGTCCAAAACAACGATT

>Chr12_15120946_-
GTTCTGATTGATGGTCTTGCCCGTGTGTATAAAAGTTGGATTTTCATACCATGAGGTTTTCCAGGTTTCA
TATTATATTTTCTGAGTGTCTTTTGAATGTA

>Chr11_ 4362568_+
ATATTTCAAGCAACTATGAAAATGGACATCACAGAACTGGGATTGGTATGACAATGAGACCTTCTTATGC
TGGACTGAATTAATTCAACGCTTTACAATTT

>Chr07_  982478_+
GTAATTGAAACAATTTGTTAATCATGATTCAGCTGTTGCCATTTTAGGCCAAAATTGCTTGCTTCGTTTT
AATTCTTTTTGGACTTGCCAAAATTGCTTGC

>Chr06_ 9273792_+
CCAAGTAGGTGTGTTTCCTCAATGGCTATATAATTCTTGCTGCTGTACTTAATCCAGTTTTGTTGATTAT
ATACCTGAGCACATAGGACTAATAGAAAATG

>Chr16_  284108_-
ATGATTGTATGAATTGTTCTTCCAACAATATTCATAGGAGCATTCTAGCCATTTGCTTCCTTGTGTTTTG
AATCCTTATTCAACGAGTACTGTGATTTCTT

>Chr16_12470203_-
TATGAACTCGAATGTTTGAAAAATATGTTCAGAAATGAGTGTTTATACGTAAATATCTTGGGAAAAATGC
AAATGGACAAGAAAGATGGATGATCATTTAT

>Chr09_12640319_-
TTGTGAAAACCAACACAGCTATTGAGTTACTTTAACGTTTGAGTCTTGTTAAATTAACGTGTACGTGCTT
CAATATGTGGACTTCACATGCTGCTGTACTT

>Chr19_15377288_+
TATTTTTAGGAAACAGTTTTCCTAATGCAATAAGATGATGAAGTTTTGGTAGCCCATGAGAGTGCTATAG
ATATGTTCAGTAAGTATATGAATGTTTGTCA

>Chr15_11256386_+
ATCAGTTGACAAAAACATGAATTTTATACAACTTGCTATTCAAATTGATCAACCATATATTCAGTACTTT
CGATCCAATACAGAATGCCAGAAATTTGGAC

>Chr08_ 3160531_+
AATTCATGTAGTTTGATCATTATGAAAGTTTTAAATAGAACATTTCAGGCAAATTCTCTAACGCTTCAAA
CTTTTTGAGGTTTTAGAATGTGAAGTTTGTA

>Chr06_ 8856608_+
GTACATTCTATCATCTCGATCCCCAACCAGCTGTTAGTTTTTGCTTGCTCACTTGTTGCTTGTATCAATT
TTCGAGCATAGTTTGCATATCAATGAGAATT

>Chr02_ 3024246_-
GATCTAAATCTATTTTTCCTAGAATAAGAAAACAATCTCATGATTCATTTATGTCACGACTCACGAGTAT
TATTTATTCGTGTGTTCTAAGGGATAAACTG

>Chr15_ 7980970_-
TCATGCCCCCCTCTCTCGGGGGGCATTTCATAAAAGCTTACATGAGATTGAAATGGTGTGGCTGCAATCA
TCGATTAACGTTGTGATGATTTCTTAGCTCC

>Chr13_ 1776308_+
GAACTATACACGGCTACCCAAAATTTTATAATACAGCAACTGTGATAAGTAAAATTCAAGTGAGATTTGT
AATTTAATACAGCTGGTTGGAGCAATTGTAT

>Chr09_11187335_-
CAAGTGAGGGAAAGATTACTTCTATCTATGTCAGGAGAAAATTATGCTCTTTTTTCTTGAGTCAGCCAAT
TGGCACACTGGAAAGAGATTACCTACATTTT

>Chr07_14747012_+
GAAGATTTTGTTAGCTACTGCCATTAATTGGGATGTTTTCTTAATTACCTAGTTTCCTTGGAGTCTCGCA
TATTTGAAGCTCTGCTTTCTTTTCACTAGGA

>Chr19_ 4953712_-
GTTCATGTCCTGGGATATATATATATATATATATATATATATTTTCTGTCAAATCAAGTCAAAATTACAA
TTTACAATTAAAAAAAAAAACTAAATATTTG

>Chr01_ 1456203_+
CCTTTGCAATGCAATAGTTATAATTGCATTAATTTGAAACGATAATTATCACATTACATTTCTCTATCTG
TCAAATTTATATATTTTTGCTTGTTGCAAGT

>Chr08_ 7710686_-
GTCTGGTGAATCAGAAAAGCTCAATGCAAATGACCTCTTGACTGGGATTCAGAACGTAGCAAATGACTTC
TTTAAGTTTCTGTCCAAGAGATGTAGTTCTG

>Chr17_  570473_+
CTCAGCCTTGTAATTACGTTTTCTCATGAAATAAAGCCTGTTAATTTTTCATGTTTTTGACTTGAACGGG
CCTTATTCCACAAAAGAGACTTGCCAAAGAG

>Chr14_ 3593350_-
CAGTACCGGTTTTCTTATTTCATATTTTATTTGAGCGGGTAGGTGTTCTTACAAGTCTTAAATTATCTGC
CAAGCTACTGACCTATAAGACAAGATTCGTG

>Chr03_11782558_-
TCCTGGAAATTGGAACGTGATGTTTCCAATATATATCTGGATTTTGTTCCATTTATAGTTTGTCCTTGGC
TTGTAGTAGATTTGGCACTTGGACATTAAGC

>Chr17_15482523_-
TGACAATTAGAGGTGGTAATTTCTAGCTGGTTGCTCAACTCCACTTTGGGAATATCAGTGTTCTCCCTCT
CTTGGGCATGCAAATCTTAACCCTACTTATC

>Chr09_ 9450039_-
ATAATTTATTGTCAATGTTCGTATATAAATAAGATTGCTTGAAGATTTCCAAGTAGAAAATTTATTAGGC
TATTCCAAATTTCAATCATGTGATTGGACAT

>Chr11_18450860_-
CTATCTATCTATATATTATATAGAAAAGGGCAAATGCCACAAGTTATTTGTGTTTCCTCCTCCTGATGCT
TATATGAAAATTAAACCATGTGATATCCGTA

>Chr10_21574126_+
TCTTTGTTATGTAACTCTTTCCCTAATCAGATATTACCTAATTGAATTCCATACCGTGTTTGACAATTCA
ATCTCTTACAGAAAATTTGCTATAATTTGTG

>Chr12_  485626_+
TGATTCTGGTCGTGTATTTATTTATCAATATATAATATTGTTTTCTCATCCGAATTGTTGTATGTTTATT
AAATTTGGCCACATATTAGTCAATTAAAACA

>Chr03_17268111_+
GTGTTTCCGTAATTTTCAAGTGAGTTGCTGAAGTTCCAGGTTTGATTTGCAATTCTTTTCCTCTACTTCA
TTTGCGTAGTCAATATGCCCTGGAAATGCAT

>Chr01_ 6906562_-
AATTGAAGTTTTGCTAAACCTATACAATCTCATTTGCATGATTGGTAACTTATCCAAGTGTTCTTTTCAA
TGAATTATATCACCAGGTATTTTTGCGTTTG

>Chr19_15164594_+
TGTATATTCCAATTTGTATTTGTCATAGTTTATAGGAGTTCTTGTTGCCTATCTATGTCCTCAACATAAA
TATATATATATTTTTTATTGTTTCGAGGCTT

>Chr16_11684760_-
TGGTCACTTGTAAATTTAAACGCTGCGGTCTATATTTTTCTGGTTTACTCATGAGAATTGTGCTCTTTTA
ATGGTTTCTACTCCCTTCTCTCATGTAGACA

>Chr12_12466200_-
GTTCACAATTAGTTATTAATCATTTGGGGTTTTCCTCCATTTTTCTGTTCAAAATCGTGTGTAGCTCCAT
GTCATTAGATTGGTGGAAGTAGAGTGCAACA

>Chr14_ 5585232_-
TGGCTAGCTCCCTAAACCGCAATATTTATTTTACGATCGTGCATTTATTCAAATCATGTTTCATAATGGT
CGGACTTCTGTAACTATACTTTGCTAGTCCT

>Chr02_23933826_+
ATGTGTGTTTAGTATTCTGGTGGAGAGTGTATATAAAATAATATTTTTTTAATATAAACTAATAAAAATC
ACGAAAAACACCTAAGAAATCATTAATTTAA

>Chr12_10028864_-
ATTGTATAAAATTATTTGCAAAACACTAAAATAGCTAATACTGTTTCATCAATTGTACACCTACACATAA
CTACACTTTGGATTCCCACAGCGCAATGTTT

>Chr08_13328466_+
GCTTTCGTTGTTTAAGGCGAGGTTGATCGATGACATCATTCTTTATTTGGAATCTGCTGTTGCTGGTGCT
TCGTTGATATGCTCGAGTCATAAAAAAACTA

>Chr13_ 2933135_+
AACAATTGGAGAAAGTAAACCCTGTACGTCTTGAAATTAATATCTGAATGAAATATATATATATATATAT
ATATATATATAATTGCATGACTATTCGCAAA

>Chr12_12073378_-
TATATTAAAAAGATCACTTGCTGCTACCCTCTGAGGAGAATTGGGGGATGATATGGTGGACCGACCTTGT
GCTCTGCTTGTAACTTATGAATTGTTGTTGT

>Chr01_13934933_+
TGCGTTTTTGAAGTTTCTCTTTAATAAGCAGGTGTTGCAAGGCTATCTTTAAAACGTCTCAGAGCATCAT
GGATTCGCAGGAGATTTCTAGTTAAAAGGAG

>Chr02_19822351_-
TACAGTTTTTGCTGTAATGCAAAGTGAAGCATATATTCGCGTAGTTGTTTATATATGTTTGTTTACATTT
CTTGAACTCTAAAGCAAACGGGAGAGTTTCT

>Chr06_  291370_-
ATCCATGGAACAACTTGGCTTGCTTCTATAGAAACTGCAAAATTCATGTCACTGCTTGTTCTTAAGTATG
GCATTTGGATTGTAATGGGGACAAAAGTGAT

>Chr06_27306314_-
TACCTGTCCTCTTCATTTCCCCTGCTAATGCACTGTGGTATGATTTCTTTAACATTTTAAATCTTCTGAT
TATACAATAGGGACAGACTATCATTGTTTTC

>Chr19_13620243_-
CCCCCCCCCCCCATATATATATATATAATGAATAAATTTCTCGATTTCTCAATCTGGGTTTTGAATATAA
TTAAATCACAGCAAACTAGTTTTCTATGACC

>Chr08_ 1300021_+
TAAAAGAGATTCAACCTGCTTCAATTTTTACTCTTGTTTCCCCTTGCACCATTCTATCATCTATTCATCT
CTGCAAGCAGCAATCCATTTTCCTTCATTAT

>Chr08_  306416_-
TGTAATGTAAGTACACGGTTGTGAGTTTCATTCAAACATGTAATCTTACCACAGCTCTCAAATCCCTTGG
GAGGAGTGGACCATAGTTTGAAACATGGTTA

>Chr04_10818570_+
ATAGTCACCCTTGCACCAAATTTGTTGAAATCTAAAATTATTAAATGACCAAGAGCTTCTATTTCTCGTG
TTTCTAGTTCAATTGTTGTGATTCAAGTTCT

>Chr10_22414006_-
ATGTCCGTCAATGTTTCACATCATTGGTGATTGTATTTTATTGCACAACCAAACCAGTCCGCTTTTATAT
TTACAGCACTCTGTCCGGCACTCTAAATTTA

>Chr15_  297763_-
TCCTTATGGCCATTACTGTCATTATGAAGCTGAATCCAACTTTCTATGCCTTTGCTTCTCTTCATCCAAG
GCACAAAATTCACAGAATCTAAAATCACTTT

>Chr10_ 1606397_+
GTTTAAGCTGTAAGATCTGATGTAATGCCAAAGAAATATGTTTTTCTATGAAGCTAAAGAGCCGAAGACT
TGTCGATTGTCACATGTGCACGCACGTTTGG

>Chr01_13296830_+
TGTCAGATGACTTGTGTTAATAAATGTACAAGGCAATTTTCTTCTTGATCAAGTGATTCTTAAGTCCGAT
CTCTGCTTATTCTGTATGCTATATAAACTCG

>Chr09_ 6766167_+
AACAGGAGCATAACTTTTAGAGCAAAAAAATAACAAGAGCTTGCATTGCCATACCTGTCCATTTGCGTAA
AAGAACAACTTAAAATCGAAAATAGCACGCC

>Chr09_ 8914991_-
TGCTGTATATCTGGGGGTTTTATGTCTATGGAAACATCAAGGATTTGACTATATTTTGAGCTTAAAACTG
TACTGGCGGCTTGGCAGATCTGTTCTTTATG

>Chr01_14557429_+
ACTGTTCATGGCTGCAAATTGAGATTCTGGAGTGTCCAGATGTTGGCACTACTGATAGCTTAAACTTGCA
TGATGTATTTTAGCATGTTCCCTCTTTATAG

>Chr10_11432102_-
TCAACCTGTACACGTAAACAACTGATCCTATAAAATTCATTCTTTGTTGTATACTTGTATCTTTTTTCTC
TTCTTACCTTCCAGTTTGTGTAATTTGAAAC

>Chr03_ 6358324_+
TGCACATTTGATGTGATTTGCTAATTATCTCTTAAATTCTGTTTCCACCCATTTCAATTTACACTTCCTC
CTGCTGCGATCTTCTTTGTATATTTATTTTC

>Chr08_10532349_+
AGAGCTTTGAACTGTATAACCTGCATCTGAAATGGAACTGAAACTTCTCTAATGGTTGTTCCTTTATCGT
TATTTTTTCTTTTGTATAATTGTCACTAGCA

>Chr03_ 9754467_-
AAATCAAATGAATTAGTACTCTTAAACAAGGGGTACTGTTGATTTGTCGGAACTTGAGATCAGAAACATG
GGTGCCCATTTGCCCGTAAAAACACCAAGTT

>Chr05_ 8211484_-
TGAGTGGGGTTTGAGTTTCTTTCGGAAAATATGGTTACTTTTTCAAGTGTATATGGTCTCTTCTTCATTT
GGTGTATCTCCATAGTTATTGAAGTAAACAC

>Chr02_  725153_-
CTTCAATTTGTATTTATTGGTCTAGAAAAGGAAGAGGATAATCTCCATGGAGGAAAAAAAAAAAGGAAAA
GGAAATTTGGTAAGTGGTTGTTAGCTTTATC

>Chr10_13042110_+
GTATTTCTTAGGCATCTTCTATGCTAATGTTTCTTACAGTATTGCAGTTCATCAAAGTTCAAACAGTTAT
ACCCTGCAGGCAATATCTAGAATTCAGATTT

>Chr05_19251697_-
GTCTTTGAGCTTCCGAATCACAAATAGCTCAAGTTTTGGTCGTTATTGCCACAAAGATTTGAGCGATTTG
GATCTAGATGTGCTATCATTCAACTTAGGGC

>Chr07_14758525_+
GAAGTTCACCATTGGGAGTTGACAGAATAACATTTTGTATCACTTCCCTTAATTTCTTCCTGGTCCTCTA
AGTTATACATTTTTTTCCATTCTTTCTTAGT

>Chr18_13884737_-
ATCTTAGCAAGTGGGGAGTGGCATATAGGCCATATAATACTTGTTGAACTAACAGTTCATCTATTTCTTT
TGTGATAAAAAAAATTTCACATGGGTTATTG

>Chr13_ 1393260_-
ATGCTAAGTTTTAGGTATCAGATAGAGAATAAAGTTTCATGTTTTGTTCCTTTTGGGATCCAGTGTCTTC
TATGATAAGCACTCCTCCCTTTGACATTTTT

>Chr18_10046474_-
ATAACGATTTATGCTGTTCAACATTTCCTTTTAAGATGCCACTATTATGTAATCTGCGTAGCCTCGTTGA
ATCAATAGCTAAAAAAGTAATCTTTTCTGGT

>Chr02_11584191_+
GTAACTGTAATTGTGTACCATTGTTGTTGTCATTCCATCCCTTTTCTTGGAGAAGAACAGTTTCTACTTT
CGAGTGGAGAAATCATTTGTTTAGGCAATTG

>Chr01_ 9312444_-
TTCTGCTGGTTTCTTATTTTTATTTTACTGTTTTTTTGTTTGAATATTCTTCCTCGGTGACAAGATGAAG
TTCAATTCAGTTCTTGGAACATATCTTGAAA

>Chr10_20027520_+
TCAAATTCACGAGCCAATTTTCATGATGTATTGAATTCATTCTTCTGTGGAAGTTTTTGTTTTTGAAGTA
TCAGGTTCTTTCATTCCTGTGAAATGAAAAA

>Chr02_ 1727923_+
TGTCTGGAGTGGTTGATCCTTCTAAATTCCTAATGTATTTGCCATTTCTTAAATGTTTGTTTGTTGAACT
TGCTTGTGTTAAGCTGAGGATCTGTTACACT

>Chr14_ 3539496_-
CTGAGTTCTGATAGACATTTCTTTATCAAACACCTTAATTGTTAACTACCAAGGTCCGTGTTCTGATTAA
GAAGATAAAAATAATTGACAATCAAAGGCAA

>Chr08_ 8952210_-
CTCCATATTTGGTGTTGTATGGAAAGGTTTATTGTTTTTAAGTTAGTTTGCAAATAAAAATTTAATAGAT
TGCAAATAAAAATTTAATAGATGAAGTAGTT

>Chr06_11941456_-
GTAAGATTTCTTGTGGGAGGACTTATTCATTTCCTTAAATTGATTCTTTCAAACACAAGACAACCTTCAT
TTCCTTAAATTGATTCTTTCAAACACAAGAC

>Chr01_47357400_-
TGGATGTGTACATTTTGAGGATATGAAGTGGAAAGGGCATTGTTTCTGTCTCCTTGATTATTGAACCAAA
ACATTGTTAGGTTCATACTAATATGAGTGAA

>Chr11_ 9082104_-
GGAGATAGCAGTTTTTATCAGGGGTAATTATTATTTAAGTAATTGATTTCAATAACTTCCAAATTGTTCA
ATAAACAATGTTGCAAGCAGCATTTGGATTT

>Chr11_ 6900577_+
TGCAAGTCAACACCTGAAGAAGGGATTCTGCTTTGTTAATTGTTTCTTTTATTTTCTGTGTGTTTTTTTT
TTCCCGCGTATAGTGAGTTGGGTTTCTTCTT

>Chr14_18428548_+
TTGAAACTTGTAGATATTGATTAACCATGCATGCTCATGCAGTTGGATTTACCTCAAGCTTTGCAGAATA
AATTCCCCTTGCCGGAACACACAGTGGAATT

>Chr14_ 2885688_+
TTGTGAACTTAATTTTTCTAATCATAAGCACCACAAAAAGTATTCTATTGATCTCTTTGCTTGTTCTATG
CCAAGATCATTACACGAGTTGTGGTTTTGAA

>Chr19_ 3415991_+
GCCCCCACACCATTTTAGAGACAATAAAAGGATGGTGTTCTTTCCGTTTTTATAGTTTGTTAATCCGATT
TTACAATCCATTTTATTTTTAAATAGATCAA

>Chr04_11303971_+
AGTTATTTACCCACTTGTAAATGGTAATATAGTTTTGCCCCCATTTTTCTAAGCTGTTCCCCCGCTCGGG
GGGTCTCATTGATGAATCTGCAAAAGAATGC

>Chr14_12307215_+
TGTTGTAAGCATCTTTTTTTCGTGCCCATTGATAGATTTAACCTGCAATTATAATTATGCATCTGCTTAT
GATAGGGTAGGAGCTTACCCTAAAGCTATGT

>Chr16_ 5524011_-
TATAATACAGTCATTATCCACAATTTCGTATGTTAATATTAAGTGGATTTATAAAGCCTGTACCTTAGTC
TTCACCATTTTGGATGAAATCTATAATATTC

>Chr04_17289735_-
ATTCTGCATTACTATCCTATGATCTCCAAAAAACAAAAGTTATTTAATTTAATCGTTCCTTCTTATGGTT
GATTATCCAGGTAATACTTGCATGTTTGAGG

>Chr09_  829512_+
ATGAATCTCCCAAGATGTGAAATAAATAAATAAAATATCAGTTACTGCTCGATTACTGATCAACACAAAA
ATAAATTGTTACAATTAACTCGTGATTATCC

>Chr15_10957930_+
ATCTTTAGCCTTGTAAATAAAGCAGTTCTGGCTGTTCATTGCCTTTAACTATATATAGTTTGATCAGCTA
TGGGAAGCCGGGTTCCATAGCTGGCAGCCTT

>Chr02_22957732_+
CTGCTGCTGTGTGTTGAATCTAATTTGGTTGAATGAGGCATTTGAACTCCAAATGTAATGAGTATTAGCA
AATGAAAAAAGGGTGGATATGAAAATTCTAA

>Chr10_ 7243068_-
GTATGAGGTAGTCTGGTTTGCTACTACTCCATAATGGATTGTTTGAGACTATACCATCTAGTGCTTGATT
TGTTTATGTGAAATAAATAAATATTCTATAG

>Chr06_12571279_-
CCTGTTTTGATATCTCCCACAATATTACATGGAAGCCTGCCTGTTTTAGCTAATTTGCCTTTTTATTTTT
TTCCTTTGCCTTCCAGAATCTCACTGGATTC

>Chr02_ 2907020_-
CATTACCTGCATGTACAATTTATACCTCGGTCATGTCACATTTCTCGATTGAACACGTGTTCGCATAGCA
TAATAGATGAGATATATATATATATACATGC

>Chr02_15504228_-
ATACAGTTGCTTGTGTGTGTGTGTGTTGAATGGATGCGGAGCTAAACATTAGAAGTTTCTCAAGTCGCGT
GGGAGAATGTGTTCATTTTGCCATTTTAAGT

>Chr16_   49757_-
TTTTAAACGTATTTTTAATCCGGTCAAACAAATTGATGGTAGATGTTTGGAGATGATTAGGTTCAGCTAA
ACGAAAAGCAATATAAATGAGGGTGAATTTG

>Chr14_ 1385113_-
TCAACAGGCCTTTTATCAGCCCTTGCCAGGGTCTGGCCTGGTCGTGATCCAATCTTGAAACGTCGTTTTA
GATATATATTTAAAAAAAAAAAAAAAACTGA

>Chr10_10294734_-
CTTATGTGTTTATGTGTTGGATTTTCATCAAAGCATGTCATGTTCTTGTTATACTGTTTTCTTTCAAGCA
AAAAGTGTCATCTTAATGGTTATTGTGAGCA

>Chr06_13269556_-
CATTGGATCCGGAAAAATTATCCACTTTACAATTCACTGTTCATTTTCTCAAACATAGCAAACACGAGAC
CTAAATTTATCACATATACCTCGTCCGGTAG

>Chr05_23097306_+
GTTATTCAGATGCAGTTTCTATAGAAGCAAGTCAATGCCTGGTTTCTCTTATAGTTTGTTCAGCCATCCT
ACACTGGAAATTATATTCTGGTTAATTAATC

>Chr10_19144313_-
GTTAGTAGTTATTGCAGGTTTTGCTAGAAAATGCCTGTTTATTTTGTTTTTACAATTTGTTCTTTTCTCT
CTCCCCTTTGAGTAGTCCAGTGCTGGCATTT

>Chr06_ 4322629_+
AAAACTGTAGATAGGATCAATTAAAAGATACAAGTTCGCCTTTTGTATCCAACTATCGATCATGTACTGT
TTTGATGGCTCTCGGACAAAATTATGAATAT

>Chr01_ 9390852_-
AACCCCCTCTCCTTAGGTTTTGTTTGATCCAAATCTTGAATATTTTGATTAGTTGGTACTGATACTTTTT
TTTTTCCTGTGTTAATTGCTATGGGAATTGT

>Chr05_ 2789081_+
TTACATCATGTGATCATTTTCATGAAGAAACATTTTGTCTGGGATTTATCAACAAGGCTTCTTCATTCTC
AGCAGTTTACTGTCAATTCATGAGATTCTTG

>Chr09_ 8823141_-
ATCTGTTTTTGCTGTAGTTTTAATCTATTTTATCGTGAACATTGTTGTTTATTGTTGTCGTTGTTACTCA
AAATTATCCAATTTGATTTTTAATTAATGAT

>Chr08_ 4673617_-
GTTTAGCACACAATGTGGAATGAAGAGGTTGCTCATATGGTTTCGCTTGGAAACATCTTCGATTATGTAC
TTTTATTGGTCCTTTGGTACATTTGCCTCGA

>Chr04_10825286_-
TGTCTGAACAAAATCTCTTCCATAATAAAGTTTGATTACTCATTGAATTCAATGCCAATATTTGGTCCTC
TGGTTTCATGCAAGAGTTGCAGGTTGTTCAA

>Chr17_ 4892533_+
GTAAATATTATTATGGTTTGTAATAAATAAATAAAAAAGGGGAACTTCGCAGCTTGTGGCTTTTGACAGG
GGCAACCATTGATTATTGCTTGCAAATCAAA

>Chr03_11620853_+
CTCAAAAAAATCCTAATGAGTTTGAATACCACAAAGGCTAATTTTGTTGCAAATATGTTCATGTAGAAAG
AAAATTATTTACTGATTATGACGGCATCCGA

>Chr14_14128821_-
AGCCATCTCCAATGGAAGATAAAGGTACAGGTTTTTCTTTTCTTTGGATCAACAATGCTTTCCACGCGGT
AGTTTTCCTTTCCTGCAATTTGGGATGGAAA

>Chr06_ 3150409_-
CTAGATTTCTCACGTAGAGTGAGTTTTGATCGAGCATGAAATCATCAATTAAGACAAATCTCGTTACGGA
ATAAGCACCAGCTGTTGAATGCATTCTATGC

>Chr12_ 3251359_+
CCATCCCTTCACCCCCATCCATCAGAACCATTTATCATGCTATATTGCTGATAAACCATCTTAGATCCTC
GACTGGTTAGTATCAAACTAGATATGTTGTC

>Chr03_10012053_-
CTGAAATAGTATAGTGGAAAAGAAAATGCCAAATAAAATGGGATTCGACGATGCGTCAGGTGTCTCGTGA
CGTTTTTGTTTTTTTAGCAACAAGTTTTGAG

>Chr06_10881174_-
TTTGATTTTGTATTTACAGATGCTTTAAGATACAGTAAAACAACAGTTCTATATTTGAATGTATAAACCT
AAATCAATATGCATGCCAAAATTATATAATG

>Chr06_23949955_-
GTGCAAATTATGGATTGAGAAAAAAAAATGATTGAAATTGTGAGTAGGTTAATGAAAGGAAAAAAAAAAT
GGTATTGAAATTAAGAATTCTTTAAATTTTA

>Chr19_12159115_+
AACTTGAATGAAAACAGTAATAGCCATGTCCTGTAAAGTTTTGTTGGATCAAAACTCATGCTATGTTTTT
TAAACGTAAAAAGGCTTTCAGGTCTCAAGAA

>Chr10_15892747_+
CATTGTGTTTGGCTAGAATATCATAATTCAGATAGAAACTTTGATTTCTCAAAGAGGAAATCTGATTTTA
AATAAATTAGTTCTGCTTATGCGATGCTTTA

>Chr05_ 5779089_+
ATATCTATCATCTTGATTGCCAAATGGCATCGAGGGTAGTTGAGGATTTGAAATAGACCCCTGCATATAT
TTTCCAAGTTACTACTTACAATTGGATCAAA

>Chr12_10376429_+
CTGTTCTTTTTCTATGCTCTGATTTTATTTAATAAAATCAATCAAAATTTATATATTCTCATCGCTGGTG
GCAGTCCTCCCATATGATCCAGTTCGTATTA

>Chr05_ 8055861_+
GTTGATCAATATTGTTTATCTGCAATACTCAGCCAGTGGACATTGAAGCCAATCAAGCCTAGTTTTCCCT
TCGAAGCAGGGGAAGAGATGAAGACCCAGGT

>Chr04_20850646_+
ATTCATTTTAACTCTAGTTAATTACCTTTACAACAACATAGTTAATTACTAAAGATTGCTTTCCCTCTAT
CTTTAGATCACCCTTTTTGAATCTATGACTT

>Chr01_36465272_-
GACAACTATCTCATCTGTTGTCTTGTTAAGAATTTCGAGATTAGAATTGCAAATCCTGTACTCTTGGCAT
CTGTTATAAAATGCAACAGTGTAGATTGAGG

>Chr03_ 7672176_+
TGGCCAAACGAGGTGCTGCTATCTCTGATTGTTCTTGTATTGTAGCGTTCAGAAAGAAAGAAAAAATGCA
TGAAAGGAGCTATTTGCGTGGTGTGGTGAGT

>Chr08_  544213_+
AATCTGTCGATCAATCTGGGGGGTACTTTTCAATGAAAAGGGCATATTGCATATATTCTCTTCGCTTTTC
GGATCCTTGTTCTTGTAAGGTGTAGCTGGTT

>Chr04_22881313_-
TTCTGAAAATCCAATTAAAGGAAATTGAGATTGCAAGTCATTTTGTATTCACACAACTATCTTCACCATG
TTCAGTGAAATATAGTTGTAGATATGAGATG

>Chr01_13142989_+
AAACTACATTGATATTATTGGTGAACTAATTGAAAATGATGTTTAGTTTCACTTGCGCTTTTCAGACTCC
AGTTCTAAGATTATGCCGGGGAAGGTACTGT

>Chr06_ 1710113_-
CACATTGGGTTTTTAGGCTCCTTTTAATGATGAATCACAAATTGTTATGTAATCAAACTTTCCTCATCCA
ATAAGTTGAAAATCCGTGCTGAGCATGTTAC

>Chr02_ 6000180_+
CTTTTGTACAGACTCCATTAGTTGATAGTTGACTTACTATTCCATCCTTTAAACCCGTATTTGCTCTGAA
GTTGAGGTGTGAGAAGGTACTTGTGTGATAA

>Chr07_ 2645691_-
TTCCTTGCTCTTAACGAGTTATATTAATAAATCATTAACAAATTGAATGTATTTATTGCAAAATGAAATG
TGCATTAAAATAGAGGAGAAAAGTGATTAGT

>Chr02_11393337_+
TTAAATGTTTAATTTCATTATTGAAGCCCTTCAATGCTTCATTGTCATGGATACACCTTGCATCTTTTTG
GAAATCGTAAAGTTACTGACTGGTGTTCGCT

>Chr03_21387077_-
CATCTCAATCGCTGTGGATCAACTATGCTACCCATTTGTTTTGTTACTTTAAAGATGGATCTGGTGCACA
CCTTCAACATCTGTACTGTATGTTGCTAGCC

>Chr02_  417700_-
GTAAACAGATTTTTCATCTGTAAAGGTTTTGAAAGTGTTCATTGGTTTCTAATCATGCTACTTCTTGCTT
TCCTTTTTATTTCTTTTTCCTCTTTTTTTCT

>Chr14_12376624_-
TGTTTGTCGTGCTATTTACTTACCAAAATATATAGAAATCTCTTTGATTTTCCCTTTGTTTGTTTGGCTT
GTGCTCTGAGCTTCATCCTTCCATGCATAAT

>Chr02_13210750_-
CAATGTATACTTGACATTGCAAGTAATGAAAGCCCTTCCTGACAATTAGTCAACCGACATTTTCAGTCAT
CTCAGGATTTCATTTTTCATGTGTTTTCTGG

>Chr07_11975896_+
TATGGCACTGCTAATTGTAGATCAAAGTTTGTAAATATATTAGATTAGTGAGATATTTAGTTTATCATTA
TAATGTATATTAAATAAAAGATGTTCAACCA

>Chr06_ 6121623_+
TGCGGTCACGGACTCAAAAATGCCTTTACAGCCAATAATATTGAATTTGTAAATATTTATGTATTTTGTA
GTTTTGTTTCCAGCGAAGTGATGATAAATTT

>Chr04_21919739_+
TGACTTGTAGGGTTTTCCTCATCCATCAAAATTTATGTTTTACTCTGGCTAAAGTCTCATTCTTGGTTTC
ATGTCGGTTGGCACTAGCCAATCTTGGAATT

>Chr06_ 3300609_+
GTAAAATGATGGGATGAAATCGCCTTACTGCAAATACAGTCGATCATTTTAACATATATTAACGGCTTAT
TCACTTGAAAAAACTCCTTTTGGGTGCTCCT

>Chr02_19177819_-
GACAGGATGTATTGAATACATTTATTTCACGGAAATAAAGACCCTTACCCAGATATGATCTACTCTGACG
GACCATTTACCCCTTTTGAGGGCAACCAGAA

>Chr01_10736127_-
CAAATGATCGAAGCTGAATAAACTGAGCGACCTTTCTCTTCGGAGAAACCAAGCCAGGATTCTGATCCAT
CTCTCCAAACAATAAATATTTATACCCTTTC

>Chr09_ 5654955_-
GTTTAATTTGCAGGGTTCAAGATCAAAACCCGAGGATAAATTTTGCTGCCTTTTCTGCGTCACGCGTGAC
AAATCACATCACCTTAAATCTTATTGTATTA

>Chr01_11153057_-
AACAAATCGATGCTTTTTGTTCCTGTTCCAGCAATAGTTTTTATTTTTGCACATGTGGAGACCTCAAGTT
CTCTTCTTTTCTTTTTTCTTTATTTTTTTCA

>Chr08_10595737_+
TCTGTAATTGTTTTGGATTTTTTTTTATTGATTGTTGAAGTTCTGGAGCATTTTAGCTCTTTTATCTTCT
ATCCTTTTGCTAAAATAATGAATAGTAATGG

>Chr06_ 8086886_-
TGGTGCTCATGGCACATGATTTGGGAGTGAATATCTATTGTTCTTGAGCCATTGTCAGCCTATGAGCAAT
GTTCTAATTAGACGTGCTCTAGGCTTGCTTT

>Chr11_17447526_+
TATGGTAACCAGGAATCATCAGTTAATCAAAATGTTTGTGAGATTTTCCTAAGATTTAGACAGCACAGAG
ACTGTAAGCAATATCTAAGATTATTTTTTCC

>Chr02_11810392_-
AGCAATGTATCAATTTCATATTTCATTGCTATGAAGAATTGGTTTCCTGCAATGCAGCTACATTAATAGA
AAGATTCCAGCAATGTATCAATTTCATATTT

>Chr13_15834410_+
GCCAGAAAAAAATGAATTTTTGCCATATGTTTGCTGCCTTTCTTTTTCCTGATAAAAAAAACTATGAATG
TTATGAATGTTGTTAAATGTATTGTGTTTGT

>Chr16_ 3386037_-
GGATAATATATATATGTAATGAATTTGGAATATATATGATATCCATTTTCAATACATGGGATTCATTTTG
TATGGATAAATGAGGAATTCGGCTAAGATAT

>Chr12_ 1629364_+
TCCCATATACTTCTTCAATAATCAATCCTTACAGAAGTTATTGTGGGATGAATTTTGATTGTTGCTTCTT
TTGACATGCACAAATTAATTTGGATAAGTCG

>Chr04_ 6097226_+
ACATTTAATAAACTTGAAACAAGGGCCACTGAGATTCTTGGTCTTGAAGCAGATCAAACTAGGCCTTTGC
CCCGCCATGATTTCCGTTATAGAATGAAAAT

>Chr11_16060882_+
AGAACAATTTTGATCAGTTCAGTCAGAAATACAGAAATTATTACTGGTGCAATGTTTATGGTAAGCAAGG
ATCAGGTTGCTATTCCTGTGGTACCAGAAAA

>Chr18_13302523_-
CCACGCGTAGATTCTTTCGGGAAATGGAAACAGTTTTCTTGAGTTTGGCCATTGGCTCTCGCAAACTATC
TCTGATTCTATTCAATGGTCAAAATTACTAT

>Chr06_20762610_+
TCTTTTCTTTCTCTTGTAATGCTTTAATAATCGTTTTCTTTTTCTTTTTTACATTTTGTTTCTGAAACAG
TTTTTATCTTTTTGTTTAATGCTTTTGTATG

>Chr07_ 1153340_+
GGAACCCAAGTGTGTAGCAAATGGCAGTTATGATCAAACTTGTTTTATTTATTCTCCAAATGTTACTTTC
TCCTTAAATGCGACAGCCAACTATAATGAAG

>Chr01_ 1239205_-
TGCGGCTGTACCGTATTTTTTTAGCTTTAAATTAATATTTTTTAGTGTTTTTTTATTGTTTTAATATGCT
AAATGTTAAAAATAAATAAAAAATATATTAT

>Chr04_19577877_-
TATTATTTCGTCCGTATAAATTGCAGCTAGCATTTGCTTTTGAAGCCATCAATTAAGTGTGTGATTATGT
AGCTGAAAATGTTTTTTATAAAAAAAAAAAC

>Chr05_ 5353757_-
GATGTAATCTCGTTTTTTCAAGAATCAGGCAGCAGCAATGCTATTTTCTTATTCTTCGATTTTTCCCATA
GCGCAGAGTACTCGCATAAAAAAGGATGGCG

>Chr08_12213729_+
ATGTTAAAAGATAAACCAGTGAACATGATTAGTTTTTTATTGGCTATTTCAGAGAATAAAAGTTTCAGTC
TTGTTTGTTTTTGTATTTTAAAAATACTTTA

>scaffold_1233_    5664_+
AACCGTGTTATTTGGACCATGTTTTGTCGTGGTTGAATAATTGTTTTAGGCAAAAGAAAAAAATAAACAT
GTAAGCTTTTTAAATGTATTTTTTTTTAAGA

>Chr14_ 2875260_+
TAGGATTTTCACAAGGAAAGTTCCTGCTGAATTCTGATCTTTCTTTCGTTGATATCTTCTTAGTTCTTAC
TGCTATACATCAATTCTTTGTTTTTCTTTCA

>Chr12_ 4332046_+
TAAATACGCTTTGTGCTGGAAATTTCTGAACTTCGCGAGTTTACCTGTTGAAAGCATGATGACAAGTAGA
TAGGCCGAAGCATGTTTATTCATTACTGGAA

>Chr19_15212830_-
TGACGTTGTAATTTGCTGCTTGCTTGTTTTGTTTCCAGAGATTTTAACTGAGATGCTGATTTTGCACGCC
TTTTTATTCTCTTTGGTGTATATGTTCATAC

>Chr06_19986957_+
AAACCAGTGAATAAATTAAAAAAAAACTAATATAGGTCATTTATTCGTTCATGATACAGTGTGATTGCTT
TTAATGTATAGATTTTAATATTGAACCCTTG

>Chr05_10523079_-
ACCTTGCTACATATTTCTCTTACAGAAATCGTATCTTGTATGCTTTACCTAGTCATCGTCTCCTTCAAAC
ATCTTTCGTTTGTCAATGTTGAAACAGAACA

>Chr02_20327965_-
TCTCTGTATATAAACAGTATTAATTATATTAATTTATCATTTTTCGATGATTGAATGCTATGATATATAT
ATATATATTATTTTGAGAAACACATTTTCTA

>scaffold_36_  239546_+
TGTAAAGTAAGTGAAAAAAGAAATAAAAAAAGAGAGGAGATTATTAGTGGAATTATTATGCCATTTCGAA
TTGCAAACTATGCTAAAATGGTATCGCCTTC

>Chr08_ 1619234_+
GGATCTGGATCGTGGTTTTAATTATTAATTGGTGCATGAATTAATTATTCAAATTTATTCAAGATTTGTA
CACTAATCATCAATTTGGATCAATCTTATTA

>Chr11_18208566_+
TTAACTACAGATTAATTTCTAATATAAAAGAAGAAGATGATGATATTATGAATATTTTTTTCTTAATTAT
ATCATAAGATTTATTATATGTATATGTTGTA

>Chr10_ 9663697_-
TGGTGGCCTGTGTAATTTCCGAAGGAAAACTCTGAATTCTGCTTGCTTTGACTCCTACGCTCAAAAGGAT
TTGTGTTAGGGAGAGAGAGATTTATTTAACG

>Chr05_17823441_+
ACCTTCTAGCTATCACAATGTGCACAAGGTGATGCGAGGTAATTTTCCTCATTTTGTGTTTTGTTTTTTC
TGGGCATGGATTTGGGTCATGGAACATGATG

>Chr01_17187310_-
AAATAATATGAAAACATAAAAAAATAATTTAAAAAAAAAAATAAAAAACTTCAAATTTTTTTTTGAAAAT
ACTTTTAAAATATAAAAACCAAGAGAATATA

>Chr02_ 8206543_-
CTGCTTTGATGTATAACATAAAAGTTTCAATGATCTATGTTGGTAGTTTTATATAGCTCCAAATGCTTTG
ATTAATATGCCAATAACTCCACTGAATCACA

>Chr04_17397894_-
TGCATGGACATCAACTCTTTGTAATGCCAAAGGGAAACGTTTCTGTTTTCTTTTCATGCTGGTTATGAAG
TTGGAAATCTAATGAAAAAACCACCCTTTCC

>Chr11_15623000_-
GTCATTGTCAATTATGTAATTCTATTGCAGTTAAATAACATCCTCTTCCTATATAGAGCTGACACCATGC
CAATGTTTATATTGAGGATGAGGTCTGTTTC

>Chr03_13454179_-
CATATATTGTTTAGAACTTGTATATATGTTATCCATATGAAAATTTTGTTAAATGGAGCGCATTGTTTTC
AGATAGAGGAGCATCTTTTTGGAGAAATACT

>Chr06_ 8522083_-
CGAACCATGTAGCTGTACTGTATCATAGAAGTTGAATATCTTTCTTGTGTAGTTGAAATTTGCCTTGAAA
TTAAGAAAATAATCGGGGCCAGTACTTTTCA

>Chr01_30067437_+
TCTCTGCCTTGTAAACTGCTGTTCTGGTAAATGATGTTCTTTTCATTGTCTCGGCCGGTTAGTCTTTCTT
ATCGAGTTCTTGGAAATCCTGAAATGGTTGC

>Chr14_ 1409454_+
TGATATATTAAGAAATATATCCTACTTCCTGCTATTTGTATTACAGTCTCAAAATTTTACTTCATCGTGT
TTACTTTTCTCTGTATCAACTCTGTTACGAG

>Chr08_ 5850880_-
TTGGCATGACAAGGCTATATTTATGTTTGCAATGAAATGGGAAATTTAGTAGCTCCCCAGTTCAAACTTT
CCCTTTAATGACCGTAGTGTTTGTTTGCAAG

>Chr05_  344063_+
TCGACGAGAACTCATGCTGTATTTTTTAAATAGGTTTGAGACAGTTTAGGAGAATATACCTTCTTTCTCC
AACAAGAACAAGAACAACAAATCCTCGTTTC

>Chr17_11914662_-
AGATTCTATGATGCCTTTGGCTTGAGCAGTGTCGACCTAGGAATCATTTCATATCACTGAGTTTTCTTGT
CTGCTAATGATTGTATGACTTGGAATCAAGA

>Chr01_28078239_-
CTTGATCTTAATTTATTTAGAACTAAGCTGCATGGCATCGTTGTTTTGTTAATGTAGTGGTTTCCTATTT
CATTTCTTTCCCACTCAGTGGATTTTAGCAT

>Chr09_ 4905498_-
TCTGTTTCAGTTAGTCACTCAAATTAGAAATTTACCTCTTTCTTATTCTTAAGCAAGTCTCTGTCATTTA
TGTTTTATCCTCTATTTGTCTATAAAATTGA

>Chr12_13224704_-
AAATTATTTCACTAATTTATCTTGCCCCCCCGTCTGTGAGACCTTTCAGCAATTTGGTCTGGTTGTATAG
TTATCCTGTTATATTGCTATTACAATTTACA

>Chr15_14230109_+
AAAATTACGTCATTTTCTTTTATGGATTGTATCAATAGTTTTTATCTGGCAAAGCTGAGTTTCCTTCCAC
AAAAGAAAAAACAAAGAAAGAAAAAGAAACT

>Chr05_ 6708513_-
AGTTCAATAATTTGAAGGCATGCTGATCTGTTTAATGAATCTTTTATTTCAGATGGTGTGTTATGACTTT
TATGACTTTGCTTTGCCATTAGTTTAATTTC

>Chr06_12981722_+
AATATTGTTTCCTTGTGTATTATGGATTCTAATCAACAAAAGGATTCTTTAATGCTCTTGGAAACATGTG
TGGCAGCTATTGACTTATCTATTTTACAAGG

>Chr05_ 8627932_-
CCGTAAAGCATATTAGTTATATTTCAGAAATATAATGTGTTCCTTTTTTTCCTGTTCCGGGATCTTGTGG
TTGTATTTTAGGTAACGAGGCAGAAATAATA

>Chr17_ 7623181_+
CTGCAGGCTACACAGAATCTTGGGAGCTAAATTATTAGCAGTATTTTTTTAATTGTGTTGGTTTCTTGCA
GCTTATGCTAATATGTTTGAATAATTTGTGA

>Chr13_13740214_-
AAGGCAATTGCTCAACTTGATTGATTGATCGATTCTTGATTTATTATTTTACACCATTGACTTCCACCAC
ACCAAAGCTGTCACCAAGCTTGTCCTTTAAC

>Chr09_11645499_-
GTATCCCTGTACCCGCATGATCTTCATGAGATTGAGCTGGTGTTCTTGTCATCATTGCGAATGTAGGAGG
GATTCGAGAGACGAAGCATGATGAGAGGTGA

>Chr19_11568635_-
TAGTTGTATTGATCAATATAGTTAGCCCCAAAGGCTCTAACCGTTGTACCATGTAGAGTTTGCAGTTGGA
GATTTGCGTTACGATAAGGAACTTGAAGATT

>Chr16_12515407_-
CACTTGTACTTCACTAGTAACATTTGTCTGAATCATGATCTGAATCTTTGATAGCTCCAGCTTATATGAA
CACAAAGTGACTGCTGTAGTTTTAATTTGGA

>Chr14_ 4684534_+
CACATGATTAACCCTTTTCAAATCAAGCCTCTGGGCTAATTTGCTGGCTTAAGTTTTTTTCCTCGTTAGT
TTTAACAATCTGTCCCAAGTTTCCTGATACA

>Chr13_ 6013621_+
CTTGTCTTCGTCAGAAATTGAAAGAAAGATGGAACAGAGTTTAGTAGGTTATTTTTTCTTATGAAGACAT
GTTGTGTTAAATAATGAATAATGTTAGCTTT

>Chr14_ 6538397_+
CATCCAGTCCCTGGCAATTTCTTGCTAAATGATGTTTGATTGTTTGAGGCATTAAAATATCTGTTTCTCC
CATTGCCATTTCTTACTTCATATTGTGTTTC

>Chr05_10138549_+
CGCGCAAAGCAGAACCAATCGTGGAAATAAAGGATAAAGTATGTTTGATTATAACCATTTATTTTTTACC
ATTTTCTTATCCTATTTATTTTTGGTAAAGG

>Chr19_ 4382082_-
CCCCCCCTTTCCCTGTTCTTGAGGCTGACGGGAATTTTCAAAACTTTACCAACACTAAGGGACTTTCAGT
TACTGGACACCATGGTACCAGTTGCTTGACT

>Chr06_13741557_-
GAAACATCTTTTATGCTAAATGGTCACTGATGCTGCGTGTGATGTTTGTCAATTGAATCTTTTTAGAAAA
CGTTTTCCTTTGGCAACCACCGATGACATGT

>Chr01_10269070_-
ATTATACAGTGTAAATGCACAGATTAACTTTATTAGGATCGTTTAACGTCACACACCATGTTCAATAAGC
CTAGGTGTGGTAACTTGCTCATTGCAGGCAT

>Chr17_14170231_-
GCAAGATGGTTTCTAACTGGAGAGGAATTAATAAAAAATTATGTTTTGGGAAGGAAACAAAATTGTCAGT
TGTCTTTATTTCCATAGTCGGCTAACTGTCA

>Chr04_15482987_+
CTATCTTTATCAACACTGGTATTATAATTTTAGGAGGCTCAATTTTCATGAAAAGTGTGTTTCTTTTTCG
CATTTTGATCATCATTCCCACAAGAATATTT

>Chr09_ 5624290_+
ATAACTCGTCAGTCATTCAATGAATAGATACAAGCAAACAACTTGGATGTAAGATTATAAATATACAGAT
GCTGCCTTGTCAAGCATCTGTCTTTGCTGCA

>Chr12_14503771_+
TGAAGGATAAATACAAATTTTTTTATGCTGCTGCAGTCAGATTGACTGGGAAAATTGCATTTATTTTGTT
CTCATGTAACTGTATTTTCTACATATTATAA

>Chr05_ 5529565_-
TCTCAATCTGTGTTTTGAAGCCCTTCAAAATGAATATATTTTCTTGTTGCACGTGTAAACTTAGGTAAGA
ATGGATTTTATGTAGATAACAAAGCCATGCA

>Chr01_ 6770704_-
GATAGGCTGACAAGATACCTTGATCTCTATTTGATGTTCCGTTTTCCTTCAATTGCTATTTTCAATCAAA
AAAATGGAGTCGAGGTGGAAAGTAGGATTGA

>Chr06_16931459_+
GCCCATGTTTTGCTTCGATTCAGTTCTGTAATCTTAAACAAACAGAAGTTGAGAAAAAAAAAAAAAAAAG
GGTGCATGTTTATAATGATAGTTTCTTGCTG

>Chr09_11565230_-
ACTCCCATCTACTTGAAAAAATCCATGAAGTGGAACATCTTTGAGTTGTCATGTTTGGTACCTGGATTTT
GATAGCTGATTTTCTTTGTGATATCATGCTA

>Chr17_12732169_-
TTGAATTGTATTTGAATTTCTGACTTGAAAAGAAAACCATTCATCTGTTTGTCTTTCTTTCTATTTTTCT
TCGTGCCTTTTTCATGTGATACAAGCAGCTG

>Chr01_25149659_-
CCCCTCAATAGCATGTAATTTTGCCGCATAAAGGATAGTTTTGAAATTGCAAGGGGTTGTGCTGAGTCTG
TTTTCAGTTCATGGTCCCAATAGTCTGCTAT

>Chr08_ 7517991_+
TATAACTTTTTGGTTGATTATTTTCCCAGTTCCTTGCGGGAATTATTTTCAGCTTAAGCAATTTTCATCT
GTCATGGACTGACATTTCCTTCCTGTAATTT

>Chr01_ 1824315_-
TATTTGTTTCACTTCACCATTTTGGAAGTAGTGAATTTGAATTCAAGTGCAATATGCTGTACCAAAATCT
GAAGATATTTTCTACTCCTGTAAAGCATCTT

>Chr03_17241824_-
GCACTGAGAAATGTTCTCAATATCAATTTAGGTCTATTATTTAGATTTTGAATGATGTTGCTGCCTTTCA
TTATGTTTCTGTTGATTATGGTCTATGCCTT

>Chr05_21304444_-
TATTCATAGTAATTTATTCAAGTCGAATGGGAAATAAATTTTTTGTGATTACATTATTATCCACATGATT
TCAAAGTAATTGTTTTGGGGTGTAGTTGGAA

>Chr19_15671746_+
TTTGGTTATGTAATTTTTAAGATTATAATGAAACGAAGGATTGTAATTGTAATGATTCATTACACTACAA
GTATTATGTATTTATAAGCTATGTAATGAAT

>Chr16_ 7127984_+
TGTATTTGTATTCATTTTGTTTTATTCTGGCAAACAAGGTGAACTACACTATACCGTGTTAGCAAGATTT
TTCCTTGTGATTATGTCATGATCTTGTTCCC

>Chr05_ 5467822_-
GTGGATCGTTTCTATTCTTCTATTGATGCTACATCTTTTGCTGGCACCTTAATAATGCTTCCAAAACTCA
TTCCAATGATTGCTTGTAGTCCAATGATGAT

>Chr03_10685626_-
TTTTTGTACTGTTATCTTTTTTTAGTTGAATAGCAGGCCTTGTTTTTTGAGAGGCACGGTTTTATTGTGT
GTGCTGTTGTTTTGATATCCGATAATATTTT

>Chr02_23032972_-
CAGATAACCTTCTGCAGACGTCTTCATCTGATAAATTACCAGGTTTTTCCATGAGTAATAACCAAATGAT
AATAGAAAAGAAGATTAAATTCGCATTGTTT

>Chr12_15712186_+
CTCCTAAATTGTAAGTTTTCTGCATGATGGGTGGAATGCAGTTTGAGTTCAAATGTTGCATAAACTAGAA
TTAGGCTTATTTATTTATACTGATATTTCAA

>Chr05_23820989_+
GCACACCAACATAAGCGTTGTTGTCTCTAGATTCAATAGAGTTCGTTCTGAGAAACCTGGGTCTAACTGA
GCTTTCTTATCCTCTTTATATCTGCTGCATG

>Chr05_ 8304337_-
TGTAAATTATGTGAAACAGATGCCCCAAAGCATATGTACCTGCGTTTTGCATGTTCTGCTTCCATTGACA
TTGTGAGCAGTAGCCGACTCTTGTATTCTGT

>Chr13_10213820_+
TTGTATGCTTGTATTGATGATTTGATCAACCTTTTGGCACAACCTTGTGTAAGTAAATCTTTTCTTTTCT
TTAATCAGAACAAGGAGTATATATTTTTTTC

>Chr12_14724473_-
TTTAAGAGGGCCCGCCCGCGCACCTCTTGAAAAACAAGAAATTTTTCTTCTTCATGCTTTTTAAGTGTGG
CGAGCATCACAAATAAACATATTTTTTTCCC

>Chr06_14073541_-
TCTTGGATAAACGAAAGCTGTAAGCTCAGTATAATTAGCTCTCATTCTGGAACTTGAGTTTAGTTTTTGT
TGTTGTAAGGGTAGAGCAAACGTGGGCATTC

>Chr10_15344183_-
ATTGGACAGTTTATAATCTACTCCAATAAAAAATGCCAGAGTTCTTAATTATCACCATTTTAAAACTCTT
GTGTGCTTGCGAGAGTCCCTGTGGTATCTTT

>Chr01_ 1842460_-
ACTTTGAGCTGTGATTTATTGGGTTTTATTTGCTGTACAGAAGTTGCTCCAAGTGATCTTCTTACCTCTT
TTTTCATGGCAAATTAGATGGGGAGTAGCAA

>Chr08_  236178_-
GAAATTCTTCGGACAGATTGATAATATGATGAGCAAGTACTTGTCTTTTCATTGCAACATTTTTCATTTG
AGAAATCCATTGCGAATTTGCTTGAAGCATT

>Chr06_ 3456183_-
TTAATTTATTCTTGCTGCTGCTGCTGCTGCAGCAGCAGCAATTTTAATTTAATTTTGATGTGTATTATTA
TTATTATTATTATTCTTCAAATGGTAAGCTC

>Chr08_ 2676852_+
TGCTATTATTTTCAGACTTGTTTGAATACTACTATCATTGTTTACCTGCTGCTCTGGCCTTTGTTACTTG
TTAGAAGTATTCACCAGGTATTTGTTTGTTG

>Chr11_16125307_+
GTAACAACAAGAAGGTTGTGATATATCAAGTTAGTGGGATCGTTAATGTCATCTTTCGCTCAATTCTGCA
GTAGTTTTTGGGTTCACAGATTATTGCCACA

>Chr09_ 1267660_+
ATATGGCATAGCATAGCCAAAATCAATAGAAATGTTGACCTCTTGAAACCGGTGGATTTGTTGCCGTAAT
TTGCTTTTTGATCACGACACATGGTGCCATC

>Chr09_12272691_-
AACAAAGGAGGTCCTAAAGAAGTGCCAGATGAGCGGTTGAGTAGCGTTTTAAAATCCTCTTTCTTGTAGC
ATGTCGTAGACAGTGCTTGTTTCAGTAAGAA

>Chr10_15581075_+
TTCTTCATTTTCTCTTGTTTAATAAACTCAAATGTCCTGTTCCGGAACGTAGTTTCAGGATTTGTATTGT
TTTTCCTGCCCTCCCGTGATTGAGGATTTTG

>Chr02_23871868_+
TTCTTGCTTCAAAACTAACTAGATTATAGAATTTGTTTAACACATTCAGCACACATCCTTTGTTTTCTCT
TTGTTGTATCAGTACAATTGGATTGATGGTT

>Chr01_ 9422815_+
TTGAGATCTTCATTTTTCACTGGATGCTACAACCTATGGTATTGGACCTTAGTTTCGGGTGTATAATAAT
GCCTAGTGATATATGAAACCCTTTAGAGTTC

>Chr05_ 4536150_+
CTGCTCTTTGAAATTGTTATGTCACCATTTATCTGTAATGAAGTTCCTTTACAAGCATTGTTGTCTGGTT
TTGAACACATTCCTTTATATTATGTTATTGG

>Chr14_ 8351457_+
CTTTCTGTTGCTCTTCTATAAAATATGTTTGAATTCCTGGTGAGATTTGTAGATAAACTTCTGTTGATCA
ATCAATTAGGAGAAAGTGGATGCTATTGCTA

>Chr15_  579906_+
TGTATTATGTATATATAGAACATTTATGGAGAAGGCAATTGCTTTCAGGCAAGTTATGTATTATGTCAAT
ATTGTAATTAAAATACCGATTCAAATATAAC

>Chr02_ 6847392_-
CTGTTATCCCATAAGAAAGAAGGAAATAGAAAGGGTAACTGAATTGTTTTACAGATATTTTATGATTGTT
TTACCTGCTTGTTATGGTTTTGATACTTTTA

>Chr07_ 3280161_+
AACGTGCACAAATCAATTCTTCATGCTATGATAATTCTTTATCTGAAGCATAAAAGGGAGAATCGCACCT
GGCAGGCCATCTTTTGATTTCTAGTTCTTTT

>Chr03_18312835_-
ATTTTTTGAGATTGTTATCTTCTTGGATTTGCAATAAATTTTTGTTATGTTACAAAAAGCATGCTAATTG
GATCCTCTTTTAAATATATATATATTTTTTA

>Chr06_  526143_-
ATTTGTACTGATCAGTATATGATATAATACTATGGTCGGTCTATTTGTGGAATGTTTGTCCAGTACAACA
ATTTGGAAACTATGCTGGATTGCAGGCTTAG

>Chr11_ 1929882_+
TCGCCGTTGCTCATTTCCCCATGAATTAATAATTTGCAGTTCATCACGTCGATCAAGATTGTTGTTGTGC
TTTTCAAGCTACAAGTGTTCACCGTTGCTCA

>Chr10_12485608_-
GTGATTGAACCATCAATCTGGTTATATTGTTATCCAAATGATTTTGCTCCTCTAACTGCATTATCCTTGT
AAATGGCTTTCTTATGGTTTTGGAAGTGTTC

>Chr10_20970323_-
GGACTGCATAAAATTGTTGCTAAGTGTTTCAAATGTTATAGTTTTCGGGTAACCTACCTGCCTCAAGAGT
ATAAAAAATCATTTGAAAATACTACTAGTAT

>Chr09_ 3086176_-
AAAAGTAGTAAATTCTTTTTTGTTCATTTAATAGGAGGAAAGTTAAAAGGAATGAAAAAAAAAAAAGGGA
AAAAAAGAAAGAGGGAAATGTTCATGATATG

>Chr02_24312061_-
AAACTCTTTTCTGTAATCATACATAAATTTAATATATGATGTTTCCTGCGATGGATGTTTTCAATCGTCA
TTACTAGAAGCATTCATCTTGGTGGAAAAAT

>Chr15_12269399_+
TAAATTTTGTATTTATGCCATTCATATGAAAAAGGCAAAAACCGTTGTTTAATGTCACTTTGCGCATCTA
CATGGAAATATTAATTCAATAAACTGTTCAG

>Chr14_   43430_-
CTGATGATCTTGATTGAAAAAGAAAAGGCAATGCACAACATGGTTCGTTTGATGGATAGGGTAGACAGTG
TACAAAATAAACTTTCCGATCTGAATTTGTG

>Chr18_12705797_+
CCACTTTTGATCTATGGAACATACTTCCTCACTTGAAGGGAATTTTTGTTGTTGGTATGGTGTACATTGA
TATGTTCTTATTTTAAAATTTATGTAGTGAT

>Chr11_12732891_+
GACATTTCCTAAAACAATGTATCTTTTAAAATAATATATCTTTCTTAAGCATAGAATATTAGACACTTAC
ATTTCATTTGATTTATGAGGTTGTTATTTGA

>Chr11_13348152_-
CATCCCTCGCATCGCATGCAAACTTCCAAAATAAAGCATTTGTCATCACAAAAACGCTTTTTGCTTCTGT
ATTAGAAATGGAGCTCCTAGAGAATCCATCT

>Chr10_16599961_-
TTCACGCTCTTTGCTACCCAGCATTCAATTTAGAGTCCCAATTTATAGTCTGCACCTTGTAAAAATGCCT
TCATTTCTCCTGTCCTTTTTTTTCCCCTTTC

>Chr15_   32308_-
ATGTAGTGGGAGTGTCTAAACTCTAATCAGGCGTTATATTTGGTTGAAGCAACTGTAGTAGCATGTGTAT
TGTGCTTTACTTTTGGGAAGCAAGGTTTTGC

>Chr03_10493486_+
TTGATGACGTAGTATATTTACATTTTATTTGCTCCACTTATATAGGTTCCTTAAACTTCAGTTTCGAATT
AAGTGCGGTGGAGCTCAAGATGTGTGTGGAT

>Chr14_ 6498747_+
AAGCAATTACCCTATCTCCTAAATCTAATTGCTCTCCACTTTGTTACTGTAATCAAGCTTGTGGCTGTTT
TTGTCAGCATTGAGTATTTATATCAAATAAT

>Chr06_11252079_-
GATGCAGAACTTTGATTTAGACGTTAACAATACAATGCAATTTTGAACCCAATTGCAACCAGTTCTCGTA
TTGTAATTCAAAATCTAGAATTTGACCTGAG

>Chr03_15457110_+
TGAATTGTAGTTACTGATCGAGCAATTATTTATTTATTTTTTTCATGCTCATTTCCTTTCCGCTGAGGGG
AGGAAAAACAGGGGGGGGGGGGGGGATGTTA

>Chr14_ 7488954_+
CAAGAACCTATTCTGTCATACACTTTGAATTTACAGTCGTTCTTTCGTAGAAAACCTACACTGTTCTTTG
TTTTGGGTCCAACAGGACCAGCACAGCTTTT

>Chr05_23276157_+
TCCGGCTGGGAATTTGGACATGATTAAAGGAAAACAGTCTGTGCTATCCCATTACGTTGGTCCGACTATT
TTCTTTTTTCAATGTGATTCTCCTTTGCATC

>Chr16_13038274_-
CAAATAGATCATCAAGGGAAATACCACGAACAATGGCAGTTGTCTCGGTCACTTTCTGAGCATTTTGTGC
TTGATCTTGAATTCTGTTTGCAAAGATGGGA

>Chr01_11944461_+
AAGTGTAAAAAAATGTTGATTTTAGTGCTTTGCAGGACACTTTTCTTTCTTGTTACAGCGAGCCTCACCT
TCATATATGTGTGCATACTGTTCAGCAAACA

>Chr13_ 3174909_-
GGTGAGGTTGCGGAGGCGACTAGTGTTGTGGTTTTACCGGTTTGTAGATCAGAGGACGGGGAAAGAAAAA
TTGTGGAAGCACCGTGGGAGTGTAAGGGCCA

>Chr15_ 4688447_+
ACTACTACGTACAAGGACTTGTTTAGTTTCAATGAATGCGTGTTTGCTGGAAAATGGTTATTTTTCGGGG
TTTCCATGTAAAGTGAATTATTTTATGTTCT

>Chr05_13213428_-
TGTTTATGTATCTGAGGAACAAATTTGATGGAAGTCGTGTGATCTTTTTTAACTCCCTTGATTCCCATCT
CTGTCCCCTTCACGTTTATAACTGGACCAGT

>Chr09_ 2586629_-
CTGTAAATATCGCTCAGATTCAGAGCCAATACACTCTTCACCCTTTGTTCACTCTTCACTCTTCACTCTT
CAGCCTTTGTTCTTTTTTTTTGCCTACCATC

>Chr15_ 9017271_-
AACATGTAAAACGCAGTCTTGATCTTAAAAATAGAAGATTCCTTCTTGTTATATTCATTCCTTGCATGCC
CATTTTAGTTGAATGCTTGTCGTTATTGTAT

>Chr09_ 6797628_-
AATTTGTACTGCTGTTTATCGAGGCTAGTAATGGCGCAGTATTCTTTGTCCCTGCTGATCATTTTGAAAT
TTGATTTCCATGATGCCATTGAAGGGAGATA

>Chr01_50403574_-
TGTACTCTGTGCCATTTCAACATAAAACTGTGTCCCTTGGTTGGGATTGCAATACATGATACTAACAGAG
GAGGAGGTTGGAGTTTCACATTGTGAAATTA

>Chr05_22404219_+
CTTGTGCTAAGATACATTGGTTTTGAGGGCTATTGGCTGAACTTGGCTTCTTTCTGGGTGGTCTTACTTC
CCTTTATGCAGATAACATTAGTGCCAATTTT

>Chr18_ 9547468_-
GTTTTAGCGCTAAATATAAATAAAATATGGAGAAAAGGAGCAAAGCAAGCAAGAAGGAACATTTGTTAAA
CAGAGACAAATTAAGCAGCAATAATGGAATA

>Chr14_ 7626427_-
TTTATAGGAAAAATATTATTCATTAAATTAATGTTTTTTTTTCTCTCCTTAAATTGGTATTGTGCTATAG
AGCACGAGTGTCATACTAACTCAGTACACAA

>Chr08_ 5694248_-
AAATGCTAGACTTCGTTATTGCATTGAAATTCATATTCTTTTGGTGGATTAATTATGGTTTAGTAGGTTA
ACCTAATGAATCTAATGAAATTTTATGTTTG

>Chr14_ 5926912_+
GGATTATTGATATCCTGTTTCTATGTATTAATATATCAATTGGATTATTGATATCCTGTTTCTTTGTATG
ATTGATGGTTGTAATTTGTTTTTCATAAAGA

>Chr08_13529943_+
GAGCTTGTGACTGTCAAAGAATCATTTCCATCTAAAAGAATGTTTCGATGAATAATTGTTACAGCCTATG
AAGTGTTAATCTTGGGTTTCTTTTTGTGAAA

>Chr06_  369346_+
ATTGTCACTCATTCTTTGAAAAAAGGAAAATAATCTAATTGTATTACCTCAGTATTTGATCCATCAGGTG
TACAATGCTGCTCTACGAGCTGCAATCACTT

>Chr05_ 9450688_+
ATCTACACAGTCTCTCCCCAAAATGATAATAAATTGATGTTTTGACGTGGATTTTATAGGACTCAGAATC
GTTTCGCTCTTGCACTATGTAGCAAGATATC

>Chr15_12375844_+
TCTATGTTGTCATTATACTCCTTTACTGTTATGTATTTCAAGTGTGTACTAGATGACCGTGCATCTAACA
TTTGATACAGCTAGCAAAATTTTGCTGTTCA

>Chr01_49010231_+
GAGGATTTTATCTCAAGAATTTTATAAACAAGAAAGTATTGTTCGACATCATACAATGTTTTTGTTAGCT
CTCAACATGGAAGTGCTCTGAAAATTGCAGC

>Chr12_  475932_+
AAGAGAGGAGGAAAAACAGAGGAAACAGAGTAAAGAAGAAACAGGGGAGGTGAAAAAAAAGAAGAAAAAG
AAGAAAGAAGGTGAAGGTTTGAATGACGGGT

>Chr05_ 9821553_+
CACTACTCTAAATTTATTGCTTGAAAACATAATAAAACAGATGCAATTTCAAAATTTGATTAGCAGCTGC
GCACTTGGAAGGATGAACAGTACGAATTTGT

>Chr09_ 3266488_+
CATGTGATCAGGGGATATACAAGCTCTTGATCCTTGTAATATTTTTGTTCACAATCTTCAGTGGTCGAAC
CAGAGAGTTACTCTTGTTGAGAATCGGGTAA

>Chr10_ 6147902_+
TTCTATCAGAGAAACCTAATCTGCTGTGACAAACAAAAACAAAAAAAACCTCCCACCTTCCACTTCCAAT
CCTCGGATGAAGATTGCTGCCACAACAACAA

>Chr10_ 8394608_+
TAAATAATCTGAATTATTGGAGAAAAATAAAATAATAAAGATTATGTTTTAAATTGTTACCGTTTATATT
ATAAACTGAATCTTGTCTATTCAATTTAAAT

>Chr14_ 2958566_-
AGGAGCTTCAATTGATGATGTGAATAGGATCACCAACGTCCAGTTTTTGCACAAACCGCTTCATTTTGCA
GTCCGGGCTTTGAATCAGTGCAGTTTTGCCG

>Chr02_11805535_-
GGGAGTTTAGACCCTCCTTTACCTAATGCTGAGAGCTTGTAGGTTCAACCACATTTGAATTGGCCATCAT
TGTCATATGTCAATCCAAAACCCAGCATTCC

>Chr01_12007103_-
GAATTTTGAATTTAAAAGAGTGTGAATCAATCATTAAACACTTGGGATGTTAAAATACTTCTGTGTTTTA
GTTTTCAACATCTGTCCCGGCATTATAAGAA

>Chr10_13967964_+
AATTTGTACACCTCTTTCGCGTCTCTGATTAATTATGTTAGTTCGCATTGAAGAGAATGTTAGCACTTTT
TAATATATAATTTCTGATTATCTTCACGTTC

>Chr05_22556359_-
TTTAGCAGCAGCAGCATGCATAACAATCAACGAGCCATTTGTTCTTTTGTATTTAAACCGCACAAATTAT
TTACCTGATAGTTTCTTGTTATTCTTTCTGC

>Chr14_ 9375971_+
CTGGTTGAAACACTCCTAATTAACAGTTTCAAAAATTTCTTTCTTTTCCGAAGCTTAACTAGCACAAAAT
TTGCTGCACAGCTTTCAACTTGCGAATTATA

>Chr01_25800784_-
AGTTCTTCCCATCCAGTTTGCTATTCTCCAAAGAAATTCTCTTCCTCTTCACTCTGAAAGCTTTTACGTT
CTGGTACTATTTTATTACATTATGTTTTCGT

>Chr09_ 9815056_-
TTGTACCCTGATGTGTATATACATGTGTGTCTCAGCGCTGTGTTTCTGTGAAATCCTTTGGAAAGTCCCA
GTCTACAACAGTTCCAAATAAATTGAATCAC

>Chr14_ 6298757_+
AAATAAAATCAGCAGTGAATTTTTAAGATATGTAATTTTGTTATATCCTCAAACGAATGCTTTGCTTACC
TTGTGAAGTTTGAAATACACTATGGATTTCG

>Chr03_11654355_+
TATTGCACAGCCGCGGAAGTGTGTTATGTGAAAAATAAATGTACTTTGGTAACAGTGCGTTGTTGTCACT
TGCTTCTCGTGGTTTACATTGCACAACCGCT

>Chr16_ 7723832_-
TAGCCCAGAGCTAGCCTTGTAGCTACCCAACCGCCAGATCTATCACCTGCAGAAGACAAAAAAAAAACAA
CGAACCACAAGAAAGAGTGAAGCCAAAAGAG

 
