# Supplementary material for: Alternative Polyadenylation in response to temperature stress contributes to gene regulation in Populus trichocarpa
Source: BMC Genomics. 2021 Jan 14;22:53. doi: 10.1186/s12864-020-07353-9 (PMC7809742; doi:10.1186/s12864-020-07353-9)
Supplement: Supplementary file 6 — Additional file 6: Dataset 5. The 50 bp upstream and downstream sequences of PACs of shifted genes under cold stress. [file 12864_2020_7353_MOESM6_ESM.txt]

Sequences of Shifted PACs in LT: 
>Chr02_  924895_+
CATTCGTGTGCCGTTTGTATCCTATACATTAATTACCAGATAATTCTTGCAGATCTAGTTTCCCCTTTTC
CCTAGCTGCAGAATTATAAAATATAAGTGGA

>Chr05_ 9627923_-
TGTGTAAATTCACTTTTATCTTATATATGCACAAGATGTTGGTTCCAGTCATTTTATGGTCCATCCCAGG
TGGGTTGACGACGAGCTGTGTTCTAGGTGTT

>Chr05_ 9627923_-
TGTGTAAATTCACTTTTATCTTATATATGCACAAGATGTTGGTTCCAGTCATTTTATGGTCCATCCCAGG
TGGGTTGACGACGAGCTGTGTTCTAGGTGTT

>Chr05_25162235_-
TGATCCCTTTTTTAAACTATAATCAATGAATTATTATTTCCCTTGTTTCTACTTCCTTTTGATAGTTACA
AGATAGAGAAAAGAAATTAAAAGGCAAAAGC

>Chr16_ 3860647_-
GTTTACGAAGTATCATGCAATATTAGGATTGTTTCTTGAATTCTGCAGGCATACACTCAAGGTCCTAATT
AATGATCATAATTATTCCTGTCCATCAGGGC

>Chr15_10983386_+
AATCTGAATTGCATATAACATAAATGAAAGGCTCTTGCTAGTTCATGCTTATATCAAAGTCTGGCACAAA
TCCTCTGACTTATCCCAAACAAGACGCTGCC

>Chr01_40378221_+
CCTCCAGTTAAAGGCAGGTGCACAAATGCCTAAAGTTGCCGTTTCTCTCTCGTGTTTCTCTTGCTGGCAA
TGCCATGGTGAAAGTATTGGACCGAACTCTT

>Chr09_10334415_+
TGTTCTTTGTTACATGTACTTTTAGTAACATAATAAACCTCTTGCCAGTGAGATTAGTGTGTGCTTGTAT
GATGCATTGACTACTAAAATGCTTTAATTTG

>Chr05_16609154_+
TTCCAATGGTTACTTCTGAGATATATATATATATATATATTTTTAAGGTTATATATATATTTATTTTTTT
CCAGTGTGCTACTTTGCAAATTGATAGTAGT

>Chr01_29994459_+
TTTATTCTTTTACTATTATTTTTTAAAAAAATTGCGTGAGATTCATATTCAATTATTTATTAGACTTGTG
GATATGAATGGATTTCTTCTTAATTACATGT

>Chr08_ 1428394_+
CAAGTTTTTCAATCATCAATACAATTCATGCTCTGGGGGAAATTATTATGAGATTCTTTGACAGGTATTA
AGCACATTGCTTCTCCTCCGAGACAGCATAC

>Chr18_13545813_+
TCCCTTTTTCCCTTTTGAGCTATTATGATGTAAATTGAAAGTTGGCATTCATTCTCCTTTTTGTCTTATC
ATTTTCAAAGACCATAACTTTGTTCTACCAT

>Chr11_15893131_+
TGTTGGCACTCGGCAGTTGAAATAATTTAGTTCATGCTGCTTTCGGACCTTGTTGGCTGGCCTATCTGTC
AATTCTCTCGGCTGAATATAGAGGGTTTGAT

>Chr16_ 3479593_-
TGGTAAATCAATGAAGATTGGGGATAAAAAAGTTATCTACAAGTTTGTTTAACATGGCTTGGTTCATGCA
TGCAAGTTCCTTTTGTGTTCCATTAGTGTTT

>Chr03_10012600_-
CTTTGTATTGATAAATTCCTGAAAGAAAAAGTTGCTTGCCGTTATGGTTGAAAAGTCTCCGTATGTCCCA
GATGCAAAGAATGATGGATGAAGTCAAATTA

>Chr19_15458567_-
GTTCCGAGGTACTTAAGTTTGGATTCGGGTATGGATAATACCCGAAACTTAATTCATGGATATTTATTTT
CATCCCAGTGCAGAATATAACTTTACTTTCC

>Chr13_14031145_-
CATGATAATCTCCTAGCTTTTGTTTGTTTTATTCCTTTTTCTTATCCGTTACACATAATAATAATAAAAA
AAAGTTTTCCTTTCCATGTCTCCTGTGTGCA

>Chr15_ 4411852_+
TGCTGCAATATTTTGAAATTTGGAATCTATAATGGATCATTAGTTCATCACAAAATGTCCAAAGACTCCC
GATTCTCTCTCTCTCTCTCTGAGCACAAACA

>Chr06_ 9057392_-
GTTCAACTTTGTAATGCTGTGTCTTTTAGTTTTACTTTGAGTTTGTTCTGAAGAACGGATGCCAAGACCG
TCGTTTTACTATTTTCAACCCCCATGATATG

>Chr03_16088572_+
GAATATTGTTGCTGTTAGCATTATTCTTATTGAAACCTCGGTTGGATTGCAATGGTGGCTTTGGATTTTC
TACTTCCAATCTCTCTCTTTCTCTCAGTTTT

>Chr09_ 9744505_+
TATCATCACAGTATTATGCATTTGCAATAATTAATGATTGTAGTAGCATTGCAAAAAAAACTTTTGTGCT
GCATTCATTACTCTTGTTTTTGCCATGTCAT

>Chr03_18907365_+
TAGTTGGATTTGGGTTTTTTTCCCATTTAATGGATAATGGCCTGTTTTTCATATATTTTTAATTGGTATA
ATCAACCATTAAAATGAATGGTCTTTCAGAG

>Chr08_ 4578962_-
ATCTCTTGTCATTCATTTAGTGGTTATTCAAAAAAAATTTGTATTGTGTTTACTGGTCTTTCAGACATTC
TAATTTGCTGATCTCATCTATTTGTAGTAAT

>Chr03_11924367_-
CTGGCATTGATGTATATATTGAAATTCAAACCTGATCAATTTTCTGGGTTAAATTCACATGTATCGTGGT
ATTTTTCTGTCAAACTTCAACGACGGAGAAG

>Chr18_13204108_-
AATCTCATTTTAGGAATACATGGGATGGCATCCTTCTATTGTGCTGGTTTATGAAATTTTCTTAGAGGTT
TATGTAGCTAATCGCTGCTAGTGTGTTTTAT

>Chr08_ 2911037_+
CTGTTACTTTGCTCCGTTGTTTTATGATACATCCATTAATAATTCGAGTTGAAGCTGGACTGCATTATCC
CTCCGAGATTTTCCATTTGCTGGAAATGCTA

>Chr08_ 1957195_+
GCACTGAAAGTCTAGTTATTATTTTTAATAAAATAAAATAAATGCTAGGCATCGAACTTGTTTATACTCT
GTATAAGAGGTGGTCAAAGTTAACCGCAAAG

>Chr10_14130477_-
CTTCTCGTCACACTGTTGTACTCTATATATTCATCTTCATCTTCTTCTTTTTTGAATTTCTCATAAATTT
GCGTAGACATTGGGTGATATGGCCACTTCTT

>Chr07_ 2359344_+
CTACAATGACTTCGAGTCAATTTCAATCATCAGTTCTTAAGAAAAATGTTAACAATTGTGTATTTCAGGC
ATGTTATGTTCTTGATGTCAATAACTGCAAT

>Chr02_ 6332715_+
GCACAAATTCCACATGAATAAGAAGAAATTTAGTATGGAGTTTAATTTCCATCCGAAGCGTGTTATCCTT
TTGTTTTTAGACATTTTTGCACACAAAATTT

>Chr11_14869437_+
ATTGGTATGCTTCGTTGAATATTCAACTGAGAATAATAAATTAGTTCTTGAAGTTGTGTTGAATTTAGAA
ATTCACAAAGCTGACCTTTTCTTGGTGTTAA

>Chr16_ 1927021_-
ATGTTACCTGGCTCAAGCAATTGATAATGAAACTTGCTTGATTTTCTTTCTTTCATGTTTTGAAATTCCC
ATTTGTGATTAGTTCAACAGAAGAAAGCCAT

>Chr02_21975224_+
CATGTATAAGTTACTAAAATAATTTAATTGCATGTCCTGAGTTTCATGTTAGTGCCAAGTCTGTATGCAG
TGAGAATTTCTCCTTGACATTTGCCTAAGAA

>Chr13_ 6213413_+
TGATCCCGCCATTAGTTAGTTTTGATCAATTAATGGAGTTTGTGTTCTTGAAATGGACAACTGTTTGTGT
ACATGTTGCTACAACCTAATCTAATCACTCC

>Chr03_16869807_-
GATCACCGTTTGATCTAAAGTTTGAAATGAGTTAATCTTAGGATTTGCCTAGTATTGCCCTGTTGTGTTA
CTGTTGCTATGTTTTATTTTACGGTTGCTTC

>Chr12_14425604_+
AGATTAAAGGACCGGTGACAGAAAGGAAGTATAAACTGACAGCAGAGATCAAAGGAGGAGAAGAGAAGAA
GAAGAAAGAAGAGAAGATTAAGAATTATAAA

>Chr01_39288332_-
GTATCCAAATTTGCCACCTTACTATTGAGGTAGTAAATTGGGTTTAAATTAATTGCTTTGTGATTTCTTG
CATTATTTGGTGCTGTTGAATGGCTTGGTTT

>Chr09_ 4169179_+
TCTTGTTTTTCTTGGATTTTTTGGTTATGGTTTAAGTTTTATCTTGAGTCATTAATTGCAGTTTTTTATT
CGGCAGTAAATCTTTATCCTACAGCCATGTT

>Chr18_ 1075471_-
TACTCGTTTTCTTTCTCTTGCTAATTGCATCTCTGTTTCGGTTTTGCTCCGCCGCCCGTCTGAAGCCTCT
TGCTCCTTCTCGACCGCGCGCGTTCTTAAAC

>Chr08_11254117_-
TGGCTCGATATACGTTCATTTTGTCTAGTGAAATTTATTTATTATCTGTCAAGCTAGAATATTACTATGA
TTTTCTCGAATTTGGGAATGGTGGATTAATA

>Chr16_11286956_-
TTGAAAGTTACACTGGTGAAAGGACTCGGAAGCATTATAATTTTAGAGTCATATCGTCAGAATGGTTATA
TATATATATATATATATATATATATATATAT

>Chr17_ 5861240_-
ACCCTTGGTCAATTACACATATCAGTAGATATATCTGTTTTTAATTGTTCATACTGAACTGGATTGAACC
TGTCTTTGACATATCCTTGCACTTCTGTTTT

>Chr11_10434405_-
GTGTTTGTCGTTAGTGACCTTTGCTATTAGAAATGAGAGAAGCTTTTATCAATCTGCCACCTTTTCTTCT
ATCATATTGCAATCTGCCTTAATTGCCCAGT

>Chr05_24857074_-
TAAGATTGGATTTCTTCCAAACCTAAACAAGAAATTGATCACTTCATAGCATCCCAATCACATAAAACTT
GCTTGCAGGTTCCAAACATGTGAGGTGCCAA

>Chr05_ 8725967_-
GAGAGATTGCTAGGCTAAATAAAAAGAAAAAAACTGTACTTTCTTTCTCCATTGCATGTCTCTTTTCTCA
TTTTATGATTTGCCGAAACTTGCTTATGATT

>Chr06_ 6557412_-
ATGTAGCAAGATTTTGAGCCATTCCCCATATCAACCATTTCTGTTGATCCCGATTGTTTCGTCTCCAAAC
ACGACTTGTAGTCGGACAAGTTATATGCTGA

>Chr17_ 3630937_-
TCACTTAAATAATAAATTAATAAAAATGCGACCTCAACCAGTTATTTTGTAAATGTGCTGCTCCCCTTTC
TTTTGCCATGTAAAGGCCTACATGATGCATC

>Chr04_  805511_+
TGTGATGATTTTTTTTTTAATTTTTTTATTGTTATATATCAAGTTTAGGCAGAGTTCAGTGAATTAGAAA
CTGATGAAATCATTTAAGGAAAACCTCACAA

>Chr02_11928174_-
TCTTACCTGTATTTCAAATTGACAATAAAGTGGCATTTCCCGATTGTTTTATAGTAAATATATAACTAGA
TAGTTGTACCGCACAATGGCATGGGTGACCT

>Chr12_12160811_-
ATTTCATCTGAGCTCAACACGTATAATAATGCAGCATCTTGTTTCTCTTCATTGGTTTTTACCCCACAAG
CCGTGGTGCAGATTTGTCCTGTTGTCTATGA

>Chr02_ 9038382_-
GGCCCTTGAAATATTTCAGTGATAAATGATACTGAAAATTTTTAGTGTTCAGTTTAGTTTACAAGTGGTT
GCTTTTAAAAAAATAATTTGTGATATTAGTC

>Chr12_ 1601697_+
CAAATAACACCTCAAACCAAAGCTTGTCAAAAAAAAAAAAAATAATAATTCTGTAATGGACTAAGATTAC
AAAACATTCTACAAAACTTCGTGACTACTAA

>Chr11_14738419_-
ATGTAGCAGTCTCCACACTTTCAAATCAGATACTAAATGGAATGTTTTGTAATAACCATGAGGTGTTTGT
GTTGTTTTGCTCTTATGACACCAAATTCATG

>Chr10_18126672_+
TGACAGTAGTATGAATTTAAATGGGAATTGCATGGTGATTAAAGGCGTCGATATGAGAGGAAAAAATTAT
AAAATACAAATGAAAAAGAATTTTCTCTGTA

>Chr01_ 4493922_-
GTGCTGAATTTTGTAGAGATGCTTATGTTTAAAGGTTAATATCATTCTTGATATGAACACTATAGGTTAG
AAATATGAGTAGTGGATCTTAGAGGGAAAAG

>Chr06_ 7007953_-
CTGTTTGAGCAGGTACTGTTTGAGTGTTCTTATGGAAGAAGTCATTTCCTATTGTCAGTGGGCAATCTCC
TCAATCACTAAACATCAATACTTGGTTGAAA

>Chr10_10126373_-
GCAGGGCATCCTCTGGTTTGATGCTATACTAATTAGTTGCTACTTATTGCACAAGACTTTTATCTGTTTA
GGATTTTATGAATTTATTATTCTAGCTCTGT

>Chr03_ 7968623_+
ATGATTACGTGCTAGCTTTCTGGGGACTGAGATACAGTAACAGTATTTTTACACATATGCCGTGCTTTTA
ACCTTAGTTTATTCACTCCCATTGTTGAAAT

>Chr01_14350327_-
TTACTGTGATTTTCTGATTTAATAGAATGCCTAAAATCATGTTAGTTTTGAATAATATGCATATTTCTTC
TTCACCACCACCACCACTGTTATTTTGGATT

>Chr01_10120157_+
TGTTTGAACAAATTTTTTACGCCTGTCTCTGGAACATTGATTCATTGTCTAGTATCTGTCTCCTATCTTT
GGTCATTGATGTTCTCATGTACTTAAGAGTA

>Chr10_ 4049178_-
AAGACATTCTTCATGGTGAGTTCTGGATAATTTATTTTGATTTTCAAACCATCACTGTTTTGGACCTTTT
TACTCTTGGGTTTTGATTATTTCCCCCTCAA

>Chr01_13984672_-
CTGCATCCAGAAAAATTACAAGAGCACCTCTAAAATACATCTTTGAAGTCATATCTCTCACCTTCGTTGC
GTCTTTTCTTGTTTGGATGGACTGTATGGAC

>Chr02_ 5322800_+
GCTCATGGATTGTTGATGTAAAGATGTAATTAATTTTTCTTTTTCTCGGCAAAGTTTTGGCTTGGGTAAA
CCCTGTTGGACAAGTCTGGGGACTAGTATGA

>Chr06_22908644_+
TTGTATTTTTGTATGTATCAAAACATGAAATAATTAACCCATATTTTTTAAAATATTTTTTATTTGAAAT
TATATTAAAATAATATTTTTTATTTTTTAAA

>Chr02_11687155_+
ATATATATATATACAAGTGGAGTAAATAATAGATAATCAAGCCTTCTACCAATAATCTCCACAAGAGCAT
CTTCCTTCTGTGAAATGATGGAAACAATTTG

>Chr13_15504861_+
TGTTCAAAATTGAAAGGAGAATACTTAAATACAGAGCATTATTTGCAGGGAAATTTGGTGTTTGTGTTGT
TCTCAATTCATAATTTTATTAGGCTATTGTT

>Chr06_25394798_-
ACGAACTTGCTCTAGAACAGAAAAGTTAATGAATCCAGATGTTTCATGCTGATAATGTCTGATTATGATA
AGGAGATTCCAGATTCTTTCTGTATCTGCTG

>Chr14_ 6290624_+
ATCATTATAATTAGCACTAGGTGTCGTTTGTATTTCAAGTGAGCCTATTCAATATCCTCCTCGTTAGGTT
TTTTCTTTCTTTCTTTTCTTATTGTGAGGAG

>Chr08_ 7963712_-
ATATGTGGAGAGCCATATTGGAAGTTTCAATGCTACCTTGTCTTTTTGTTAGAGGCTTCCTTTTCCATGC
ATGGTGTGTGCTTGGTTAATCAGATGAGCAT

>Chr05_23329159_+
TGATTGCCGTGATGATGGCGTCGACTTTGTATTAGCTCTATCTGATCATTCTCTTCCACATCTATGCTTT
ATATCAATTAATTTTTTATTTATATTTTAGA

>Chr07_ 5234011_+
ATCTAGATAACAACCATGTGGAAAGTTGAATACAAGGTGTAGCTCATTTTATATGCTTGGTTTATGTAAT
GTTTGTTTTTATGCATTGATTTGTCTATGTA

>Chr11_13708490_+
CTGTTGGGGCTGTATTTGTACCAGTATTTCAATAAAATTTGATTATTTGTACTGGAGTTTCAATAAAATT
TATTTATTTTTATTTTGATATTAAAATTAAT

>Chr05_20248638_-
CTTCAAGTATCTGCTACGAATTTTATTTATTTATTTTTATTTCAGTTTCTATACCGACTTGCATACCATG
TTTGAGTGTGGGTAATGAAATCTATCTATTT

>Chr12_ 1833931_+
GCTGATTGAATTACTTACACATTTTCATATATAATAAGAGCCATTTCTTGAGAAATTTCTTGCAATCTCT
TGTTGGATTCGGGCATTCCAGTTGATGATAA

>Chr14_ 6538340_+
AAAGAAGTTAATGAGATGGAAAAAAACACTGACAAGATTGTAATTTGTGTAAAGATACATCCAGTCCCTG
GCAATTTCTTGCTAAATGATGTTTGATTGTT

>Chr17_ 2751719_-
CTTGTATAAAAAAAATATTCAGCAAATCTAAGATTCAAATTAATGATGTTATATAATGCTATTAATTTTT
GTATAACATTCTTGGCGCGTTCATTTCTATT

>Chr03_17897082_+
AGTAAGTTCTAGTCTAAGTGAGGGTAATGTAGACTTGAATAATGTTGCTGACAAGAAGGAGAAGAAGAAG
AAGAGAAAGTTGGAGCATGTTAATAATGAGA

>Chr16_   26043_-
ACAGTGGTATGGAACCATATAATGAGCAAGTATATTACGATCAGTTTGCTATGCATGCATGTATGTCCGA
ATTGTCCCAGATGGTTCTTCTGTTCTGTCAT

>Chr06_20211808_+
AACAGATGTGATCAGAAATCTGCTTTTGTATAAGAGGAATGAGTTTCTGGAAATTATCAGAGGAGAAGAG
TCCTATTAGTGGGTGTCTGTTGACCTTTTAT

>Chr05_ 3798925_+
TTGGTATGTGTTCTCCCGCAACCAACCAGGTCATGAGTTCGAAGGCTGGTAGAGAGAGAAGAAGAGAAGA
AAGATTGATATTCAAAAAGAGGTATTCTAAA

>Chr14_ 9430548_+
AAAATGTGGAAGAATGTTGTCGACAATATGAGCATTGATGGAATGCTCTCATACAAAATAAAAAAAAATA
AAAAAATCAGAAATTATTTTAGGATCATGCC

>Chr04_ 4685881_-
CTGCCGATTGTGGTACGGAGTGTTGCAAATACAAGGTTCATGATTTCATTATGAAGAAGAAAATAAAAAA
ATGGAAGTGAATCATTTAAATTTCTTGATTG

>Chr09_ 6822040_-
ACTAAGCTGTATGGCATCTTTGTTTTGTTAATGTGGTGGTTTTCCATTTCATTTCTTCCCTCCATAGTGG
ATGATCGGAGGGATTGTAGCATCTTATGTTA

>Chr01_46803447_+
TTCTTGAAATCTTTCCCTTCAAGTATAAAAAGGCTGGCACCTCTTTGTTCAACACGTCTATGCCATGCAG
TCAATAAGACAACTCTGCAAAACCTCGTGTA

>Chr04_ 2168012_+
CGTGTTCTTAAGTTTATTCGTAAGTGAGCCAAATTGAAAATTCCGTCTTCAAAGTTTGAGTTTTGATTCT
TCTTTTGGAATCACCTTATTGTGGGAAAGAC

>Chr06_22453936_+
AGATCCTCTGATATTCATGTGAATGGTTCATTATTAGGTGGGAAACATTTAAACCCTTCTTTATTTTTTG
TTCATCGTTACTTTTTTGAGTTGGGTTGATT

>Chr03_ 9655388_+
TTAAAATAGACTTTCAAATTTATAGTTTCATTGAATGTCCTTTTTTTTCCCCTGTTTTTGTTGTCCTTTT
ATTTTGAGTACACTCTTAAAAAAGGCTGATT

>Chr11_ 5073095_-
TTTTTGTTACGAGCAATATCGATCTAATAAAGTGTATATTGTACTATATTATATTATCAATCTTCAGGAT
TTATACTAAGAACTTTCTGGGTTGTGTTCTG

>Chr01_33128499_-
ATATCTAGTCATCATCTTAATTATACAAAAGCTTTCTGCTTTTTCTAGCTAGAAATTTGTTCCTAAAGAG
CCATTTATGTCTCTCTTTGTTTCTTGAAATT

>Chr01_33128499_-
ATATCTAGTCATCATCTTAATTATACAAAAGCTTTCTGCTTTTTCTAGCTAGAAATTTGTTCCTAAAGAG
CCATTTATGTCTCTCTTTGTTTCTTGAAATT

>Chr10_17611343_+
ATCATCTATATTTACTAAGATCATAGTTAGATAAGATTGAGACTGGATTCAAATTCTTGTCTCAACACAT
ACTAATTCTGTGCAAGCTTGTGTTTGTTCCT

>Chr14_ 2024396_-
TGTTCGTTTAGAAATGATGACAAAATGATTGAAATGTCTCGACTTTGTTGACTTGCGTCTGTCTTTTTGT
TTCCTTGGCATATTTGGCTTCTTTGGCAGGA

>Chr08_ 7821341_+
TCTCATTTCCTTTTTCTGGACAAATAAAAGAGGGAGAATATATTGTTTGGAGAAATTATTACATGAATTC
GGCTTTAACTATTTGGACTATGAATCAACTA

>Chr19_ 2185530_-
CGTTATTGGGGTGCTTACATAACCTGGAATCAAAACTGGTATGTTTCCCCAAAATCTGTTGTTCCTAGCA
GAAACTGGAGTGAGAATAGCTCCTAAAGCTT

>Chr02_13945684_+
CTGGGGGCTTCTAGATATAATAGAAGTATTTCAGTTGAGTTTTGTTTTTTATTATGTTTGCTGGATTCTG
ATCTGATGCTTCACTGTTGACAGTAGTTTTA

>Chr02_ 2783328_-
TTTCTGATAGACTTTTCATTGCATTAATTTGAATGATTAGTGGTTGGTTTACAGTGCTTGTGGGGTTCGA
AGGCAGATGATGCTTTTGTTTGCATGGACCC

>Chr07_ 2390573_-
GGAATTCGACATGTTTGTAAGAATCAATACTAGTTGAAATCACGTTGTGCAAAGATAATTTCTTTGTCTT
GTTAGTTTTTCACTGCAAGTTTCTGTTTTTG

>Chr01_49390799_-
ATTTGTAAATTGTTGTTGCTCATTTGTAAAACTTCTCTGTGCATTCGCCCAAGTCAAAAGCCAGTGATTT
CCTTGGGATAAATTGGGGCACACATGTAGCA

>Chr03_10685567_-
TTTTATTGTGTGTGCTGTTGTTTTGATATCCGATAATATTTTTTTTATTGAATTAGTGGAAAGAAAAAAA
AATGGCTGTGTATTACAAATTTAAGAGTGCT

>Chr18_ 2110718_-
GAATTCCATTTCTTAATGTCTATATTTTCTGAAATATACTGATGTTATGCAATGAAAGGAGTGAATTGTA
GAAAAAAATTTCCCTCTCCTTTCTTTCTTGT

>Chr18_ 2110718_-
GAATTCCATTTCTTAATGTCTATATTTTCTGAAATATACTGATGTTATGCAATGAAAGGAGTGAATTGTA
GAAAAAAATTTCCCTCTCCTTTCTTTCTTGT

>Chr01_30750373_+
TATGTAGTATTATCCAAAATCTAGAATAATAGTGGTGATTAATTGAGTCTAAAACTCAAGTGCTAAACGG
GTATTTGAAAGTGTTGTAGTTGTTGCTTTTC

>Chr04_19954270_-
AAAAATACAGCAAATTGAAAATGATTCAATATAAAGCTTTATTTATTTTTTGGGGGTGGTGTTAGCATTT
CTGTTGTTATAATAATTGTAATAGATTGGAA

>Chr11_  509080_+
TTGTGGGCTCTTCTATGTAATCAATAAAGGGAGCTAAAAAGTTGATTAGTACAGTATAATTTCTTTAAGC
AAGAGAATACAACAGCAAACATGGAGGCCTA

>Chr02_23737293_+
ACATGAATGTTTGGACATCATGTTTTCTGCAATGCGAGATTGCATCATCTAGAACAGCTTTAGTAGTTTT
TATGTCCATCTCGTGGATGTATTGAAATATG

>Chr10_14117699_-
GCTGAATTTTGTTATGCTAATTCGCCGTCCTTTGAAATTATTTCTGCACCAGAAGAAACCAATGTAGAAC
CCTCTTTCCAATTCTTATAACTTGATTTTAC

>Chr01_23796206_+
TTTTATTTTTGTAATTGTGAAATTGATCAAATAATTTATTTAAATTGATCATATTATTTCTATCTAGTTA
CTTGCAGCCCACAACTTAGTTATATGGTCAA

>Chr01_23796206_+
TTTTATTTTTGTAATTGTGAAATTGATCAAATAATTTATTTAAATTGATCATATTATTTCTATCTAGTTA
CTTGCAGCCCACAACTTAGTTATATGGTCAA

>scaffold_25_  121774_+
TAAAGGAAAAGGAGAAAGGAAATTTCTTTATAGCTCTTGCTTGAGCATCTAAATGTTTTCTTGTATTCTA
TCAACCGGGTTGTTGGTTGTTGGGGAGGTTT

>Chr04_ 3949888_+
ATGGCAGGTTTTTATAACTCTTTCCTTCATTACATGTGATTTTTGTTCTTATAGTCTATTTGTTACACGA
TGAACTTATATTGCTTTAGTATCTACTAGCC

>Chr09_ 9495437_-
ATCTGAGAAGCCACGTTAGATTCTAAATAAAATTGGTTGCTTCACAAATTATACAAAAATTCCATTCGTT
GCAGTCCTTGGCTTTTTCTTCATGTTGAAAT

>Chr04_  264000_+
GAGTTTGTAATTAATTGACACTCTAATTATATATTTTTCTTTTAAGGTTTGATTTAGATGTATTTTTCTG
TGTATCAAGTCTCTATATTCTTCCTTGTGTA

>Chr01_10969482_-
TACTCATTTTTCTCCCTCGTTCACCTTCAATAACTAGAAGTTTTCATGCTATAACACTTGCACACAGAAG
TACTATGAACAGAGTTGGAGCACATTTTGCC

>Chr02_  346949_-
GTTGGGCTGTGAATAGAATGACGACCCCCCCATCTGACTTTATTCTTTTCATATATTCCATCTTAGAACG
CTGACCTTTCACAGTCCGCACCAAATGTATC

>Chr03_ 5442090_-
ATTTGATATTTCTGGAATTAATTTCAGTCAATTAATCATATAATTTAATTAATGAGGTCTCTCTGTCTGC
TATCGTAAGTAAGCATATTTAAGCCCCTCTT

>Chr05_ 7601232_-
GTCATAGTTGCACAAGGTTTTGAAGAGCAATCAAATTTATGGATATATGCAAGAAGCAACCCTTTTCTTC
CTTGTGGTATTGTCTGTTTGATTTGAGGAAT

>Chr19_ 9339876_-
TGTATAGAAACACATAGCCATAATCTTCATTACAACTAGCTCTGTTTTGCAATCTCCCATTCCAATGTCT
GTGCTGTCAAGACACTATCTTAAACCTAAAC

>Chr18_13459841_+
TCTTGTAAGTGTACGAAATGATTGTTTGTCAACGTGCATCCTTTACATTTACGCAGAAACTTTTGACGAA
AGTGGGAAAACACCACTTCGTTCATCATTTA

>Chr19_ 9798859_+
AGTTGGTATATAGCTACAAATTCCTAACAATCTTTGAATGAAAATTGTTTAACAGAAAATTTGTCAAGTA
TGAATTCTTTCATACCAATCTCTTTAACTTT

>Chr06_ 2139013_-
CGTGTAAATATTTGATTAAAAAGTTCAGCATGCAGATGCATTTTCAGGTCAAAGTCACAGAGGTGGCAGG
TCTTTGATTGTATTGCTGCTGTTGTGTATTC

>Chr15_10365837_+
AATAAAGTAATGCTCAATCACTATGTATATATGAGAGATGTTTGGAGGTCTCTTTTTCGAAATCTTTTTT
ATTTTGCCTTTTCAATTGCTTAGGAAATTAG

>Chr18_13647106_+
GATCATCAAAGGAGAAGAGAAATAAAATATGAGTGGATGTCTTCACCTTTAATGACTTGTGTTTCTTGTT
TGTGTTTTGTTTCAAAAGTGTTTTTAAAAAA

>Chr05_24106263_+
CTGTATGTGTGGCATTACTTGGACTACAAAATGTACCTTAGTTTTGTATCAGTCTTCAGTTTAGTTTTCC
AGTAGGAGCTAATATTTCAAGCTTTCTGATA

>Chr14_13449709_-
TGTATTGAAAGTATTGTAATGTAAATCAAATGCACAGGGCTTTTCTTGTGATATGAGAGTTGTTTTTCAC
CATGTTTTCCTTCTCACCTACTCCATTTTCT

>Chr03_18421089_+
CAGGATCCACACTTGCTTATTTCCATGATTGTCTTATGTTAGGAAAAAAGGACGAGGAATAGAGAAGGGT
TCTTTTAGAGGGGGGGGGTCAAGAAGAAGGA

>Chr10_13313516_-
AAGTGTAATTATTTCATTGCCCTTAAAAGTAAGAAATATTAAACTTGGGTAAACGGGCTTTGACTTACTT
TAAAACAATTAAGTTATTTCATTATTTTAGA

>Chr13_ 3975026_+
AATATTCATGCCTTTTATTCTTTGAGAAATGTATAGCCAAAATTCTGTCTACAATTTCTCTGATTCTCCC
AGAGAAGGAAATCTTGATTTCCTTTTTTTGT

>Chr11_16201651_-
AGCTTTTGTACCTATTGAAATATACAAACATTTTATGCGAATTTGAAACTATCACTCTTGTAGTCGGTGC
TCACGAACTGTAATTGTTCTTGTTGAAATTT

>Chr10_ 8507586_+
TGCAGTGTTTGTAAATTTGTGTTTTCATTGGCAACAAAGTAATTTCATTTATCACTTGGGTAGACTGTCG
ATCCAGTCTGGTTGAAAATACTTGCAACGCA

>Chr11_ 4589545_+
ACAAGAAATTATTAATCACTTTAAAGAATTTTAATCATTAATTTTCACCTGAAACACCTCGTTTTCAAGT
CCCTATAAATTAATTAAGGATGCCTCCAATA

>Chr14_10621804_+
GCCTATTTTTTATTCGAGGGAACAATGCAGGAATACATCATTATCAAGCCATACTTATTGCTTCTAATTT
ATCAATTTGCCTATGAATTAAATTCTAGCTT

>Chr14_10621804_+
GCCTATTTTTTATTCGAGGGAACAATGCAGGAATACATCATTATCAAGCCATACTTATTGCTTCTAATTT
ATCAATTTGCCTATGAATTAAATTCTAGCTT

>Chr06_15101474_+
GAGGTGAATCACGTCAATGGATCTGAAGTGCCCAAGCAAAGGTTTAAAGGAAAAGGAGAAAAAAAAGAAA
AAAAAGGGAAAGCATATACTATCTGGACCTC

>Chr17_13823177_-
ACCTTGTTTGTTTTTCTTTGGATTCTCAATATTTTTTTTGTGCTTGCGTGATCCGTGACTTTCTTTTTGC
CTTTTTTTTTTGAATTAATTATAATTATATC

>Chr18_16237418_+
CTGCTGCTGCTGCTAATGAGAGGTGCATAGGGGCAATGTTTGATGAAGGTAAATATGAAAGCAAGCTAAA
AGGTTAATCCAGGTCCATATATGTAGTTCCA

>Chr06_12570956_-
CATTGTTATGATTGAACATAATTATCTACTGGTTATCAGCATTGTGGTCGACGGCTCGCTCTCTCTCTCT
CTCTCTCTCTCTACACACACACACACATATA

>Chr01_50257296_-
TGTTTATAAAACCAAAAACAAACCAAACTAGTCGGGTTTTTTAAAATTTTAATCGGTTTTTTTTCACAGT
TTGATTTTTTCGATTATTTTTTTTCCGGTTT

>Chr16_ 6426112_-
TAACATGATTGGGAGAATCTGTAGAATATGTTCTTCTTGTTGTTTTCTTCATTTTGTTCCCTTAGTATGT
TTGCAACATCTTCTATATATATTTGGTGGTG

>Chr06_10438420_-
GCCTTATGTGTAAAATTGTACATGAATTGCAAAGGTGACACTTGTACTCTTATCTTATGGTCCTGCGTGG
CATGTTTGGCTTCCATGGAGATAGCGTGAAG

>Chr12_14415195_+
ATTGCTTACCACGGTTCCTGATTAATTTTATTTATTGGTTGTGTTGCTTTAGTATGATATATAGTTGATA
CTTTGTGGCTTATAGTTTCGTGTTTGAATTA

>Chr05_ 6798110_-
ATTGTATATTTTTGTAGATTTCAGTGTGGTATTTTGTGCGATTTGATCCCAATTGAAGATTAATTGTTTT
TTAATGCTTAGTCAAGGGTGAAATTGAAAGA

>Chr14_ 8792521_-
CATAGAGGAACCACACCACACGATTTAAACGAGGGAGGAATTGTGACACTAACTAGAGCTGAATTTTATT
TTAATCCTTTTTTTTTTTGTGACGAGGCGAA

>Chr12_ 3018303_-
TTTGATGTATCCTAACTTGCCTAATCCTCCTTAATGGGCTTTGATGATTGATAAATGCCTGACGCTCTTG
CAAAAATGGCCACTTTTGTTGAATTGCCCAG

>Chr09_12801359_+
AACACAGAATTTCAGTCAGTCTGGTATAAATGCAGTTGCTGTGTTTATTTATGCTCCAAGCATAAGAAGA
CCTTGCTTCACTCTTTCAAATCCAAAATTAT

>Chr09_12801359_+
AACACAGAATTTCAGTCAGTCTGGTATAAATGCAGTTGCTGTGTTTATTTATGCTCCAAGCATAAGAAGA
CCTTGCTTCACTCTTTCAAATCCAAAATTAT

>Chr09_ 3266385_+
TCAACGCAATGTGATTCATAAAGATTAGTAATATAGTTGTACATTCTCTGAATCATTTTGCTAATGGTTT
GTGTGGAAACAATAAATTTGGATGAACTGGC

>Chr08_ 2687284_+
GCTTCTTTTCTTCTTTTTGGACACAATTTGAAATCTCAATTATTGATTGCCATAAAACTTGTGTACGTAG
ATTGCCTTCAATTTTTTAGTTGACCAGGGAG

>Chr08_ 8649360_-
TGTTATTGTTATTTTTACTTAGATCAATTTAATCAAAATAATCGATAACTAATTATCAAAAAGAAAAAAA
AAATGATAAACTGCCATCCTCGAGGCAATTA

>Chr05_20566482_+
TGGTGATAACTTTCGGTTTCTGATGGTTCCTTTTTAATCGTTTTACTCGTATTGCTCCTCTTTTTCCCCT
CCTGTAACGAGGTTGTTTCGTAATTCTTATT

>Chr18_13189847_+
TTGAGGGGAGTGTTATTATAAATTATGGAATGATAGTATCATCTTCCATTATTAGAGTGTTTGATTTTTA
TTTTATTTTTATTTGCTTGTGCTTGAATTGA

>Chr09_ 5654865_-
TTATTGTATTATATCGCCCGAAATAATCCCAGCTCTAGGCGCTTTTAGTGAATATTGTAATAATTCATTT
TCTTTGATTTTTGAGATATTAGTGAATGTAA

>Chr05_24732524_+
GCTGGTGTGTGTCACATGGTGTTTTTTTTTAAAAAGTATAGTGATTTTTTAAAGTTTTTTTTCACATTTT
CCAATAAAAAATAAAAAAAACTAAAAATATT

>Chr03_15317173_-
TGGCTTTGTATTCTTAGATTTAATGAAATAGCTCCTTAGGTTTGTACCTCACATGTAGATCATTTATCGG
TTGGTCACTTCCCATTGCAATATAGATGCGG

>Chr13_ 4171457_-
GAAAAAAGACGATGAGGTTTCAGGGGATAACCAGGAGGATAAGAAAGTGGAGAAAGAAGAGAAAGGGAAA
GATAAAGAAGAGAAGAAGAAGAAAAAGAAAG

>Chr10_13998860_-
AGGGGATTTTACGACATTTCATACATAGTGAATTCTTTTGACATTCTTTCAATCTGTTTTATCTTTCTTA
AAAGTATTATTTGAAATAAATTTATAATACT

>Chr16_ 3685034_+
TTGTCCATGAGAAAGAGTTTATTAAAGTGGAATGGGTGTTAGTTTTTTTTCTTTTTTTACCAAAGAGACA
CTTGAGAGGACATGGATGCTAGTTGAGTTGC

>Chr12_11224099_+
TGATGTACCTTCGCATGGCATTAGTATATCTCAAACTAGGCATTAGTGCTAGTCATTCATGTGTTATGGC
TAAAAATTATGTTAATGTTGTGAAGCTTTTT

>Chr01_28843021_+
TTCTTTATACTTCGGTGAAAAGTAAAAATAAAAACTATTAGTATTCTTCCATGAATATTTTTGTTTCATA
AGCAATTAAGCACTATCATGAAGATAAGGTG

>Chr14_ 9778098_+
TGATCATTGCTACATTTATTTGCTTTCAATGTTTTTCTTCTCATTGTTTTAGTAGTTGTGAAAATTATAT
TATGTGCTTATAGTTCTCTTAGATATGCATC

>Chr09_ 4859757_+
TTCTTTAAAAATGATGTTTTAACTTTTATGAAATAAATGTTGTTCTTTTCTTTTCTGATGTGATAAGGTG
CTTGATCATTTGTTATATGTTGAAATTATTC

>Chr01_47439744_-
CACGAAAATGTTGAAGCTGCATGTCAATATTCAATTCCAATTTTTGCATCACTTGCTAGTGATTTCGGTT
TCTGTGAAATTCTGACACTGATGTGCTCGCT

>Chr13_ 2771897_-
ATTTTGTACAATTATATCTTTTTTTGGCACAATTAAATAATAATTGAATTAAATTTGTTGATAAAAAACA
AAATTGGAAGATGATGGATCAAAGTGAAAAA

>Chr17_ 3026758_+
AAATGTATCATTTTGTCGCAGTAAATCAAAAAATAGTTATTTTTTTTCTTAATGTAGTTCCGCATTGATA
ACAATTATAACTGACATGGCTATTCGCATAT

>Chr08_ 8970693_-
CTTCATGGCTGTGTACAATTTATCTGTAGTGTTTCTCGTTGCAGAGGCTTATAACTTTTCTTGCCTCTAG
TTCTGCTTCAGTTCATGTAGCAAAAATGGGT

>Chr05_ 6691108_+
AGAATACACTTTTTCCTAATATAAATTTTAAGATGTGCTAGCCTATCGCCAATTGGTCCAATGCACTTGC
CAGATTTCAAGATGAGTTGAGTTATTTATCC

>Chr08_12027408_+
TGGGTTTGGCTCAGGCCATTGAGAATTTCTGGAAGGGCTCCCCTCGGGGTAAAGCCCAACAAGTCTAGTT
CCCAAGTTTTATAGCTTCGCTCTCTATTTTT

>Chr08_12027408_+
TGGGTTTGGCTCAGGCCATTGAGAATTTCTGGAAGGGCTCCCCTCGGGGTAAAGCCCAACAAGTCTAGTT
CCCAAGTTTTATAGCTTCGCTCTCTATTTTT

>Chr03_15540783_-
TGTATATATATATATATATATATGCTAGCTCTAGAGGCTTTGTTCTGCTCATGTCTCATTCTTCCTTCTT
CCTTGTATATATATATATATATATGCTAGCT

>Chr09_ 6203193_+
GTACATGTGCGTAGGAAGTTGCGTTGCCCTTGTTAATTGTAGTTTAGTTTACAAAGCTCCGGAACCTCTG
CTTCTTCTTTTTTTTCAAATTTAATTTAATA

>Chr04_10825401_-
ATATTATATTTGCTAGATGCAATTATAATGTGATTTTTCCATTTTGAACTAACAGAATTATTTTTGCATT
ATCTGGAAGACCACAGAGATAAGTGTTTTAG

>Chr17_11876183_-
TGCATGTATCAAGTTAAGGTTTGGATAACTGATGAACTATAATTCAGTTGACATGTTGTGATCCCGTTTA
TTGGTTTGATCATCCGAAAAAGCTTTGATTT

>Chr04_ 5679953_-
GTGATTGATCTTAATATTTTGAAGATAACAAGCATTATGATTGAAGAGTTAAAATTGCTTATCTACAAAA
AGAAAACGGAGTGTCTGCCCTGCTAACTACA

>Chr08_18550922_+
CTTAAATTTTGTTGAAATTTATTGTTATATATGAAAATGATTTATCTTTTAGATAGTTGCATGTTAAGTC
ATATATCCTATAGTGTCAAATTCGAAACCCA

>Chr01_23833770_+
ACAGGGTTTTGTAATTGTGAAATTGATCAAATAATTTATTTAAATTGATCATATTATTTCTATCTAGTTA
CTTGCAGCCCACAACTTAGTTATAGGGTCAA

>Chr04_21287638_-
GTAAATGAAATGATGTACTCAAGATGGGTTTTAATTACATGTTCCTGTGTATGAAAAAGAATGGACATTT
TGAAATGTTAGAATGAGACATTTCGGGGAGT

>Chr01_11675352_+
TCTAATCAGATAAATCTTACAGAATCCTGCAGGATTCGAATTCATGCACCAATTGATCCAAATCTGAATA
CACATCAAGTTGAATAGACCGAACTAAATTG

>Chr01_17234484_-
ATGGATCATGAGTGTTCATGTCCATGATTATTGATCATGGAAAGTTTTGGATATTAGTTTTCTTCTTTTC
CCTTAATTTTACTTCAAATGGAAGTGAAGGA

>Chr17_ 3570528_-
TGATACTTTTATGCATTGCAGAATGTGAATACTGCTCTCCTCCTTCGTGCATATTCCCCCTCATTTAGTT
CTACCCCAAGAAACAGCTAATTGAATGGAAA

>Chr02_16421382_+
CAAGCTGTTGTGAATAAATAAATTGACTCCCCGAGAGTTACACTTTGGCCAGCGCTAGTAGGTATGCTTT
CCAGCACGAACTTCCTCCAAGTAGGCACTGC

>Chr14_15319868_+
GGTCTGAATCTGATGCTGTGTTGATTGTCTGCAGAATTTCCTCTGAGATTATTTGCAATTGTTTCTTGTT
TGTTCTACTTTTATCTTGATTTGCAATATAT

>Chr05_ 5195113_+
TTCAAGCTGTTTGTTTGTCTCACACAAATGGCCAAGATTTGGATAGTTGTATAGCCGCGATTGTCTGGAC
GGGAGCATGCTTTCACTTTCTTTCTTTTTTA

>Chr03_17241690_-
TTATGCTTGTCAAGCTTTTATCTTATAATTTATGGAAATTGGTTGATGGTACATTAGGAATGTTATTTAA
TTTTCCCCTACTATGCTAGCAATAGCTAGGC

>Chr06_ 6121721_+
TTTGTTTGATCTTTAATAAAGGGTTGGGCCATGAGAGGCTCTGGTTGTCCATCTCTCTCATACAAGCTTA
ATTAAGCTAAGAATTCAAAATTAAATATAAA

>Chr08_ 3515839_-
GCCCTTCCATTGATTATGCTGATGTGCAAATGAAGAGGTTCCTTTTAACCAACTTGGAATGAACTGTTTT
AGTTATGCAATCCATGAATCATTTTTATTGA

>Chr12_12797489_-
TTATGCTGATTCAGTTAGTCTACTATCAAGTAAACTTTGGTTTGTGTGTTTTTCAGCTTTGTTCACTCTG
CAGCTGCATGCGTGGTCAATTTGAAGTATAA

>Chr06_16779776_-
CATCTTAGTTTGTAAACTTTTCCAATTTCAGATATGTAAGAGCAGATTGGAGAAAGAAATTAATGAGAGT
AATATGTTATCCTACAAAAGTAAACCAGCAG

>Chr03_17869316_+
TGCTGCTGGAAAGTATATGTACTTACCAGCACCAAGTCATTTTCTCGGCGAGGAAGTTGTTTGGATGTTT
TCCCATTTGACATGTATGGATTAATTTGTTT

>Chr11_13360808_+
CTTCTTTTTATTTGTGATTTAATTTCTTGATAAAATATATAGTTTTGGCTAATTTATTGCTGGCAACAAA
TGTCACAGAGAGTTTGGTTATTGATTTTTGG

>Chr07_11318207_+
TGTGTAGATCCATACCCCCACATGAATAAAATTTTGTTTCTTTCCCGCTTGAACACTGTTGGTTTTCTAA
CATGGTGTGTTTACTACTACTATGTAGTAGT

>Chr03_17689623_-
CATTTGTATAATCTCATTGATTTCTTGTCCTTAATTAAGGACCATTTCGCATAGCAGAGTTGAGTTGTCT
AGTGGAGTGCTAACCGGATAGATTATTCTCT

>Chr12_15120859_-
GTCTTTTGAATGTAAGCATCTGGAAATCATATAATAATGATGTCTTGATCAGGATACCGACTGCAGCTAC
TTACTGATCTTCATTTCCTCAGCTTCTGATT

>Chr14_17228370_-
TCGTCTGATTCTTTAATTTAGATTCATAGAAGAAATTGCCATTATGAATCACTTCTTGAGTCACAAAGAA
TTGGTTTTGACTGTTGAGGATATCGAATGTA

>Chr05_13213292_-
GTCCTTTATTTATTTATTTTGACTTAATATAAGCACTGCTTTTGTGGACCATTGCTGTGATTATTATTGA
AGGACGACGGTAGCCTTACTACAAGGATCAT

>Chr09_ 7430747_+
TGGAGAGTGAACCTAGATTTTTATGAGATATTTTCCCTATTTTATCACCCAAATCTTGGTCTGCATGAAA
GAATATGCTCATGTATATGTTGAAATTACCT

>Chr13_ 4462144_+
ATGCTGAATCAAATTATTAGCTAGTAATGCAGTGAATTCCTTTTTTGTTGAAGGATTATTTATCTACACA
AGTGGTATGGGATTCCCTTGCAATCTGGCTC

>Chr15_11609873_-
GCAGTAAGTTCTAGTCTAAGTGAGGGTAATGTAGATGTCAATAACGCAGCAGAGAAAAATGAGAAGAAGA
AAAAGAAGAGCAAAAGGCATGAGGCTTGCGT

>Chr08_ 3506817_+
TTCCTCTCTCAATGGCATCTTGATTGGCTTCACCAAGAGCAGCGTCGCTCAGGTACTTGTCAGCCAATTG
GACTCTCTTCACATTCTCTTGCTCCTTGACA

>Chr10_14378458_-
TGTGATCGAGATTTTCATCATTGCTAGTCATTTCTGCTATTCTAGAAAGTAAATTATTGTTAAGGTTTTA
ATTTGGAGCTTCTTTTTCCTATTATGTTTAT

>scaffold_1484_    8270_-
AATAAACATGTCATCCCACCAGAGTTTTGGCAAAAAACCAGAGAACCAATTTATGCAAAATTGGCTGATG
ATACAATACATGAACTTGATATTGTTGCAAC

>Chr02_11017083_-
AAGCTTTCATGTAATTTAGATCAATGCAGCTGATTTAAGCCAAGTTAGTTATCCTCGTCATCTTGTGCTG
GGTATGGATTTTATAGATGACGATGCTTTTC

>Chr12_ 4068865_-
TTCTTTGTTATCCTGTGGTTTAATCCAAGACCGTAAGAAGTTTAGAGACCAGTTGCTGTTTTTTCCAATC
ACAACGGAAAATTTGTTTGGTTAGCCAAATA

>Chr06_ 4737113_+
AGCAGATGGGCTATTGCCTATATGATTCAAAAGAAAACAATCTGGAGTTCATAATGCATGGGAAAATGAA
TCAAGATTAACTTGTAATTGTAATTTTCTCT

>Chr06_ 9985216_-
GTCATTTTCCCTTTGTAACATTATAATGACATGTGGATTGTTTAGTTTTTAATCTGCCTCGCATGCCTCT
ACACCAGTACGCAGATTAGTTATCGTGTTCT

>Chr07_12037078_-
TTTTCCAGAATAAGAGGATAAAAGAGCAGTGTATATGGTTTGAAAATTTCACAGAAACAGCTTGTATTGT
TCATGGTTGAGAATGTTCCAAAAGCAGAAAT

>Chr01_26264915_-
TGTTGAGTTAGAAAGTTATGGTGGGTGATCATAATATTCTTTTTCTCTCCAAAGATTTAGATCTATTTCA
GGTATTCTAGCAAGTAGCAAGATGCAGACGT

>Chr01_23471275_-
AACCGCATATTTAAGCTGTTTGGTAAAGGAAAAGACGGGATTTACTGTGCATGAACCCCATTGTTTTCTG
CGTTTACAACGTAGGGGGAGAAGAAGCAGCT

>Chr08_ 5997377_+
TGTGTTTTAGTATGTATCATTTTGTATTGAAATAGATATTCGAATTCTTGATATCCAGTGTGAAACTCTA
GTTATTCTTGTAAATTGGAAATCATATCGCT

>Chr11_10780809_-
GTAGCTATCAGTTTGAGAAATAGAGCACTGATGATGGGAATTGAAAGTCGAATGATATGAAGAGTGATTA
TCATTCAACAAGAGAAAAGGATTTCATGAAA

>Chr01_35874146_+
TCTCCCTGACATTTTGATATCTCCATAGTGTTATTTCATGCATGGGACCTGTAAAAAAAAAAGAAAAAAG
AAAAAAAAAAGAAGGGAATTTTGAGATTTTT

>Chr15_13905303_+
TCATGTTTATCTCCTGCACAAGTATGCATTCTGCAGAGTAATCTTCTTTGAAGTGTGGCCTTGACTCTCT
CAAGTAAATCTTTCAAGAAAAAATGCAAGTC

>Chr10_20013117_-
CGCGTTTCTGTTGTTTTGTTATGAGAGCACTGGCTAATGTCCATTCTGTTAGTTTGCTCCGTTTTGTGTT
GTTTTGTTTTTTATTTTCGTTTTTAATGTGA

>Chr19_10050144_-
GACCCTTGGTACACCAGCTAGATTGATATATAAATGCAGTGTTTCCCTTCAACTTTCCTTCAATGTTCAC
ATAATTTGACTGTGTAAGGCAGCCTGTGGAG

>Chr03_16786929_-
TACAGCGCGGAGAAACTAAATAATACTCCATCCTTCTGTGTTTTCCCCTCATTTGATGGAAGACTTATTC
TGACTTCTGAGTCGCGTAAGGTTTTTTGCAC

>Chr04_16472453_-
AATTCTCAGTCATGAACTCTTTTTTTTAAGGATAAAAGATCAACTCTTGCATAAGACTTCGGTTCAAATT
AATGGAGGTCTAGGATCAAAGATCGGCCTAT

>Chr01_16503640_-
TGCTAACAGCTTTTGCTGATCCTGCGTTATCTAAACAGGACATTAGAATTATTTTGTTTTGCATTGTTTC
GGTTGGTTCTATCAGATACATTCACTTAATC

>Chr02_ 7944541_-
GCATTGTTTGTTGATCTTTTTTTTTTAATTTTATTTGAACTGGATTTGTCAATCTCTACTGTCTGTTTGT
GTTGAATGGAGTATGGTAAAAGACCTTATCC

>Chr05_19952601_+
GTAATGGTTTATGATGGTGATAATTTTGTTGTAATACTGAACATTTTCTGATAAAGTGAGATGGTGAGCA
CAAAAAAGTCACTGCTCCTTGTGTCTTGAAA

>Chr01_43761704_+
AATCTTACATGAATCTTAGCCTCGTAAAAGTGATCAGATATGTTATCTTTAATGCAAGAAGATCCTAACC
CATGCTGGTTACTGTCAGTTGTTCTCTGATA

>Chr04_21762732_-
AAGTTGCTCTGCTCTGCTCTGGCTATACCACTCAAATCAGCTTGGTTTCCTGCATTTGTCTCAAATTATT
TGGTGCAATGGCAGGCAGCATACGCCCGTCA

>Chr08_10595588_+
TTGAGCGAGTTATTTCATATCCCGGGTATAAAATGCTAGCGTTGATGTCTTGAAATTTTGCAAATGGGTA
GCACAACTCAGTCCTGATTCCTAGGCTATTT

>Chr18_11980986_-
GATATTAATGTCTTCCATTATCCTGCAAAAGTGCTATTTGGTTTGCGATCAGAGAGGAGATCTGGGCCTT
CTTTGAAAAGTGATTTTTTTTTTTTTTGCGT

>Chr01_25611004_+
TTGGTTTTAGGAACAAGTATTACATGTATTTAAAGAAATATGTTTTGACTAGGTTTTACATTTTACTAGT
AGGTTTGAAACGCCCAACAGAGAAAAAGGAA

>Chr12_11948673_+
CCCCGAGCGAAAGTGAAATCAGGATATGCAAATTCCATCTTTTCAACGCCTATACCAGTTTTATTTATTG
CAATCGTCGGATTATTCCTGGCCCAATGGTT

>Chr12_13112570_+
CTAACATCTTAAAAAAGTTCCTTAAAATAGATCTATTTTTATAGCTTTCGGAAATCAGCTCTCTCTATGT
ATAGAATCTGCATGTGCTTTGGAATGTTGAG

>Chr15_ 9827837_-
TGTGTGTATTCATAAATACATAGTTTAAATCAAAACAAAGATATTTTAGGAGAATGATTTGTACCCAAAC
TTTTTATGAATTTGTTAATGATAAATTGATT

>Chr01_46876681_-
TTCTGAGGTACTTTATTGTGCCTGAAATACGATGTGGTTTTTCTCTTTGTAATGTTTGCCTTCAAGTACA
AAGAGGCTGGCATCTCTTTGTTCAACACGTC

>Chr01_46876681_-
TTCTGAGGTACTTTATTGTGCCTGAAATACGATGTGGTTTTTCTCTTTGTAATGTTTGCCTTCAAGTACA
AAGAGGCTGGCATCTCTTTGTTCAACACGTC

>Chr06_ 2166235_+
AATTCTGTGTGAGAAAGACTAATGTATCCATGGTGCGTGGTTTGCTTGTGAAAGCGTTCCATAGTTTGGT
AACGATGCATCAAGTGCAAGAATTGCTGCTG

>Chr03_20885629_+
TGATTATTTTGTAATATTTAGTTATGGGTGTGTGTGAGTATATTACAGTAAAAATCAGTGATATGTGTGT
GTAGTTTTTATTTTTGTTATTGAATTATAAA

>Chr15_ 3031849_+
TTGGTCTGTTTCAATTTATGCATAAAGAATAATGCAGGCAGTTGATGATGAAATTTGTAGATTGATTTTG
CTTGATTTGTTTATAACAATGCTGCTTTGGC

>Chr15_ 3031849_+
TTGGTCTGTTTCAATTTATGCATAAAGAATAATGCAGGCAGTTGATGATGAAATTTGTAGATTGATTTTG
CTTGATTTGTTTATAACAATGCTGCTTTGGC

>Chr05_24827717_+
CCGTATCATTATGTTATGGATATGGGAAAATAAATTTGCCATTCTCGGTGATCATCGTCGTGGTAGTTCC
CCTAACATCCATCCATCAAGCAAGAGGCATA

>Chr05_23465757_+
TTACATAACATTTGTATTTGTTTAGGGAGGCAACAATTATTTTTTTGTCCTTTTCACTGGTTTCCTTTTT
TCTAGCTAACCTACCTCCCTCTTTCTCAAAA

>Chr04_ 9229545_-
CCGAGTAGACGATCAGAAAGTTTTCATTTTAATACATTAGATATTGCTCTATTTTACAGATTATATAGAT
AGAAAAGAGAATGTATTAGAATTTTACTTGG

>Chr01_ 7659291_+
CCTTGTGCACCTTCCTGTGCCCACATAATATTTACGACTTTTTTTTTTCCAGTCTTACTAGAACCGACAC
TGCCTGCTCATTCCAAATTGCACCATTAAAC

>Chr04_ 4781594_-
GCATCGAGAAAAGCATAAGGATATATAGACACGATATTGTCTTATTTCTCAGGTTTAGTGTGCCATCACC
TCTGCATTGATTTCATAGTAATTCCTCGAAC

>Chr01_ 7178421_+
CAAGAAAACTTTAATTACATTGAAAACTCAATTAGTGATTGTTCTGTTTTTGTTGTCTTGTCCCCTTCAT
TGCCTCGTGAATCAAATTAAACACATGCACC

>Chr02_14794158_+
GCACATTGTACTTTTCTGAATATTTATTTCACAAGCCCTTCGCTTTCTTCATAAACTAGACTTGGTGATA
AACAAAAATCGGTGTGGTGTATGGAATCCTA

>Chr15_ 9844625_-
TTTGTATACATGTTTTTTATTATAAAAGAAAGGCATTCTTTAGGAGGCCATACTTATCTATCTTGTTTTT
AGCAAGGAGATTCTTTAATGTTTTCATCTTA

>Chr10_14955831_-
TGAATCTGATGTGGAATTCTATATCACTGGTCTTCAAAGTTCTCTGATCGCTTTACTGCACTGTAGTGAT
GTGTATACTGTTTGGTGAAATGAACTTGTTG

>Chr16_  137167_+
ATAAAATCACTCTCTACTCTGTTTTCTAGTAAAATCCGAGTTCATTCCCTAAACATTGCTCGTCCGTGCA
TGCTTGCATGGTTTGGTCAGGAATTAATGGT

>Chr13_ 3040356_+
CAACTTCAGCCATATGCTCGACTCTTCTATGATAGCTTCATTTGTGGACGAAAATTGTCACTATTAAGGT
ACTTTGGCGTCCAGTAACTCATCTTAGTTTT

>Chr03_ 4469701_+
TAACTAATAGCGTTCTGTTAGTTATTCTGAATATTATTATAAAATTTCCCACAATATTTTGTATTTAATA
AATGATTGGAATTGATATTAAATAGCAATGA

>Chr02_ 8660974_-
AATACTGTAGCGTTCTTAAATCTTTGTGAAATCTGAATATGCTTGTTTCCTCTGTTCTTAGTCGAGGGTA
TATAGAATGGAATAATGCTGTAATTTTCTAG

>Chr04_23068098_+
ACTGTTACTTGATTTTTGCTGCTTCCATGGAAATATATACTCCATTGAGGATTTCTTGCTTGTAAAAATA
TATTCCTACAATTGTTCATGCTCCGAACCTG

>Chr06_  979926_+
ATTTTGCTGTAGAATTTCAATAACATCATAATGGAATGAGTATTTTTATTATTGTTGTTTTGATATTCCA
TAATGGCATAATATATTACACTTGGGCACTT

>Chr05_  770876_-
CAGCCAATTTTCTTCCACTCCCTTCGAGGAATTAATAAAGAGTGAAAGCTAAGAAGATTCCATGTGTTCT
TAATAAGTTGATTAGTGGTTTGAGAATCCTC

>Chr10_13783664_+
GTCTTGTAAAACTCTATGGCCTGAGCTAGTCCATATTGTGTATTTCTCTCAGAAGACTACATGTTGTTTG
CACAATTAAGATGCAGAAAACTCGTTCTAAC

>Chr10_19068969_+
CAGAGAGTCATGGGGAATTTTCTAGTAGGAAATGGATTTTAAATTTCCTCATTTATAAATGCCTTGAGGA
TGAACTTCTGTGCTGGTTACCGTTTGGTGAC

>Chr05_21677349_-
AAATGCTGAGTTATTTGATATAATTATAGAGTTCTTACATTAGGATGGTCAATTGAAGATTGTCATTGCT
CATCAGTAATCGTTTGCTTACCCTTCAATCT

>Chr06_20383007_-
TTCCATGTTTGATGTAAAACTATTGGCATTAAAACACCATACGTTTCCTTATCTCTCTGTTTTTTTTTTA
CAGCCATAAGAACAGTTCTTTGAGTCAACTC

>Chr11_ 4762248_+
TTATTTATGTTATTGAACTATAAAAATCAAAGAGACAGAATTGAGTGTTTAATTTGAATATGATTAAATA
TCTCAAGGATAAATAAAATCAAGTTGTATTT

>Chr12_ 6741773_-
CTGACCTGTACTGCTGCTGATATATGATAAAAGATAAACCTCATTCAAATTTGTGGTATTTTATCGTGGG
TGACTATTTATGCGACTTCTGAAACCAAAAT

>scaffold_109_   81346_-
ATAATTTGTGCATGTAATTTGTGCATGTCAGAAAGAGCTACAATCAAAATTCATCCCACAATAACTTTTG
TAAGGATTGATTATTGAAGAAGTATATAGGA

>Chr03_18754767_+
ATTTTTTTAAAGTATTTTTTATTTGAAAATATATTAAAATAATTTTATTTAGATTTTTTTTTATTTTTTA
TATTAGTACATTAAAATTATTAAAAAACATT

>Chr06_ 5589879_+
TTTCTAGTGATTTGGTGCTCAAATAAAGATGCTGGGGGATTCTTATCTCTATATATGTTGTTTTTATTAT
GGCTGAATTTAGGGATTATGCTTTTAGGTTT

>Chr02_13193822_+
GTGCAAGCTTTTCTTTTCTTTTTTGATGAATAGCAGTAAAAGCTTTTTGCAAAGACTGAAATGTACTTTT
GATGGTTCGCTTAGAGTGAGCAACAGTCCTA

>Chr02_13193822_+
GTGCAAGCTTTTCTTTTCTTTTTTGATGAATAGCAGTAAAAGCTTTTTGCAAAGACTGAAATGTACTTTT
GATGGTTCGCTTAGAGTGAGCAACAGTCCTA

>Chr04_ 2088342_+
AAGATAGTTGGAATGCAAAAGGAAACAATGGAATACTGTTAGTTTGTTCTAATGTATTTCCTTTTATCTT
GAATGAGTATTTTAGATGGTAGCTATGCTGG

>Chr10_ 9120787_-
AAGCAACGACAAACAAAAGAAAAATAAATCAAGCGTGGTGATTTTTTTTTATTTCTTTTGGCAAATGCTC
AACATGTGCTTCGATTCTCGTTATGAATCTC

>Chr06_ 8831378_-
TAAAATTATATATATAGAACAATCAAATAAAAATTAGTAGTTACATTTTGAGAATCTCGGTATATTATAT
TTATGTTGCTGTTTTAATGCTTGATATTTGA

>Chr02_ 4435447_+
AAATAGTTACTTCCTAGACATGATTCAGTTCTCCCCTTGTATGTGTGGTGAACTCTCGCGCTCTTCTTTC
TTTCGTTGTTTTTTTTTTTTTTGAACATGGA

>Chr19_15448964_-
TTGTTGAGGGACCTAATGGAGTTGCAAAAGTAGTGCCTGGGTTCATGCTTAACTCACGCCAGTAGGCCTC
CAATTTAGCTAGCTCTCATTAGTTTATTTTG

>Chr02_20328076_-
GCTCTTAGAATCTTGCAATGAAAGTAATAAGGTTTGGCTGGTTTCCCAGGTATCTCTTCCTTGCAATTTG
CAATCCTTTTTTCGTCCTTCAATGATAAAAA

>Chr07_  660643_+
TTTCATTTAATGTGACCTGCGATACAGCAATGATATGCAACTTTCAATTCATTATTTCCTGTCCTTGACC
TTATCTCTTGGCCTGTTGATTATTGATCACA

>Chr07_  660643_+
TTTCATTTAATGTGACCTGCGATACAGCAATGATATGCAACTTTCAATTCATTATTTCCTGTCCTTGACC
TTATCTCTTGGCCTGTTGATTATTGATCACA

>Chr02_ 5918349_+
TTCTCTTGTAAGCAAGAATGATGAATGAATTCCATTTTTGAGTTGAGACCAACGAGAATTTTGCGGTGAC
AAAAAGAAAGAAGCTGCCAAGGTGCTGATTG

>Chr01_27722035_+
GTTTTTAAACGACCTACAGTTGCTCAGGGATACAATTATGGTATTCTGCTTTATGACTTGTCTATTTTTC
TGATTCCAACTTCCTTTGCAGTTTTTTATTT

>Chr18_ 9388708_+
GTTAATTTATTCCAAAAATCCTTCTGGTTAATGATAATTATTGTAAGAGTAATAATAGGGCGTTGTGCAT
CGTGAGAGGGTTTTGGCAAAGCTTCAGTGCT

>Chr05_ 4771532_-
CAAGATGTAGCACTCAATTGAAATTAATCATACATTGCAGAGTTCAAAACATAGCACTCTCGCCGTCTCC
TGAAGTTCTTATTGCTGTTTATTTAGGTGGA

>Chr07_12652443_-
TCTTTGTTTAAGCACCTTTATGAAATAATAATATCAGTCCATAAAACTCTATACGCTTGTCTGATCTGGG
AAGTTTGGCAGCTGTAGGAAATAATAATAAT

>Chr15_13570052_+
ATTGTATTGATTTGAGAGTTCAAATTACTAGCTAGAAAACATCGATGGTGACAGGAAAGCTTTATTCATT
ATTAAATGGGACGATCTTGAAATATGTGAAG

>Chr12_ 3264008_+
TGGCGACTTAAACTTTATTCAAGCCAAAAATGGCGAATTATTATCTGATTAATGATCCATCTTCTGAAAA
TAATGCATTCATGAATAATAAATACCACACA

>Chr05_22624070_+
ATTTCCTTTTGTGCTACTGGCCAGAGCTGCTTTTCCAGATCGTTTCAATTAAAATCGTGTGCACCTTTAA
TTTTTCAGCATCTCTATGTATAGTAATTATT

>Chr15_ 7828976_+
TGTATAATTTGAGCTTACAAGTTTCTGGAAAGATTTTAGCTTACTAGTTCTTTCTTGTGTTGTGTATTTA
TTTATCTATTTTTCCAAACAAGCATGAGAAA

>Chr08_ 4746697_+
GTAAAATATGTTTGGAATGAAACCATGACATAAGTGGTCTAATTCCTTGGAAGACAGCTCTCGTTTTTCT
TTAGTGGAATGTGGAGTGGTTTCACGTTTTG

>Chr03_19844207_-
GCACTCCGGCTTTATATAGTGATAAGGAGAAATTAAGGTCCAAGAAACTGAAGAAGAAAATGGAAAAAAG
AAAGAGGAGAAAAAGGGAAGAATGGGAGATG

>Chr16_12300446_-
TATTTTGTGACAGAGTAATGAAAAAAGAAGTCCACCCTACTTTGACTTTTAGAAATGGCCCACCAAACTG
GACCAAGAGCAGCTCTTAAAGTCATTTTGAT

>Chr15_11124475_+
CTGTTCTTCCCTCCCCCCATTAAAAAAAAAGAACTTGCATTGTCAGGTGTAAATCAATATTCGCACATCT
GGAAGTCAAATGTTCTAATGGCAGGCATGAC

>Chr08_14814128_+
TGTATTTTTTTTCATACTAATGATATAATCTATGGACTCTCTTGGCCTCTACTCTTCCACGACAACCATG
TACATTCATCAGCTCATGTACGCCCAGTCCT

>Chr13_12173887_+
CTGTCTGTAGAATTTGGTTTATGATTTTCTGGCTTACTGAATTCTGTTGCACTGTCTCCTGAGGAGTACA
ATTAGAGAATAATATAAATTATATCCTGAAA

>Chr03_ 7672280_+
CATGCCTTGCTAGTTTGTCGAGCAGCCAAATATATGTCTAAATTCTAGTGAGATAGAGATTAAAAAAAAA
AGTAATGGAATATTCACAGTTCAATTCTCCT

>Chr04_ 1220593_-
GCAGAGAGAGAGAGAGAGAGAGAGAGAGAGAGAGAGAGAGAGAGATGATTGCATCCATAAGTACAGAAGT
GAGCGAACATCCAGTTTTGAGGCATAAAAGG

>Chr01_12338759_-
ATTTTAGGAGAGGCAGTAGCGAGAAAGTGAACAATTGAAGTATACATTTCAATGGAGCGGACTCAGTCGC
TAATGGATAGTTCTACCCCAGGGTTAAAGCT

>Chr13_ 3175041_-
TTAGAGGTTGCAGAGTCTGAAAAAGCGAAAAGTGCGATTTTGAAGGAGTTAGAAGGAGGGGGAGAAAGGA
AAGAGAGGGCAGAAGGAGAAACAGCAGATGG

>Chr03_13776073_+
TGTTCCTTGTATTTGAATGAGTATTCCAGCTGACAATCGTTTCTGTTTTCAATCAGTTACATACTGAAAA
TGGGATGGATTATGTGGTGTATGTAGAACTG

>Chr08_12367275_+
TGAACAGTCATAATGACATCATTAGAAAACATACACCTGAGGTTGTCTTCATTTCACGTTTGTCCTACCA
TGTCATATGCTATGTTTCTTATAATGAAAAA

>Chr16_ 4168143_+
GTATGAGATTTTACAATTGTTGAAATCATTTGAATTTCTTTTTTGGCTCCTTTTACTTCTATAAACTCTG
CTATTGACTTATGGCTATGTTGTTAACAATA

>Chr01_31056540_+
TACCAAAAACATGGGTATGATTAAAAAGAAGGAAAAAAAGTCATGATATTATCTTATTTTTCACAATAAT
ATATATCCAAAAATTGAAGAACATGAAATTC

>Chr16_12470128_-
GACAAGAAAGATGGATGATCATTTATAATTCCTATTGACTTTTATGCTCTTGAACTGTGTTAATTCTCCC
TAATCTGCTTCTTTCTCCACTTCTTTTTCTT

>Chr07_10442767_-
ATTGTTTACGGCAGGACAAGATCTTTATAAATGTATGTGACGGTCTGATTAAATTTTTTTAATGTAAAAA
AAAATCTAGATAATGTATTTTATAGTAAGAA

>Chr02_ 4732001_+
GCTGTATATTGCTCCAGGGGTGGATTGATTTTGCAGCCCAGCATGATTTTTTTTAAAAAAAATATTTTTT
TGTGTTTTTAAATCTTTTTTTATATTAATAT

>Chr17_ 9215082_-
CATCTTTGGGCTCACAAGATATTCTTTAATAAATCAGATATATTTCACCTGAAAAGAACATAAATTAAAA
GTATTTTATTATGATAGAATAGAGATATTTT

>Chr07_10617938_+
CCAAAACAACGAGTTAAAGCATCTCAACATTACAATAAATGACCGAATTTATAATAAATGACTGGATGCC
CTTGTAGCTCTTATTTTCGTAATCAGTTCTA

>Chr02_16886846_+
GATGAATAATATTTAAAATATAATCCATGGATATTGATATTATTTGTTTTAATGCGTGTTCGGTATTGTG
GTAGCTGTTGTGGTTGTGGTTTGAAAAGAGT

>Chr01_48540106_-
TTGTGTAATTGACTTAATTTTATCCATCAAATAAATCCTACTTGATTCGCAATGTTGTGTTTTATTTTGA
GTATTGACATCAAACTGAGATCAAAGCTGCT

>Chr13_13947993_-
CAAGGGGTGTGTTCATGAAATGTTTTATCAAACCGCAAATTCCTCGTACCATAGTTAAACATGTGCTTAA
TGTTAGCAAAACATATTGATAAAGAAATTAA

>Chr02_ 1890303_+
CTAATATAACCCTTCACAGTGGTCCATGGTTTCATAATCGTTCCTGAAGTAACATAAAAAAGTTGATTTG
GATGGTATGTATGTTGAAATAAAATGTTTGC

>Chr19_  353029_+
CCCTCCCTCGCTGTTCTATTTATCTTTCATAGCTATACAGCTATTATGCCATGATGCTAGGTTTCTTCCT
TTCAGCTACTTGACCTTCGAAAATTGGGTTA

>Chr15_ 2374609_+
GTGTGGTATGCTGATGCCCTGTGCATTTGCACACATCGTTCTTTCATCTCAAGCAAAAGTGTTCATCATA
TTATATTATAAATACAACTAAAATAGTTGTG

>Chr15_13571198_+
TTGTACCTGAATATTTCCAATATTTATGAGGCATGGTAACTTTTTTTTCCATAGAAACAACCATCAGGCT
TTCACACTAGGATTATATTACCTTCGAGTTA

>Chr08_  892514_-
GGAAGTTTACCTTTCCTAATTTTGACCGATCTGGATTCGTAGTTCGTTTTATCTTTACTTTTTTTGATGC
TCTGAACGATTTCCCATTATACATTTGAGTT

>Chr08_14049406_-
TTTTTATTCCTGGAACTCTTTGTTTGCAATAAAACTATCATATTTCTTTCTTTCCTGTCAATTAATTTTC
TTTTCTGTACAACTGAGTGTAGAACTGAGTT

>Chr15_13632771_+
GTGATTTCCTTTATGATACGTTTGACAGAAGGCTGGAAATTGGTCTTTTCAATGATGCTCATCTCACTCC
AATGCTTGAGCTGATTATTTAATTCCAACTG

>Chr06_11251252_+
TCGTTTCTGGTTTCTCCGGTTGATTGATTGTGAAAGAAAACATTTAGTTTAACTTGAATTTGTGTTCATC
TGCAGCTCTTTTGTTATTATTATTATTATTA

>Chr02_11810559_-
GATGCAATGGCACACTTACCATTTTTGATAAAATTTTGATCGACATTCTTACAGAACAAGTGGAAAAGAC
CACTACTTTTCCAGTTTTGTCTAATAGTCTA

>Chr03_  359287_-
GCTTTTACCTTACGCCCCTCTTGGTTAAATAAGTACAGAAAGTTGTCAGCATGCATGTTAATTTCTTCTT
ATGAGTTATATGTTAATATACCCAGCCAAAA

>Chr01_33570091_-
CTAATTATTTTTCAAAGAGGTCCTTATAATCTTATATTAATTACTTGGTGATAAATCTTACCATAATTCT
AAAGCAGTAATTATCTGCAGGGTGTCATGTT

>Chr10_13671082_-
ATCTCTTAACAAATTTTTATGTATCAATTAATGACACGTTCTAATTTCCTAAGTTCTCTGATTTATGTTT
TTCCTTTTCGTGTCCCGTGTCAGCTTGACAA

>Chr06_13924807_-
CACTACTCTGTGTTATATTAATATGCATGCATCCCTGAAAGGATTAAACCACTTGTGACTGGAATCCTGT
TGTGTATTTCAAATATGCAATTGGCCTTGTC

>Chr04_ 7264105_+
CAGATTTCAAGTTTTTCAGAATTCTAGCTTTTTCTCGTGAGTCCCATATTTTATTTTCACATTTATATGC
TCCCTTTTGTTTAATTTGATTTCTTTCCGTT

>Chr05_25677087_+
TTGTCAAATTTCCAATTAAATTGTAATATACTCGAATTTGTTTCCCCCCCATATAGGTTATTTTTCAGAC
TGTCAATGATTTGGATAAGATGTTACGTGAT

>Chr09_ 2003606_+
GAGATGAATCGGACTTCACATTTCAGTTAAATTGATAGAAAGTTGTCTTCAGACGGCTTGTTCATCATCC
ATTCTTTGATAGGTTTAGAGTTTAGCAAATT

>Chr16_ 5212487_-
AATATTTTGATGGTTATATTTACAGTATATTTTATAAGAGTTTATTGATCATTTCACAGTCTATCTAAGA
ACTAACATTTGCGTTTCTAGATGAACTTCCC

>Chr03_  202976_-
TATCGTACATTTTAGACAAAGCAATGGTGATCTATCCTTTTTTCCTGGTCATGCATGCATCCAAACCATT
GCTCAAACAATAATACAGTGATCTTCTGATA

>Chr05_ 3722308_-
TAGGAATGGAAATGGGAAATGATCAAAATGAATGAATTGGTTTCATGGGTATATCATTCATGGAATGCTT
AATGCCACCTCGTTTTGATATTGGGATGAAT

>Chr02_ 5576194_+
GGTGCTAGTGGTTAGGTTATCTTCAATGCTAGTGAAATGAAAAACGATTTATATATTTATCTTCTTTCAA
TAGGTTTGCACTAACTATGGACTTCCACAAT

>Chr13_ 5721498_-
TATTAAAAAACTATTTCAACCCAATAGCTTAAGCTATTAAGTGAGGTTCCAAGATATGTTTTATATTATT
CTCTAACACACCAACTCAAGTGAAAGCTCTT

>Chr03_14620437_-
TTATTCATATATAGTGGTCAAAAATTAATGGAAATTCTTTTATGTTTCTCAATCAATGAGTCTTGATCAG
TTCACTGTTTTCAATAACAATTTCATTTTGT

>Chr02_10215618_-
CTGATGCTTTCGATCAAGTCAATGATATCAATGGCTGCCTTTTACCAGTTATATTACTTAGCAATGCTAA
TTTGACCATAAATTCTCATTCATCGAATGGG

>Chr06_13716557_+
CTGGACTTCATTACTTAAAGCAGCCTTATCGGGCCTGGCTGAATTGACTTATTCCATTGAGGCAACAAAC
TTTTTTTACCATTACATGTGCTTTTTTCCTT

>Chr02_ 1813400_-
TGTATATTGCCTTCTCTCTCTGTGGTATAATCATGGGTTTTGTTTCTGTCTTTTATACTTGCAAAACGCA
CAGCATTATGTGAACATGAATGAGATTTTCA

>Chr10_12638811_+
GTATCAGCTTCCTTGGCATTCAATTCATTTGAAGATTTGATTTTTAGGCTTCATGGCTGTGTATAATTTG
TGTAATTGTGTAGTGTTTCTTCTCGTGTAGT

>Chr08_ 8445560_+
TGTAAGATGCTTTTGCATGTAATAATGAAGGAAAACGGGAAATTGTATTTACTTGTTTTAGCTGGGAAAA
TAACGTGAAGGATTGGTCTGATATAATTAGA

>Chr11_16622885_-
ATAATATAACTAATTAATCCAAAATATCTTCTTCAGGCACGTGAGTGCTTAAAATCTTCGTTGATGTGGA
ACAGGTCCTTACCATGTTACCTTCATTAATG

>Chr08_ 5349537_+
TCTTTCAATATAGATACTTGTTGGCTGGCAAGTTCAACATACTTATACTCCTGTTTATCACTGTAGAGAT
TATAGGACCTAGAGAACATAAATAAATGATA

>Chr08_ 5349537_+
TCTTTCAATATAGATACTTGTTGGCTGGCAAGTTCAACATACTTATACTCCTGTTTATCACTGTAGAGAT
TATAGGACCTAGAGAACATAAATAAATGATA

>Chr01_25352795_-
ACATCTAAATGTTATTACGTTCTAATTATAATGATTAGTTGATTTAAATAAGAAGCCACTCTGTTAGTTG
TGATTATCTAATAAACGAGAAGGGAATCATC

>Chr06_13741626_-
CTTCATTTGTTTTAGATTCAAACTTTAATTGCAAACTGAAATTATAGGCGACGAAGGTTTTCTCTTTAGG
AAACATCTTTTATGCTAAATGGTCACTGATG

>Chr15_10360639_+
ATTAAACCGCTGATCAACGTTTGACACATTAATTTGTCATTTTATTCTTTAATTGGGCTGGTTCAATCAT
GCAATGTAATATGAATCAGGAGTTAAAAGCA

>Chr03_15425999_+
TGTTTATATTTTTTTTTCAAAGTGAATCCTACAATATTAAGTTCTCCTTTATATTCATCTTATTGTAATT
TGAAATTCATGTCTGTAAATACGAGTGATAT

>Chr02_ 7134468_+
TTTCAAAGCCATTATACGAAAACGATCAATTTAAATGAGGGACTGTTTGTAAATATTCCCTGATTTACTT
TCGCTTTCGCCTGAGCAATTAAATTAAGGAA

>Chr13_  109102_+
CCTTATCATGCGTGCATGGTCTGGTTAATAAGCAAGTCTCTTTCGTTCTTAATCTCCCTGTCTTAATTTG
TTGTGAACATCCGAATTTGTTTTAATTAGTT

>Chr01_30492640_+
TTAATGAATAAACATGACAAGCAAACAGTTGTTGCTTGTTACTTGAATCTATAAAGGCATTGTTCTCTTG
TTTGGGAGCGAGCTCCAATTTTTTTTTTTTT

>Chr11_ 1820955_-
ACAAGTGCTGCAATAATCAGCAATCTGGTCAGATTGTGTCTTTGTGTGGTGATCCTTGTTCGTGCCTTTA
CAGAGCTTTTCCTTTAGTAGTATGTATCTCA

>Chr10_15343665_-
CGCTCCCTGGGCTGATTGGGATGCCTTAGTAAGGTACCGTTTTCTTCTCCAAAGCTGCTGGATTGCCCGT
TACATGTTCGATAATTTGCCCATGTATAACC

>Chr11_ 4688195_+
GATTATATTTGTAGTTCGTGAAAATTGACATGTTCTATCAGTTCGAGATTATATCTGCCGTGTAATATGC
TCAACTGCAGAGTAGAGAGAATGCTTTGGAA

>Chr03_21370476_+
CCAAACATGTTCATCGAATATGTGTCTTAATTCATGGACTGTTTTCTATTACTATGAATGTCTCCTGTCT
CTTCGAACATTCCTTTATTTTTGGAAGAAAT

>Chr10_18343393_-
TGTTTTTTAATTAACGTACACTGAAGTCAATTACCATGGTTTCTCAATCTAACAGTAAGCTCGACTATAT
TGTAGGATGTACATAACAGTCAGCTCTGTTG

>Chr04_ 7808017_-
TATTCTTCCTTTCTATCTTAGTTAGTGCACCAAAACTTCTCTTTGCAACTAGATTATCTGTGTGGCCTCT
GATTTATAACGAATGAACTGAGATTTTGTTT

>Chr12_15350876_+
GATCGGTATAGATGGAGATGATCCTGAATCAAAATGTTTACTTTCCATCTATCAGCAAGAGTAAGCTTTT
TTATTTTTTACTTTTTACTTTTCAGTGCCTT

>Chr06_  359486_+
TCGTTCTTCATGTATTGGTTCATGTAATTACAAGAAACTTTGATTTTGCTAGAGCCATGTCATTTCAGAC
TGAATGTTGCAAGTTTAATATCAGGTTGATG

>Chr06_  359486_+
TCGTTCTTCATGTATTGGTTCATGTAATTACAAGAAACTTTGATTTTGCTAGAGCCATGTCATTTCAGAC
TGAATGTTGCAAGTTTAATATCAGGTTGATG

>Chr06_ 3649052_-
TGATGTCAGTGTGTTTCCTACTCACTAATAAGATCTTCGTTGCTTATCCAATATTGTCGTGAGTAATTTC
TTGGGTAATTAGAGAGGTTTGTAATTGTCTA

>Chr05_23999711_+
GAACAATATTAAAGATCTCATTTTTATTGAGATCTGTTATTGGTGGTACTATTTTTGGTGTGTGTGTATA
TATAGTCTTTGTGTATCTATATGGCATCCTC

>Chr07_13152409_-
GATGATATTTTCATTTTGAAGGAAATGAGGCAATACGAGCAATGATTTTGCAAACAATTGTTATATACAA
TACCTGTTTGAAGTGCTTCTGTTAAATAGCT

>Chr01_38609734_+
AACAGTGTAGATGTTATAAGAAATAAAGCACGCCTAACTCTTCTTGTTTGAAACCAAACAAAGATTTGAT
TATGGTCAGAGTGTCTCGTTGGCCTGTCTAA

>Chr18_  293229_-
GTGCGCACGATACATTCGTTGGATACTTGTTTGAGCAAAATAGTAATTTGAAAACTTGAGCTCTCTATTC
ACTATTCAGTCATAGCTATTTCATCTTATAA

>Chr11_12972785_-
TATATAGATTTTGATTCGATTCTGCTATAAATTTTGACCTTTTCAGATCCAGATAATGTTCAAGTTCCTT
CAAACTAGTTAAAAATTATCAAGATAATGAT

>Chr13_ 3592489_-
CCCCTCTATTCAATGATGAGGCATCTTATATGCATGCCTCTCTTTTTATTGATTCTGTTCTCTTGGCCTG
CCAAATTACAATGAGTGCAAGAACTCCCAAA

>Chr08_ 4276016_-
TATGTTCTTTTCATCAGCTGGAATGAGCAAGTTGATGACCACGTATTATTATATCACTAACCCTACCCTT
GACATTTGAACACGGTTAAAGTCTGCGCCGC

>Chr03_18659771_-
CATGTTCCTTTCCACTTTATTTCGGTTTTGATAATAATTTATTTTTTACTATTCTATGTTTAATGAAATT
TCTCTATCCCTCGATCAAAAAAAATAGACAT

>Chr08_ 7822145_+
GCTAACTTTTGCTGCGCAGAGGAAAAAATTTTCATGTGGATTTTTCAGTCATTATGAGAACTTTTCTCGA
CTTGATTTTTTTCTTTTTGAAGGATCCACGT

>Chr01_34196540_+
ATAGTCTAATACTACTATTTATCATGGTCAACAAGAATGAAGTTTTGCTTATACAATCACTACTATTCTG
CCTTCTTCAGTAGCCATTGACTAATGCAATT

>Chr07_13151034_+
TCACCTTGTCAAGTTTGGCTTCACAGCAATGACATCAAGTTCTTGTTGCTATTTATTTGTGTGCCTAACC
TCTTCCTTCCATCCATATTACTACTGCACAT

>Chr07_  812429_-
CATTCATTCTCTTCCTCTCAAGCATCAAAAGGGCTATTATTATTTTTCTCAGATTCTTGCCCCAGGTAGT
TATTCGCAAAATAATTAGTTAATCCTTTAGG

>Chr18_ 2654941_+
TGTAAAATGTAATGACATGCCAAACATGTTATAAAAATTGTCTTTTTATGAAATATGATTTACTCTGAGT
GTAGAATTTGCATGTGACTTCAGGATTCACA

>Chr05_22630883_-
TTTGTATATCATTTCGTGAGATAGTTGTGATTCAGAGAGTAGTTTTGCCTATAATTATGGAAATCGAGAT
GGATGGAAGCTAGAAATCAGGAGTTTATGTG

>Chr10_13504746_-
ATTTTTCATTGGAAAATGCATGCCTGACAATTCCATTGGGGCATTTTATCAGAATGTTTAAAATATTTAT
ATTTTGCGTCGGCTCTATAGCATATGCTTAT

>Chr04_ 5128226_+
CAGTTCTCTTTATATCGCTATTGTAATGTTATCTGGGAAATTGTTCAATTAGCATAAAGTGTGACAGGAA
AGCATGAAAAATTGCAAGAAACTGCTGGCTA

>Chr05_ 8872296_-
TGTTTTTCCTTGTGCATGATATCAACTCATTAATGATTTGCAAGTTTCTTAATATTAAAACTTGCATCCA
TATTTGAAGTATAGGTTTCAATTAAGCCACT

>Chr14_  691360_+
CCAAAAATTGGGATCCATGAGAAGAAAAATAAAATGCAAGTTGTCTGTGTATTCAACGATTCTTTTTTGA
AAATCAGAACGGTTTTTAGTCTTAAATAATG

>Chr10_10950701_-
GTATTTCTTTTTCAATTTTTGTTCATCTTCTGTTATAAAGGTTGATTTTCAACACTTCATTGTGTTATCA
AAGACTACGAGTAATTGAACGTTATTCCCAA

>Chr05_23707663_+
GCTTGTAACGACATATATTTGTGGATCAAATGCTCTCCTCGGTTCATTCCTGCACCCTGACCACTCTCTC
TCTCTCTCTCTTTGTTACTGTTTATATGTTC

>Chr08_ 8410771_-
AAATATTCAAATATTCAAAAAATAAAAGGATGCATGGGGTCTTGCTGTTCTTCCATTATTGTACTATACA
CTCAACCACTAGAGAATTGAAATTTGAAGCT

>Chr01_ 1947826_-
GATGCATCGTAATGAAAATGGGTGCTTTTAAACCCCAACTTTCTGTAGTTAATCCTTTATGTCATTGAAA
GTGTGGATTTTTCCCTCCATTCCTGTTGGCC

>Chr04_ 8162161_+
ATGTAAATTATAGTTGAAGGTTAGCTATCCATTAATGATGGGATGATTGTAAAAGCAGAGATCATTCCCT
ACCGGATTCCATTGCACACTGCTGTTTAACT

>Chr02_ 4083107_+
CCTAGAAACAGCAAATGTTGCGAATGACTTGACAAGAGATTCTTTCTGTGAATGATTTGCAGCGCTGGTT
GAACGTGGAGTGGCAAATTTCGTAATGGAAA

>Chr10_16947459_-
GGCCAACACTTGCAAGAAGTTTCAACAAGCTCCAGGCTGTCTTCCTTCCTATAATTCTTCTCATTGCATT
CACTCTGCAAGCCACTTTGGCCAATTATTCT

>Chr04_16763956_-
ATTTTTGAAACTTAAGAGCCATTTAAAAATAACGATTTACTCTCTGATGGAGATAAAATCTTGTCATGTT
GTATGGATCTTTTTTGGAATAGACCTCTTTC

>Chr01_35080047_+
ATATTCCAAGCCAGGAAGAAGATGTCACCATCCAAAACATTGAAGAAACCATTGAGAAAGAAAAGAAAGA
AGGAAGTGAAGATATAGATGTGACCAAAGTT

>Chr04_15452623_-
TGAATTCAAGACAGCATTTTCTATGCAATGCAATGCAATGATTTTATTTCATAAATTGATGAACTGAAAT
ATATTAATGTCGATTGTGTTTAGGCTACTCA

>Chr06_13354156_-
GTGACGTTTCTTATAGCCAATATATTTAAGATTGCTGGGATTTGGTGGCTAGTGATTACTGCTTCAGTGG
CTTCCGTTCATATAGGCTTCAAGAAACATAT

>Chr17_10772783_+
GCTGCATGACATGATTTTTCATCCTTCTATAATTTATCTTGTGTGTTGTTAAGCTTTCTCTTGTTAAATG
TGATGTGTAATCTGTATTTTGTGGGATTTCA

>Chr09_ 9722549_+
TTACTATAAGAAGTTTGTGAGAATTTCCTCGTTTTAATGTGTTTCTTATCAAACCTTTTCTAATGTTTCA
AATCTCTCAATACATAGAAGATGTGAGCCAT

>Chr15_10335889_-
TATGATTGATTATTAACCCACTTATGGAATCGAAATAATGATTTCTGTTTACTTTTTTCCTTTTTTTCGT
TGGACCGTGCTTTAATGCAGCAGCACCAACA

>Chr16_14346852_-
TTTGATTGAGATGATTATGTATTAATAGAGCAACATCATATTGTGATGCTGATTGCTGTTGGATTGGCCA
GATGCAGACATAATTCTTGATTGCGTTTTAT

>Chr08_ 5646195_-
GCGGAGTACCTGTTAACAAGGTATGTGTTAAAGGCAGACTTCCTTTCATCAATGACCCGCCGTTCAACTG
AAGTCCTTATTCCTCATAAGAGGTATTTAAT

>Chr04_ 3196348_+
GCCGTGTGTATATATAATTGTGGGAATAAAATTGCAGGTTTTTTTTTTTGAATTCTAAATGGAAATTTAA
AGGTATTATTAAAGGATGGATACTCTCAAGA

>Chr04_ 4368988_-
TTCTGACTCGTTCGACATATAAGAATAAAATAACATCTCGATAAACATGTATTTCTCGAGTTGCTGTGAG
ACCTCGGTACAGTTTCCGTGCTTGTTAATTT

>Chr19_ 9386390_-
TTTTGTATTATAAAACTGATCCTGTATAACGAAGTTTTTGGATTTCATGTATATTATTCAGAGAAGAAAA
GGACAAAGAAATCATCACATAAAGGTCGTCA

>Chr03_11952216_+
CAATGTCCCAAGCATTTAGTATGTGCTAATATGATTGCTGGTTTCATGTGGATCGTGGGCATTTTTAGTG
GTGTTGTTTTTGGAATATAGTATTAGTATTG

>scaffold_126_   74382_+
AGCGATGTCTTGATTTTATTAATTCTATATTCTATACTAGTCACTCTTCCAAACCCTTCTTGTTGTCAGC
TTCTTGTGGCCTCTCTTGTAACTGGAACGAA

>Chr14_  540850_-
TTGATGGTTAATTAATCCAATGAAAGAGTGAATGTATGTTGCTGAGCTTGAATTTTCAATGTTCCATATG
TACCTGCTGCCTCAAATGTAGTACCCGTGTC

>Chr13_ 1628804_-
GATTATGAAATTTTTTATCTGTAATCTGAAAATAGCTATAGTTTGTATCGAGAGAATTGAGTGTGTTCAT
TTCTTTCCCCACAAATTTTCCATAACTTCTG

>Chr10_15102124_+
TTTTGGTTAATTTTATGCTAGTTGCACTGGATTTTCCCCTGATGCAGGGCAGTCTCTCTGTCCAGTAATG
CTTAGAAGAGATGTTTTTTTTTTCCTTGCCA

>Chr15_11016436_+
ACTGAAAATAAATGAATTGGCAAATTAGTTTGCTCATGCCATCTTTTCTTATCTCTTGTTGCTTATTCTT
CTTTTTTGATGGACGACATATGGAAATTTTT

>Chr04_ 9127549_-
CATTTTATGTATTGCGCCGAAGTAAAATTCAAGACCTAGCAGTTCTCTTTATTCCTCTTGTTTTTCTTCA
CTGTAGCATGCAAGAGCATGTCAGCAACTGT

>Chr10_19379819_+
CTGACAACGCTATTGATTTTTTTTTTAGCTAGTTCTATATTTGCTCTGCCATGAACTCAGTTCTGTTTCA
AGTTTTAACTTTGATATTTCAGTTATCAACT

>Chr09_ 7648240_+
GTTTTTTCTAGAGGTTCTTTTTAAATGAAGGAGTATTAATTTGTTTTCTTATAGGAAAAGGTTCAATGAA
TGAAAACTTGAGAGGGTGAAAATCCTTTGCC

>Chr02_ 7414097_+
ATCTATTGGCGAAATAATTGAAGTGAAAGGCATGGGTCGAGGCTGGGTTTAATTTTTTTGCAAGTTAATT
GGAAGGCAAGCTATGGATGAGAAGAGACTAT

>Chr17_14960345_+
AGCTGTCACAACATCAGAACAGTTCAATACAAGGAAGTTATATGTTTCTCACGACTACCTCCATTTTTGT
TAGACAAGCATTGATGCCGCTGGTTGCCCTT

>Chr15_ 8648311_-
TATGTATTATCTTAATTTTACTCGAAATAATATATGCATTTGTTTCAATTAACCTTCATAAATCTCAAAT
CTGTTTCAACATCAATTTCCATCATGTATGG

>Chr10_ 9077773_-
ATATCTGATTGGATGTTGTGCATCTAAATATCAAAATACTATTCAGCGGCAACTTCTTTTTTCCTGGTTT
ACCTTCAAATTCTTTGATCGTCTTTTCATCA

>Chr12_15208191_+
CTTTCTCCCCTACCTCCCAAGCTTTTTCTAATTATGGAATTTGTTGTGGCATCAGGCACTTGCACTTCAG
TAGGTACTTAGGTTTTCTCTATTTTTGTTCT

>Chr03_15648938_+
TTAAATTTGTAGCTACTATTGTATCACTATATTCAAAGAATGGTTGTGTCACGTACTGGAAACGGAAAAG
AAGCAATTCCAAGCGATTCATGCAGACCAAT

>Chr10_ 9770500_-
ATTACATCCCGGCCTATTTTCTAATCAAATCTATCCTTTTAGAAATCCTCAATCAAGTTCTTGTAAGAAA
AATGGCATAAAATGACGTCTTTTTATTTCAT

>Chr10_ 2899700_-
CTTCTTGCCAAAAAATTATTCAGTACACTCCTATTTTTTTCTTGCTTTCTAATAGAAAGGAGGGATTGGT
GAATAAAATTTATAGTGGATCTCATGTTCAC

>Chr06_21120186_-
ACACTGTTCATTTTTACAGTTTTTATTTTATTTTATTTTATGTTTTGGTCATCAAACTTTATTTTTTTTT
TTATAATTTCATCCTCATAAGTTATATTAGC

>Chr07_ 8088790_+
ATTCCCTGTTTGCTTCGACATGAAGCCTAATTTGTATTTGAATTTGGTGGAAGTTGTTGTTATTTATTTT
TTACCCCACAAAAAAAAAAATTCCAAAAAAT

>Chr02_24551824_+
CAAAATATACAATCACTGCTTCTAATATACATATATTACAGGTTTTCTTCACCTTCTGCATTATTTGTTT
TGCTTAGCAGCAATTTTTTTACTGTATTGTA

>Chr01_47357217_-
TCTTGAAGATAAATTCTGTATAATTGAATCTAGTTCTATCATTAGAATCCAGTTTGAGACTTTCCAAGTA
AGTTGTATTAGCATTATGGTTTGTTTCTCAA

>Chr01_37985203_+
GAATCATTTGTATTATTGTTGATCATCAAGTTTTAGTTGAGACCACTGTCAAAATCTTGGGACCTCTCTG
TCTTTTATTGTGTTTGTGCCTGCATGTGTCT

>Chr01_31883541_+
TGTTTACATTTTTACATCATATCGTGACATCTAAAAAATCTTTAGCTACAAAAACTCTGGCTTGGCAGGT
TAAACCAGTGAATTGCCAATCTAGAGCCTGA

>Chr01_  499376_-
ATTTGTACTCTTCTTTTTTTGGCTTAAAAGAAACCCCTGATGATTAAACCAACTCAATTTGATGTAGAGT
TTGTCAATCTTGGATCCCTAAAAAAGGGATG

>Chr01_ 5486221_-
GTCTTTAATTACTTGTCAAAATTTAAACTACCTACCACTCTTTTTTGACCATCAAGGATAGTTTTTCACT
AATTTTTTTATAATCATTGAATTTGTCAATG

>Chr05_12918627_-
CAAGCAGCGGTTAATCCCTTTTAGTAATGGCGATGTAAATTTTGCCTGTCTGCTTTCGAATTGCTCTGCT
GAAACCAGCAGCCATTTTGCTTCCTACAGAC

>Chr08_ 1034774_+
TTCTTTCTGTAGAAGTTGTGGCCTAACTGAATGAATAATTCTTTGAACTTAAATTGTTCGCCACAGATTG
CCAATTGAAATCTTGAATAAATGAAAAACAG

>Chr07_ 1205113_-
AGTCGAAAACAGCTCCAGCATTAATAAAATAATTAAGAGGTGCTTAGTTTAATGATATTGATGTTTGATA
CGTGGTGGAGAATGTTTTTTTTTAGATTTAT

>Chr01_24359259_-
AAATCACGTTTTTAAGTTTGAGTTTTATGAAAGTGGTGATCGATTTTCTGATTTTTTAGATTCGTAATTG
TTCTGTATGTTGAACAAATATTTCTTCTTTA

>Chr09_ 2586316_-
GAAGTACAGCTTGCTATATTGTTTTATCCATGATATTGTTGTGTACTGCTATCAATCAATCTTCATCCTC
TTTCTGTGATGGATTTCATGCTCCTTTTCAA

>Chr06_ 7265933_-
ATAAACTCCTTTCTATTTTTAAATTATCTATATTGATCCTTCCTTGTTTTAAGGATCTTGCAGCGTATAA
ACTTCTTTTTTACCTAGTATAATTTAAATTT

>Chr19_ 4434296_+
TTTTCTTTTCATTTTTCTAAATCTTTGATAGTGGAACTTTACTTTCTTTCTTTTTTTTTTGTAATTTTCG
TGTGCATAGAAACCTCACATGATATCGCGTT

>Chr10_10849151_-
GTGTTCCTAAATTGTAAAGAACGAGGAATTTAAACATAGCTAGCTTATCCATGTGGGTCTCTCTCTCTCT
CTCCAGTCCAGGGGGAATATAGTTGGGGCCT

>Chr10_ 5281364_-
TTTGGTTTTGTTGTAATTCGATTGTATGAGAAAATAATTGTTCATTGACTAATAACCGAGCAGTATGCTG
GAGGAAGTAGGAAAGTTACTTGTGTCTTCCA

>Chr15_11296239_+
ATCACGGGTGTCAGTTTTTATTTTCTGAATTGAATTCCTTTTCAGATGCTTATTTTGACCGTCGGAGTTA
TCAATCCAAGCGGCCTGAGCTGCCGCCTCCT

>Chr08_ 1619059_+
GTATATATGTACTGGAAGGGTATTTATAAAAAAAAATCTCCTTTTTATTCTTTTGGTCTTTATTCCATTT
TTTCCTTTTCTAAGTTCTTGTATGTATGTAT

>Chr03_ 7183594_+
TACGTAATTACCAATTTCGTATGCTTCTATGAAAATTCCAATTTTTTGCCATTACATCGTGTTTAGTTGA
TGACTGTCTTCCCGTTATTTAGGTTCTAGTT

>Chr05_25578365_+
GTCTTTGGCTTGTAGCTTGCCATCAATTAGAAGATCTCATTGATTAATTTAAATGCCGGATTATTCATTT
GCAAGTTCTAGTAGTTAAACATTCCAATCTC

>Chr01_11844250_+
TTACTTGATAGTGAATAAGATTGGGATTGAGAGGGTTGAGGTGTTAAAGGAAGTGAAGAAAGAAAAAAGC
AATGAGAGTAATGTGGGCGATTTAGAGTTGT

>Chr03_ 2473914_-
CTCGTTTGTGATGTGGATATCGTTTTGAGATATGAGTCTTGCTTATCTCTATGTTCTGTATTTTTTAAAA
TTATTTGTGCTTCTGTTATTTATGAGATATG

>Chr03_21723506_-
TAGATTTTTTTTTTTCATGCCTTCATGGAGAAGTTTATATTTCTGTTGTTTCCCCTGGCTCTTCTATCTG
TATGTTATTTCCGAAACTACTTTGAATGGCT

>Chr18_12181726_-
TTTACACATTATCTCAGTTTTTGTACATTAATTTAAAGGTCTGTTATGCCAACAAGAGTGACTCTCGTTC
AGCTGGGGACCTGTAGAAAGGGATTGAATGC

>Chr08_12068514_-
TCCTTGCTTGGTTGAGATCAATAGAATTTAGTAGTGATAGTTGATTCGTTTGGTGTCAGCGTTGGGTTAT
GTAATAAGCACCGAGAAAAAATCAATCCATG

>Chr13_ 1333187_-
AGTCATGCTATTGATGATACCTGTGAAATGAACATTGGCGCAGGTTTGTTAGGTTGGGACTCTATCTTGT
CTTTATGAGTTCTGCATCTGCTAACATCAGT

>Chr18_ 1135053_-
AAAATGTCACCTATGGCATTTATTTTTCCCAAAATATTGAAAGGCATCTTATATAACTTGTATCCATTGG
GGCTATATATTCTCAACAAATATATACTTAA

>Chr17_ 8763815_+
ACTGGGATTGTTTATTTATTTTCTGATAGGTGGATTGTTTAGTCTTTTTCATTACCATTAGCAACTTCTA
TACTCTCCCCGACGGCATGGAACCTCTTTCA

>Chr04_  201152_+
TAGGATTTTTGACATTAGCGTGGTCAAATAATGAATTCTTGATTTTATGGAACACGGGCTATACTGGTTG
TAGTTGTTGCAGATGGTTGTGCTTTAATTAT

>Chr01_12267742_+
TGAAGGTCTAAAATACGTGGTTTTGGCCAAAAATAAAACACAATTCTGTTAAGATTGTTACAAATAAGGA
GGGAAAGCAAGCAATTGTGATAAAATCAAAA

>Chr16_11562602_+
TTGCTTGAAGAAAAGAAATGAAGAAATAAAAATCACAATCGTTTTGGGGTATATTATTCGTGTCAAAAAG
TTGAGGGACAAGTTTGAAAGTTATAATTGAC

>Chr03_18924486_-
CTTAGCTTAATTTGGATTGAAAATCCTTTAATATAGTCATAATTTTATTCATAATTATTTTTTTCTCTCC
CCCAATTCGAATATAGCCAGCTCCACTTGCC

>Chr09_ 7017312_+
GGAGCTCTTCAGGCTGATTGTGCAAAGTATGGGTAGTTTTCTCGTTTCTTAAATTCCTCCTGTTTCAGGT
CTCAGGTAAAATCCTATTTGTTGTGGCTTGG

>Chr14_ 1498561_-
CGAGGAATCGAAGGCTGTGTCGGTTGCTGTTCTTGAAGAAAATGTGAATGACAAGAGAGAAGAAATGAAA
ACGAAGAAGAAGAGCAAGGGGAATGGAAGGA

>Chr02_14435292_-
ATTATATATTTTCTTCTTCTTTTTTTCCCTGAATTGAAGAATGCTATTGGATATAAGTTGATGTTCGCTA
TATCTTAAATTAACAGCAAGAGAAATAATAA

>Chr03_14887839_+
AAACATTACCACCAGTTCCACCCTATTCGATTTAAATTACTTTGTTGATCATTTTTGACGTAGGAAAGAG
GCTAAGATCTCCATTTTTTTTTAACTTATGC

>Chr02_  725009_-
TGTTATATTCTTTCAGAAAATTGCAAAGAAAAAAAAAAAACCTTTTATTCTCTCTTGCATGCCTGCGCTG
CTATGCTCTACCTGTACTTTATGTCTGCCTG

>Chr01_  561041_-
TTCTGATCCTTCTGTTTTGGAAGAAATTAATTGATTAATTAATTCTCTCTATCTTCTACTATCCCATTAT
ATTTCCAACTGTGATAGTTATTAAAGGGGAA

>Chr01_  213404_+
TCTGGATACCATGTTATCATTTATATAATAGCATAGTTTGCATTTTTATTATTTCTCTTTGGAGTCCCCT
GTTGTTCTGTGCTGCAATGTTATCAAGCATC

>Chr01_  213404_+
TCTGGATACCATGTTATCATTTATATAATAGCATAGTTTGCATTTTTATTATTTCTCTTTGGAGTCCCCT
GTTGTTCTGTGCTGCAATGTTATCAAGCATC

>Chr14_ 2406905_+
TAGCTGAAAAGCTATATTTATACCATCCATGAGACTGGAATAGCCATTTTAAGAATTGTAATATTATTTT
TTTTCTTGTTTGGAAAAACATTAAAAAAATA

>Chr10_11149334_+
GTGAAGAACTTTGATGTCACATATTGAATCTCAGTTCAATCTTTATCATTAGCTTATTTTTCAACAGAAT
GCTGAATAGATTTGCTTCTTGCATGTCCGAG

>Chr06_ 3962520_+
ATAAAATTCCTTTGCTCTCACGCGTATCCAGTTTAAACTTTAAAGGTTTTTCTCTTTTTTTCTCCCGAGG
GCCGCTTGTTCCTAGCTGAGCCCAGCCCGAA

>Chr12_  475880_+
GGGAGGTAGTGATTAGTAGTGGTGAAGAATTGGAGGTGAGATCAAAGAGTGAAAGAGAGGAGGAAAAACA
GAGGAAACAGAGTAAAGAAGAAACAGGGGAG

>Chr07_10143332_+
ACTGTTTATATATATTTTATATGCAAGAGTGTAAATTAATAATTATGTCTAAAGTCTTCGCAGTACTTTG
CAAAAGAAGAGTGCGATGTTACTGGGTTTTA

>Chr07_10143332_+
ACTGTTTATATATATTTTATATGCAAGAGTGTAAATTAATAATTATGTCTAAAGTCTTCGCAGTACTTTG
CAAAAGAAGAGTGCGATGTTACTGGGTTTTA

>Chr07_ 2336517_+
GAGTATTAGAACCATAACATTATAAGTTTAATGCAGTTTTACTGTATGGTAAATCAATTGCTAGATTTTG
GTCTAATAAATTTGCAAGCGAGAGTAAATCT

>Chr01_ 7616910_+
GTTAATGTAATTTTTGTTTAGTTGTTTTGAATTTATATTTTGTATTGTGGATGTAAAAAAAAAAAGGAAA
AAAGAAAAGGAAAAAAGAATAATACAGTAAA

>Chr03_15641716_+
GGGCCTTGGGGATTCTACGATTTTCATCCTAAATTATATGTTTTTTGTCTAAATATTCCTCTGAACTTCT
GGTTTTGTTTTCAACTTTAGTCTCTTTACCT

>Chr02_ 2077083_+
TCGAATATTTTCATTAGAGCGAGAGTATTGAATTTGTGAAGTTGTAGATCATATATTACAAGAGATTTTG
TAATTGTTAGCAGCAGCGGCATCCATGCTAG

>Chr01_44833403_+
GTGAATATATTTGGGCATTCAAATCTCAAGATGGCTGAGACTTGTTGCTGAACTCTTTGTTCAAAAGTTT
GATACTGATATCATGTTTTCCTAGCAGAGCA

>Chr11_ 3887200_+
TGGCTACTCAGATATGCAAAGCCATTGAATTGACCATTGATTCCCTTTCTTGCCTTGTTTGCCAAGTTCT
CTGTCCTTATGATTAGTCTATTTGCTTGCCT

>Chr04_  271400_+
GATGTCCCATGCTCATTACACAACACCATCAAACATAATGCAAAGATTGGATGCAAAATCTCTTTATTGC
TCTGTCCATTCTTGATACAGAGAACATCAAG

>Chr06_ 4322726_+
ATATCTAGTCTGTCACATAATTTGAATAAAAGAACTCCCAGGTTTTTGCTACGTTTGCATAATGGGAAAG
ATGATTATGTAAATCACACCTCTACCACTTT

>Chr01_ 8163283_+
TCTTTACATGGAATATTTCGCAAAATAATACCCTGATGATGCTTTTTTCTTCTTGGTTGGGTGAACTAGA
ATGTTACTCTACTGTCTGTAGCACTAGCATA

>Chr10_20042841_-
TGAGCAACTTCTATCTTGATTTCAAGAAAGTGTTCGCTAGCTAATTTATCACTTCAGTTCTGAAGTAATT
GTAGATGGCATGTATCGAGTAATTATAGCAA

>Chr09_12821914_+
GTTTGAAAGAAAGAAGCCTTTAATCAGCAATTATCAAATCATTGTTTCTGGAACTAATGTTCTTGACAAA
ATGGTTTCTGGTACTAATGTTTTAAGACTTG

>Chr02_23578279_-
TGCATCTGCAGATTCTGCTCAACAAAAAAATAAACAAAAAAAGTTCCATTATTAAGCATTTTGTCTGTAA
TGTACACTGATTTTAAAGAAAGAAAGAGAGG

>Chr03_11480832_-
CTGTGTAAGCACAATATTTAAATTTTTTCATGAGAAGCCAGTTTTTTTTTACCCTTTTATGAAATCATTC
TGCTTGTGAGAGAGGGAATTGATTGTGCTGT

>Chr15_ 4520113_-
CTATTGAATTTTGATTCTGAGCTTTGCAATGAATGGAAATTTATAAATCTGATCGTACTGTGAATACTTG
CTGAGTGATCATGAGTAACATTCAAGTCAGG

>Chr12_10637607_+
TTTTCTATTTCCTTTAAAGTTCTACCAAAAAGATGTGACAATTGAAACCCAGCATTCGGATCTTCAGAAT
GCTTGCAGCTCTTAATTATTCTTAAATGGTC

>Chr01_ 9422978_+
ATTATCATTTTATCTTTTAGTGGAAAAATGGAAGCCTTTGTGCTAGGGGTAATTTGGTCTTGTCTGTTGG
ACGGTATATGTTTTTTTTTTTTCTAAATTTT

>Chr04_ 8036125_+
ACAGAAAAAGGGGAGCGAAATAGAAAATGTAATCATCTGAGTTTAGGATCATTTTGTTTATCCTTTCATG
CTTCTCTTTTTATGTTCAAATAGGGATTGTT

>Chr02_23806816_+
TTTTCTGATTACCCACAAATAGAAGTGAAAATAAGAGAGTAGTTTATTTTAATTTCCTTATTCCAATTTT
AAATGCTAAATGCTCCTGCCATCCACTTGCA

>Chr19_11933143_+
CTACGTCAAAATTTGTGGCAGAGGGGGCTGCGCGAGTCGCGGCCCCTACCCAATACCAGTCTAAATCTCT
AGTCGAGTACGGCCTGGATATTCAATTTTCT

>Chr19_11933143_+
CTACGTCAAAATTTGTGGCAGAGGGGGCTGCGCGAGTCGCGGCCCCTACCCAATACCAGTCTAAATCTCT
AGTCGAGTACGGCCTGGATATTCAATTTTCT

>Chr19_11933143_+
CTACGTCAAAATTTGTGGCAGAGGGGGCTGCGCGAGTCGCGGCCCCTACCCAATACCAGTCTAAATCTCT
AGTCGAGTACGGCCTGGATATTCAATTTTCT

>Chr17_ 6366489_-
TGTGCTTAAAATACGTGAATGAATGAGGTCCTTGATGGGTGACCATTTTTAATTGTTTGGAAGTGTAATT
GCGGTTGCTTTTTAATGTGCTTTTCACTCAT

>Chr11_10813726_-
ATTAATATTCCTGTGACGATATTCTTTCTTTCTATAATTTTCAAGTTGCTATAACCCTTTGTTTTTCTTT
CTATGATTTATTTATTGTTTTGCAAAATATC

>Chr05_ 1588844_+
CACTCACAAAATCTTTACATTGCCATGCTTGTATTTACAAGCTATGTTGGAAAGATGTTTCCTTTGCACT
GCAAGAGTCGGTTGCAAAGATTTTCTTTTCT

>Chr19_ 1409432_+
TGCTTCCAATTTGACCTGTCAAGTAGCAATAAAATGTTTACAGAGATAGCAACAACAAAGATATACAAAG
CTTTTTATTATTATTATTATTATTATTATTA

>Chr09_ 4132490_+
TGTTTGGAACAACTTGATTTAGAAATAAGACCATATGACTATTATTATCGACAACCCTTGGATTTTCCAA
TAATATTTTCACATAAAAAATAATATCAAGT

>Chr01_13976465_-
TGTCGGAGTTGTCACTTATTAATAAGAATGCCAAGGGAAAATTTCTGCTTAATTTGTTTTGGGTCCCCTA
CAAATGCTTGAAGAAGTGGATTTGACCGACA

>Chr07_ 2660899_-
AACAGAACATATAAAAGTCAAATATTAAATTGCATATTCATATGTTCAGTATAAACATGAACTGTATATT
TTTCACCTTGGTATCATAGCTAATAGCTTAG

>Chr18_16957629_+
GGCTTTGTCATAATGTGCATTTGGCAATGCGAATTGTGAGTTTGTGAATCAAACGCATTACCTATTTCAA
TCAAGTAAAGGAAGGGAAGGGAAGGAATCCT

>Chr01_35373387_+
TTGCCTATTTCATCTTATCTTGACATGATGAAGTTGGAAGAACATTTGTCATTCTCTCCGTTTTATGTTT
TTTTCCAGCTCTCTACTTGGATATTTGAAAA

>Chr14_14047925_+
TAATAATCACAGGAAGATGTCTAGTTGATGCATACAGCGCAGTGTTGTTCAAGTGCTTGCTTGTTTTACA
AAACATCATGGAACAATAGCGGTGTTGATTT

>Chr01_21039147_-
ACTGTTTGCTGTATAGTGATTTTATTAATAAATAGTTGAAAGATATAATGGAAGGAAAATAGCAACAGAA
AAAATAAAAGATTAGATTTTTAGGGATTTTG

>Chr14_14641222_-
GTTTGTACTTTGTATGTTCGTTTGTGTATAGCTTCACCGTTTTCGATTCCTTTAGGTTTCATGGGATGGT
GGGTCATGATTAGGGGTCTCTCTCTCTCTCT

>Chr01_ 4379864_+
AAATGAAGACTGGGATTTTGGTTGGTTTTATTTAATGTTACGTTGTTCCCAAAGTTTATAGATTGCAATA
TTGTGGCTGGTTGAATTGGTAAAAGATACTT

>Chr10_19695110_+
CTAACCTCATTCCATGAAGCAATCTATGAAATGATATTTTCCCTTTTGCTAGATGAAACTTCATGTCTTT
TCTTTTATAGGTTTATATTTGCGATTCATGT

>Chr08_12428954_-
TTCTTTGAGCTTGTAAAAAGCCTTGTACTGATGATGAGGCTCTTTTTTGTACATATTTGATTGCCTGCAA
TTCGTCATCCTATCTGATGTCAGAAGGGTCA

>Chr19_ 8751368_-
CATGCTCTACTTTGCAGTGAGTTGAATTGATGGGCGTGATTTTTCTGCTTACAAGATGTGTAAAGATTCA
GATGTATTTCATTTTGCTGGTCATTTGAGTT

>Chr11_11707547_+
TTTTCCTTTTCCACAATTAATGAACAAAATTGAAGAGTAGATTTGATTCGATGTCATCATAGCTCCCTAC
TATTGATTTTGCAGAATCCTAATCCTAATCA

>Chr15_10881239_+
TTAAGCCTTCTGTATTGTGTTGTCCTTGGGGAAATGTTGACTTAATTTGCAATGGGAAAACAAGAAAAAA
AGAAGCGTCTGTGTTTGGTGGGGAAGGTGTT

>Chr13_   29824_+
TGGGAGTTTCTGACTCTCTTCCTTTTACATGCAGACATGCATTTCTACTGAAGTTTTTGATGTGATACTT
CACTAATTTGCCTTGCTAATTGAACCTTGCC

>Chr12_10798847_+
GAGAGTCCAAGAATGACTGCTTAGTATCTTACTATTTGTTTTTATGTTCTTATCTTGTTTCTATCTTTTA
TTAATTCGGTGTATGATCAGATTCAAACGTG

>Chr12_10798847_+
GAGAGTCCAAGAATGACTGCTTAGTATCTTACTATTTGTTTTTATGTTCTTATCTTGTTTCTATCTTTTA
TTAATTCGGTGTATGATCAGATTCAAACGTG

>Chr16_ 6583288_+
ATTGCAACTTATTCTTCTAACTCTAATGAGTACTGGCTGGATGTTCGATGAACTGAACAATATGTAGGTA
ACCCTAACAAGCTAACCTCTGTTTTTTTTTT

>Chr08_ 2499553_-
TGAACTTTTGAGGTTCATAAACATAAATATGATGAATACAATTTTTGCGTAGCTTTCACAGATGTTGCTT
GTATTTCCCTCTTCTTTTCCATATTCCTGAT

>Chr13_14574698_+
GGTTGTGATTTCACTTTCAAGGAATATAGGAAAGGAATGGAGTTTCTTTTAAATCTGTTTGTTACTCAAA
TTGCTAGCCCTCTGCTCTTATTTTACAGGAC

>Chr16_ 2899007_+
GATTGGAAATATAACGCTTCACTGACAAAGATTGTTGAAGCTTTCCTCTCAGAAGTGTTCTCAAGGTTTA
ATTGACTGAGATCAAGTTGTTGGTTTCTATA

>Chr01_ 8435472_+
CTTGATGATTAAAAAGCATTTCTGCTTTGGGCTTACATATGTATTCTGGCAAGAACAAAAAAATCATAGT
GTTGTTTTTTTTTTTTGGAGAATAGCATTTA

>Chr10_18496802_-
ACATATAATCCTATCCAAAATCCTAATTAATCTGAAGGATAGAATTAATGATGCTTATAGTTTTTAAACC
CGGTCCGGTCCAAGGCCCGGGTTCTGGGTTT

>Chr02_ 1112638_+
TTCGTTGATTGAATTATCCATTGATTAAATAAAGAAAACATTTTTCCTTCAATACCGAAAGATTGAATTT
CAGTCACCGAGCATAGATCTGGGTTGATTAT

>Chr08_ 7682621_-
TGTAATCATTTTTAATTGGGCCATTGTGAAATTTCATCAAATTTGCACTTATTTCTCTGCTACAATTTTT
TTTGTACTTTGGACATGGTTGCTGCAATTGG

>Chr19_11479261_+
AACAAAACAATTTTACTCTCTGCAAACGGCTCAAAGCCTTTTTTGGATTCTATAATTGATTGCAGAAGTT
ATTTTTTTTGGTTTTTTTAATTTTTAAATCC

>Chr07_10336360_+
TGTCATTTTTAGCCGCAATTTTGATTGAGAAAGCTAATGCCCTTGATTTTAAAGGATCTCTCGTTGTCAT
TTTTATCTATGTAAATGTCATTCACATACGC

>Chr09_ 9507843_-
TGGTGATAGATTGGTAATACTCTCTCCCTGAGAGATTTGAGCTGGACTTGAAACATATCTGTCGTAATTT
TACAAATGATGATAGTCTTACTGGTGGCAGG

>Chr16_ 1583743_+
ACATTCGTGTTTAGATGATTTATGAAGCTGGACATTATCACTTCTTTCGCAATTTGTTAGGGGTTTGACT
GTTTGCCAATCGTAGCTTATGAATGGTAGAC

>Chr03_ 1455726_-
GTGCCTCAACTGTACTCGAATGGTTAGATAATCATAGCAATTACGGAACTATACTTGTCTTGCATAAATA
TATCCAAGGGCCAGATCGTTTTGTATTTCTG

>Chr15_ 4165856_+
ATATGCAGCTTATGACTTGTACAGAAGATTCATTAAAACCTTTGATTCGTATTCTGGTTTATTGATGCTA
GCTTGATTTGTTGTTCTGGTCACTCAATCGA

>Chr02_16164075_+
GCGTTATTCTTGTAGCAAAATCTCAAATCCCAATCAAATTCCTATTGTGTACACTTTGCCTGTATGGGAA
AATCTTGTTTTGAGGATCCTGGTGGTGATTC

>Chr16_ 5843791_+
GATTTTGCTGTCTTTATTTTGATATTTACAATATATTATGTTTTCTGATTTTTCCCTCGTCTTAATCGTA
TGCGGTGTTTTATCTTGTGTGATTGTGATCT

>Chr16_ 5843791_+
GATTTTGCTGTCTTTATTTTGATATTTACAATATATTATGTTTTCTGATTTTTCCCTCGTCTTAATCGTA
TGCGGTGTTTTATCTTGTGTGATTGTGATCT

>Chr06_ 8096773_-
CTTATTTCCACTTAATTGAAGCAAATAAAAAATGGAATGGGATTCAGGGTTGTTTGCTGGCTATATGTTG
ATGATCTGTGTTTTGCAGAAGAACATATCTA

>Chr06_ 8096773_-
CTTATTTCCACTTAATTGAAGCAAATAAAAAATGGAATGGGATTCAGGGTTGTTTGCTGGCTATATGTTG
ATGATCTGTGTTTTGCAGAAGAACATATCTA

>Chr14_ 8338306_+
GTGTATGTACCCTATCTTGTCTCGATATCTTAGTTTCTGAATTTGGTTTCGCCGAAGTAGTAATTTTTTT
CGAGTTCATGAGAATTTCAAGTAGCTGGGTT

>Chr01_11152855_-
CTTTTGTACCTGTCAAATCCTATTCGTGAATGTAGCCTTTGTTTCAAAGCAATTCACTTCCGTGGTTTTT
TCTTTTTCTACCTTTCGTTCTTGTGGACCAC

>Chr18_ 3604663_-
TACAATTTCCATGTTAATTGCTTTGCAAAGTCAAAATCTAGTTTTGCAGCAATCCGAAATTGTTGTGGAT
TTTATGTTAGGCTGGTACGGCAATTCAGCAT

>Chr09_10140634_-
TTCCCTTGTAGAAAAGAGTGAAGTTTTCTCAATCTTATGCTTTGTTAACTACTGGTATTTCTTTTTTTTT
TATTATTATTTTTTGAGAATGGTAACCACCA

>Chr12_15678966_-
GAAGCTCGTGAGGGGAGTGCTGGTGTTAGTTATATATAAATGTTTATACATGCGTGTATTAATTTATATT
TTTGGGCATCCTCGTGATGTGATATTGGCGT

>Chr10_12122145_+
TAGGAAAATGGTTAGTTATATATTCATCTTAAGAAGACAGTTGACTTCTTATAAAGCAAGCAGAAATTAT
TCTTCTTGTTATGGTGCTGGCTTGTTGGGGT

>Chr10_20832591_+
AAGCAATTTTTCTCTTTCATAATGAAAAATGGTGAACCAGGTTTGGTTCCGATGAGTCTGTTGTCTATGA
AGTAAGATTCGGTCATTTGTGCTATTTATAT

>Chr10_10015848_+
GGTGCAGCATGAAAATTCTCGACTTAATTGAGGTTAGCTGCCAAAACACCATCTGCCGAGTGAAACTGCA
TTTTTTTTTCCCTATCAGTTTTCCAAACGGC

>Chr15_14208423_+
CCTATGTTTTGGACAGTAGTTTAGTACATAAAGTTTTAGATTTCTTCTTTAGCATTTACGTGTGAACCAC
TTATGAAAACAATCAGCAAACTTCAGTGATT

>Chr15_14208423_+
CCTATGTTTTGGACAGTAGTTTAGTACATAAAGTTTTAGATTTCTTCTTTAGCATTTACGTGTGAACCAC
TTATGAAAACAATCAGCAAACTTCAGTGATT

>Chr09_ 7673701_-
CAGGTTGACATTGATTTGTGCATTGAAAATGAAATGTTTGCCGTTCTTGGAGAACTGTGGCCTCTTTACT
CCAATGTTCGCTCCTTATACTGGTAACTGAG

>Chr04_18398743_-
TCGGTGTAAGGAGAATTTATCTACAAGTGGATTGATCTGTTCTTTGTTTTAGAGATAGTTAAAGTGGCGA
AGAGTCTGGTTGAGCGCAAATGTAAGTCAAT

>Chr10_ 9142566_+
GGTCAAGAATCAAAGGCCATGTCACTAGATAAAGAAAAGGTGGCCACTTCATAAATATAACTAGCCATTT
ACCGTTTCTTTTTTTAATAAAAAAAAATATT

>Chr07_12138707_-
TCTACCATGTTTTCTTTCTAATAAAATTTGCTCTCACTCTTTTTCAACTCACTCAAATTGCAATTTTACA
CAATTTCCTCACCATTCAAACAACTTCCAAA

>Chr16_ 2378961_-
TAGTATTTTATGCGTCGTCCTATTTTTTATGAGAAAAGGTAGTTTCTTTTGATATAAGAGTCACAGTCAT
GATTGAGGGGATTACAAATAAAGTGTGGGGT

>Chr04_21262031_-
AACAGTGTGAAACTAACATCTTCTTCTTAAAATTTCAGCCGCATTTCTTTAACGCTAGAGTAACATGGAT
GTTTAATGATGTAATATCTGATGTTAGCTTG

>Chr09_10953073_+
GTCTTTCAACATCCTGTCAAATCAGCAAGGTCAGGTTTTTTTTCTTTTTTTTAAAAAAAAACTTCCATTC
ATTCATTGCCATTACTTTCAAATCCCAGATA

>Chr06_23643994_+
ACTTGCAAATCACAGGTTCACAGAAAAGAAAGTGCTGTATTTTTTTTCTGAATCTGTTTGTTACTTGGAC
ATCGAGAACTCATTAACTGAAACCTGACAAC

>Chr15_ 2627462_+
TATGTTTGTATGACCGGTCACTAGAATATAGACGTTTGGATTTCTTGTTGGATTATGCATGTAAAAATAA
CATTCTATGTGCTTATTTTCTGATATTTTGC

>Chr05_18411320_-
TGCATCATAAGGTATAGTTATAACAGTATGACCTTTTTGGTCTCTTCTGTAACTCATTATCCTGTATAGC
AAATCAAATTCTTTGATCACTGAAACCAATT

>Chr06_20478318_+
ATAAGAACAGCAACAGTAAAGGAAAAGTAATTACATCCTTTTTAACATTCAAAACCATTTGATCACAGAA
TTTTTTTCAAAAACATGTAGGGGTTGCGATT

>Chr13_  642582_-
TGACTGGAATTAACACTTTAATCTTTTTGGAATGCTGGAGGATTTTTCTCAGGTTTCCCCTTTATTGCCA
ATTCTAACTTGGTATTGATACTGCTATGCCA

>Chr10_ 8322578_-
GAGCTAATGTCCCTGATTCTTAAACAAAATAATCAATCTCATCTTATGTTGAGTTCTTGAGCATCAGCAA
CCTATAAATAAATGTAATCTCTAAATATGTG

>Chr16_ 1395048_-
TGTACAGTTAATTTTGAACCTGTGTATGTAAATGTAAACAGTTCGTTTGCAGAGGGGTTGCTTGGTAGAT
GAGCAAACAGGGTGGAAATCTTTGCTTACAA

>Chr02_  240180_-
AAGTCCTTTCCTCTCTTCTCCTAGTTGTTAATACTTAATAGACAATTATTATGTTTGGAGTTGGGGACCA
GAGTGTCTCATGAGTGATTGAAGTTGTGGCA

>Chr13_ 6499309_-
TGTAAATATTTAGCCATGATACTCTTAATGATAATAGGTCTTTTCTATTCACTTAGCTTGCAGCGGATGT
TCTTTGTTTCTTTGCTTTTTAAGCCCCTCTT

>Chr04_ 9369400_-
CTTTCAAGTCAGATGACATTTTATCATTAAAGCATACTGGGTTCATATCTTTTTCAATTTCCACACCCCA
AGATTAGATGATTTTGAAGTGTCCAATATAC

>Chr01_12950685_+
TTTTTGTCACTGAGTTCAAAATTTTGGAAAACTTTGGAACGTGTTTTTCTATTTGGAGCGTTGCATCACA
AGTTGCAAATGTCTAACTGGCCTGGAAACTT

>Chr04_12059210_+
CATTCATAGCTGGACAATTTGAGTGGGTATAACAATTCATGTTGGCGGTCATTATTTACCTAGCTGAATG
CTGAAGAGCTCTTGACTGTGTTCTGGAATGC

>Chr07_ 1460072_-
GCCACACCAGTTGTAGAATCGGTTTTTGATGATAGATTCGCAAAGGACTCAATGGATTGTACCTTGCAGC
ATTCTTATGGCTATGGGATTGATGCAATCCC

>Chr14_ 3082512_+
TGTAGTGTGTAAAAAAAATGAAAATAAAAGAAAAAAGAAAAAAATATAGTAAAAGTGTATGTGTGTGTTT
GTATTTGTTTTATGGATGTTTCTTTTTATTT

>Chr19_14694198_-
GAGATAATGGGTAAACATTTAGATATGTAACTAGCAATACATCACTCTTGATTAAAAAAAAAAGAAGAAA
AAAACAGTTGAATTGAGTTCTAAAGAAGCCA

>Chr12_10652729_+
TTTATTACGTTTAAATCTTTGATAATAGTAAATGCTATTAATTTTTCTTTATTTTGTAACGTTCCATCCA
ACATAATCGAGGATGTTAGAGCATGCTTGTA

>Chr02_ 1191997_+
TTTATCTTCGTCATATAGCACAGAAATTTAAAGGAACTAACTTTGTCTTCGAAATTATTTTTTCAAGTTT
TTCCTTTCCTGATGAACAGAAGCAAATGCTA

>Chr02_ 8713994_-
TCTGGGTCGTCGTCTTTGGTATCAGATCAATTCATGTGTTGCTTTCTTCTGCTTAAGAGCCTCATCAAGT
ACTTGAGGCAGCTTGAACAATTTCTTTAAAT

>Chr01_10888732_-
GAGGTATATTGATACATGTAACAACATGGCATGGTTGAAGCTCTTGTTGCAATGTTGTGGGTGCTGTCAT
TTTGAAACGGCGTCTTCAGCTGCCGGAAATG

>Chr15_ 3430219_+
AAGGGCAAATCAATCTAAATTTCTGCGTTATCTGCCACCTTTTGGCTTCTATCACCGTCATTTCTCTATT
GAAGCTTGAGCTCGATACTGCTGTGCTTGCT

>Chr16_10326617_+
TTATTTATTTCGTCAAACTAGTTAGTAAAACTTTGCCATTGAAATGAGCCAGAATATCTAGTATTCTTCC
CTGTTCTCAACAACTGTGCTTGACCTTGTAG

>scaffold_437_   44695_-
GTAAGCATACATATTTTATTGCAAATTGTAGACATATATGGGACATGATTTTACCACGCAAAGATTTTAA
CAGAAGATTGGACAACATTGGATTTCAATCA

>Chr12_ 1508808_-
CCATGGTTTAAGGAAACTAAATATCCTGTTTTATCAGGATAAGTTGATGGAGGTTGTATTGAGTTCTCTC
GTATTGAGTCCAATGTCCTGACCACTAGACC

>Chr14_12850741_-
TATATGGAAGCAATTATTTTGTTTTATGATATTTGGAACTTTATGACCCCAAATGCTTGTAAAAATGATG
TTGAGAAATTTATGGCATTGTAATTGTGATG

>Chr10_14278583_+
TTTTTTCCTCTTGTAATCATTTTTAATCGTGGTCATTGTGAAAATTTATCATATTTGCTCTTATTTCTCT
AGGATTTTTTTTTTTTTTACTCTGAACATGG

>Chr09_11131055_-
TGCTTTTATCCACAACACTTATTTCCATATTGAATTGAAGGCAATTTTTCAAGATATTATACACCGAACT
ACAGAACCGGGAGGACTTATATTCTTTCATA

>Chr09_12526031_+
ATATTTTGAGAAATGAGAGCAGAGATTTGATTTTTGTCTCTGCCTATGCTATATTCTGAGAATTCCCCCC
TGTAAATATACCCGCTAGGCGACTAGGTTGT

>Chr07_ 9260039_+
TACATAATGGAAGTGAGAAGACAGAGATAGGGAAGGTTCAATTTTTTTGTATATTCTGAGTCTCTGACAG
TGTTGCTAGCCTTCTATCTATCTAATATATA

>Chr10_ 9325835_-
CACCTTTTCCCCCTTCTCCAGATTAATGCATCCCCATTTTCTTCTGCTTTATGCTTTTTAGAAAGTGGTA
ACATATACTCTCTCTTTTTCCCTCTCTACAT

>Chr02_24349329_-
CAGACATACAAACATTATACCTAGTAATGAGAAGTATATGGAATTGGTTTATGCACTTCTCTGCTTGTTT
TCTTTATGTTATATGCCTTCTTATTGAATGG

>Chr02_ 7861348_-
CTATAATTCAGGGACTTTAGTCATGACAGGATGGCAGTATCTTTCGGTTTATTCAAGCTGTTGCCAAAAT
TCCATCAACGAGAATCTCATCAACTGCTAGG

>Chr10_ 3902421_+
AGGGTTTTGCAATATTTGAACTTGTTCTAAATACAAGACTAACATTTTGTAACTCATCTTTCATTTTCTA
TCATGACAAACTATATATATATATATTTTGA

>Chr15_ 3981177_-
TGTGCCTTTCATCTGTCAAATGGTTTAATAGAATTGCTAGTAATTAATTGAAGGAGAGGAACCGAAGCAA
ATTCTTCCACGTACCTTTAGCTGCGAAGAGA

>Chr05_ 7838485_-
CATCTATTGAAAATATTACAAGTTGTAATAAAATAAACTGGTATGAGCTCATGCAATGTTTTGTTTTCAT
ATTTTGAGCTTGCCGAAGGCAATTGCTACTT

>Chr01_ 6770481_-
GCTGTTGATGGAATGTAAGGCTTGTGAAATGCATGCTGTATTACCTGAGCAAACTTGTTTCAGTAACTGG
TTTCAATTGCAAACGGAGAGCGCTGTTTTCA

>Chr06_27242026_+
CAGTGGAGATTCTTACATTGATTGATTGATTGATGGGGCTTTTTACCGCCAAAATTGATGGGGCTTTGCT
ACTTGTTATTGCGAGATTCTTACATCTATTA

>Chr02_16672325_-
TTTGCCACCCTTGTTTTGAATAAATGCATACTCATGGTGGCTGTTGCTTTACCTCTACTCTATTGCATTG
GTGTTTGTTATGAGTTTCTTGTTTCCAAATG

>Chr10_12737463_+
TTTGCCACCACCTTGATCTCTGCACTGCTAAATACAATTGCGTGTTGCTTAAATTTTTTTGATTTTGAAT
TACTCGCACCTTGACTGCTTGAGGTGATGTT

>Chr01_19056747_+
CGTTTGTAATTGATGCGGTCATAAAATTAGAGCACCAAATAATCGTTGGCATAAACTATGCTTTTGAACT
TCGTTTTCGTATTTGAGAGTTATCGTATTTA

>Chr13_ 1808768_-
GCAAAAATTCAAGCCCCAATGGGCTCTAATGGATAAAAACGGTTTATAGAAAGTTCATGTAATGATTATT
TTAAGATTTTGAGCTAGACTGATGAAAATTC

>Chr06_ 5367001_-
GGAGTCTTGAAGGGAAGGGGATGATGGAAGGTGAATTGGCTATTACTTGTATTACAATTGTTCACTTCAA
ATTGCCTTTTTTTTCCCAGTTCAAACTGTCA

>Chr01_32126672_+
TCAGCTGAGATATGTCTTTTCGAGGGGAAAAAAGAATCATGTTACGAGTCTCTTTATCTCCCTTTCACGT
CATAGCAATTTTCTATAGTATGGATTCTTTG

>Chr03_13799483_+
TGCCTTCTTTTATCAATGAAAAAGCAGCTAATCTAGTCAGGCATTCAACTATGCAGGTCGTATGAGATTT
GTGTTCCTTAGGACCATTTTAATTCAAGTTA

>Chr02_ 5219423_+
TGCGCTCACATCCCAGCAACTTGTGTTTTTATTTTCAAAATTTTAACCCCATTCTTCGTTGTATTTTTCT
TTATTTTTTTTTTGTCCACTCTCATATACAG

>Chr16_ 3594356_+
AGATAATTTCTTAAACTTGTAGGGCACAAATACTCTTGCTTTATCGTCCTAAAAGTGGGCTAGATTGCCT
TCAGAAGTAGCTAGCAGAGGCCATGGAATGA

>Chr15_10885396_-
TCTCATCAGGAAGTGTGATTGAATAAAATATTAGATGGAACTTTCGGCCCAGATTATCTGATATATATAT
TAACAAGCGATGATGTGTTTGTTATTTCTTG

>Chr08_10566171_-
CAAGAACTCTAACTATAGGAAGGATGTACTAATTCTTCCATAGCTTGATGAAGTACTCTGCTTTTTGATC
GTAAAAGAGTTCAACTTGACAAGAGCATGAT

>Chr04_ 8072047_-
GCTTTTCTGGGACATTAACCGGGTACTATGTATAACAGTGTATTTGCTCTGATGTCTTTCTTTCAACTCT
TCTCCAAGAATCAAGGCCAAGCTGAAAAGCC

>Chr05_10512638_-
CTTGGAACTATTATCATGCAGAATGCTCCCCCATAGATAGGGATTTCTCCATGGTTCCTGCTTCCTGCTG
AACTTTATTTAAGCCCCGGTTTAAAGTTGAT

>Chr04_ 2617095_-
TCTCTCTCTTTTCTCAACGAGAGTTCTGATCAATAAAAAGGTTATCTTGGAGATTATGTGCATTGATAAT
TGGATTTCCTACTTGCGTTGTCATTTCTGGT

>Chr19_ 3951887_+
TGAGGAACTATTAAATTTGTTTAGAGAATTAATCGTGAAACTTAAATTTCACTCTTTTCTTGGTCAATGT
TTAAAATTAATTGATGTAAAAGTTATTTTTA

>Chr01_36929523_-
GAAACCAGAGCCCCTTTTTAGTAGTATTGTTATTATCAGTGCATTCCACCATTGCCATGTTGGACTTTCA
GTAGATATTCAAAACTCAAAAACATTTTGGT

>Chr03_10652669_+
AAAAAAAAAAAAAACTCTGATTATTATAAAATGGGATGTGGTTTGATTCCATGTTTTTGATCAAAATATA
TACTTCTTTTTGTTTGATTGAATAAATTTTA

>Chr16_   49703_-
GATTAGGTTCAGCTAAACGAAAAGCAATATAAATGAGGGTGAATTTGGTTAAGTAACTGCAATAGCCTTC
CTAACGATTGCAATCATGAAGCGGTCCCTGA

>Chr12_ 1492869_-
TGAAACTCTATAGTTTTTGATAAATTTGTATAATAAACAGCTGTTCTTCCATCAACTTTTGCTTGATAGT
ACAAAAGGTAGGCTTTCAAGCTAGACTGGAT

>Chr14_12245542_-
GTTTCATATACTTTTGGACTTTATCCTTCCTGATCTGAAAACATTGAGGTTAAATACCAATAGCCTTCAA
CAAGCAAGAAAAGAGGGGAGAGATTATATAT

>Chr19_13633433_-
AAAAGAGTAAAGATATAAGTGAGGAAGCCGCTATAAAACTATTTGGGGTTGCCACGTTGTTTACCATGAT
TGGCATGGGTATAATGATTATCGCATTCATT

>Chr03_17040923_-
TGAGATGTGTTTCAAATGGTATTTTTTTAGAAGTTAATTTTATTTTGTTTAAAATTAATGTTTTTAATTA
TTTTTATATGTTGATGTTAAAAATGTTTTAT

>Chr10_ 9550103_+
CTTGTTTGTACGAGCAACATGTTACCAAAACTTTCAAGAGCCTCATTCTTAAAATTACACTTGTTTTTCT
GTAGAAGTAAAAATTTGGCAATTTGGCAACT

>Chr10_21147081_+
TTATCCTGTACACGGGCATTATTTATATATTATTTGTATGTCGTGATGCTAAATCTAGTGCCAGAAAATG
CCTTGTAGGTGAAATTGCATGGGTATCCATG

>Chr06_ 6163399_-
GGATAAGTTATTTACATTTTAGTTTTAAAACCCGAGACAAATCTTGGATCATGATATGTGTGGGCTGTAA
AAATTTTTTTAAGGGATCAAAGTGATGTTGA

>Chr01_29532161_+
TTAAGTGCGTGCAGCAGAATGTATTTATATATATGAGCATTGGTTATCTTAATTCATGCTGATGATATTT
ATTTTCGTACATTTTTACTTTAGAAAGTCTT

>Chr12_14154075_+
GTTTGCTAAGGTTGAGTGTAAAATAATATGAAAGCCTTGCCATTTACTCTATGTGACCTCTTTACTTAGA
TGGAGGATTTATTGCAAGTCAAATATTTTTA

>Chr13_ 5023861_+
GATTTCAAGCAACAATTTTCATCTTCTAATCAGATCGCCTGTTTTGTCTTAAGGATTCTGAAACCATACA
TCTAAAAGTTGGAGTATGCAAAGACACAGGT

>Chr08_ 7518074_+
ATTTCCTTCCTGTAATTTCTGCAACAAATTTCAACTAAAGATTGTTCACCATGGATCAGTTCTCCATCAT
TCAAATGGGTCGTGTTTGCTTATTGATGGTC

>Chr18_ 2827046_+
ATCTTTGTCAATATTTTGTTAGATGCCAGAGAGTTGGAAAGTTTGTGACCTTTGCCACTCTGATATCTTT
TCATATTCTTGTTAATATTTAGTTATTTTAA

>Chr16_12830464_+
TGTTCTGGCTCTTGATAGCATTCATTATCTGGAATATATAATGGTTTACTATTTTTGCTTTTATCCAAGT
CTTTGAAGTGTCAGAGCCTTGGAGTTTGCGA

>Chr01_17586146_+
TTCACACCATATCGTTACATCTCTGTAAATCCCTGATATGAACAATCAGGCAGAAAAAATAAAATAAAAT
AGCACCCCAGCAGGCTGACACATAACATTAT

>Chr11_ 7537286_-
ACCAGCACCTCTTTAAATTAGAAGGTTACAACCGAAGTCGGTTCAGTTTTACTTCTTTACTTCTAATACT
AGGTCTGGAGGCATAGAAAAGATCTGCAGAT

>Chr01_12472597_+
TTGGCTCAATCAATACGCATGATCAACGGGCTTTACACATTATTATTCCATATACTAAAGAAGCACCAGC
ATGTATGCAACTCAAACGGAGACAGAAGTTA

>Chr01_ 9565804_+
CAAATCTTGCTTTTATAGTGTTTTGGTCCCACATGAGATCAATCAAATAGATGTTTTTCCTTTTCTTTTC
TTAAAAAAATCTGCGTGTACTGTCCAATTAA

>Chr17_14025062_+
ACAAGCTATTCCGTTGAAGGCAGTAAAATTTTGCATATGGCAACGGTAGGAAATATTATGTTTTTTTTAT
ATTTAATTTAGAAATAGGAAAAAGGAAGGAA

>Chr03_11650543_+
CTGTGGTATTTGTGTTCGTGAATTCTATCGAATACTGTGTTTTAGCACGCAGTTACTGGTTTTGCACAAC
ACAATCCCATAACATAATGCTTAAACTGTAC

>Chr01_48326393_+
AATTGTTGTAGCTTTTGTAGCAATATGTTATAAGAGGCCATCTTTTATGTAGAGGCGTAGCAGCCATTGT
ATTAGAGTAGATTCTGCAAAATTTAGAAAAG

>Chr08_ 2681329_+
CTTTGGTGTTCGAGATCTAGCAGGCCAACAATATGACTTCTGATTTTGTTAATATGTGCATCTTTCAGCA
CACCATGCTGCCATGTCTTACGAGGCAGCTT

>Chr04_17451852_+
ACCTAGTTTCTTAGATATGTGTGACTGGAGCTTTATGAGCTGCAATTTTTAACACACTGGTGATTTCATA
ATAGCATGAATTTGACCAATCTCATTGATAA

>Chr01_48795320_-
TTTCAAATACAGTACAAGAGCTTCAAATGAAATGGCACAATTCTCATTCCAAGTTTTTACGAACCACTAC
AAAAGATTTGGATAATGAATTTGTTTTTAAT

>Chr12_ 8014743_+
TTTCACCAGAACTGTCATCTCGTGGAAGGATAATCCCATTTTCCTTTGGCATTTATTTGTTTCTTTTGGA
TCGTGTGCGATCTTGTAAGTTCCTAGCAAAT

>Chr06_  290912_+
AGGTCTCAGGCAAATGTACTTTAGCAGTGGAATGATTCAATTGATTGGCCAACACAAATACAGTCCAAAA
TTGATTTAAATTTATTCGTATCTGCTGCTTG

>Chr16_11876597_+
CTTATTCTTTATCATGTGTAACATGGAGATGAGAACAATGGTAGTTTTGCAAGGAAGACGCTGTTATTTT
CTCCTGAATGCTGCAGGTTGAAGAAATGTGT

>Chr01_ 6718872_+
CTACAATGTATAGTTTACTTTCCTTAAAGCATGCCATTTTTATGCTGATTAGATGCTGGATTGAGTCTGA
TTTCTTGTGCATCTAAAACTGAATTGCTACT

>Chr06_ 8908734_+
CTACATGTAAAGCAGATGCATTTTTTTTCCCATCGATTTCCCTTTTGTGTATAATCCTAGTTACCCTCGT
TTATGCATACAAGCTAAAAAAAAAAAGCAAT

>Chr03_19759072_+
GCTAGAACAGAAGCTATTTTCACTCTTTAGGTCAACATTTGTTTATCTTTAGCAGCTTCTCATCTGCAGT
GCTAGAATACGAATGTTATGAGTGAGTTGCA

>Chr19_15671648_+
TTCAATGGTTACTTAATTACCCCTAATCAATCTGATTCAATGTTTATATTGAACGGATGCAAATGCGATT
GCATGTTCTGATATATTATATTTTTATATTT

>scaffold_169_   14441_+
GCCTGCTTTAGCTCATTATATACATCTATGCACATGAGTCTGCATTGCGTATGCTCTTCTGTGTCTATGC
GTGTGTTAGAGATCAAGGGGGTCGAGGATGG

>Chr10_18459712_-
TGTATGAACATGATGAGATGGACTGTATATGATTTGCCCAGATTAGGCCGATTACATGGACTGAATGATT
TAATTGATGTTGATGCAAATCATTTTCTATT

>Chr13_13680500_-
GTCCAAAATAATATTTATGTGTAAAATAATAAAATTGTTGTTGTTGTTGCCGTCGCCGTCGCCGCTACTA
TTGTTGTTGTTGCTGGTGTTGTTGTCGTCAT

>Chr14_11110359_-
TTGCTTGCTAAAAAAAAAACATGGAGAATGAAGATACATATTTTCTTTTCATTTGGGGGATGACAGAGTT
CTGTATACGATTGTATCTACAATGTTTCTTG

>Chr14_11110359_-
TTGCTTGCTAAAAAAAAAACATGGAGAATGAAGATACATATTTTCTTTTCATTTGGGGGATGACAGAGTT
CTGTATACGATTGTATCTACAATGTTTCTTG

>Chr09_ 5683767_-
GTAACAAAATCTCTTTTCCATGCATGTAATCATCAATATGTTTTCTTTTCAGTTTATTATCCAAGAATTA
TGCAACCAGTACCGGTCCTAGATAATGGAGT

>Chr02_13598136_-
GAAGTCGAACATAGTTTTTTAATAAATTAGTTTCAGTCTGGATTACTGCCATTATTTATCAACCTGTAGT
GTTTGTATTTTTATTTCTTAAAAGGGTTTTT

>Chr10_14751801_+
TTTATTATTTTTTATTACTTCTTAATAAACTTGGATTCTTGTTTACTATTGATTATGGAGTAGAGGAATT
TTCGTTTTCTTGTCTTTAATTCCCTATGCTT

>Chr14_ 7623388_+
ATGTAGCAATACCACCTCCGAAGATAGGTAAAAATGATTTCCATTGTTTCATTGCTAAAAATTCCTGATG
CTATTAGGTTTCTTGGTGCTTGTTCGAGAAA

>Chr08_ 8698017_+
TTCATTCCCTTATCCACTTTTTGACTGTCTTGTGATTTTTAATTTTCTTTAAACTTATGACTCGTGCTTT
TAACATGTCTTCCAAATTCACTTTCATCTGC

>Chr06_ 1831153_+
ATACAAAATGCTGAGGAATGTATCAAACCAGTATGACAACACCTGGTCTGACAAATCATGTCGGTGTCTT
GGATTTCTCTTTTTTTTTTTTTGTTATATAT

>Chr05_ 9296641_-
GTTAATGTAGAAGCTTTTGAATTATTGCAAGTATGATAAATGTTTTTATTAATATATCCCTTATTTATCT
TAACTAATGAATTATTTTTAACTGAAATCAT

>Chr01_48337211_+
TCAAGGGCATTGAATCTGAAATAAGATTTCCCTCGTGTATTTTTCGCTCTTAGACAGTATTATCATATAA
TTTTTTTTTAACCTTCGAAAGACCTTAAATA

>Chr14_12184948_-
TCTTTAAAATCTAACATGAAAAAAACAACCACTGTCACATTATCAACTCTATCAAAGCTCTCAAAATTCT
TCCATGTTCTGTATTCTGTGCAGTTTGACCC

>Chr13_ 4377279_+
GAACATTGCAAGTTCTAAATTACATTAAGGGTTTGATTAGATTCCTAATCATAATTTCAGTCTTAAGATG
TGTTTCAACTTTCAAAAACCCATGGAGAATC

>Chr13_12757481_+
ATGACAATTCAATGGCTACGGCTTCTAACATTTGGCCCTAGTTTGATCTCTATGCTTTTTTTTAATCCAT
CTTTTTGTAAGATGGCAATCTTTTTATCTTT

>Chr10_12586844_+
TGCAATCATATATTACTTACATCTAATGAATTGTATTAGAATTCTGATGCAGGACGTGATCGGTTGTTAG
CTGGTTTTGCTTTATGTGCTTTCCTCTGTTC

>Chr06_27390951_+
GGCTCATTTAGCTTGTCTTATTTTCTAATGTAAGAGAATTCTTCATTGTTAAATATCTTGTCAATATATG
ATTCATGCTTTCCTCGATCCATTTTAATAGG

>Chr06_25108579_-
TTCACAGTTTGATATTATACCAATCAAATTACAATAGGATTGTACTTCCCAGTTCCCATTGTCTAGCATC
TTATTCATGTGAACAAGTGTTCTAATGGGGC

>Chr02_ 1566657_-
TTGAACATGTAGAAGAACAATTGTTTTGCAGATTACTGGATTCATATACCATATCTCGAGGCTTTTACAA
TCTTCTTTTTTAATACAGAACAGTTGTGCTT

>Chr14_ 7031389_-
GAAGGGGAAACCTTGTACAAATAATACAAAGAACGAATCGTGAACAAACTAAGCCCTTACTCTTGTATTA
CCTGACATTAGCTTGACTAAAGTCGTCTGTC

>Chr04_ 4222708_-
GAATGTAGCTCGTTATGTCATAATATTCATGTTTGTTGTTATGTTCTTCTAGATCATGAAAGCCAAGGAT
CATATCGCATCTCTATCTCACTCTATTATTG

>Chr11_11936526_+
GTTCTTGAAACTCGAGGAGATCTCATGCAATGCATTTTTATCTTACACGTACTTCGTTTTTTCTGTTGTT
TAAATAGAAGAAAATCAGCTAACATGCTTGT

>Chr08_10926948_+
GATGCTGGTTGATAATTTTCATATTGGTTTGTAACCAGAATTTAGATACCACTTTTAGCTGTTCATCTGA
TCAGAAAACTTTTGCGAGGATGGGATTATTG

>Chr15_ 2029726_-
CTTGTGATGTTTGAATTATTTGCATCATAATGTAACTCCTATTTCTCCCCAGATTCAATACATTACTTGA
TCTCCTGAGTTGCAGGTGCTATCTTTATCTC

>Chr03_16051245_+
ATGTACACTGCTTAATTAGAGTATGTTAATTAATTAGTTTCATTTATGTCATAGATAATATTGCTTGGAC
GTTATACTGCTTAATGCATTCTATGTAGTTA

>Chr11_ 7815969_-
AGCTATGGTTTGAACCGAAAATTGGAAGCTAATATGACTATCATTTTTGTAATATTTGTTTGAAATGAAC
TGGCCCATGGTGGAAGAATTGTTTTTGGATC

>Chr05_ 7780758_+
TTACTGTAAATGAGTTGATTTGCATGGATTAGTAGGCATTTTTCTTGACAGACTGGGCATATTATTCATA
ATTTATCTAACCTGGAATCTTAATACATTTC

>Chr11_ 4271245_+
ACAACGTTAATCATTTAGTTTGGATCCCATGGTTTCAAGTAAATTATTTTAACAGAACAAAAGTTGTCTT
TGATCTTGCCTTCTTGTTAATGTAAAAGAAG

>Chr01_35752775_+
ATGCCACTGAAGAACTTTGAATGACTACTTAAGACACTAGCTAATTGCTCACTCTTTCACTGTCCTCTGA
TTCTTCCCTTCCCTTCCTCTTTTATATTTTT

>Chr02_ 1759744_+
TGTTACTAATTTTTCTGTTCTCCAAAATTTTATTCAAGGAACAGTTCTGCATTTACGGCAGCCTTTCTGG
GCTCTGCTTTGTCTATTTGCCCTCTCTGTGG

>Chr01_36163769_+
TTAGCTGGTCTATACAAGCTTTACTGTTACTTTATCCCTGCTTACATCTTTCTATTGAATTCGTTTGTTT
CCTTGCCATTTTCTTGTCTCCCCTCTCTCGT

>Chr04_ 6525292_+
AAATCCACCAAACGAAATAATATAAAAGGAGTGTTTGGATGAATTTGAGGAAGGAAGATTCTCTTCATTT
GCATTTATTATTGTTGTTATTATTATTATTA

>Chr05_ 1980404_+
TGGCAGTTGTAATATGCAAAGTTTAAGTAAAAGCTAACTAGTTTTAGGTCATTTCTGTTTGATTGATGTT
TTGGATTGTATACTTTTTACTCTTTATCATA

>Chr05_22046100_+
CATGGCATATCAACCCCCTCCAACCCAAAAAAAAAAAAAAAAAAAAATTTAAGAGTCTCGAAGTCTGTAA
ATTCCCAGCTTATTTCAAAAGTGAAATTAAT

>Chr11_ 4841302_+
GTGTGTGTGTGTGTGTATGCTTCTGATATATGGATGGTAGTTTCCCACCTAACTGGCAATTGAACTCTCT
CTCTCTCCCCCCCCAGCTAGTCTCTATGGAT

>Chr07_ 2841307_+
TGGTGGACAGTCATGTATTTATTTCTATTATTTGGAGCACTGTTTTCTCCAAACACTATTTGTGTGGCTG
AAAAGATGATCTCTTCATTTTTTTGTACGAA

>Chr14_ 1555937_+
TTGTCAATGGGTTTTATCCCTGTCTGTTTTTAGTCTATGGCTTTTACTCTTCTCTTTCTTGCCTGCCGAA
GCAGCCAAAGACACTAATTGAACACGCCACG

>Chr19_15212883_-
TTAAACCGTTAGAGAGAATAGTTAACACACCCTTTTAAACTTTCTTTGGTATTTGACGTTGTAATTTGCT
GCTTGCTTGTTTTGTTTCCAGAGATTTTAAC

>Chr13_11628900_-
GGGCAGTACTGCTTTCAGGCGAACTGGCTGAAGAGAAATCAGTTTTCTGCAAGTTATGCGAGGAATGTGT
ATATATTTCATACATATTTTGCATTACATTT

>Chr08_   33821_-
TAAAGATCCATTTCACTTGATGATCATGATCTAAAGAACAGTCTTGGCACATCATCAAAGTGTTAACTCA
TGGAGCTGCTTTTCTTGACAACTTGGTTTTG

>Chr18_13178848_+
TTTAGCTTCTTGTTGGAATATTGATGTTAATCAAGTATTCCATTTGCTCCGACAATCTTTTATTTTCTTA
ACTTTTGGAATACAAAACCTAATCATTAATT

>Chr06_  369418_+
CAATGCTGCTCTACGAGCTGCAATCACTTAATAAAATCCCTGTTTCGTTCATCATTGTTTAAACCATCCA
TCTTTCTGGAATTTTAACAATGAGAAGAAGC

>Chr12_  485346_+
AACACAACTGAATCTGTATGCTAATGAATATACCAAGGAATTTTTTTACCAAGGAACATACTAATTCCAG
GTCATGGAATTTTCTGTCTCCAAAAGCCCTA

>Chr02_11794759_+
GGAGGCTTATTTTGTATCTGTTCATTTATCATTCAGAAACTATCTTTCTCAAAATTCATGATCAAGTTTG
ATGTAATTCAATCAGTAGAGAACAATTGACT

>Chr01_32576800_+
TCTTCACTGTTTCTTGCCTATGGTATGATAATCAATCATTATTTAATGTCATTGGACTGTTTGCATTTTC
TCCGCCTTGTCATTGAACGATCTTTTTTGCC

>Chr06_27689383_-
TACGTTGTTAGTACATTTCAAGATTTGATTAATCAATAACATATCACTCCATATTTGTTTGAAATATGCA
TCTGAAAATGGGGACAGAAATGAAGCCATCA

>Chr06_27689383_-
TACGTTGTTAGTACATTTCAAGATTTGATTAATCAATAACATATCACTCCATATTTGTTTGAAATATGCA
TCTGAAAATGGGGACAGAAATGAAGCCATCA

>Chr02_24114499_+
AGGAACCGTAATCATGATTATAAACTAATCAGATCTTCAATGATTAAACAAATCAAAGCCATACGTAGCA
ATAATCATGCTTTTATAACATACCGAATCAG

>Chr02_24114499_+
AGGAACCGTAATCATGATTATAAACTAATCAGATCTTCAATGATTAAACAAATCAAAGCCATACGTAGCA
ATAATCATGCTTTTATAACATACCGAATCAG

>Chr09_ 1267873_+
ATCCTGAGTAGTGACCTTTTCTGAGAATAAAATAAAGTGTTTCAATTTTTAAAGCTGTTTTGAAGATATT
GTAATAATCTAAGAATATGAAGAGGATTTGA

>Chr10_13827907_+
GGCCGTTTATGCTAAAAGAGCGGCAAAGAGTTGATGAAATTTGTTCTACCAATGATGTTCTCGTAATCAT
GAAATTGATCACTTAGACAGGGATGGCCAAT

>Chr08_ 8166862_+
GAGTAAGGTGCAGAAGTTTGAAGCTTTAATGCTATATGATTCTATGGCTTGATGTGTTTTGTTCTGCTTG
CTATCGATGTGGATGATTCTGTCAAATATGA

>Chr05_ 5529478_-
AACAAAGCCATGCACGTCTTCTGAAATGATGTTTGGGCCTTGATTTATCTATTTCTGAGCCTCAGATTTG
GGTTTTGTGGGTTTGGCTTTCCAGTGGGTGT

>Chr06_ 9135020_-
GATCAACACAATTTTGTGTTTGTTCTGAAGATGAAGGGAGAAACTTTTCCATGATTTGATTTAGAGTGTG
TTTGGTATTGCGGTATCTGTTGTGGTTGTGG

>Chr09_ 4749697_-
TGAATCTGTCTTTTAGATTTTACTATAAATAAGATCATTTTTTTGGCTTCAGGACCTTGGTGATGAGAGT
TCGTCTTATTGCCTGTAGTACAAGATCTCTG

>Chr06_22687109_-
TTTTGAAGCATTTGAAGTTCAAGCTAATAAATCATTCAAGAACCTTGAGCAGAGTTGAGCCAGCAATTTC
AGTTTGATATTCATAAAAACGCACTGCATTT

>Chr01_18699550_+
TAGTTGTAATATATGTTGCTCTTAATCTGTAATGTTTGTCATTGTAGTCCATGAAAATTTCTTGTTTTGA
TCGCAAAAGAAATCATATTGTGCTACAATTT

>Chr05_ 5072954_-
ATTTGGACATTAATTGGGTTGATTAATTATGTAATCTTCTATTAATCTCCCTCTGTTTTTAAGCGTTGTT
TTGCCAGAGAATTCCTTTGATAACCAGATAT

>Chr10_20986744_-
CGCTTTCATGTCTTTAGTCATCAGATGAAAATGGCAAACGATTTTGAGTTATTTGATGATTTCTTAGCTT
GGTAACATCTAAAAAAGACCAGTCGACCCCT

>Chr10_22431225_+
TATGTTTCCCAAGATTTCTATATTTACCTTTCTCCACTCAGTTTTTCCTCACATTACTCTCAAGGTACTC
TATTATGTTTATGAAATTTGCTGGTTGTGCT

>Chr08_ 5055242_-
TCCCCTTGCTCATTATTGACAAGCTCTTTCATTATCAGATTACTTCCCCCATATTTTGCTGAAACAAGAT
CGTAAAAAATTATGATCAGTTGCATCCACAT

>Chr19_  145687_+
TTCAGCAGGAAAACTTCGTCGGCATCATTTATTAGTTAAACAAGTTTTGCAAAATCAAATACAGTATTTT
TAGTGGTGCTCGAATTGTATCCCCAGTCCCC

>Chr07_ 9274524_+
TGTTTTTTTGAGTTCTTGTTATCAATAAATTGATGATATTTTATGGACTCAATTTTTCTTCTCTTTTCTA
GTTTTGTTGCTGCAAGTTCTTTTCTTGGTAA

>Chr06_19871937_+
AAGTTGTATGGCACATTCAGAAATGTGTAAAATAAATACATAAAATTTCTACAGAATGATTTGCATAAAT
TGACGCTACTAAAGTGGTATTTTCCTCCTTC

>Chr01_28462612_+
TTGGACGTCGGGGAACTACATTCTAATAGTCCAATGTTATCTTACTTTTGAATCTGTTTGCAGTCAATTG
ATGCCACTATCCTCTAATGAAATAATAATAA

>Chr01_ 7544358_+
CTTTACGTAAGTATGTGTATGTCCTTCTAGAAATAAACCTGTTCGAATGCATCTTATGTGTTTATGAAAC
AATTCTGATACAAATGTATCATAGGTTACAA

>Chr11_10903130_-
TGTTATGTCATAAGTAGATGGGATTTAGAATTAATTCCTGTTTATTTTGTATACTGCAGGTGACTTGGTG
GCAATTGCTAAATTAATAGTGTCCCCGAGGA

>Chr06_23906769_+
GGCTCTTTGCTAATACGGTTCAAATAATGTTTAATTGGAATTTTGCCCTTCTTGCTAGTTAGCTGTAAAG
TTATTAAATAATCTTTTTTTTTCTTGATTAA

>Chr16_ 9998523_+
TTGTAATAACCAACATTAGTCCAATTCTGATATACAAAGCTCATCAGATGAGAAACACAACCTCCCCTCG
TATTTAACTGGATGAGGATGCATCAAATCTT

>Chr05_  260029_+
CTTTGTCAAAGCATGGATTGATGAATTAATTAAAGGATTGTACTTCAATGAATGCTTCTCTCTCTCTGTT
TTTTTACTATTTGTATGTTTAGATCCATCCT

>Chr01_20868663_-
ACATTGTTTATTTCTCTCGTTAATGTTAGATCGTCATGGTTTTTTTTTGTATTAGGATAGACTGGTTCTC
TTGTTTCCCTTTTGATATTGTACTACCCGTG

>Chr01_22467891_+
TACCTTACCTTCAAATGTAGTAAATTCTTTTTTCTTCATGTAGCATGAGGAAAGATAAAAAAAAAAAAAT
AAGAAAAGGGAAAATATTCAGGATATGTGAA

>Chr01_ 4799958_+
CTCTCCTTCTTTATCTTCCCTTCTTTAATTTTAATACAAGAGTATTTCTTAAAATGTGTTAAAGAGAGTG
CTAGGAAAGCACTGCGTGCTATTAATATATA

>scaffold_93_   95518_-
TCTCTGTTTAACAAATGTTCCTTCTTACTTGTTTTGCTTTGCTCCTTCTCTCCATATTTTATTTATATTT
AGCGCTAAAACAGAACTATTTGTGGACTAAT

>Chr06_13009573_+
GTTTATGCTACCTCTTATTTTCTTTCTGAAAATATTTATTGTCATTGTTTAACAGGACTTGTTGATGATT
GAATGCATTCTTAAAAAGTATTGAGTCTAGC

>Chr08_ 3389734_+
CCGTGAGGCTGGCATTTGTAAATGATTTGATGGAATAAGGAACCTGCTCTAACAGAATCTACAGTGTTTT
TTTTTCTTTTTACATTCATTGATTTATTTGC

>Chr18_11058080_-
GAACACTCTGATTTAAGATCAAGACTTATAATCTATCTATGTTCTTCCTCATTTAGCTGCTACTAAGATC
GATGATGCTTTCATGTAAATGCACTACTTCT

>Chr08_14078662_+
GTGCTGTACAACAGGCAAAAACAGAAGGAAGAAAATAGATTCGATGTTTTAAAGTTGATATTGTTGCTTT
TACCTGATTACCAAATTGATGTATACAGTCA

>Chr15_11152550_+
TGCCACAACCTTTTCATACAGTGGCATTATACATTTATCTTTTTTGCGTCACCACAAGCAAAAGTGAAAC
CAGGATATGTAAATCATCTCTTTTTCACGCC

>Chr05_ 9795141_-
GATGACAGTCGAAAACTGAACTAAAGCTCAAATTAACTCCTTTTCTGGTTATTGGTCGCCTACCTCGTAT
CACAGGAAGGCCAGTAATGATTTTGATCACT

>Chr06_ 3456119_-
TTATTATTATTATTATTATTCTTCAAATGGTAAGCTCAGGATTTCAATTCATTTCTCCTCTTTGTTTTTT
ATTTGGATGATCTCATTTTTGCACAAGTTAA

>Chr14_11536297_-
AACGGTCATAATCCTTTGTGAGCTTGTTTTTTAGTGGAAGTTTTACACGTAGCTCTTGAAATCTTTTCCT
TCTATTTACCAGCAACTGCATCCTCTCTCAT

>Chr07_13592398_-
TTATTGTATTACACACATATTATTTTACGCTGTTGAGAGTTTGTTGTACTAAAATTTGTGTTTTCTGCAG
TCCCTTTTCTACTATTTTAATGTTACATATA

>Chr12_15137561_+
ACTTTCTCTACGATGTCTTCAGGAATGTAGAAAAGGAGTTACTGATGATCAAATTTTCAGTTGCAGCCCT
CTCTGCACTCACTCACAGATACTGTACATGT

>Chr08_12962591_-
AAAGACACTCCTAAGCTTTCTATTACAGTCATCTCATCCTGTTTCCGTTCTATTTTCTGGTGATGACTTG
TCTAATTTGTAGCCTTGCAGAAATAATAGTT

>Chr05_22404061_+
CATACAATGATGTTAATTATGCCGGGTGTAGTGCAATTCGATGTTCTACTATGATTTGATGTACGTTTCT
TTGTCCGGCTATTAGTTTTTGGAAAAGCAAG

>Chr02_ 5613886_+
GGATCTGTGTAGACTATTGAGTATTGAATGTTATTATTTGAGATTGTGTTAGATATTGATTTTAAATGAT
TTTTTTTAAGAAATATATTAAAATAATATTT

>Chr14_ 3837843_+
GTATATCAATGATATATTTTTATTTTTTAAAAATTATTTTTAACATCAGCACATCAAAACGATCCAAAAC
ATACAAATCATATTAAATTTTAACAAAAAAC

>Chr08_ 6189422_+
TAAGAATTCCAAAGAAGGTTTCAATGAATCCATGAATGAAGTGGTTTAGCAAATCCTTACTATGTCAACC
TGGCTGCAAGTTCAAAGGGCAGCTCATGAGA

>Chr04_17960600_+
TCTTGGATCCTTTTTGCCTATTCTATACCATTTAACGACCAACTTCTGTGATATGTGGTGATGCTAAACC
ATCTAGGTTGCTTATAGGAAAAAGTTTTAGC

>Chr01_12040496_+
TTAAGAAGAGGGGAAGTAGCGATTCAGAGGATGGGGATGAGGATAGGAGGAAGAGGAGGAAGGAGAAAAG
GAGGAAGAAGAACGAGTCATCAGATGAAGAG

>Chr01_16489005_+
ACCAGTGTTTGAATGAAGAAATCAATAATAGACAGCATGTTCCTCTTGCCTTCTGCGGCCTTTAAAGCCA
TCTGTTGCAACTATGTTTTACTACCAGAATG

>Chr16_ 7127894_+
GGAAGAAAAATTATTCTTTTGGTTAGTACTAGATATGGGTTTTGACACTGAAGTTATGCTGAGGAACACT
GAATTATGGGAGACTAGTGCTGTATTTGTAT

>Chr08_ 7715982_-
GTTCTGTCTGGACTCTGATGCCATCTAACAAATTCACCGAGAATTCTCCGAACAGTGGGCCTAAGCAGTC
CTATGACACTGCTTCCTAACGTCTATTTTGT

>Chr05_   87226_+
TGTAATCTATTAATTTTTATTATCAATCAGTAAGTCCATATTTTGGTGCTGATGCTTTTGACAATGTGTT
TGGAAAGGGGACGGCCACCATCTCCCTTTCC

>Chr03_14676537_+
TGCTCCATGAGATATTATATGAAGGAAATTTGCAAGAAAGATTTTAAACAAGTTATAGTGGTGAAGTATG
AGCTTGGATTCTTCCACCAAAATGGGAAAAA

>Chr13_10213656_+
GTTACTTCTATGTCTTAATTCTGGACTACTATGCGTACTTCTTCGCATGCATGAGAAGCAAGTTAACAAT
TTTGTCATGGTGAATTTCTTCACAATTTTGT

>Chr05_ 5727751_+
TTTTTTTGTTCATTGAACTTTTAATTTTTGCAATTTCAACCTCGAAAATTATAATATTATTGTTTTTTTT
GTATTTCTTTCAACTTGCATCATCTTCAATG

>Chr01_38680162_-
CAACAAACTACTTTGCATGCTATCCACTACTTGGGATTGCCCATTGTTGCTGTATTGATCTTCACTAAGA
TTTGATATTTGTTCTAATTTCATCTAGTGAA

>Chr17_ 1161260_+
AATCAGATTTAATAACAATCACAAATAAAATATAATTTATTTTAACTTTTAATATCTACTTGTTTTTATT
ATTAAAATATAAAACATCACTTCGCATTACA

>Chr11_ 2602145_+
ATGATGTTCTTGCTAAGCTTGGTTAAGAGAAATTCATGTATTTTGATCTCAGCTTTTGTGAAATTTTTTT
TTTTGTGAGACACTTCATTTTGGATGTTCTT

>Chr10_13160853_+
GAATTGAGTGATTTTCTATATTTTCCAAATATACGACACAGTCGTCTATCATGATATTGTTAGCCTGTTT
GATACCATGAATTTGAATACAAGTCCAATGG

>Chr02_17347213_-
AAGCTCGCTGGAATGAGTTTATATAAAGCAGATAATAGAATTATTTTGTTTATCGAGTTTACGTTATATT
GTTGGATCCATTGCCTATTTGCCTTGGTTAT

>Chr02_17347213_-
AAGCTCGCTGGAATGAGTTTATATAAAGCAGATAATAGAATTATTTTGTTTATCGAGTTTACGTTATATT
GTTGGATCCATTGCCTATTTGCCTTGGTTAT

>Chr11_16775554_+
ACATTAAGTTTGGGAAACTTTCATTTCCCTAATGCGTTGGAATTTTATTTAACTATACTCCCCCTCTTAG
GGCATGAAAAAAAGAGTTACCTTGGTGGAGA

>Chr18_ 2423678_-
ATGTATGAATATTTTTGCTATATAAGAGAGGCAGGCAGGCAAGGGGTTTTAAGGGTGAGTTTTTAGCATG
ATATATGTTACAAGCTGAAGAAAGAGCAGAA

>Chr14_ 7222842_+
GAACTACTCGCTTAAATTTTTATGCAAACACAGTTTTTCCCCGCTGTACAAAATCAATCATGTCTTCTGA
ACTCTTTCCAGATCAATTATTGTATCATTTG

>Chr17_ 8031314_-
TATTTTAAATTGTAACCAAAACGTTGATTTCATAAAAAGGGCTGAAGTTGAAGATGCTGCAGAGTGCAGA
ATAGAATAGCTCCAAGTAGAATGGAGCCTGC

>Chr03_15532006_+
CTATTCTAGATTTTGTTACTTGGGAATATCAGTATTTATTATTTAGCAGTGAAATTAGAAACTTCTTTAT
TCAATTAAAGACTTGTTAGGTTTTCCAATTT

>Chr19_ 7982192_-
AGGGAAAGCATAGACATGCCATTTGAATTTAATACGATGTTCGAGTCTCTATCTCTTGCTCGAGTGCTCT
ATTTATACTCAATGTTGTAAACACCACATAG

>Chr18_ 1065947_+
ATTTTCTTGTAATACTGCTTTAACACAATACACTATGGGCTGCTACCTTTATTTTTGTGTTGTTCCTTCA
ATTCAGTCTCTGTTAAGTTCGGAGGGCCTTT

>Chr11_10332155_-
CCATGCGTTTGTCTGATCTAATAGTAGAAATTGCTGCATTGCCTCTGGTTAAATTTGATCAGTGATTGAG
TGTTACATTCGTGGGATGAGGATTTGTAAAT

>Chr07_14525900_+
GGATGCATGTTGTTGTAGACCAATATAGACATTATCAACCATTGTTGTGCACCCCTGTTCTTTGTTTGTT
GTACCGCAGCTTTTCCTCCTTTTGAAATTCT

>Chr02_  311453_-
CATCGGGTGATGTCTTGTAGTAAATTGATATTCTAAATGTTTAATCACTCAAGTTGTTGTCTTTTTCACA
TTTTCTATTGGCTGGCTATCCATTAAAGTTT

>Chr03_20441070_+
GAAACCAGTCTTGACAGTATAAAAAGGTTATTATTTGTCGTTGGCAGTTCATTACCTGCCTTTATTTTCT
CAGAATTTTCCTAGGAGGAAACTTGAAATAA

>Chr04_ 1671452_-
AATTTTAAATTGTTTGATGTAATTTTAATTTTTAGTATTGAATTTTTATCATTTGTAGTGTGGATGGAAC
AAAAAAAAAAAAAAACAAAAGAAAAGAAAAG

>Chr06_24619517_-
CTCCCTTCTCTTCACTAATGACACTAACAACAGAATGTCTCTGCTCGGTATATGTTTGTCTTAAAAGCAA
TTTTGACTAGCAGAATTTGCTGGTATCACTA

>Chr16_ 5523953_-
TGTACCTTAGTCTTCACCATTTTGGATGAAATCTATAATATTCTGCAACCAATCTTAATTTATTCATTGA
TTGAAATCTTAGTGAAAGAGGTGGGTAGATA

>Chr05_25585881_-
TAGGCTGTAATAAATTGCTGGGCTCACTTGATAAGTTCCAATTTGAGCTGAATCATGGCCTATTAGCCTT
GTGTAATTAGGCTTCAAGGCCCCTTGCTGTA

>Chr02_  464058_-
TTGTTCTTTTGAGTGGCAAATTCTTGAGACCAATAAAAACCGAGTAGTTTGAGAAAACAATGATTCTTGG
CATTCCATCAACTCACATTGCTCAAATTGCA

>Chr04_18369119_-
TATGTAGCTATATGGATCTGCAATGAAGATAAACAAATGTTGTTATGGCCTTTTACCGTGTTCCATGTTT
GTAAGGGCATAACAAACTGTGGTTTAAATAT

>Chr01_10853199_+
GTGGGGTCTGCCAAGAGATATGGTGAATCAGAAGAACATTCTTTCTTTCTACTCTTAGAATGGTTGTCAC
TTAATAGACTATGTTTTGGTATGTTTACATT

>Chr18_  633368_+
TTCGCATGACACTTGTCCTTAAAGTGCAATGATGAGCAGTGTCATTCCTTAATGGAGTTTCCTGGGACAG
TTGCTTCGTTCAATTTCTTATCTGTTTAAAT

>Chr08_ 4148786_+
CAATGTAGGCAGAACTTCTGCATAAGATATTATACCATTTGAAATTGGCTACATGATATGCTATAAATCT
TTCTTTTATTTTGATGGTTTTTGAGAGTGAT

>Chr05_11705526_+
AATTATGACATTTGGCTTTGTAATAGTACATATCAAGATTGGTGCTGTGTACAGATGAATCTTCTTGTTT
TTCAATCTAACCAGGTTATGCTTTCTGTTTG

>Chr02_11641251_+
TACACTATCACACGACTACGTATGGAAATATGAATTGAATGTGGGGAATCAAATTTGAGTGTCTGTATGG
TGATGAGTGGATGAATGGTAAACTAATGTGA

>Chr07_ 5171160_+
ATAAAGAAGTTGTTCTTGGTAATGGTATAAAAGATGGAATGAATGTTTCTATATTCTATTTAACTTAAAA
TAAATTATATATAAAAAACTGTTTAACCCTT

>Chr08_ 1693575_+
ATCTTCTTGATACAGTTATTGACTTTTAAATTAATACATGTTTTACGTCCGAGCTATCCTTTCAAAGGAT
ACTTTGCCATAGTTAAAATGGAGATTTGCTG

>Chr03_17268273_+
GGTATGTATTCTTTTACTTTTTCCCAAAGTGAAATGACTAACATGTCTCTAAACCCAGGCCTAAGAATTT
TTCATTTCAAGGGCAATAGAGTAGTTATACT

>Chr01_26648548_+
GTTTGCGGTTAACATCAGTTTAATGCTATGTTTTTTCCGTAATGCACCCTATCTGTGTTGTGTTTTATTT
AAATTTTGCTGCCTCTGGTGTTTATGTTGTC

>Chr07_  678309_+
TGAGGATAAGGAGACTGAAGAGAGCAAAAGGAGTGATGGTGAGGATAAGGAGAATGTAGAGGGAAAAGAG
ATTGAAATTGAAGAGAGCAAAGAAAGTGAAA

>Chr02_16948763_-
ATTGAAGAGAAGGGGGATAAAGATATCGGTAACTAGAAAGTACCGTGGTGATCCATGTGTTCAGTTCTAC
AGCAGGGCTTCTCGGTTTAATTTATTTATAA

>Chr16_   30594_+
CAATATACAGTTCGTTGAAACTCTCAACGGCATGTCATCTGATTGATACTATATCCAAGTGCACACTTTA
TTATCGTGAAGATTTCTTGAATTCAATAAAT

>Chr02_ 9482404_+
TTCTCATTGTGACTTGGCCATTGTATATAACAAATATGCGTGTATTCTGTATAAGTGCATCTGCCATATC
ACTCCCAAATTTTATAGCTTTTACATGGAGA

>scaffold_37_  403044_-
TCACCACGACGCCGCACATATGCGACACCTGTCATGTGCGACACCTTTCATGACGTCCACCGAGGTGCAA
TTATTATTATTATTATTATTATCATCAAATG

>Chr08_ 1344647_-
TATTATCAGTCAGGGTGGCTTATGAATTATGATTGCAATTTTTCAGCGTGAGATTTTTGGCTGCTCAGCT
GTTTGGTTTGCGAGGTAGAGAGAGAGGCTTG

>Chr13_ 1220429_-
TTCTTTTGTTATAGTAATTTTAAGCTTCAATACTTGAGCTATTATTATCCACAGAAATTGTTGCTTTCGT
GAGCTGCTACAATTTTGAACATGGATTTTGC

>Chr01_29814154_+
GGCAGGAACTGCTTATGCCATGAAGAAGTTATGAAGCTTTTTTATGCCTCATTACGTGTAGAATTCCTTG
TTTATCTTGAATGTTTCTGCTTTAAAATGCT

>Chr06_19755583_-
ACTAATACACATTGTGTTTGGGTTCTTAAAGCTCTATGAGTTATTGACCGAATGTTTTTTTCCTTACTGA
GACGTGGAAAACAAATGACTTAGATCATCTT

>Chr01_17057885_+
CTGAAATCCAATGCATAGTTTTTCGAATAATAAATGCCACTGTTTACTTTATTTAGAAAAGTTTTTTTTA
CCAGCTGAACAAGTGTCCAGTACAATCCAAT

>Chr03_21302408_-
GGTGTAATTAATTGCCTTCGTTTTGGGCAATTTATTTAGAAATATTTCTCATGAGTCCTTGTGTATTTAC
CCTTTAATTTTCCTTGAGAATTATCAAAAAT

>Chr14_17986934_+
TGTTTAGGCAAATTAAAACAAATTATAAAAGCTAACTGAGTGAATTTGTCAGACTACTTGTTATGTGGAT
TATGAGAATTGAGGTCATCTTAATTACGAAA

>scaffold_158_   13127_+
GACTGTAGTTTGATTTCTTTTAGTAATCGAACATGCTTGATGTTACGACTATGTTTCCATAATGTTTGAT
TCGAGTAATTTTCTGATCCAGCATCCATGCT

>Chr14_   43483_-
TATATTGGTGTATAGCCTCGGAAGATATAGTAAACTGTATATTTCAGTGCAAGCTGATGATCTTGATTGA
AAAAGAAAAGGCAATGCACAACATGGTTCGT

>Chr14_   43483_-
TATATTGGTGTATAGCCTCGGAAGATATAGTAAACTGTATATTTCAGTGCAAGCTGATGATCTTGATTGA
AAAAGAAAAGGCAATGCACAACATGGTTCGT

>Chr10_18900887_-
TGGTACTTGAAGTTTTCTAATTTATCCTGTTATTTCTGTTCGTTTGATGTAAAATGGAATTTGATTGCTG
TCTCATAACTCATTCTGCAAGACCTGACTTT

>Chr02_ 1129887_+
TGGTCAAAGCATTGTGGTGGTATACAAGGTCCTGTCTTTCTCAGGGTTCGAATTATCTGTACATCTATCA
TTCATGCACTATTTATTTGATTATGCATTGA

>Chr04_20947065_-
ACTTGTAGATGATCCCTGCACAGTGCTCCTAATGGATCATTTGTTTCAGTAAGAAGCTTTGCAATGTCGA
GTACTTTCCTTGAAGTTATCGTCTTAGTTTC

>Chr09_ 3770571_-
TTTTTTCTTTTAACAAGTTGATATATATACCAGTGCTGCTGCTTTATTTGTATCATTGTTTTAAAACCTC
GGCATATCAACCAATTAAGAACTCGTATGAT

>Chr08_10217494_-
AATAAATTCAGAGCTGGTGGCATTGATTCTTGTCACGATATTGTTTGCTTAGAAGAAAATCCTCTACTGG
CATATAACAAGCATCCTCCTTTTTTTTTTTA

>Chr12_15003965_+
TAATTGGGGTTAGCACGGTAGTTGATTATTGGTATTAATCTCTTCTATCTTGTATTCTGTTGTACACATA
TTCATTTGCCATTCTGTATGGTTACTCAGTT

>Chr06_13705393_-
CATTTCAAGGGCTGCGAATGAAATTATGCCAATAGATTGGTGGCTTCATCATCGAAATCTTAAACACAGT
TGTAACCAATAATCTTACTATCCCTAACAAT

>Chr10_19771469_-
TCTTGTTCCCCACTTCTTGGAAGTTACAACACACATGTTTCAGGCTCCGCAACAATGTTGTACATCAAAC
CCTATCTTTAACTCCCTTCTAACTTCCAAAA

>Chr01_27417747_-
AATGGAAATATTTGTGTATTTGATGAAACGAAGTCAAGGCAGAAGGTTGTACATATACTGGGCAGTATAA
TATGTTTATCATGCGTGCCTGCAATCCAAGT

>Chr08_ 7385883_+
TCACTTAAACTCGTTTACATAATGAATGGACGGTGTTACATGCTTGGGCAAACAACAAATATAGCACAGG
TAAAAAAAAATTCTCTCTTTTTTTTTGTTAT

>Chr06_ 9074520_-
TAGTGTTAATTTATAGTCCAATAGAAATACCTAAATCAGTATTCTTCGCCAATTTGGTTTGTGTGTTCTT
TATATGTTTTCTTTTTGAAATTGCCAAGGCT

>Chr03_13398703_+
GTATTTGCACAAGATCAACAAATAGAATTCAAGAAGTAGAGTTTTCTCTCACAGCGCACCTGACATTGTT
GGTTCTTAGGGAAAAGATCCAATGTATGTAG

>Chr01_34550281_-
CTGCAGAATATATTGAAATAATTCTATGACAATAAGAGCATCCTTGGACCAATTTGCTTTCTAAATAATT
TTAAAGGCGCACTCCTTACATGATTTGATGT

>Chr11_10723993_-
GCGGCTTGCCATGATTTAATCTAAAATGAGGGACAGTCTACATGTTCTTTATATTCCAAAATGTTCATCA
AACTCCTCTTTATTTATGTATGTAGAGGTTT

>Chr17_14309070_+
TAATCAATGGACTGCCTGATATTATTGTCAATTTATAAGAACTTATTCTTATAAGAGCTTATTCTCCATT
AATGATTTCATGGTTACCCCTGTTCAATTTA

>Chr18_ 7697924_+
AGTTTTTGTTCCTTGCTTGTTATGTTGAGAAAAGTTATGCCTTGATCATTACTACCCATTTTCTTATTTG
AGTTTGAAGTAAATGCACACGTAATTAAGAG

>Chr10_  162042_-
CCGATATTTGCTGAAGAAGATAAATTGAGGCCATCAGTTGGATTATTTTTAATGCCCTTGTTGCCGAGAC
TTCTTCAATTTGGGGGTGCACACAGAAGGTT

>Chr05_ 4616984_-
TTTTTTAGTTTTAAAAATATAATGAGGTATTAATATTAATATCAGTTTTCACATACAGAAATTGAGATTC
AATTCTTTGTTGTAAGATCTTCAACGCACTA

>Chr01_39128848_+
AGCATTTCAATTATTTTTTTTAATATTGTGCAAAATTGCAATTACAAGCCAGTGAGGTTTCTGCTAATGC
ATTTAATAACATGGTGCTAATCAAGTATGTG

>Chr13_13767291_-
GTAAACGTCTTATTTTAACCAATATATGTTTTGCATCACAATATTATATCAATTTATTTTGTTCACTCAG
AGAGTCTTGATGTGTGGAAAGGATGATATGT

>Chr06_ 2896080_+
CCTTGTTCACTAAAGAGCCCCTGCTCATACCGATTTATATTTGCCTATGTAACCATTTGGGTCAATAGAA
AATAGGGTGTGCATCGGTTGATTTGGTTTGG

>Chr02_ 9284503_+
TTAAGATCTTTTTTTCTGGTTTAGGCAAGCGTATATGCACTTTCAGCCTGAGAAACTTTCTGGCAGAAGT
AGTAGTGAATTAGTAATAGTATCGAGCGTGT

>Chr03_11158100_-
ACCACCTGTGGATTTCCCAGTTAAGGGATTTGAAGAAGTTGCCTTCAAGCACATATCATGCATATATTTT
TTCTTATAGTGTTTATCCTGCTCGAAACAAA

>Chr12_ 2035511_+
GATGGAAAAGCTTCATACAAGTTGGAATATGGAGGCATTGTTTGGTTTCACTGTCAATTCTTGTTAAAGG
CAGTTATTCACACAGTGCTGATGCGACATAA

>Chr11_ 7762220_+
CACGTGAATTTTATCTTGTGAAATATAATTTTGCAAAACTCTTGTTTGCTATCTTAATTGGTGCTCATCT
ACATGTGCTACTATACATGGTGTCAGTTCAT

>Chr14_18527619_+
CCCATGGAAGATTTATAACCCACAAAAACCCTAGGGACTGAAATGACTTCACAGAGAAGCTGCATTTGTC
ATCCACGCACCAAAACTCGTGGTAGGCAAGG

>Chr02_ 2870337_-
GTAGAAATATATTGACTATGAGTTGTAAGTTTAGTTGTGGCTTTTGAACCATTTAGAACCGTAATCAACA
TGCTTGTCATTATAAAACATGGTTCTTCGTT

>Chr04_ 5167145_+
TGTAATCGCTCAAATGTAGCTGATCTGCCTATGTGTGGGTGTTTCTTGCCTGCGTTCATGATCCATGGCC
AAAACAGAGATTAATTTGAGCACTCGTAGAT

>Chr03_14502947_-
AGCTTGTTTCTTGTTAATTTTTTAATCAATTATCGTCTCCGAAACCCTGCAATTACTGAGTCGTATTTAG
AGTGAACGTAATAGCATAATTAATCAATCAA

>Chr12_ 5103535_-
TGATTGAATGTAATAACTGGCATGTTATTTTAATGCATTGTTGGTTTGGTAGTTTCTAAGTTGTATAGTC
TGAATGTTTTTGCATTTAAAAATATTTTAGA

>Chr08_ 7311445_+
ATAGAATCTTTTACACTACCAATTCGTATGGTTTTCAGGTGAGAGCTTTGAAGCTTGTGCTGCAAGAGAA
GTGAAGGAGGAAACGGGTCTGGACATTGACA

>Chr12_ 2127427_-
TTTAGCTCTAATAGAGTTACTTGAGCTGACACCAATGTTCAGCTCTCTCCAAACAGTGTCCCATTTGAAG
CATCACTTATTTTTCAGCTTCAGTTTTAGCC

>Chr14_ 7571154_+
TTAGAGATGGCTTTGAAACCATCAAATTAAAAGAAAACTATTTTGCACGGATAATAGATCCCCGTATCCT
GTTTTCACTACGTAATATTTTATGCGGTCTG

>Chr01_12981455_-
ATTTATGAAATCAGAAGAGACAGCTCTCCTTTCAAGGGTCCTGTAACATCATAACCAATTTTCCATGTCT
GTGTGCACGAACTTAGGCAAATATGTGAAAG

>Chr16_ 7723408_-
TATGGGTGAGTAAACATAGTAAAAAGTGATGTGTGTGGGTGTTTGTATTTTTTTTTATGTGTTTTTGAAT
GGTAAAACCAAAAGGATAAAAAAAAGAACGA

>scaffold_1264_    9139_+
CTTGTGCTTTGATATTGTTGCTGGATAAAATGCAGCATGCTGTATTTATTATCTGTGCTTGCAGACCCGC
TGTGTATTTTTCTTCATTATCAGTGCGAGAG

>Chr01_28243612_-
AGTGAGTACCTACCTAGGTTGAAAATGAATTTTCCAGAATCATTTGTACTGATGGATTATCTTTTTTTGT
GGAGCTCTGTATCTCTGACGTTGATTAGGGC

>Chr09_  829458_+
GAATACCTTATTCTATACATAATACATTTGATCTCATTGAGATATTATGTATGAATGAATCTCCCAAGAT
GTGAAATAAATAAATAAAATATCAGTTACTG

>Chr14_ 1563239_-
GACTGGTTGAGTCCATACTTATATCTATTGTAGCCCTTTTCTTTTCATGCATCCTTTGCCTTAAGCGGTG
GTTGAACCTGGCTTACCATTAACATTATTAA

>Chr14_18186886_-
GATGCAAGTTGAATACTCGTATTTATTATTATGGACTCTGTGCTCCATTTATATATCCTTTTGGAACAAA
GAGCATTCTCTCTCTCTATGCTACAATGCAA

>Chr14_ 7148095_-
AATAACAGTACAATCTCTCTATCTTAATGGCAGAATGCAATATTCCTTCCATCTTCATCTAGTGTTAGTG
TATATCGCCATCCAAACTCAGCCAGTTGTAA

>scaffold_598_    4450_+
CCGATTTAGATAATTTAATGTATTAAGACGCTTTCTAGCTTTCTTAGCATAATTGCCAGTACAGTACACT
TGCCCACCTGTGATTTCACTTCATATGAAAA

>Chr10_14882551_-
TCCGTTCATACTTTATAGAGGTATAACGAGTGCATGTTGGGATTTTATTTAACACAAGTGCATAATTCAT
ACATGGACAAACTGATCATCCCGGGTGTCTC

>Chr12_12477455_-
AAATTTAAATATAGGCAAGGCAAGAAAAGAGCTGCGTTTTCTTGTTTTTCAAAATTCCCAAATCACTTTA
AATTCAAATGACAGACTGGTTTTCTTACCCC

>Chr18_ 5931746_+
TCTTTGGTGCCCCAAATTTGGTGAAATATTGGCTAAATGTTGTTTCCTGTAACAAGTGGCTAGATATGTT
CAACGAGGCAAAACGTTTTTGTAATGGCAGA

>Chr12_ 8752487_+
ATAATAATTGATCTGCAATATCACTGGCCCACGGAACGTGTTGTTGTATCATTACATAGTTGAACTTCAC
GTGTTTTTGGCAAGGTTTTCCTTTCTGCGCT

>Chr11_ 2050057_+
AGGGATATTAAAACCATTTTTTTTATATGCAAAAAAGAAGGAATGTTTTCAGTTGTTTTTGTTGGTCGCT
TATGGAGGCTGAATAAAATATGCAATACAGA

>Chr15_11951650_+
CAAATCCTGCATGCATCCCCAGTTAATTGAGTTTGGACAATCACAATGGTAGATGAGTCACTTGCCATAT
TAACTGCATGCATCTCTTTTAGCTAGCATTT

>Chr02_ 6507639_+
ACCTATGTAAATAAAGGATGTGAAGACTGAAGAAATCTTTTGTTCTGTGGAGATTAAGGTGTACAGTGAT
CGTCGTGGCCATGGAGTGTGATGCCAGAATA

>Chr06_19616273_-
ACCGACAAAATGGAGATGCCCAAGGAATAAAATTAGAGTGAAAATCTTGTATAGCAACGAGCATTGAACC
CAGTTTTGTAATTGAAATGAAAAACATTTTC

>Chr14_ 5424643_-
AAAGCTCCCCAAAAGCATCCTATCTATGATGTTGATACTTGCTAGTTCTCAAAACGTTAGCGATGCCAAC
TAGTAATGATCGACAATCCTACGATTTTATC

>Chr15_13346008_+
TTTATTCAATTTGGAAATTAGAACTGCCCAGTGAAGGCTAATTTTTACTCAATTCTTGAAGCTGCTGCTG
CTTCTACGCAATGCAATTGGTGGAAGATTTT

>Chr08_  677229_+
TAACTTTTGCAATTAAACATGCTGGTTCTATGTGAAACTGCTTCTTCCTTATTAGAATCTTCAATACCCA
ACTGGCATAAAACAATAATATTGAAACTGGT

>Chr15_ 9520090_-
TTTTTTATGTGAAATATCATGTTTTATACATATTATTTTCTTCTTTTTTTATTGATTCTTGAATCAGATT
TATTTTCATGCGGTAATATTTGGATGGTTGA

>Chr08_ 7047000_-
GACTTGTATTTTTGATCTTGCACTGAAACTACATGTTGGTTTTCTGCTGGACATTTTGCTGTGGTATAGC
CAGTGCATGTCGGGAATTTATTAAACCACAA

>Chr14_ 7489084_+
TAATAATAATATTAACATATAGCACATTTGCCATCTGATTTGGTGCTTTCACACAAAAAAATGTTTTTCA
TACTATGATGCATTTCTCATGTTATTCGATG

>Chr14_ 8636184_-
GATTTTGTATGGTGAATCGTTTAAGGACAAATAATAATCTTTTTTAGTGTACATTTGGCTCGAATGTCCA
CTTGTGCCTTACAAAGAAAAGGAGAATGAAG

>Chr08_ 5028064_-
ATAAAATGGGATTATTATAATTATAATAATAATAATAATTATTAAATGTTTGAAATAAGCTAGCATGGAA
TATCTGAAGAGAACTGATGATTGACTGGTAT

>Chr11_ 2118982_-
TGCTTAGAACTGAACTTGAAATTACAATATAAGTGGCATGAAATTCCAGGATGTTTTTAATTGTGATGGA
AATTTTGATTAATATACGTGGTTGTGTAGTT

>Chr17_14281665_-
CAGTGTGTGTTTTTAATCTGCTACTGTGTATGAAATCATTGACTTAAAGCATCAGTTTGTATATAATTGA
TTGAAAGGCAATAGAATTGGAATTTAACAGC

>Chr07_14758469_+
GCATTTCCTTGTACATTTACCATTCTAACTAAAAGAAAGTACTTCTTTGTATCTTTGAAGTTCACCATTG
GGAGTTGACAGAATAACATTTTGTATCACTT

>Chr04_ 3685650_-
CAGACATTGTCATATGTAATGAACCTTTAATCAATTTCATGTTTTGTTTTACTCTTGACTTGTCTTTTTA
TTGTTTAGATAAAACTAGTTAGTGCGCTCGT

>Chr13_ 3489481_-
TATGATTATTCAGAGAAGTCGTTTATTTTTTCAACAGAATTTATAACGCAGACCTTCTGGTCATTGGTTT
CAGTGAGCAACAAGAACATAAAATTCATCTT

>Chr03_14163311_+
TCTTGTGCCTAGTTTCAAAGTATTTTCAATGATAAACAACAAAGTTCCTTACTTCCTGGTGCAAATGCTC
TTCAAATTACATCATCTTGTGTGTTCTTTTT

>Chr08_ 2544617_+
GATAACAAAATTTTGGAGTAGAATGGTGATGTTTGATGACATTTTCCCGCATGGTGTTGCCCTTATTTTG
CTATATTTTGTTCTACTGAATTATTGACTGA

>Chr15_ 6408365_+
ATGTTTTACGTTTATTTTTTCTTTTTAGCATAAGAGAGGTTCAAAAAATCAATACCTGGTAATATGTCCG
TTCTCATGTTAAGTTAACCTTTATTTTTTCT

>Chr12_12298124_-
ACAATTTTGGGCTGTCTCAATGTCTCTAGTTTGAATCAAAACTTTCTTTCAGATCCTGCTTTCTAGTTTC
AACACTGAGCACTAATCTCATAGTGAATCAT

>Chr08_11496736_+
TTCATATATTTGAGATGCTTTTAGCTCTAATAAATACTTAAATTTTTCTGGGAAAAAAAATTACAACTTC
CGCTAAGAGACCGGTATGAACTCCGGCCATC

>Chr12_12943600_+
ACTTAAATTTTGTATTCATGCAATTCATATGGCCAAGGCAAAGACATTGGAAAATCTTTAGTATTACCAT
TCAAAAAGTTGTTCAATACCCCGGTGCTTGG

>Chr09_ 3660589_-
CTCTGTCACATGTTAACATGGTCACAATTGATTCATGCAACTTTGATTCTTGTTGGCTGCTGATTATTTT
CTGGTGTTTTTGTCTTACAAGCTGAAACAAA

>Chr13_13374975_+
AAAAGTCAAATCATTCTGATTGATTATTTATACAGCAATATCATTCTGCTTTTTCTGGTTCAGCAAGCAA
TACAGTTGGAAACATTCCACAACTTAATTGC

>Chr16_  496255_+
CAAATCATTGTACATGTCCACCATGAATGAAACAAGAGTAGGTTTGTGTTATTTGCAGTCTCCGAGATCA
AACCATGCACTTTCTGAACATTGTTAAGAAC

>Chr10_10203271_+
GGTTTGGGTTGATAAAAATAACATTGTCTATACAGTCCCTGTGATTGGTTAAGACACAAAAAAAACTCCA
ATATTTTCTTGGTTATTTGTTAAATGCTGTT

>Chr15_11434545_+
GTTTTGGCCTCTTAAAAAATACTTTTTATATTTTATATTTTTTTTAGTTCAAATTATTTTTTTTTATAAA
TTCAGATTATTTTGATTTATTGACAGGACAT

>Chr04_ 6097285_+
TAGGCCTTTGCCCCGCCATGATTTCCGTTATAGAATGAAAATTTTACAGCATGATGTGTTTGAAGTCCTA
AATAATTTTGTTAAACTTGAGATCTGACCTC

>Chr01_13100487_+
ATAGGGACAATGGAAACGCTAGCTTAATCATAGTTGCCAAGTACTTTACTAGAATAACTTTCAGACGTGT
AAATATTGCTCTAAGATACTGAAAAGGAATA

>Chr04_12021857_+
AAAATATGTATGGCTTGGTATCTCTTTCATTTATGAGGTTTGGTTGTTTCATCTTGTTTTCAACTTTTCC
ATCAATGAATTGATTGCATATACAACGAAAT

>Chr10_ 8792975_-
ATTCAACTCCGACAAGAGCTGTCATAAACTAATCTCAAAATTCTCTCCCCTCCCTGTTGTGTCCGTGTTT
TTTAGCGCCACCCCTCCCCCATCCACCCCTT

>Chr06_ 1694074_-
TGTATTCTATCTCATCATCATCACATTTTATCAGTATAATCCTTTGTTCTATAGAAAGTAACTTTGGCCA
AACAATTCTCCTAGAAAGTTTCAGAGTCTGC

>Chr11_16359094_-
TAGGATATGATGACAGAACTCTACTGTACTAAGGCACTTGTATTGTAAACAAGAAGTGCTCCCCCTGCAA
GAAGGCCAGCTAGGGTAACAGCCCAGATCAA

>Chr06_12796752_+
AATGTACACTATAAGTTATATCTATTTTATTTATATTTATTTTTTTCTTTACAGTGAGGTCAAGGAGTAA
TTAATTGGATATTACTAATTATTAATCAATT

>Chr04_ 5552194_-
TCAGGAAACCATATTGCCAAACTCATAATGTATGTGTGTTGTTTTCTGGCCGTGCAATCTCATTCTCTAC
TTCTTTTAGGAGGGATCTTTTCTACTGACGA

>Chr07_ 1030105_+
AAAGATTCGATCTCACAAGAAGATCGAAACCGAGCACAACCATCCAAGCCAAAGCACAAAGAAACCCACA
GAGAGAGCGAAAAGCACAAAAAGAGACCTAA

>Chr06_ 4535446_-
CCTTACCATGTAACTCGCAGTTTTTACATATTGTTAACCCTTAACAATCATAAAAGTCCCTGTCAATGTT
TTCAATTTTTATATTGCAGATCTTCATTTTC

>Chr12_13504163_-
ACATGATCGGAATCTGCAAATCAATGATATGTACAGATGAGCTTTTTATCATTACGGCCTGGCTGACATG
ATCTCATGTATCATGATCCATCCCCCCTGTA

>Chr01_ 5607868_+
ACACAACTACCTTCTATTCCATGCCATGCTTATGGATGTGAGCTTCATTTATAGTATGCGGCTGGTGGAT
GTGAAGCATTTTACTAGGGTTATCTGTTTGC

>Chr02_11387058_+
ATTTTTTCTGTTTAAAATATTTTTTTTTAATGATAATTCTTTATTCTTTTATTACGTTCATGTGATTGAA
TCAGGAAAACTAATGAAGAGTTTTGACACTC

>Chr18_16812911_+
TTGATAAATCATACCTTCTATCATTAACAAAAATCCCATATTTGTGAGCTAGATCTTGTCTGTCTATTGA
ATGATAATCTTTTTACTCAGGAGAAAGTTGT

>Chr14_  398345_+
TTTGTCTTGTAAATCTACCCCTTCATCTTACATGATATGTTGTTGCTATTAATTCACGGCTATCTTCCTT
GATCTCTCTCTCTCTCTCTCTCTCTATTATT

>Chr16_ 2886425_-
CTAAACTTTGTTGTTAATGTGATGTTCAAAAGAGATGCGCGAATTAGCTTTGTTTTTTGATAGGGCTCCT
TGTAGCTTCATGAACCCCACTCCCTCGTTGA

>Chr15_ 9372700_-
TGTTCTTGCTGATTATCCTTACCCAATAAATGGTATTGATAATGTGGACCTATTGTTGTCTGGAATTTCT
ACTTTAGAAACATGCATGTCTTGCCATATCC

>Chr14_ 2407280_-
TTTTACTGTGACTTAGATTAAACCCTCCAATATCTACAATCTGTGTTTGCATATCCTCTGAACTTCTTTG
AATAGGTAATTAGATTGGCAAGGAAAGGAAG

>Chr04_20981842_-
TCCTTTCCTTTTGTGCAGCATTATTTAAAGTCCTTTCAGTTTTGGCACCCATTTTACGTTGTGAAAATAA
ATTTCCCACTGTATTCTTTGTTTTTCTGAAA

>Chr09_ 5148358_-
GGGCACCGTATACAATACTCATTGATATATAGAAAACTTTATTTCAGACTTCTTCCTATCTAAAGCTCGA
CGACTTCAAACTCTGTTATTTTCTCGCGTTA

>Chr05_   55877_+
CTGAATTGTAAATTTTTGTTTCAAATGGATTTTGGTGCATTCTTGTGTGGTAAATTATGTTCCCCTCGAT
GTCTTCTAATCTAGTAAAGCTTGTTTAGTAG

>Chr12_14724539_-
ATTTGTATGTATATATAAATATATATATTTTTTGGCTCATCAGTTGATCTATTTTGAGTATGCTTGTTTA
AGAGGGCCCGCCCGCGCACCTCTTGAAAAAC

>Chr08_ 4063771_-
TTCTTCTGGGTCCTCAACCAGCTTGACACTTAAAAGAGGAACCTATATCCAGGGAAAAAAAAAAAAAAAG
GAAAAAACTGACCAGAGCCTTCTTTCTATGT

>Chr03_19759384_-
CTTTTCATTTTATATTTTCCCAGTGAATTAATCAAATATTAATGTTTCTGAAGCCTGTGGAGGTAACTTC
CATTTCGCCTTTCTTTTTTCACTTCACAAGC

>Chr14_ 2491706_+
TGTTTCTTGGACTAAAAATCATTAGATTGTGCAATCCTTGGTTTGTTTTCAATACATCTGACATCCATCC
CTAAGTTGCTATGATTATCACCAACCATGCT

>Chr08_13062003_-
TTATAGAGACCTGAAATTTAATTTAGTCGATGCTGACATTTTGCCTTGGTAGCCAAAAATGTGTTGATGC
AAGTGTTTCGAATCTGTATGATTGTATATAT

>Chr05_20913179_-
ATATTCTGTTCAGTGGTTGTAGATGATCAAAGAGATAGTTTTTACACTGTATACTTCTGTAGCGTGTGAC
TAATTGGGAGATTATCTCTTAATACCACTTA

>Chr06_25337959_-
CTCTTCTCCATCCTTCAGTTTTAATATATTGATATCAAATTGTAATGCGCAGTAGGCAGTAGCGTATACT
CCAAAATTATGCTGATTTGACTTATCTTTAC

>Chr06_  126564_-
GAATCAGAATTGTTTGAAAAGTATTTATTGATTGTGTGATTCTTCCTTCCACAATCCTCTTTATCCATTG
TTGGCTAGTTTCAAGGTGTGGATTCAATATA

>Chr13_  477766_+
TATGGCTATGTCATGTCAAAATCCAAAATAGAAAAGTGTTGTTCAAAATCAAAGATAGCTATAAAATAAA
TACAGCAATAGCTCAGAATGGTTTAATTAAT

>Chr19_11886971_+
CTTTTGACACTATGCATTATTCTATAAAGTCAATTTAATTTCATCTCTCGGGAGAAAAAAAAAGAGTTGC
TCATTCCTTTCCCCATGATTCGATATTTGTA

>Chr01_41912914_+
TAATGTTACCTTGCTACCAAATTATTATATTACTATTTACAAAAGAAGTTATAAGAGGGTGGTGTTTTAC
TGTAGATACATTGTAGAACAGACTCGTTTGC

>Chr05_11370434_-
AAATTTCCACTAACGTAAAAAAGGATGAATATGAGATACAAGTGTTTTCGAAGAACGAAGAAAATTTTGA
TTCTGAGTGATTGATTTAATTGAATAAACTC

>Chr18_13302466_-
CTCGCAAACTATCTCTGATTCTATTCAATGGTCAAAATTACTATTGCTTTACAAACTCTATGCACTGCTA
CACGAACCATGGATGGCAAGGACACGTTATG

>Chr04_10818496_+
GAAGTAATTCTGTCCATTTTCATCAGTGAATTCATTGATCTTGTTAAAGTATTAACTATGCCAAAGAATG
AGGAATAGTCACCCTTGCACCAAATTTGTTG

>Chr14_ 8386969_-
GAAAATGGTGTTTAATAGTAGTGTCATGATAAACTGGGTGAATTTGTTTGAACATGGTACGAAAAGACTT
GGTGGTGCATGGATGTTGTGAAACTACAAAC

>Chr18_ 1818929_+
TTTTGTTCCTCTCGTCGCTGTGATATATGATAAAGGATTAAATTTGCAGCAGCTATTCAATGTAATATGA
AACATTTCAGAAAAACTCTACTGAGCCTGGG

>Chr11_ 1439379_-
TAAGATAAAATTGTAAAGATTAAAGAAGAATTTAATATTTTGATTGGATCACGGTCAAGAATTATTAACT
TACACGTAAGTTGTATTTCTAATATCCGATG

>Chr01_39827624_-
TTGCATAAACTCCTATTCTTTTAATGCATTTTGGTGTGAGTATTTTGTCCATGCTTGGATTCATGAATTC
CAATTCATGTACTGTAAAGGGTCAGATATGC

>Chr16_10573711_-
TTTATCTGCCTTGAAAAATATTTATGGGTGTTTGGAGGTTGTATTGATTCATCTAGATGCTGTTATTGTT
GTTCCTTTCTTTATAACGTCTCGTAATATGG

>Chr01_15305945_-
TCCTTTGCAATTTCTGAAGTTTTGTAAATTTTAAATTATTTGCATTGGGGATGTAAAAAAAAAGGGAAAA
AGAAAAGAAAAGAAACAAAAACATAGTAAGA

>Chr01_ 1824383_-
CTAATCCTCCATGTTTTGATCATCGTGAATTCTAATTGGACTTGTTGCTCAATTCCTTGCATGAACCATA
TTTGTTTCACTTCACCATTTTGGAAGTAGTG

>Chr17_  499317_+
ATGGTGTTGAGTGTTTTTTTATTAAAAATATATTAAAATAATATTTTTTTATATAATTATTTTTTTATAG
CAGCATATTAAAACCATTGAAAAATAGTTAA

>Chr13_ 5382356_+
TGTGGAACAAATTTTACTTCACTTGATCCTAGATTTGAGATTTTTGTTGGATGTTGAACAAATTTTACTT
CACTTAGATTGCATTTGGTTACTGTTTTGGG

>Chr02_11889012_+
GATGCCATTGTTGCTTCTGGGTTCCTGAGAAGAATTATTTAGTTAATTTTTGTGCCATTGTCAGCGGATT
GGTGTTATGAAATACTTCTACGCTCTGCAGG

>Chr05_  120474_+
GTAAAACAATCGGTCACCAATAATCTATGCAGGAACACAAACCATTGGTTAACTGGTGAAACCGGTTGAA
ATCTTCCACAATAACCTGTCATGAATCTCTG

>Chr01_ 7139870_-
TATTGTCCCTATTGCGGAACACTTTTACCCGTATGGCATTTTACTTTAGCAAAATCTTCAAGATGGAGTG
TCAATATTCACTGGTTCTAACGATGAAGCCT

>Chr06_22381977_-
GATTTAGATACTTGCAAGTTTTATCCCAGTTAAATCTTGGCATTTCGTTCTCTCCTGCAAGTGATGAAAT
TTATTTGGCGATTCCAAATGCATGACAACAT

>Chr06_23653831_-
TTTAGGCTTTTATTAACTACTGAGGTGTTGAATAATGGCGGCTGTTCTGCATTATTATTCCAGCTTGTGT
GATATAGTTTTTGAAGGTTCTAGATTAGTAA

>Chr07_  607598_-
CCTGGATCTCTGTTTCAACTTGTTTTTTTTCGTTTCTTTACTCTGTTTTCAGCACACCGTCTCAACTCTC
TCTCGGCTGATTTTCTCTCTCGTTTTTCTTA

>Chr14_10306592_+
TGACTCAATTTCTCATTTCTAGCAAATAAAAGGTTTTTTGAACTTTGACTAATTAAGAGCTACAATAATT
ATTACATGCGTCAAATTTTATGCTTTTGCCC

>Chr05_18590087_+
CAGATTCTTATTGTCTTCAATGGAAATTTCAACATTCAATTTTAATGATCGATTTCTAGTCTCCGGTTAT
GATGGCTTTATATTTCCAGATTTTGGCAAAT

>Chr06_ 5485219_+
AATGTAATGGCTTTGTCTTGCAAGTTCAACAGTGGCTTGGTGTTTGTGTTAAATTATAAATCCTGTGATA
GTGTGATGTAAACTGAACGTGATTTACAAGT

>Chr01_32413117_-
TTTCAAATTTTCATCCTTTTATGTTCACAGAGGCAAGTCATTTTTGTGTCATTGTTTTTTCGAGCCCCAT
CTGGTTGTAGTTCCCTTGTTGCTTTTGGTTC

>Chr18_12832981_-
TAGTACTACTTCTTTGTATTATTAGTAAAAAACAAATAAATTCTTCTTCCAGCTCTTGCATAGTCGGTGT
AAATCCAAAGAAAAAAAATAAAAAATTCTGG

>Chr14_ 1088872_-
TGCAGAAAGAGAATGTTCTTATTGAATATATGTTGATGATGTTCTTGTTGAACAATTAATGTGCAGTCCA
CAGTAAAGCTTTTTTTTTCATTTTTTATCTG

>Chr10_22203286_-
AAACCGAAATGTCTGTACTGAATTAAGTTGGTTTGATTCGGTTTGAACCTATATCCGCTCAACCACTACA
GATTAGGGTAAGTTATGCAATCAGCAACGGT

>Chr01_ 9524287_-
CAATGTTGAAATTCTCATGGCGAGCAGTGCCATGTTAAAATTTCTTTTGGAACATTTGAGTGAAAGTTGA
CTCCTCTCGTGGTGAATGTCAATTTGGCAAT

>Chr01_20984008_+
TGCCATAAAATTTGTTAATCGTGGAATGAATGAGAAGATGATGTTTGAGGATAATATAATGAATTCAAAA
ATATATGAAATAATAAATTGTAAGTTGATTC

>Chr01_36465323_-
TGTACCCTTTGTGCGTATTGTTTTTAGTACCATTACTACGACTCTGCAGCAGACAACTATCTCATCTGTT
GTCTTGTTAAGAATTTCGAGATTAGAATTGC

>Chr04_21952288_-
TTGTTCTCAATTTTCTGCTTATTTCATGCTAGTTAATTTCTTCGTTTTGTACATTGATGGAATAAGATCT
AGGAACCCTAGATGATCGGTTGTTTAGTAGC

>scaffold_139_   39553_-
AGCAAAACATTGTTGAATGCTTTGAGAAACTAAAATGGTAACTTTCACTTTAGTATACAGTTTATGCAGT
TCATTTCTATATAAAATCAGAAATAAAGTGT

>Chr04_17051287_-
TTTGGATCTTACACTGTATGCGTTGTTTTAAATTTATTTATTATTTGTGCATATGTAGGAACCTATGCTG
TTGTCTGACTTTGAATTAAAAAGCAGTTGGA

>Chr14_ 1875458_-
GGGGAAGCCTGTGAATTAGTCAAAATGGAAGCCATTTCAATATTAGTTTCAGCTGCCTGAGAGTTGTATG
GAGATCTTGTTCGGTTGCTAGATGTAATAAC

>Chr01_33892837_+
CAGTTGAAACGAAAATGCATGAATGGCACCTGGTTTCTTCTTTTTGAATCAGAACTTCGTGATGAGTACT
TTTTGTGTCCGAACTCCAGCAATCAATTTTC

>Chr09_11864920_-
CATGGGTTGCCACATAAAGGGGGCGTTATACAAGCTTGTTCTATTTCTTCACAGGGGTTTGCATGTCCGT
GCCCCCATTCTGCAAAGTGTTGTATTAATTT

>Chr02_ 6540824_+
TTGGTTCGTCACTCGAAAAGCTAGCAAAATGCCTTGAGCCAATTCCTCCCCGTTGCTATGTCTCCCCCTC
CACACTACCAGTTGTGCCTTTTTCATTCATT

>Chr15_11713531_+
TCAACACATGTCTCCGCCTTGGTATCTGAAATTAGTAGTCTGATTTGGTTAATTATAACCTGTCATCGAA
TAATCTTTCAGTCTATGAATAATCCTAGGCA

>Chr02_23243500_-
GAGGAGACCATTTCCCCCCTCTTCAGTGACAAGTCAACATTTCATTATGCACTCCATCGTCTCGCACCAA
GAAATTTTATCACTTTGATAGTGTCATATTG

>Chr12_ 1498088_-
AACCTAAGTTCTGTGTACACGTTACAATTGCTCAAAAACTAGAGTTTCCCAACCACAGAGTTCAGATTTT
TTTTATATCACTGCTGTATTCTACATCAGTC

>Chr08_ 3997889_-
ACCTTCTATTGATGTATATTTCCTGGGATTAAAATCATCATCTTCCATTTAAGTTGTGGACCTTGCTAGT
TTTCTACAGATGATCATGAATTATATCCCCT

>Chr05_ 4227451_+
CACATTAAATCATAGATGAACATTGTTCTCAATGTTCATCTATTTCCTCGATCTAGTTGAAAAGGCTTCG
AGGAAACAAAGATTCTCACTTGATATTCACT

>Chr01_ 9175778_+
CCTTTTCCCCTCAAAAAGCACACTCCAATATATTTTTAACCCTTATTTTCTCTCCTTTCACCCACAATTT
ACCTTCAGTTTAATGGCACACAAAGCATCCC

>Chr01_27743340_+
ACAAAACGCTAGCAATTTGGGATAATTTATAGATTTTATTATTTTCTTGCAATTTTATTTTATTTTCATG
TTTGGTTTTCATTTTTTTTATTATTTTATTT

>Chr05_18671558_+
TCTCAGTTAGAACCGAGAATGCTGAAAATAGCCATGTCCACTTTCAATCCTCCTTGGATCTCATGCTCTT
ATTCTTGTCTGTTCCCTGTTTTGTAATGTCG

>Chr06_10881112_-
ATAAACCTAAATCAATATGCATGCCAAAATTATATAATGCATGTACAAGCAAAGTTCCTCGTGTACCATA
GCATCTATTTTCTTCCCTCGTTTTTCCGCAT

>Chr19_14111402_-
ATCCCCGTGAACACAGATTTTTGTTGTCATGAGAATTCAGTTCATTTTGGAATCCATCATTGCAATTCAG
GATCTCAGCAGAGCTGAGAACCAGGCCATTG

>Chr11_17604425_+
GTTGTTTCGGGTTTCAAATTCTATAATGTAAGTCTCTCTCTTTTTTTCCTAGATTTGTTATATGAGCAGC
GAGCTTGCCTAAAACTACAATGATCGATGCA

>Chr08_14624976_-
TTCCACATAAAGTACACTCAAAATAAGGGAAGTTGCTCTCTTAGCATCTCATACAAAGCGCCCTAGTAGC
AATGATCCCCACCTTCTAGCAGATTTATGCT

>Chr01_50395892_-
GGAGATGTAATATCCTAGATACATTTCAATGTCCAAAGCATGATTGAAGTTTAAAAAAAAATAAAAAAGA
AAAGAAGGAAGAAAAAGAAAAGGGAGATACA

>Chr08_ 8920544_-
TACCATACGGATTGGTGACTGTCTCATTTATTTACAAAATTCTATTTGGGATGGCGTCCGTATCTCTCCT
TGATACTGAGTGGGGGGAGCGGCGGTTGTCT

>Chr02_  484520_-
ATGCTTTGTGTGTAAAAATGGACTGATTTAATAGAAACCGAGCATCATGTAAATCTGAATGGAATGCATC
TTCTATAGCAAGTTTATTGGGAGAAATTACC

>Chr17_ 4389132_+
AGGATGTTAAGAATTTAACCATTTTGAAATAATGCACGAAAATGTTTGGCAATCTGCTGATATGTAATAA
CCCTTTCCACAAAAAAGTGTAGCAATAATTT

>Chr14_ 5823758_+
CCCAGCCCAAACCATCCAAGGTAAAAGAGGTTAAACAATGTTTTCCTGGTAAAGCAAAGACTTGAAAAAT
CAGAGGATTTATATGGATCTGTGGGGAAAAT

>Chr10_12066049_+
CATTTATATAATTTATATTTTTAATGGGTGTAAATAGCCCTTCAATTCTTACATCCAGTCACGTACCACT
AAGACATGATTTGATCAAAGGCAAGTTGCTT

>Chr01_ 6299637_+
GTATGGTTGAAAGTCCAAACGAGGAAATGCGACAGGGCATGCTTTATTTGAACTCTCTTTTCATTGTATG
CTTTATCTGAAGTTAACCTATGCATTAGAGT

>scaffold_223_   23737_+
TTCTTTTTCTGTGAATATAATATAAAATCATTTTGAGTGATTTTTTGGACAATAGTACAGTTTTTTTACC
AAGTGATTATCTTACCACTTCTGTAGACTTG

>Chr11_12732720_+
CTCTGATTGAACTCAGCTGTGTAGCTATGATTGAACTCAGAAGTTTGCCAGAAACTTGCTCAGAAAGAAC
CATGCATACGATGATATCATTTTTTTTTATT

>Chr13_13143690_+
CATGAAATGCCCCTCCAAATCCAAAGGCTTATTGAGATTGGAGATACTCTTTCATCTATGTTTATTAATT
TCAACGAAAATAGTACGAGGCATGTATTATC

>Chr13_ 4378441_-
TTGTTGCAATGTAATTTTATTTTAAATTCCATGAATTGCTGATATCTTTCAGAATCTGGTCAGAGCTTTC
ATTCAGAAAATGGGAGGATCACGGTGCCTGT

>Chr07_10124196_-
CTTGTAATACCTTGGATATGAAATCCAAGCACACTTTTCTTTTTTCTCCCTTTTTGTGTGTCTTTGGAGG
GCTTAATTCTTTGGTTTGAGCTACTCCTAGA

>Chr01_21058616_-
AACTTCGTTCTTTGTTACGCATCATATATATATAAATTTTTTTTTTGGTTATCTTCTCATTAGTGTTTGA
CTCTAGCCTATTAACTCTACAGAACGAACAT

>Chr01_12936834_+
TTTGAGTTGAATAGCAGGCCCTTGTTTTTTGAGAGGCCTTTGATTTCCCCACCCCTCTTCCTAGTGCTGT
TGTTCTGATATCTGATAATATTTTTTTTATT

>Chr05_25779296_+
GAATATTGTATGATTGCGTAGCCAAATATTTGTTGAATCATATTTTTCTTAAGCAGGCATTTTTTCTGCT
TTTACCCTTGCATTGGTGCCGGTGGAGGAAA

>Chr01_49064576_+
ATCCTTATTGTACATGCGATACTCCATCCATGAAATTTTAGCTTATAATCATGTACAGACTTGTGAATAT
CCAAACTAGCTTAGGGAACAAGAAGACCATA

>Chr02_24127586_-
ATTTGTCCTTAAATATTATGATAATTAAATATGCTGAAATTGTGCTTGTCATCATCAGTCCTTGAGAACA
GGCCATTTTTGTCTATAAAGAATTCGTGCTT

>Chr02_12299698_-
ATGGAACTTTGTTTTTTTAGACCGGTATTAAAAGATTTCAGGTTTTATGAACATCGGTTTAGAATTTCCA
TTTTGTAGTTATTGTTACTATTACTATTTTA

>Chr12_11974426_+
TTGTAATGCTATTCTAGGTATTGGTATAGAAACTCATACTTCCCTTGATCATTTGTTTCTGTTGTTACAT
ATCCTAAGAAAAAAAAGAAAAAGAAAAGAAT

>Chr09_ 1032813_+
TGTGTTGAATTGCAAGAATCCAGCAATATTTGCAGGCTATGGCCGCCCCTAAATATGATCCTGTCTTTTC
TTCGTTAATTTGTTATTTTCATGATAGTATT

>Chr07_ 1048207_+
CTTCTTCATAATTCGTCAATTGAATGTGAGATCAAATCATATCAGAATTGAAATTGGATCTTGAATTTTG
TGCAATTAACTACAAAAAGCAGAAGTCGTAT

>Chr01_17058645_-
TGACAAGGAACTAGTTGCGTATATAATAGCATTTCTTTTTTCTTGTTCTCAATTGTCGTAGGTTGATTTG
TGATCTCATCTAGCCTCCAATATATTGCGGC

>Chr09_12528927_-
AATTATGATGTTCACAGCTTTTAACTATAATCAAACTTCTGGTGTTCTGTGATGTATTGCTCAACCACAT
GACTACTACACTGCCACAGTATCTTTATGCA

>Chr06_21340470_+
ATATGTTGTTGCCAAAACCTTGAAATTCAATTGGAAAACAGTTTAATGTCATTGTCCTTGACACTCGGTT
TTCCATTTGGAACAACCGAGTGCCATATGTA

>Chr02_ 6847445_-
ATTTTACCTTGAGAAAGTGTTTGAAGATATGTATTATAAATAATTTTAGTATGCTGTTATCCCATAAGAA
AGAAGGAAATAGAAAGGGTAACTGAATTGTT

>Chr01_18610319_-
TGAAAACACAAATTCTAATTTATGGTATTGGTCAGGTTGGATTTTGCAGTAATTGGTTGTAGGTAAACAG
GTCCTTGAAGGAGTTAACACACACATGTATT

>Chr08_18441680_-
TCATTAATTTACTGATGACAAACCAATAAAAGGTTCTCTTGTTTTGTGTGCTTCGTGCAGTCCGAAGAAC
ATGATGAATATACCACAAACAAAATAAATGA

>Chr14_15309197_+
TAATTGATATTGTGTAACACATGAACAATAAAACCTTAATTGCTTGTTTTGATGCTTTCGCCTTTCGCAG
TGGTGATTGCCAGAAAAATGCAGTGTCCGGG

>Chr07_ 3280517_+
GTGTATAATCATCACAGCTAAAATATAGTTTAACTAAAGTTATATCCTGGAAAGTGAAATTTTTTCATGT
TTGTTTATAATTAAAAAAGGGTAGTTAATTA

>Chr10_17780899_-
ACAAGGGTGATTGGAGAGATCCTTTCTCGCTTGTAATTTTCAATCCTTTCAATTTGAGCGTCATTTACTT
TAATAATTTTAAGTGTACGTAATTTGACCCG

>Chr01_ 3886107_-
TTGTAAATGATGGGACTCTGCTAGTATTGCCGGAAGCTTGCGTTTCTTGTAAAATGCTTGGGCTGCTGAT
TGTCGTACTTCTTACTAAAACTAGTTCAAGA

>Chr14_ 5733688_+
CTGCGAATTCAGCATGTGAGGTAAGAGGCCATTTTCTTGATTCTTCGATCACTTATTTTACTCTGGGTTA
CTTCAATGTTCAAGTTTTGTGAGTTAAGACT

>Chr02_ 7918621_-
ATCATTGAGGTTGCTGGGGCTTGAAATGATGATTGAATCATTTTGTTGTTATGATTCCTTTGCTGTTTTT
CTTTCTCTTTTTTTAAGGGAAAAAAAGAAGA

>Chr04_ 6841698_-
AGTTTTCCAGTTATGTTAAATTAATGAAGCAGGTTATGCATTTGAATTTTGATTATGACAGAGTTAAACT
ACAACTTCCTTCCTATTGGAACAAACTCCTT

>Chr01_34769023_+
GATTTTGGATCTCTCTGGGTTTTTTTATAAGCAAACTCATTGCCTGGTTTATTGTCTCTGTCGATGCTTT
TAATCCTCAATCTTTAAGATTAGTTTGCGAG

>Chr05_ 9214141_+
AAACAATGTGTTCTAGTAATTTGAGAAACAAACTTGGCTCGTTGTTACCCAGCCGTAGATCTTTGTTGTG
GTGCCATAACTGGCACATGATTGAAACCCTT

>Chr14_ 5512282_+
GGTTATTGTGTAATTTTCAATTGTTGGTGCTAATTCAAAAGCTTTTATCCATTTATCTGGACCTTAGGTG
CGTAGCTTGAGCTCACTGTACAATCTGTACA

>Chr19_11346566_-
ATTGCTGCAATAATTCAATACAGCTCGGCCTAATTAATCAGGTCTATGTTAAAGATTCTTGCCTGGAGGA
GCTTCATCAATCTTTTGATGCTAAAGGCTAT

>Chr18_ 3139552_+
ATTGTGGTTAATGTGTGATAGACATCGTTTATCATAGACGATAGTTTATCAATCTTGCTATTTAGTTTTT
GCAACAAGGTTTATTGAAGCTTGTTTGGTCA

>Chr05_ 3825342_-
AGGACATTAGTTTTATGTATACGCTGCTGCTGTCTGTTGTTCCCAATTTCAAACATTTTGTCTTTAGGAA
ATCACTAAGTTAAAAGATCTGCCACCTTCTG

>Chr09_12272618_-
TCGTAGACAGTGCTTGTTTCAGTAAGAATTGGGCATTTTGGCATTTGAGTAGAAGCTATTTCGTTATTCT
CTCCACTTTCTCGAGGAATACACTGAAGAAC

>Chr13_ 1605496_-
AGTCGAGAACATGCTAAAATTAGCAAACATTAGAGAATTTCGTTTGTTCCATTTGCTGCATGTTCTTTCA
CAGAGCCTGGTCGAGATGCGAGATAATGTTT

>Chr01_39550981_+
GTTACATTTGGATGGCATTGATGTGCTTTAAACCTGAAAGCAAATTGGTGAATGTGGCTTTGTTCTCGTG
TAAATTAGTGTAGTAGAAACTCTGCACATTT

>Chr10_17588958_-
GACAGACTTGTGCTCTGTATATGATTTTAAAGCGTGTCTTTGATTTGTGCATACTGTGAACTTTAATATT
TCCCACGCGACTCTTTTTTCTTTTTCCCCTT

>Chr14_14713711_+
TTGTAGACCTTTGAAACATAGCAAGGAAATGAGTCATGTGAATTGTGATGAGTTGGGATTTGGTTTGCAT
CCACTTTGAGAGGATGACCTTGTAATAGTCA

>Chr11_11855381_+
GGATTCAAGAAACTCGGACCTTCATTAACAAGTCTTTTATCTTTTTCTCCAAGTATACTGGTGAGTTAAT
TTGCCTTAGTCATATTCTTGGTGGGTGCATT

>Chr16_12547595_+
ATTCCATTATTATTGACCCAATTTATAAATCCATGATCGGTTTATAAACAAGATTTTTTTCTAGATTTTT
ATACATTTGCAAACTCAAACTTATATACTAA

>Chr10_ 1552685_+
TAAACGTGATTAATTGGTACACCGAGTTCATGGATTGTGGTTTTTTATTCAATTTTTCATAGTTTATTAA
TTACTTAGGTTAATTAGAGTTTTCATTTTCT

>Chr08_ 2079899_-
CACAAATCATGACACAATTCTATTATTATTATTTTTTATCATGATTTTTTAACCATCTGCTTAAGGATTC
CAAATCCTACTCTTTTTTTTCTTTTTGTCTA

>Chr15_ 7010608_-
GCAAAGTTTATAAAAATATATCATCAACAATAAAAAATTTTCTTTATGCTTCACTTGTGCCGCTGAGAAA
AATAACTTAAATTTTTATATTCCAAACGACA

>Chr08_12741899_+
CACTGTATGACAGCTTTTTTGTATTAGTGAATCGCAATTTTTCACTTGTTAATTTAAAAACATCCTAAAC
ACTCGTAGAGTTGTGCAGGAGAAAGAAGGAA

>Chr07_  258599_+
TATTTAGGAAGATTTCTTGAGTTTGAATGACATAATAGCAGTTTTTCTTGAAGATATTGCAAATGACACA
ATAATTTAGGAACTAGCGAAAATCAATATGA

>Chr07_  258599_+
TATTTAGGAAGATTTCTTGAGTTTGAATGACATAATAGCAGTTTTTCTTGAAGATATTGCAAATGACACA
ATAATTTAGGAACTAGCGAAAATCAATATGA

>Chr01_ 9312515_-
GAATGCTGTTGATGTATTGAATAACATTTGAGGTTCCACTTCTTTTGGCCAAGTCATGTGATTCTGTGGC
TTTCTGCTGGTTTCTTATTTTTATTTTACTG

>Chr06_ 6727721_+
TATGTCCTCTCCTGATGGTGTATGTAAATATATATCCTCCTCTTGGTTCTAATTTGACTTGAATTGACAG
ATCCTTTGATTGTGATAATGGAATAGGGATG

>Chr08_11997240_+
TTTTTTATACAGGTTTATGTGAATAACATAGTGCTAGTAAGTCATGCTTGAGACATATGATTTGTGCGTT
GTACAGAATATATCATAGGTATCCATAAAAA

>Chr14_10323902_+
CTGCTAGTTTGTTCCCTTCAGAAATGACAATTACTGTGAATCTTTACTGGTTAGTTTAGTTTCAACTTTC
AGGCAGTATTTCTTTAGAGGGTACGAGGTTG

>Chr06_25127539_+
TTTGCTGTTAAAGTTGATTAAGTAGTAAACTCCGGGGATTAAATGTTTTGAAAAGCACGAGTACATGTAA
TTTATCTTGAGCTTATTTTGGCTTGTAGAAT

>Chr19_11918096_-
TTGCAATTATAATTTGATTAATATATGTAGTTGAAACAGTTAAAGAGGTGAATCAGCATTTGCTTTTTAG
GGATTGAATTTATGGAAAACAGGAAAGAAAC

>Chr05_ 8056337_+
CATTTTCATGTCTTTTTGAGAAATTAAAGGAATTCTTTTTTATTGATTGTACATTCAAGTGCAGTGTGCA
TGTATTCTTGTTATCATTCCTTGGATTCTTT

>Chr01_34295720_-
TTGTGATACAAAAATACTGGGCGCACCGCTCATATGCATGAAATTTAGGGAAGTAAAATAAGTGCAGAAA
TAAAGCAGAAAACAGAAATAAAGAAAAAAAA

>Chr15_11256299_+
AATTGCATAAGAATATCTGCAGAGAGCTAAAACTCGGATGAATTTCCATCAAAATTATTGGTGGCACCCA
TTACTCATGATAGGGGCATCAGTTGACAAAA

>Chr02_23871815_+
GACATGAACTTCTTTTGCTTCAGTAATGGAAGGCATTGTAAGTGAAACTCAAGTTCTTGCTTCAAAACTA
ACTAGATTATAGAATTTGTTTAACACATTCA

>Chr12_ 1629425_+
TTGCTTCTTTTGACATGCACAAATTAATTTGGATAAGTCGGTTTTTTTTTTATCCTTTTCCAGTATAATA
AAATTACTTAATTACATTTAAAAGCAAAAAA

>Chr05_13376119_-
AGTTCAGGTAGCAGATGCCCAACTTTGTACAACCATTGCAGTGTTGTTTCAAATTCTCGCATGCCAAAAC
ATTGCCGGTTAATTCTACGTTACACATGACA

>Chr10_11220859_-
CATGCTCGTTTTCTTTTCTTTGTTAAAAAACAAAAAAAAAAACAAAAACTATATGCAGATGGTTAACACC
GACTCTGAAAGAGTCTTAATTCGAAGAATAT

>Chr13_ 6013542_+
CAGTTGTAGCTCTTACTTCAGTGATTTAAACGAGTAGAAACAATGTTTTCAAGCACTTCTCTCTCTGTAA
TATTGGAATCTTGTCTTCGTCAGAAATTGAA

>Chr05_24070066_-
TCTATTCCAAAGAATAATCCAAACTTTTCTGGGATTTCCCAGTTGTTTGGATCCGTGTGGCTTCTCTTTT
TCCCAGAAAAATCCATGTATAAAACCTTATA

>Chr01_23493564_+
ATGTAAATGTACAATTCCCACACAAAATGAAATTTTGATTCGATTGTGCCTTTTCTCATGCTATGAGGCT
TTAGCAATCAGTCAATGTCAGGAGGATAGGC

>Chr01_23493564_+
ATGTAAATGTACAATTCCCACACAAAATGAAATTTTGATTCGATTGTGCCTTTTCTCATGCTATGAGGCT
TTAGCAATCAGTCAATGTCAGGAGGATAGGC

>Chr01_17187537_-
TTATTGATGATATTCTGCTACTGATGTTGTCGAGAACTTTCCCTCCTCTTAACTCTCTCTGTCTTGGAAT
TCAATACTTTTAACTCCTTGAATGAATGAAT

>Chr04_19233902_+
GCTGTCATTATGCTTTTAACGATATGCAATGGAATTGATGTCTTTGTTCTGCGGCTCGCTTTATGGTTGC
CTGCATTGGGAAGAAAACAATGGCTCATTGT

>Chr19_13620316_-
AGAATTTGCAGAGATAGAGGTAATCAATCCTCTATGAATTAACTGTTGTGATAATTAATGCATCCATTAA
ACCCCCCCCCCCCCCATATATATATATATAA

>Chr07_13723626_+
CTTAACTGTTTTCTGATAATCTTGTTTTCATAACCAATTAGTTATGTCGTATCCTGGTTTCTGTCCAACT
TATCATGTCCTTTCTTTGCGCGCTCGCACAC

>Chr01_ 3732777_-
CATGAAAACCTCATAGAGGGATTTAGCCTTGGTATAAAAATGCATGTTCCAAATGAGAAACTCTATGGTA
ACTCACAGGGTACTACAAGTAATTATCTCCT

>scaffold_23_  528053_+
CACAATTTCGCAGTGTTAGATTATTAAAGAAAACTATTAACTGTTGCTCCTTTCTTTTTTCTCGAACCAT
TCACAATTTTCCTCTACATGCAAAATGGAAA

>Chr18_ 1433995_+
TGCTGTCAACACTCACCAATCATTTGACCATAATACATGAATTTGTTCTTAATCACAAGGGTTGAGATCC
AAAGTTAGGGCAGTGTAGTGATGACATTGAC

>Chr01_36984532_+
ATTCCATGCTATTTGTTCTACAACAGGCTAATAGTTATCGATCATTGACGAATGGTGTATTGTCAAGGAC
ACTTCTGCATGTAAAGAGAGTACAATTTTGC

>Chr04_22405876_-
CATGCAACCAATAGTAATTTGCAATTTGAGGATTGCAACTTTTGGTTTCTAAATGAGCAATATATACTAT
TGAACATTAAGGATGTACAACTTTTGTCTAG

>Chr05_ 4536217_+
GTTTTGAACACATTCCTTTATATTATGTTATTGGAACAATTTAAATTGCTACATAACAATACAGTTTATG
TTGAAGCATTTATTCCCCCAAGTAAATGAAG

>Chr05_ 9284017_-
TACACCATGTATCACTATATGTTTTATCCATGTGAGATTGATTATTCTTGATTTTTCCTTGTAATTCTTT
ATCTAGTAAAATATAGCCGCACTAGCCATTG

>Chr10_21536831_-
TGTAATAATTTATTGAATTTTATATTTGGCATGCGTTATTGGTTTTTGGGAATTTACTGGCAGAAATTAT
TGTCTTTCGTTTTCTGTTGTTGAACCATACA

>Chr03_15768758_+
AGGTTTAACTTGGGTTTTTTTAGTGTGGGATTGCAATATCCTTAACGGTTAGTGAATTCTCTTGTCTGGT
GGTTTTGGTTGTAATATTTTTTTGGAGAAAT

>Chr14_12989252_+
TAGATGTAAAACCATTTGAATTTGGTAAAGAGAAGGTGTTCCAAACTCTTACAATTCCTGGAACTAGTTT
GGTGTGCTGTATCTGCCTTATTATATGGCCT

>Chr08_13328634_+
ATCCTGTGCTGTAATTTGACAAGTTGGAGTTAGAGAACAGGTGTTGTTTTATGAGCAAATGTACGCTGCT
TACTCTACCCTGATTTATAAACAGAACCACA

>Chr03_12865595_-
CTTTTTTCTTGATCACGTTATCACTTGATTGAATAAATTAGAAGTGTTCCATAATAATCTTGCATGTTGG
TAATAATGTTTCTTGATATGTGCTTGTGATT

>Chr07_14016980_-
TGTAATGAAAAAGGAGAGCCCTCGAGTAAATCTTGATCAGAATAATTTGCAAAAGTTTTGTTGTCTTCTA
ATTTTTTTAGGGGGACTTAATGGGCGTTTGG

>scaffold_213_   59781_+
CTTCTCACAGCCACTCCATATATAAAAGCCATCTCAGTACTTTTCTTTTCTTTTCTTTTCTTTTTCTTTC
TATCTGACGGGTGAAATGTGCATCCTGACAT

>Chr01_34840548_+
CTTGAGCCCTGTTTTACTTTCCAGTGTAGAAAGATGTCAAAATTTCTTTCACTATGGTTGCAATGATTAG
AGACGGTGAAAGAATGTGGCCGGATCTCATG

>Chr02_ 1250480_+
AATGTTGATTTTCGACTGATTTGATGAACATTTAACCCTTTTTTTTTGGGAGCTTGGATTGACATTTAAC
TAACCACCAGCTTTGAATTTATTCATGGTTT

>Chr07_15481574_+
GTAAAGGTTCTTGAGCGCATGCTGCATGCTTGCTGGTAAGGATTTGGTCTTTAATTCTTCCAATGGAAAG
AAGGTGGTAATAAATATACATCTCACTACTA

>Chr05_ 5438441_+
TTTAAGGAAGATTGATGCTGTAAAGGTTTCTTCAAAAAGCAAGTAGCTTCATATATATATAATGTCTGTT
ATGGATGTGCTTCACGGGAAAGAGTAGCTGC

>Chr16_13217086_+
TGTTTTTCTGCTGTGTAACTTTTGAAGAAATTACATGATGTTGAACTCTTAAGCTTGGACCCAAAAAACT
AGACGCCCATAATCCGGTTAACTGGGTTGTT

>Chr17_ 9583888_+
GCACTTTGTGTTTTTGGCTTTTGACATGTGAAGCTTATAAGTTGTTTTTTAGCTACTGGAGTTCAATGCC
CAGGATTGTGCACATTTTTGGACTTTAGGCT

>Chr08_ 5931367_+
TGCTGCTGGATCAAGAAAGTCTCTCAACCGGATGGTCCCTGTTGAATCTTATCGTGAGGTGCAAGTTTGT
ATTCCTGTCTTAATCAAGTAATCGACTGTCT

>Chr10_17248162_-
CTGCATGAAAGCAACCTTGACAAATATTGAACTCCAATTGGTTTGTATCTACCACTTGTTAGCTACGCGT
TGCCTTCGCTTTGTTTCTGATGAACTAATAT

>Chr07_14035166_-
TAGTGACTGATATCCGTGTCATCTAATCCTGGAAACACCACATACATTTTCCTGCACAATAATGGCATGG
TAAGCCCTCTCAGCTCGCAAGCCCTTGCATC

>Chr14_ 2687481_-
GTCATTGTGGATTTATGGAAGGCAGTTCAATCACTTGATACACTTGTGCTATTGTCTGCTTCATGATGTT
AGATCGCGGGGTGTTCCTTCTGGGCCCCTGT

>Chr01_ 1835373_-
TGTCGTGCATGTGATTTTTTTTTAATGATTTTATACACATTATTTCATTCACTTGTTTTTCTCCCTTGAT
ATATTTAGATTATCTTATTAACCAGGATGGA

>Chr02_12265311_-
GCCTTGTATGGCTCGTGTCAAATTCTGCTTGTTCAATCTTATATTTGTTGACAACAAATTTCGTGTTGCG
TATTTGTTTCGATTATGTTTGTGCTTGAACC

>Chr09_ 5624351_+
TATACAGATGCTGCCTTGTCAAGCATCTGTCTTTGCTGCAGCCCGCAGCTACCTGATGTTTGCCGTCTTC
TGCTCTCAAATGCTTGGCTAGGCTTGTTGGA

>Chr02_ 5375727_-
AGATTGTAATTTTTTATAATGGTTGACGATGATGATGATGATTTTACTGTAACACTGAACGTTTTCTGAT
AAAGTGAGACGGTGAGCACAAAAAAAGCCAC

>Chr01_42238532_+
TTCTTACACTACTATTTCCACATCAATAATAGAAGAGAAGATTGAGAGGCTGTCTTTGTTTGCGTTTAAT
ATTATGTTACTGAGCATTTTAAAAGTGTTTG

>Chr01_25463895_-
ACGGTGACTTATGCCACACGTACAATGTTGAAAATGTCTTATTGTCTACCATTCATGTGTTGTGAGAGTT
GATTCTATGTTACCATTGTTAAGGAGACTAA

>Chr09_ 8931526_+
ATGTATGGTTATGATGTTGCCGAGATTAATCATAACCATATATTTCCTCTTATGCTTGCCTGTTCTTGAC
TGGATATTTTAGAACTAGCTGCTGTTGTGTC

>Chr05_10522988_-
AAACAGAACATACAAAAGTCAATATTAAATAGATTCTATATATCTTCAGTAAGAACATGGAGTGAATGTT
TTCATCCACGATTACTAAATTAAATTAAAAG

>Chr05_20527613_-
TATTGACATAAAGTGATTTTATGAGAGATTGTAGTGACAAATTGAGAGTCAAGTGGTGTTACTATAAGGC
ATCTTTATCTGCTTGAGCGTCTCGCAATGAG

>Chr11_ 7599350_+
CATTCGTCTCTCTTCACTCTTGAGAGCACTTGTAAATCGTTCTTTTTTTCTCTTGGGTTTTATACCGTGG
ACAGCCGTATCTGGATGTATGTGTACACACA

>Chr13_ 3426215_+
TTTTTGGATTGTCAATTTATCGGTTACCATATATATTCTTAGTTTTCCTCATTTGGTGTGCACAAAATTT
AGCATGGTGTTCTTGTTTCCTCTATCCACCC

>Chr18_ 1897636_+
ATGATCTAGATGAGGTTAATAATTTAAACGAAATTCAAATTGTTCACACTAAGATGAAGAGAATAGAGTT
CAAAAAATGGGACAATATTTGGATCATGTTG

>Chr01_43165985_-
ATCCTCTTCTTTTCGAAATAATATATGAAAAAAAAACCAAATCATTGACATATTAGGCTAGTTTAGTCTC
AGAATCTGTACATGGACCCATGAGTTAATCT

>Chr12_10146151_+
CTATGTTTGTGTTTGTAATTTTGAATAGATCTTAATTAATCATTCTGATCACATCTCTATCTACCTATGT
TTGTTTAAATGTTTAAAATTACATCAACTTT

>Chr03_12232739_+
CCCATGTTTCTTTTCCTCGTTCGGTTTATAAATCGCCCCCTTTTCTGGCTGATGCTTCTGAGCCTCTTTT
TTCTCTCTTAGAATTTGCATTAGCTTGGCCT

>Chr07_13058775_+
AGCTTACATCATTCATTTGATAATAAATATTGCAATGATTTATTTATTCTAAGCAAGCTGTGGACACATT
ATCTTAGTTCTTTGACATTATCTTAGTTCAA

>Chr01_29164030_+
GTTCATTTGACAACTGCCTATCAATATATTGAGGCTGAGGCCCTTTCATTGCTGTTGTTGCTCACTTGCT
CCACTCTGTGGGTGGAGAACTACTTGAACCT

>Chr15_ 2258070_+
GTGGAATAGTTGTACCGCATGCTTTGATAGGAAATTAAATTAATTTTTTTACATAGTTCCATTTTTCCAA
CATAGTAGAGCTCCGGCGGTATCCATAACCT

>Chr14_ 8430995_+
TAAGATTATGTTCAAACTTCAATTTGGACTTTATGTGATTTGAATTGTTTATGGCGCTTGTTTGTTTTAA
ACAATGCTGCAAGATCATTTATGTCAGTCTT

>Chr02_19822300_-
TATATGTTTGTTTACATTTCTTGAACTCTAAAGCAAACGGGAGAGTTTCTAATATTTTATCAAGCGTGAC
GCGTACGAAATTCTCAAGATCCTCTATTCTG

>Chr19_14598573_-
CTCTTTTGTACAGTTCTCCTAGACAAATAGAAGAATCGATTGTTTCTCTTATAACATTTATGCCCCGGAA
ACTAGCTGATGATCAGTGCTAATCAAATACA

>Chr05_  977431_-
TCAGAAAAGATTACTATTCTCAAGTTTTTTAATCAAGCCCACCAAATTTTAACATATTGAGTAGCATTCT
TGGATATGATGATTGCATTGAAACACTCACA

>Chr08_12151030_+
TAAGTGTCAGATATTGCTGCCTTTGCCTAGCATATACCACTTTCTTTCTCAAAGAGCTTGTTCACCTAGC
ATCTGCAATAAAATGTGAAGCATAGAAGCAA

>Chr01_10426769_+
GCCGTTCCTTCTGGCGTGGTAGTGTATGTGTGATGAGATTGTGCTCTCCTAACTTAGCCTTCCTTTTCTT
TTTCGCATCTTTCTATTTATTGTGTTTACGA

>Chr04_11273469_-
TCTAGTAGTTTGTTATCTTGATGGACAATATATAGGATGCTGGCTCTGTCACATAATCTTCCAAATACCG
TGATTGCTGCGCTGCAATTGATGGTTTCTTT

>Chr11_ 1929961_+
TACAAGTGTTCACCGTTGCTCATTTCCCTTGAGTTAATAATTTGCAGTTTATAACAGTGTGAGCCACCGT
AAAATTTCACTTCGTAAATTGCTTTTAAATC

>Chr01_29978594_+
GATCTTTGGATGAATGTGTCCAGCACAGGTAATAATGCAAATGGATTTGCAAATGTCATGTCTCCCGGGG
AAAAAATGCATAACAATAGCTTTCAGTACAA

>Chr11_16061040_+
CGATAGAACGAACATGTTTTTCTGTTGGTTTTGTAAAGTAAATTCACTTTAAAATTGTGTCTTTCATGTT
TTTATTTCTTTCTTTTTCAACTAAACATGTT

>Chr04_ 7056554_-
CTTTGGTACCTCACATACAATGCTGGAAATATTATGTTCTCGTTGACTCTTTTTGGTGTTTTTTTTTTGG
GTGTATCACTCTTGTTATCCTTGTTTGTTAA

>Chr10_18216131_+
TTTTGGTTGGAAATTGGCTGGGTAAAGCTCAGCATGGTGGCTTTCGGTCTTCCTAGTGGATTCTGGTTAC
TTTTCCAAAAAGGGGTGGACAGATTTCTTGT

>Chr10_ 9663790_-
CATGATAAACATATCCTTTTTGTTTATTGAGCTTTGCCCTTTCGGAGATTAGATTTGAGCTTTGTAGTAT
AGGCTGCATGGGAGCTCATCTTTTGGTGGCC

>Chr16_  817895_-
AACAAAAGTTAATCACTGAACTTGTATCATAAACAAAAGTTTGCTTTGTTCATTACCAGAAACTTGTATT
CCTCCTCCTCACAAAAACAGAATTTTTTTTC

>Chr06_ 9623937_-
AGCAGTCAAAACGTCTGGAAGCAAGGACTGATACAAGAGAAGAAAAACGTAGAAAGAAAAAAAAGAAAAC
ATCAAGTGACATGCATGCTTTGACAGGATTT

>Chr12_ 6414991_+
GAAAATGAACATTGTGACAGAATTCTTTATCATAAGCAGAAGAGTTAACTACACCCTCTCCTTTTTTTCC
ACTAGTTCTTTTCTTACAGTAAAATGTAGCT

>Chr15_14629120_-
TAATTGTGAATCTGTTCACTACTAAAAAGCAAATGTCTTTCTGATGAGCGAATCTTGAATCTGTAAACTA
TGAAAAAGCAGATGTCCTTCTGATGAGCTAA

>Chr02_11393228_+
GCTTTCACCTGTAATATTGGATGAATGAACAAAACAATCTTTCTGTTTGCAGCAGCTGGTTAATCTGTCA
TGAATTAATTCAAGTATTTAGACATGGATAT

>Chr15_  149850_-
GTTTACGGGATTGATATGAATATCAGATATTACAAGATTCATTTTGAATTGATATGATTCTTTTTTTATT
GGTTCATGTCGTTGAGATTGATAATATTAGA

>Chr11_11644473_-
AATGGAAAGAAGTGAAGGTTCATCGGTTGTTGGATGAACACTTGCACAGGACATTTCTCTGCCTTCTCTG
ATTTTGTCTTCTTTCGTTTTGTTCAGCTCAT

>scaffold_95_   24375_+
GTTTCCAAGGAATCAAAATGTTGTGATGAATCCAAAAACTTGGGGTTAGCATGTTCTTGTTCTTTTAGTT
TCCTTGCTTCAGATATACCAATGGAAGTTCA

>Chr09_ 2932542_+
GTATAGGGGATGTTGGATATGAGAAATGAAGGGGTCTATCCTCTTTTTTTTTTTTCTTTTTTCTTTTGGT
AAAACAATGTGCCTTGTCTTTCTTTTTTCGT

>Chr07_ 1406097_+
CATTGCTGCTCTTGATGTCATTTAGTCTTTATAACAAATTCTTTTTGCGTAATTTTTTATTTGTGCTACA
AAACTCTTTGACTTATAAATGGGATGATGTA

>Chr09_ 6962956_-
CTTATTAACATATGCTCTCTCTTTGAAAATCCCAGCGTCTGGGTTTTAGTATTCTTGCTTCTTAATTCTA
TTTGCCTTGTGTAATAGCATTTCGAGGGTCA

>Chr16_12404513_+
GAGACTGCGTGGAATTGGGAGTTGGGACATGTATAAATATGTTTTTACCTGATTGTTGCGTTGGTGCTTG
CAACTGCTATTGTGGTTCATATGTTTTTATT

>Chr19_ 4556283_-
TTGCTGGCACTGTTACATATAATCAATGTGATTGCAAATCATGGTTATCGGTTCGCTCTCTTGTCACCTG
CTGCCATTTTTATTCTTCTTCCCAAGTTAAG

>Chr07_ 9275294_+
ATTTCTGGTTTTTTATTGCCATTTTTTTTAGGCTATTTTGCCTGGGTTCTTTCTTAATCTTTCTGGCTAT
AAGCTGGTTAGCATGGCAGCATTTCTGGTTA

>Chr05_22065362_-
ATGTAGATCCAATTCTATAGAAGAAATTGAATAAGAAACTTTACTGCTCGAAGCTGTGAGTGTACAGAAA
CGATGAGACATGAGGACGGCAAATTTGTGCA

>Chr10_18521414_+
ACATATGATTGAGCTCTATGATGCATGCAGGAAAAGTAATTTCAACTTTTGACTTCTTGTGTTTGAGAAG
AAACACAACTTGATTTTATGACATTTCATGA

>Chr02_ 5969650_+
GCTGCTCTAGTGACTTGTACAGGGCTCAAATTCTAAGCTAGGATTTTTGTAAGCTCTAAGTCGAGTACAT
CCCCCCCCCCGTATCAAGGCTCCATGCTTCC

>Chr09_10330849_+
CGGTTTCTGACAACTGCTTTTAATTGTGATGGAAGGAGTATTTATTGTCCATTAGGCAATTATGTTCTAC
AGAGCACATTCAACCGTAAGAATCATGGACA

>Chr12_ 1351941_-
TTAATAAAAGTTATAGGTTTGCCTGCTGTTTTAGTTCTCAGGCATTGTGTAAATTTACTGACACAATTCC
TTATAGTTAAAAGCTAATCAATTGTATGATT

>Chr01_ 9288653_-
ACCTTAGACACAGCTTTTTGAAGGCATAAAAATGTCCAAATTGGTTATGCAATTAAAATGTTTGCAATTG
CGCCCCCGTCATACTATGAAGGAAGAGGTCT

>Chr10_10294601_-
CGTTACACAAACACTTGACACTTAGAAATAAAGTTTTGCTTTTATCTTCCATTTACCTGTTCGAGAGGGT
GCTTTATTCAGTTGCAAAATAATAGAGCAAT

>Chr08_ 6577163_-
ATGTCGTGTTCTGTTTTTTTCCCATATATATTTTTTCTTCTAGCTCCGTTAGATACTCGTCTTTCCTCTT
CTTCTTTTTTTTGTGGAAAAAAACAGTGTTC

>Chr06_ 6445744_-
CTCGGCTCCCACGACCGTCTCAGCAGCTCCCGCAAAGTGACCCTTCTCTGGTGCCACACCAAGAACCAGA
GTTTCGTTGGTGATCGTCTCTGAGGAGCTCA

>Chr09_12331702_-
AAGTTGCTTGATCAACACTGAAGTGTGAATTTGCACGTCGTTTATTTGGTATTTAGGACGTGTTCATTAT
TGTTTCCATAATGCATGACTCCACCTAAAAC

>Chr04_21423509_-
TTCAGGTATTTTTCAGAATACACTAGTTCATAGAGCTGTTCCTGTGGGTCAGATAAAAAAAAATGTAAAA
AATGTCATGACTGTAAGAACTATTTAGTATT

>Chr08_10309047_-
TATGTTCTTTCGAAAATAAATGTAATGTATAACGTGGATATAATTCTTTCATCCCTGAATGTTTTACATT
CCTAAATTGTATAGAAAGACAATAGGTTTCG

>Chr02_ 5798436_-
CTCAGCATCCCTGTAATATTACTATATGATAAACCTCCCTTCTTGCGCTCAATTTATGAGTTCAGAACAA
TTCCCATCTATCGTTGATGCCTTTAGAACGA

>Chr03_10803965_-
AACTGCAATTGAATTGGAGAATTAATGTATCTTCTTCCTCTTTGTTCTTCAGACTTGTTGGTTACAATAC
TTTTTGAATCGTTGTTGCTAAATAACCATGG

>Chr07_14412581_+
ATATTTATATTTAATATTTGTTCACTGAAAAGGCCAAAATAAACAGAAGCATGAAAATAAAGAAAAATAA
ATAAAAAAGAAAGCAGTCGATCAACAACTTT

>Chr01_26058762_+
ATAATTGCGAACAAAATGCAATGCAATGTAATTTATGTTTCCTTGTTCTGGTAGTAGTATTGCAGCAGGA
TTTCGTGATTGCCTTTTGGATCATTATATGA

>Chr02_ 3378729_+
TATTATTTCCAGTTATAAAAAAACCTCGAGGTCCTTAATTATATTTTTTCTACGATTGGGTCTCCCAAAC
TTGTGATCCTTTTTTTGGAACGTTGTAGCTT

>Chr04_ 6770601_-
GCTGTTCTTTGTGATTAAAGTAATTAGAATCAGTAATGATTTTTGCTTTTCGTTGCTGTTGCTGTTTGTT
TTTGTTTCTAGCTTCAAATTCAGAAACTTTC

>Chr10_22385930_-
CCCAGGTACTGATGGTCGAAGATGTGATTGTGCTTTTAGTTTTCTTCGTTAATTTGCCATCTCAACTATG
CTGTATAGATTTCTGAGATTTCTTTTCCAAT

>Chr05_ 4689760_-
AATGATGTATGTAATTCACGATTGTCTCAATACAAAGAAAAGATTTACTCAGCTTCCTAATTCGTGTTGA
ACCATTTAGCTGTTGTAGTCATGCAAGTCAT

>Chr02_ 3139457_-
AGCAGCTTGTAATTTTCCTTGGCCTCGAATAAATGTAGACTGTTGAGATGCTGTTGAGTTGGACGAGGTG
TGGCTGCAAGTTGCAAGAAGCCACAACTAGT

>Chr01_ 9977237_+
GGCTGGAATAAGCATTTTGTTCTCAGCCTTTATATTATCCTGTTCCTGTGAAATGTTTGTTAGCTCATAG
TTGATCTAAGCAAAGTGGTTCTATGAAAATA

>Chr06_ 4472756_-
GAAACGATTCGTATGTACTTCAAATGAGGTAGACTAAAGTTTTTTTTGTTAAATATGGTCCTTGTTCTTT
CAATTTTAATTTTCAGCCCCAATTGACTAAT

>Chr02_ 6445583_+
ATACTTTCTTATTCCAAACTAATTCTGCAACTAGTAGGTTCATGTGCTTCATTTCACATGGTTTTAGTGG
TCACCAGTGCTGGTGGCGCAAACAAGTCATC

>Chr10_16985395_+
TTGTACCCAAATAGTGGCATTAACCATTGAATAAATATTGGTAAAATGTTAATGGACTCTTGATTCGGGT
CAGAATAGGCACGCACTTCAGTCGCCCTAGT

>Chr03_11588069_-
GTGTGATGTTACCGTGAATCCCGACAGGTTCTGATCGCTTTCTATCTTGGAAGTCTTGTTTAGTCTTTGT
TTGCTTGTATAGAAGGGTTTTATGTCTTGGG

>Chr13_ 2394624_+
TATGTACCGTATTTTGGATGATGTAATTCTATGCAGTATCCTTTTTAGTGACTCGGAACTTTTTGCTTCA
GGATTTCTGTGCAAATCTGACAGAATCTGAA

>Chr06_20762715_+
GTGGTGGGTTTATGTATGTTAATGAAAATGAAGGAGGTCATATGGAGTTTATTTTCTGTTTAAGTCACAT
TTTCCTGCCACTATTTTAATTGTATTAAGTG

>Chr17_ 9357270_+
CTTAAAACTAGTTATTTATTTGTTGCTGAAATATAAACAGTTCTGTTTTTAGATTTCCATGCCATCCGTT
CAGTAGCTCATCAACAACAATCGTGTGAGCT

>Chr12_ 3468653_+
TGCAATTTTGCCATGTTGCTGTCGGTTAATAAAAGGATCCGAATTTAGTTGATTCTGTGATCCTCCGTGT
CTTGACATGTACACACACGAAGAGTCAAAAA

>Chr02_22957785_+
TGTAATGAGTATTAGCAAATGAAAAAAGGGTGGATATGAAAATTCTAAGCACTAGCGGTAGCTTTCCTCT
TTTGATATTCAAGTACGAGCCCCGTTTGAGT

>Chr08_ 8360072_+
GTAATGAAAGAGAATGTAGAAAGAATAAAATAAGTATGGTGTATTGACTTGGAAATTTTATGTTTGGTGG
AGTTAGTGGCTTTTGACAGCATTCTCTAGTG

>Chr08_ 8746749_+
GTGGCGATAGATAAGATGTTCTTTTGTTGAAACCAAACGTTATTATTAACATATTAACGCTTACCATATT
AACATTATCAAGGCTATACCATCAAAACTTC

>Chr02_19177678_-
TTTCACATAAACAACTCAGTCGTATAGGTATCTTCTGTGATTTTGTATTCAAAACTGCTGTTTTTTTTTT
TTTTTTGCCCCTCTCTTTTCACTCAGTAAAT

>Chr15_ 4688537_+
TTTTATGTTCTTTATTAGTGTTTTAAAAAATGAATTGTGAAATATTTTTTATTGTTTGGTTGTGTTATGA
AAAATAATTTATTAATATTTTATTTATTTTA

>Chr08_ 7026898_-
CATGTCTGTTTCTATGTATATGAATGATGATATTGCTGAATACTTTGAGCAAAGTTGGAGCTGCAATTTT
ATCAAGTTTCTAGGCGGTGTGCCTCTTCTTG

>Chr01_ 9876582_+
GTCCAATCTTCTGTTAAAATTTGTCTATTCCTGTTTAAAATCTTTGCGTGGTAAAATCATGTCCCATATA
TGTCTACAATTTGCAATAAACTATGTATGCT

>Chr12_ 2079847_+
AGTTGCCATATTGCACATTAATGTCAATCAAGCACGTATCCATTTGTTTCAACTCTTGCAATGATTTATG
CCATTCAATCAAAGTAGCGTAGCTTCTTCAT

>scaffold_200_   79882_+
ACATTATGAACATGTAATTATGGCAGTGTGAGTAAAAATAGTAAAAAGTGATGTGTGTGTGTTTTTGTAT
TTTATTTTATAGATGTTTTTTTATTTAGGAT

>Chr13_14896143_-
TTTCTAACATTTAACATTCAATTTGACCTTTTTTATTTTTTATAAGTCTTATAAGAAAGAAATACAAAAG
TAAAAAAAAAAAGAAAATTTATTTTAGGAGC

>Chr04_21720282_-
ACGAGCTCTTTAGGTTGTGCTATGATCTCGTTGACGAGGTGTATTATTTGAGTTCACTGTCAAAGACTTT
CCTGCATGATCCTCAAAACACATGCAGCAAA

>Chr14_ 3593432_-
TTAATTATGAATGATGATAATGTGCAGGGGCTGTCAGGGTTTTATGTTCCAAAAGCTTCGCCTTGCCTTA
AAGCTTGCGATACAGTACCGGTTTTCTTATT

>Chr05_ 3687506_+
TGTGATTCATTGTTGGTACAGGAAATATAACGAACAAGATTTTACTGCCTTGCCTTTTCTGGTAATTTGT
GTTCGTAGCTTAATAGTAATGAAATTATGGT

>Chr06_27683665_+
TTGTAAGGTTCCATATCGCAAATTAACATTATCAATCAACATGGTTGTCTAAGAATGTTATGGCATGCAT
CACTTGCAAATTATCCTAGTGGTTATCGATA

>Chr08_ 9978377_+
AGTTATTAACAGAAATTGTATTATAATCATCATTTAAGCACGTTGGCCTCTGTACCATCTCTTTTTAGAT
TCTTGATCACCCATCCATACAACCTTTCGTT

>Chr06_ 4515734_+
ATTGTGCAGCATCCATCTTGAGAGTTGTGGTGCAGGCATCTATCCTTTTCATTTTGAATTTTTTTTATCC
TACCTCGTGGTTCAAATGAATGCATTTTGGA

>Chr10_ 9247158_-
AACGAATTAATTATGCAACTGTATTCAATGCCTCAAGCAATTAGCCTGTCACTGGATATTCTTGAACTGA
AGCTCTTAAAAACACGGAAAGCTGGTCTATG

>Chr02_ 8007264_+
GCTTGCTTGAATTTTGGATTTGTTAACTCTAATCTATTGTGCTGGGTTGCAACAGAGTACCCTCGTGGTT
GAGCTGACCAAAAAACAAAACAGAATGAATG

>Chr04_20850543_+
TAGATATGTTTGAGTCGGGGAATGAATAGTTTTTTGCTTGTCGCTCTTTCAAGGATGACTTCTTTCGTTC
ACTCTTTTAAAAAGTACTCGATGTTGCACAA

>Chr15_12798227_-
TTGCACAGCCAAAATCTATGAGAATAATCTCTCCTCCTCTATTTTTCTTTAGATTTTTAAGTTTTATTTT
TATGCTTTGATTTCTTTTTGTGATAAAAAAC

>Chr01_17618493_-
TTCTCAGACAAGTCTGTAGTTTAATGTTTCTCAAACAAGTTCAGACGCCCAAACATTGGTCGCTTGACAT
CGTTAGAAGGAAAGGCAGACTAGGCACTTCT

>Chr08_ 7956672_+
ATGTAATTGTTTAGTTTTAATGATAATGATATCCTCCGGTAGGATTTCATATACCGTCGACATTCACGTC
TGAACTGTTATATGGGTCATTTTCTTGATAC

>Chr04_18140063_-
GATCAAAGGTAAACAAACAATCCGTACATTCAAGATGTTGCGTTATTTTTAAACATGCAGCAGAATGTTG
TGGTTTATAACGCTGTATAGAAACAATGTAT

>Chr06_ 4317180_-
ACCATTCATGAACAGCTTTGATATGAAAATTAGAACGCTGGGCAGTCTTCACAAATTACAGATTGTTCTT
TATTATTAAAGGAAAAGGAAAAATAACCTCA

>Chr08_11650287_+
TGTTCAGGATATATGATGATTAATGCATGATTGCTGATTGGTGCTGGCCTGCAACATCACGCAATTTCTC
ATCTATTAATTATGAATCCTAGTGACTGAAG

>Chr08_ 3067679_-
TCCGAAGGCTGTTCTTGTTTACATAAATTAAAGTCACCAATGCTTTTTGTAGCTCGCTTCTTATCCGAAA
GCAGCTTATGCTCGTCATTTAAAATATTGTA

>Chr08_15161548_-
ACTTGTTGGTTGATTTCTATGTTATTATCATGCATATGCTGAATGTGATCATCACTGGTACCTGTTGAAA
TAGAATGTTGGGGGTAGATATTTTGACCAAA

>Chr05_ 7144306_-
TTTCATGCTCCGAAAACATGGGCAACAAAATAAGAAAAGGCTTTTGACTGATAAATTGATTATAACGTTG
TCATTCACCATACATAGAATGAATGACGACT

>Chr12_ 6115467_+
TAGCAGTTTCAAGGTATGATGGTGTGGCTCATGTGGCTACGGTTCTGGTCATTTTTTCACAGCTTTTGCA
ATAAGCTCCTATTTAAGATTTGGGCCATGCC

>Chr03_ 9936340_+
TAAATGAGGAAGATGCCAGGAAATAGTATAGTTTCTTAGGCTGTTTTGTGAAATTCATTTTACAGTAAAC
CATTTTTCAAATTTTCTCGTGTTTGTTTGTC

>Chr07_ 9052617_+
TCCAAAACATTGGCATCAAAATAAGAATAGAAAAAAAAGAGTTCTGAAGGAGAAATTGATTTTAAATCAA
TCCCTCTCTCTTCTAATTAAACTATGACTAG

>Chr06_ 7796001_-
TCTGTAGGGCTGTAGTATATTCTAAAAGGAAATGCGTTGTGTTCTGGGGCTCCCAACTTTTGACACCCTT
TTCTTTTGCTCAAAAAACACGAGAAATTAGT

>Chr08_14704849_+
GGGTTCACCAAAGGATTGTACCTCTCCAATAAAGGAAATGTGTGCTTGTTATGAAGTGTTGTATAGCATA
AGATTGTTATTAATTTTCTAAATCAATGTGA

>Chr11_ 7216824_+
GAGATGTGGATCATCCAAGGCACATTAGCATGGCGTACTTCTCCTGTTCGAACCGGGGTTTTAAACCAAA
CTTCTCCTCAGGAGGATAGATGGGGTGATTC

>Chr18_15035218_+
TCTGACTCTCGTGTTTTATTCCTTTTTATTAGCAGTCTCTTTTTTTCTGCATCTCTTGTTCTCTGACCCC
TTTGCATAGTTGATTTTGATTCAATTAAGAG

>Chr15_ 3188690_-
ATGGATTGCCTTCTTTATTTCTTTTATCCTAAGGAAACTGATTTATGTCTATTATGCCATTGGCAATGTG
CAGCACTTAGATTAATATGTTATACACTCAC

>Chr03_  175088_-
TCAACTTGGAATGAATTCAGTTCTATAGCGATGAAGAATGGATTTGTTTGAAATATATTACTGAAATTCT
GTATTCTGACCTGATTGTGATATTGATTTAA

>Chr15_11579841_-
ATCTTGTATGGTTTTGTATTTTAAGCGGGTTCGGTCATAGTTTCCAAGGTACCTCCTATTTTCATGAGGT
TACACGCGGTCTTATGATTAGAAACATAAAG

>Chr04_14325052_+
GGGCAGAAACTGAAATGATGGGTAATAGTAGTAGAACATATAATTAAACGATCCATTTCTTTTGCAGTGT
TTTTTTTTGGATGGAAGGTAGAAAGTATGAA

>Chr07_ 4401096_+
CATATATGTTGAAACTAAATGTTAAGTCCTTGTTGTTGATTGCTTTCTCTAGAATGTACTCTATGTAGTT
TTGGACTAGTTTAAACGCTAAGAAATCTAAA

>Chr01_ 7388863_-
CAATGCTGCTACGATAGGATTAATAAAATACTTGCTACTGTAATGCTTTTAATAAGATTTTGAGGATTCT
TTACACAGTAACCACTTGATGCTTTTGGCTT

>Chr17_ 8910598_+
TTAGTGCTTTAAAAAATCAGTTTCTAAAAATATAATTGAATATTTGCTGCATGCAAGTTGTAAATAGTCA
GATTTCTAACCTTTTTTTCTATGTGAGAATT

>Chr01_ 6513003_+
ATGGAAGGATATATCATTTCGAAGTTCTTTCAGGAATGAATTCATAAGCTATCTTATTTTCTTGGAGTAG
GCAATCTGTACAGGTACTCTTTACAATTCAT

>Chr04_22413346_-
AGCGTTGGTTAATTAGACGTTGATGAAAAACTAATGCTCAGTTGTTGCCGATATTCTTCGTTGTTTTTGT
GGTCGCTACACCAAGGTTCTTAAGGCTTTGT

>Chr08_ 8479627_-
CACTTTCATCTTTTTAATGCCTTTTCTAATTGAGTGCTGTTTGGTTTTTCATTTTTGATTTAGTATAGGA
AGGGTGCGCAGATTAATTGGAATTTAGAGTC

>Chr15_ 9543126_+
AATTTGGAGTCTCGACTGTACTTTTTGTAAATAGAAATGGAGAGATTGCTATACCTTTTTTTTCTTTTTC
TTTTTTATCATCGCTTTCCATCTTTCCCCTA

>Chr14_10898644_+
TCACGTCTTCGATCCAAATAATGTTATGAAAAGAGATACTGTTGAGGCTTAGCATGCAGGGTTGTTACTG
TGTAAAATGCAGTTACAGTAGGCTGTGCTAG

>Chr17_ 2447511_+
GCCATCAGATTTTTTTTTTCCTCCTTTCTTTCAATGATTTGATTTCTTCTAGCTGATGCCCGCTCTCTCT
CTTTCCAAACTCGTACTGGTATACTATTAGC

>Chr17_ 2447511_+
GCCATCAGATTTTTTTTTTCCTCCTTTCTTTCAATGATTTGATTTCTTCTAGCTGATGCCCGCTCTCTCT
CTTTCCAAACTCGTACTGGTATACTATTAGC

>Chr18_15467633_-
TATTGTTAAAAAATAAAATAAAATAAAAAAACAAAAAGAATTAATTGTTTAATTCTATATTTATTTTGGG
ATTTAATAACTGATTTATTAAAGCCTTAAGA

>Chr06_ 9501719_+
ATCTTGAATGGTCATTCTCAGAGATAAAAAAGAGGCATCTCAAGTTTTCCATAAACCATGTTGCTTTGGT
TTTGGTAAGCTGCTTTCTGGGATAACAGAGT

>Chr09_12374533_-
GTTTTCGTGCAGTTTCCTCTGGAAATTAAATTTCTCAATTTCACGACCTTAATTGTTTGTTTTAAGTTTA
GCGTAGCGGTTATTTTTTAAATAATTTTTTA

>Chr02_ 7827701_+
TTTATTACTATTACTATTACTATTATAATCCCAAGAAAAAATTCTGTTTGAATTCCCACTATGACAACAA
CTTGGTGTAAAATGATAAATGTGAAAGGCGT

>Chr07_14971011_-
TTTTCGGTAGATGAGTGTTTGATTAAACTAATAAAAATTAACTTTATCTTATGAAATTGATTTCAAATGT
AGATAGATTTTTTCACTAAAATCTTGCATGG

>Chr10_16020138_-
AATATAGGAATGTGGGCAATAGAAGTTGAAAAATTTGAATTGTTTCCGTCAAACCCTTTTCTTTTGCTCC
TTGCCCCTTATTTACTTTATTTGAAGCAGTT

>Chr13_10951885_+
AAGTATATAATTTAAGCCAAGCCAAGCCAATCCAATCCAATCTACAAGGCAATTTTATTTGTTTTCCCGT
TTCTTTGTTTCGTAGATAAATAAGAATGGTG

>Chr15_15047019_+
AACGAAAAGAGTTGTTGAATTTATAAAGTAAATTGAAATAGTTGCTTTCGAAATTTACAATCTTTTATCT
TTTTACCTTTTCAAGCTGTTCGAACCCTGTG

>Chr17_14983221_+
AGTGTAATTTTTATTATTTTTTAAAACATATATATACTTATTTTAGTACTATTTTTATTTTTAGCTTTTT
GCTTATAAAAATGGAAAGAAAATCAACCAAA

>Chr08_17442272_+
ATACTTTTTGTAGTACTGTGATTTAATTTGATTGATCTTGCTTTGCTTTGATTAAAGCCATGATCATGAG
AATGGTGACAAGTCAGTATAATATACATTTT

>Chr11_ 4546683_-
CTAATGTCTCTTCTTTTAGGAACAAATAAATATAATGAACATCATTTTCCACTTCCCTTGTCGCTCTACC
ATTTTGTTTTGCATTATCGTCTGGTTTGCTG

>Chr07_14719054_+
TTGCTCTTCTCTCGTAGCTATGTCCTCAACTATGACAGCTATTTGTCAGCAGTGTGTTTGATTTTAAGTG
TTCTATCCTATTATTAGTGGAAATTGGAAAA

>Chr10_12927118_-
GCTTTGGTGATACCAGGCCTCTATTCGTAGTGCAGTTTAACTTGATTTCCTTATCCTCCCATTTTGCCGC
TCTACTTTTGTTACTTCAGCATTTTGTTTCT

>Chr06_ 3237283_-
GCAGTTCTGTTTAGCTTGTCCTCGCAGTAAATGTGATTGAAATGGTGACCAAAATGGGGTTTCTGCTTCC
CTTTTTTCACAACTTTTGAACCCAGTAAATG

>Chr14_ 1959655_+
GAATTGCATCTCGTTGAGAGACTTTTGAAAAATCTAAGAGAGTGGTGTTTAAATCAATGCTCAGATTTTT
ATCTTCCTCGTTAAATTCCAAGACAATGAGA

>Chr05_  814014_+
AAACAACTGTATGCTGATGCCATATGATTCACCATTTGAAGTTTCTCCCTATAGAGCTGAATTCTCTGTT
GCTTCGCTGCCCTTGTTTGCTAACGACATTT

>Chr16_12507511_-
GTATCCATAGATCATGCATCAATAAAAATTTTGGTGTGCTTCAACTTCTCATTTCTGGCGCAAAAGATGA
CTTACAAGAGGACATGAAACTCCTTTTGCTA

>Chr06_ 1013235_+
TCACTTTTCATTGCGCAGAAAGCATGCCTGGTTGATCCATGGGCTGTCTTATTTTTGTCTCTCCCAGTAT
TACCTGAACCTCTTAGCTTGATTCTCTAACA

>Chr11_ 5055662_-
TGATCACCTTTAATGGTTCCATAATGAATTAAGCAATTTTCATTTGAGGCAGTACTGATGTTTCTATATG
TTTTCATTATTCATTCGCTGAAACTAAGTTA

>Chr15_ 1180151_-
TATGATAAAATTAAAAAGAAATAAAAAAATTAAATGTTTTAGTTTGCATTGAATTTGGTTTATATTTCAA
AAAACAAATATCAAAAAATATTTTTTTTTTG

>Chr05_ 2789020_+
TGTAACAATGTAAGACATATTTTCTTGACAATGTATGATTTAATGCTGTCATACGAGGACATTACATCAT
GTGATCATTTTCATGAAGAAACATTTTGTCT

>Chr05_ 6375912_+
CAGTGTTTGTGTTTTTGCAGTTTTACTGCTAGAAGGAATTCCCTGGCTCCATTTTTGTTGTCATACTGAA
CTAAACAATTGTTATAACTTATCTATAATGC

>Chr09_ 3873239_-
TTGTACTGGCATTACTGTTAGGTTGTTTACGATGTAAAAAGACAATTACGAATGGTTTCCTGTAGCGTGT
ACTAGAATTGCACCGAAGAAGACAGCACCAT

>Chr05_ 1951496_-
ACCCCATTGTTGGGCGGTGTAAGAAAAGGTTCTGGTGCGTGCTTTTTGTTAATAATGGTGCCCTGTAAAT
TCATGTAAAATAGTAGCCTTGACTGTGAGCG

>Chr11_11222229_+
AAGCTGTTCCAATCCTTTATGCTCATATCTTGGAACGATTTTTCTGTTGTAGTGCCTGGTTGCTCAACGC
TTAGCATCATCTAATGCAGGACCGGCTATTG

>Chr09_ 1901319_+
TTTTTGTAATGTATTCTTTGTTAATAGCTGGAGCTGTAGCTTCTAGTCTCATCTTATGGTCACTTATCTC
CCTATACCAAGGTGATTATTCTGTAATTGTT

>Chr01_ 9750011_-
TTTAAATTGTCCAGCCTCACTGGCCTAATACTATGGATCATTTAAACACCATAGAGAGTTACAGGGGAGC
TCATGATTTTCTCTATATAGTTGTGAACTAG

>Chr14_10643328_-
AACTATGATCGATAAGCTCTAATATTTACACGAGTCTTGTAAATTAAACAAACCAAAGCCTCTGTCTCTG
TTTTGTTTCTTGTTTCTTGTTTGTTGTGTGC

>Chr14_ 7626240_-
ATAGTTCACTATTTAGCATTCACCATAATAATACTATTATCATTTTACCCTTAAAAAAAATCACTGAAGT
TTCTATTAAGGATAATATGATATTTTGATCT

>Chr19_15286252_-
TTTCTTTCTAGTCTCATACTGAATTGAATCAATAAAGGTATTTTTAGACCAAGTTATTATTTACATCCGT
GTGTTCATCCTTTTTCTTTGTTTCTGTATTA

>Chr14_ 5570067_-
ACGTGCATTTTCAGATTATCGAATGAAAAGTAGCCTTTGTTTCTTACCGCAAGTACTTCGCGGCTTCTCA
GTCTCAGTGAAAGATAAGTGTTTTAACTGAA

>Chr13_ 2272255_+
TGATGACCTGGTTAGGTCTGATGAGAATTGTTAAATACTCATTAACATGGACATGGTAGCGTGATGCGTG
CCTGAACTTTGTTTAGATTTTATTAACATCA

>Chr02_14504316_+
AACACATGTAGGGAACCGATTGATTTAGAATTTTAAAAGTTTATAGCGCGTTAAAAATATATCCCGGCTA
AATAGCTATATTCACTTTGTTATTAAATGTT

>Chr09_11660256_+
ATCTTCAACCTCTGTAATATGGAAATGTTTTATGATCATTTTGCTTTCTTATCATCTTTCTGATGAATAG
ACAGATTGCCCTGCTGTGAAATCTGTACTTT

>Chr05_24741962_-
AAGTTTCTTTTTCCTCTTTTTTTTATATATATATTTTCTAGTTCTCTTGTATAGAAGGGCGTATGTTTAA
TTTCAGTAGTTTACTATTCCCTGTTTTGACG

>Chr01_ 8073732_-
AAGATGCACGATATCCTTTCTATTATAAAAAACTTTTGTGCTTGCGATGCAACTTCTGAGTGCTTTGAAA
CGGTTGTAATTTAAGTACATTTCATACAAAA

>Chr07_ 1669796_+
ATTCTCTCTGCGTGAGCGAAAAACACCAGCCATATCTTCTTGTTGTTGCTAGTCAAGTTTGAGACAGTGG
CTTAAAAGTGGGCATGGCTATAGATCTTGGG

>Chr09_ 9072003_+
AATTACTCACCAAGATTATGTATGAAATGAAAAATTGAGCTGATTGATTCAAATGATTCTAGTTTTTGCT
GGAGGCACAATATTAGTTCAGTAGCCAGTGC

>Chr03_14677154_-
TGTAATAACAATTTCGGGCTTGAAAGAGATGATGTATTATTATAGACACCAGAACCGTCGTTGTGAAACT
TTTTTGGATAAAGAAATTGTCAGTGGGTGTT

>Chr08_ 6897962_+
CGTTGTTTTCGCTAGCTTTATGTAATAAAGAGATGTTGAAGTTAACGCCCACCTTTTGGCACTTTGAAAG
AAAATAATAAGTTTATCTGTCCTGATATATA

>Chr08_ 9410831_+
TGTTTAAATTATGTGACTTTTGGTTTTTATTTTATTTTAAGTGTTTTTGCATACAAGGAACCGTAGTGAA
CAAGATGTGAAATGTCTTTAGTTCACATGGA

>Chr13_15620996_-
TTCTCTTGATGTATTCTTTTTTGCAATGTATCTTTTGTTATTTTTTGCTTAATGTTGCGTGCACATCGGT
GAACCTGAAAAGTCCTGTCTGGAAGTCAAAA

>Chr14_ 2141118_+
AGCTCAGTTCATTATCTGAATATAACTGTTGATGCCGCTGCATTCGATTTACAAACTGGTACATGATTGT
CCCCAAATTATCTCTCTCGCTCCCTGTTGTT

>Chr05_19252019_-
TGCACGACTAAATTGATTATCAAGTTGAATTGAGATTTGGTTTTTCTTTCATGACTGATAGCATGATATG
ATACCTCACTTCCAGCGATGATATGCTGCAC

>Chr12_15387011_+
CTTTTCTCTTTCAGCGTTAATTATCCATGGTTTGAAAGTTGTTGAATTTTATTATTATGGATTGCACGCA
CTGCCAATGCTGGGGATTGTTGTGTGTTCAT

>Chr15_ 9213008_+
TAATGTACAATAACCTTAACTCATTTTGTAACTGAAAAAAATTGGCTTTTAGATGTTCAGGCTTTGTAGT
TTAATCGTTCACGATCATGGCTCTGATAAAA

>Chr09_ 5722468_-
GAGTGCGATGTAATGGCTTGATTAAGGTTCTGAGTGTGATTTTAGTGTGGAATTATCAGCTTTTTACTGG
TTTAGTCAACTTGGGAATGTAAGAACATGCC

>Chr07_ 4014747_-
ATATGTTTCCCTATTTATTAATAAAGTAATTGATTGTTTTCCTTTTCTCCAAGCAGTGTGTTCACCTTAC
CTTTACTGAAATATTTATGCACTTGGAAGAC

>Chr08_ 4673526_-
TTTGCCTCGAGCAAAGAAACAGGAATGTTGCATATAAAACGTGTTTTACTAATCTTTTCTCTTCCCCATT
TGCAATTGATTGTCGGATATTCATGGTTTCA

>Chr08_ 4673526_-
TTTGCCTCGAGCAAAGAAACAGGAATGTTGCATATAAAACGTGTTTTACTAATCTTTTCTCTTCCCCATT
TGCAATTGATTGTCGGATATTCATGGTTTCA

>Chr09_ 3338785_-
GTTTTATGTTGTAGTTAAATTTTCTTTCTTTCAAGCATTCCTGTTTCCTCAATATTATTATCAGGAAGGT
CCCCACAGTTTAAAAATGAGTTATATACATT

>Chr10_16774064_+
GCATTTGGAATTTCATGTTTGACAGTGACAACACCGCACTTTTCTACTTTTATGTTGATGTTCATTATTT
GAAAGTAATGCCAATGAATTCCTTTTCTGCT

>Chr12_ 9826776_-
ATTGTTTGACGAACTCTTTTCGGTATGAAATGGAAGTAAATTGAATGTTGACAAGTAATGGTGATCATTT
TTTCAAGTCTGGTCACAATTTCGTTTATTCA

>Chr03_ 9224799_-
TAAAACATAAAACAAGTAAACCGTATCCTAAATGAAGCGTAATTCTTCCGAAGTAAAAAACCTGAAAAGA
AAATGTGTATTGAGTTGTATTTTATTTAGGA

>Chr03_11654266_+
AGTACTTGATACGGTGAATATGTGTTTCTATAAAAAAATAGATGGATTTCAGAAACAGTTTGTTGTTGTC
ACTCGCTTTTTGTGGTTTATATTGCACAGCC

>Chr13_   85575_+
GATAAGATTGATTTGCGTATTTGATTAAATAATGGTTTGGATTCTTTTGTAACTTTTACACATGCCAACT
AGTGGAATAGATTCACTTCTCTTTAGGCAAA

>Chr12_ 9784775_+
TTAATGTACAATAACCTTAACTGATATTGTAGCTGAAAGATTTGGCTTTTAGATGTTCAGGCCCTATAGT
TTAATCTTTCATGATCGTGGCTATGATCTGC

>Chr07_13110919_-
TATGTTTTTCTTTTCTTTTCAGATAAATATGACCCCTGGAAAATGGATGCAAAGATAATTATGAATTTTT
GTCATCTAACGTACTCAGTGTTCTTGATTGA

>Chr17_ 3425135_-
ATATATTGAAAAACGATGTAGGAGGCAGATTATTATATATCCGTTTTCTTATTTTGAGTGCATTTCAGCT
GCTCAGCTCTGTTTGCTTCTGTAAGAAAATG

>Chr01_25714154_-
TATTCCTGTAGTACAAGATCTGTGTCATTTACATGTTAAATTTGTCGCGTAATGCTGTGTTATTATTGGC
AGTTTTTGGTGCATGAATTAAAATTGTGTAA

>Chr11_ 1288258_-
TGTAACCAACTGCTGGTTTCTTTCTTTTCAATAGTAATGAATTTGAGTCCATAGAAAGGGTTTTTACTTT
TCTTTTTTTCTTTTTGGATTAGATGGTTAGG

>Chr11_ 4923868_-
CCTCTTATATCAGTTGCAGGAATTCCTTCAATTTATGTTCATTTTCTCCGACAATTTGATCTTGCGCCTG
AAGTATTTATTAGAATAGATGATTAGACTGT

>Chr05_ 6359488_+
TACGGTATGTAGTCTGCGACTCTGTTGAGTTAAATGGCTGTTTAAACGTCAACTTGCATTGCAAAAGGTT
AAGCATGATGAATTGGGTGATGAATTTGCTT

>Chr09_11645331_-
AATTAAAAGTTTGAACCTTGAGCATTTCCAAGAAATGATGAAAGCAAATTAGAAATATTGTTATTGGGTC
TGATATAGCCCACCTCCATCTGGGTTGGTCT

>Chr09_ 7878615_+
TTGAGTTGGGACCAAAATCAGACTGTTCTAGTGAAAGTATGTTTTATTCTGAAGGACTCTCTACCTGAAT
TATCTGTTCCTTTCCTTTAAGCTGACAGGCA

>Chr06_ 3686575_+
GCTGTTCGCGAAACATTTTCAGATTATTCATTGGCTCATATTTCAATGTCTGCCTTCCTTGCTTTGGGGC
TTTCAGGATATGGTTCTTGGTTGGAGTTTAT

>Chr07_  955624_+
CAAGTGAGAGACAATGAAACCTTTGGCATGTATTGCATGCATAGATTTCCATTACTTCTGTGCTTTTCTG
TGGGAAAAAACTAGGCCAAAAGCTAAGACCA

>Chr03_ 9754354_-
GTGCTGAAAACTAGGCCGTCCTAATAAATCTTTCCAGTATATGCTTATTACTTCCTAATTGTGACAAATT
ACTTGCTTGGGAACTCCATTTCTAGTGTCAG

>Chr17_10627247_+
TGATGTTGAGAAATAACTTACTTCAATGAGCAGAGTTCTAAATTGCTATCAGAACAGTCATTTAAGCAAC
AGAGTTCAAACAACAACATTATTCATATTTG

>Chr14_18376477_+
GCATAAAACCCCTAGAAAGAAATTATAATGGTCTGTCATATTTCATGATTACTTTTTTGGCATAATTTTC
CTGTCAAACTTGTGGCTGAAATTTAGCAAAT

>Chr01_  573801_-
AGTTGATTTGTAAATGCTAGATGCCGGGCCTCACCGTCTCGGTTTGTTTTGTTCTCATGGCTTTGTAGAG
GTATTCCTTGTATACGACAAGTGGATTTGAC

>Chr15_   32365_-
TTTTTGATTGCTGTGGAGCCTTGAATTGAATGATAATACGCTTAGCTTGTATAGTGAATGTAGTGGGAGT
GTCTAAACTCTAATCAGGCGTTATATTTGGT

>Chr01_27886305_-
CCATTGGATAGCTTGACTTTGTACATATATTATATTTTGTAGTTTGTACCACAATGATTGTTGCCCCCTC
TTGTTTTTTGGATGAATTACAAGAATGATTG

>Chr07_14150901_-
ACCAGTGACCATACTGCTGATTTTTCAAGTGATGATGGGATTGCTGGTGCAGATTTCCTTTCTTTTATTT
TGATATCCAACCATATTTGTTAAACCGGCCA

>Chr01_42295328_+
GTTCTTGCTTAGTGTAGATTAATATGAGAAGTATTGGCTTATCCTTCTTTACATCCCTCCTGAAGTTTGA
TTGTTGTGTGCGAAATGCATTGGGAACTGAA

>Chr12_ 1491704_+
CTGTTTCTCAGAGTTTGTAGAGCTGATCCATGTTTGGTCGATTTCTCTTTGATCTTTGTGCACAATGAGC
GCGTGATTCTTGTTTTTTTTTTCCTTGCTAA

>Chr10_18200470_-
TGTCCCGCACAACACCCACCAGTCTGTTGCGGAACTCTTTGTTTTTTCTCAGAAACACCAAGCTTTGGTA
CTAAAGTCCACCAAGTTTCTATTAGCGATAT

>Chr14_12421329_-
TCAATGCAAATTCTTTCATCACCTTCCTGTATCAATAATTTTTTTTTTGCGGTAAATATCAAGGTGTGTT
AGTATTATACCTCATCACGCCCCTTCAGGCC

>Chr03_ 8622813_-
TATGCTTTTCCATGTTATTTTTTCTTTTTAAGTTGACAGTTTCCTTTCTTAATCCTTCGTATCTGGGTTG
GGCTGTTCTTTATGTACAAGTGTGATGTCCC

>Chr08_11138812_+
GTACAGATAAATCTTAACTTTACAATATCACCTGTAAATTTGTGCCCTCTAAAACTCCAATCTCGTAACA
ATTTTGCCTCTCAAAATCTAGAATCTTAATC

>Chr19_12232179_+
GCTGTTTTATGTTTTTTCTGAAAAGCCACAATATAATAATCTTCTTGCTCATGAGAACAGCACACTAAGC
ACATACTTGATTACTATAATTTTTCATTTGT

>Chr02_ 1447339_-
GTGGATGATGATATGATTTTTAAATTTTAATTTTTTTCTTGTTTTTTGTCATTATTTTTATTTTATTTTT
GAATTAGAGTTTTACCAGTGAGTTTGATTAT

>Chr05_  815001_-
AGTTATGCTTGAAATGTGATCATGAATGAACATTGTTTGATGTTTATCTCAGAATTCTGAAAGGATGATA
ATTATGAATTTCTCACTTGAAATGTCGGCCG

>Chr13_ 4291266_-
TTTTGCTCTTTTCATTACCAGTTGTCCTCCAAGCAGCCTTTGACATTCCTTAATTTATTTCATCTTTTAA
TTTTTATTGTAATAATGCCTTCGAATAACCA

>Chr01_ 7048570_-
CAGTTTATGGAGTCGCCAAAATTTAATGCAAACCGTTGTTGCCTTGATTCACAAGCAAACCGCCAAAAAG
CATAAAGAATTCTCCTTACATTCCAGATTGA

>Chr13_ 1401030_-
CCTATTGTTTGAGGTTATATATCGTAATAGTAGTACGTATTTTGATTTCCAATTGTAAATGACTGTTTCA
TAGAACTGCATTCAGCATTTGATGTGGTTTT

>Chr01_26285716_-
TTTGTCATTTTAGCAAGACAGGATTTTGTGAAAATGAAATATTATTCTTCATTCCACAGGCCTACCAACG
GTGTTATTTATTTATTTTAACTTCAATTCCA

>Chr05_ 7906987_+
TTTGGTTGGAATGCAATGTGCCAAACTTGTACTTGGGGTGCTTTTGCTTGAAAATGATTTGTTCTTGTTG
ACCCCGAGAATAAACAACAAAATAGATTGAA

>Chr03_16954796_+
CATCAAGAAGTAATTAAATCCCGTCTTTGTGAAAAAAGGTTACATGCAGTAAATGAAAAAAAAAAAAGAA
CATTTGTTATTCTTTATGAATATGTATCCTT

>Chr01_ 8211020_+
TAATGTATACAGTTATACCTAGCATCAAATTGAAGAAATCTGATTCAACCTGTGCACTAGTTCAAAACAA
CCTGCATTTGTAAATTTTGGGAGCAGTAATG

>Chr09_ 6797691_-
TTACTTTGTTTTTGAAAGCTCACATTGAATCAAACTAAAGTTAGACAGCGATGGGGAGGATGTAATTTGT
ACTGCTGTTTATCGAGGCTAGTAATGGCGCA

>Chr08_11608652_-
TTCTGTGCTTTATATTCAATGGAGATGCAGATCAGTGGAGATGAAACATGATTGCTACAGCATTGCTAAG
TGTTTAAAGATGAACTGTGTAGTTATTTCCT

>Chr01_49937803_+
AAAGGATGAGGAAGGAAAGGTAGAGGATGTTGATGAAGAGAAGGAGAAGGAAGAGAAGAAAAAGAAGAAG
ATCAAGGAGGTGTCCCACGAGTGGTCTTTGG

>Chr14_ 1409561_+
ATTCATTACCAGAATCAGAATTAGTATATAAATCGAAGTTATATTTTAGCATCACAGTGTGCAATCTATG
TGTAATTTCTTGCTACTACCGATCTGTGGTT

>Chr14_ 1409561_+
ATTCATTACCAGAATCAGAATTAGTATATAAATCGAAGTTATATTTTAGCATCACAGTGTGCAATCTATG
TGTAATTTCTTGCTACTACCGATCTGTGGTT

>Chr14_ 4359991_-
TTAACAATTTGCTCATTTGGGTATATAGAATCTGAACTCCTTTTCCTTCCCCCCCTTTGGTTTATTAGGG
TAAGATATCTGGGTTAGTTTGCATGCCTCTA

>Chr09_ 4157267_+
TTTTTTATATCATAATTCTAGCCACAGTAAATCAAATAGTTTTCTTTATCAAATCGATCCGGTCTAGTTT
AATGTCACAGACTCACAGCAATTCAAATAGC

>Chr04_16043813_-
GTCATATTCTTGTCTCATTTGACTACTAATTTAAGTTTTACTTCTGCTCCTGAAGAGTTCTACCTAAGTT
TGCACTTTTAAGCAAGCTGGAACTCTGTTTC

>Chr02_ 9808335_-
GTACCATATGGTGAGCAATAATAATGAAATGAAGCAGCATCTTATTGTTGGAGAAAAATATCTTCAAGTG
TATAGTGCTGGTGGTGATCTGATGGGGGAAG

>Chr06_23481681_-
CTTTACCCAGAACTCTCCTCTTGAAAGAACTGGGGTCTTGTGTTGCTGTGAAACTGTCCTCGTTTTAATT
ATGCTTTGTTGGATGAACCGCTCAAGATTAG

>Chr06_ 8195760_-
ATGGTTCCTCCCTCTATTTGATCATGTATATTATTACATACTCTTCTTCCTTCAGTTGTCACCTATATTT
CTTGCCTAAAAAGGGTTTCGCGAGCATTCCC

>Chr08_13733648_-
TTGTAATTTCCAGAGCTCAGTCTTCTATTTTATCAGCTGGCTTTTAGTGCATCATCCTTGCCATTTATCG
AGCTCTTCGGATTTTCTCAAGTGGCTCCTTC

>Chr10_17606650_+
CAAGTAAAAGCGAAGAAAGACAGGCAACTCTTCTTGCCTTGGATTGTGCGATAATTTTTCCAAGCAATTA
CTTCCGATAAATTATATATGCTTTGAGGTTT

>Chr01_10080103_-
TTCTGCATACATAGTGTACAATTATATGAATAAAGTGTATTGTTTGATCTGAGTAGCTCCGGTTAGATTC
TGAGGAAACTAATGATTTACTTCTAAAGCAT

>Chr07_ 1153280_+
GATGTTTAGTTCCTCATCTATGAAATGTATTGCCCGCATGATTGTGATCTTGTCTTCCCTGGAACCCAAG
TGTGTAGCAAATGGCAGTTATGATCAAACTT

>Chr03_20488608_+
TTCTGGATCCTAAGATCTTGCACCTGTATAAATGCAAAAAGTTTTGTGGCACATGCTTGCAACTCCTGTA
CTTTCATAACCTTGTTCACTGGCAATCTGGT

>Chr08_  336815_+
ATGTGCGAACTTAATTTCGAGTTTAGTAATATAACAATATTGCTATGTGCAAAATCGAACTGTGAAAGGC
TGAAAGACCACTGGTAATTAACGATATGGCT

>Chr01_30457160_+
TGTAAAGCACTTGTGTTATTTTGAATGAGCGAGTGAACTAGTTAATGCCCAAGAATTCAATTGCAACAAA
ATTCCTAATAAGCCCATTTTCTACCATAATT

>Chr03_15457241_+
TGTTGGTGACCCAGATGCATTTGAGCTCATGATTTTAGCAGGAAATTTTCAAATATTCAGGGTGAGGAAG
GAGTCGTATATATTTTGTTGTTTTTCATTCG

>Chr17_12267643_+
CATGGCGGAAAGCCCGTGCTCTGGAAAATTTCAACCATTATTTTGGAATCGCTAGTCTGCCTATTTTTTT
TAACTCTGGTTCTGGGTGTATGTGTTAGATT

>Chr01_15124667_-
TATTTTGCATCTGTAACCTCCCTTTTGTAATGTAATCGAAATTCCTTACCAAATATTTTTGCCCATTTGG
CAAGGATTGATTGCTGATATAACCAATACAC

>Chr06_24418117_+
AGGAGAGCTATCAATTTATTTTCTATGAAGTACACGACAAATTCAACATCACTTGGACGGCCATTATATC
CAGAAATTCAACACCACTTTCACGTCACTTG

>Chr10_ 8800580_-
TCATTTAAACTCTCGACTAATCCCAGCCCCTGAGAACTCATATTGTCATTAGACGACGTGTAATCCCTGA
ATATTGCTACAACTTCCAGATTAGGGATTCT

>Chr04_22094273_-
CTCTTTTTGCCACCATATATCTCAAATGACCAGGGAAAATTTATTGGGGTATATACTTGGGGACCTTTTC
GAGGCTTTAAATTGAATATAAATCCTTGCTG

>Chr08_ 9516042_+
TGTTATTATAGAACAGTTCACGAACTTTCATTAATAAATGTGTGCTTCGTAGATTACAGTGGGTCATGTT
ATATACATGCCATACATTTGCTTGGAAGTTG

>Chr08_ 5645335_+
AATGGCTCTTTCGCTTTTTCTGTGACTAATGAAATGAATTTATTAAGATGAAGAAGACGGGTCATTCTCT
GTCCACTTGCCGGCCTGAAGCCCAGCCAGAG

>Chr05_ 3263364_-
GAGTACTGTGGTAACTCATCAATAGCAACACCATCTGGATTTTGCTTTTTAGAAGCTGTTTGGAATTACC
TTTTTCATGAAAATTTGAATTTTTTTTTAAT

>Chr01_32583663_+
TAATTTAGCATTTGTATTCCAGCTTGGTATTACTTGCTGGTTTATTGATGAGTTCTTTGTGCTAAAATAT
GATACTGATAAATCTTGAGGTTATATACAGT

>Chr02_ 8719802_+
ATCAGAAATAATTCATTACCAGAATAAGAAAACAAATCAAGTTACTTTTTAGCACCACCGTGTGCAATCC
ATTATTTATGTGTAGTTTCTCGTTAGTACTG

>Chr13_ 5190337_+
TTTACTGAATCTTTTTGTGCCCGAGTTTGTAAAGTTGAGTAATTTAGGTCATACCTAGGCTCAGAGTAAA
TTTCACCTGAAGTTCTTTTAGCTTGCTAGGG

>Chr01_ 7312794_+
GTTTCTTACTTCCTGTCTTTTATCAAGCTAACTACTACAAGTGTTCTTTGAACAATGCCATGTTAACCTG
GAATTTCCTTTTGGTTTAGTGGTGAATGCAG

>Chr12_12557660_+
TGTGAATTTCAACCAAATGGGTTTATACAAATCACGAAAGACACTTTGTCAAGTAATCCTATTTACCATA
AACTTTTGTTCAAGATTACTGCACCTGGCTT

>Chr01_11854091_+
GAACACGTTTTACATTGAAAGTTGAAAGTTCTAGTGGTCGTCTATTTTGTAGCCGTTGATTTAGTACTCT
CTTTCAAACACCCACCCAAGCAGAAGAGTGC

>Chr06_ 7069732_-
TGGGCTATTATTCTATAAAAATAAAATGAAAAAATGATGGATGATGGATGATGGATGATGGATGGACTTT
CTCTCGTTGTAATTCCCGTGATTCACAGCTA

>Chr14_ 5585303_-
AACTCTGCTGTACACTAGTTTGATCACCAAACATGTTTATGTTCTTGTGCATACCTTGGACAAATTCTGC
CTGGCTAGCTCCCTAAACCGCAATATTTATT

>Chr01_12367719_-
ATCACAGTTCTCTTTTGTTTGATTGTGGCTATCACTAAATTTTTTTGTCCATGTAACCATAAGAAATTCA
TTCAGTAGGATGGCGAGGAAAAGTGTAGATA

>Chr12_ 4332139_+
TACTGGAACGTGTTTGACAGTACTTTATACAAAAGAAGGAAGCTTGCGTTATATGTATTTTTGGTGCAGT
TTTGGCTGCATAATGTGCCGCACTACTTGCT

>Chr17_13048837_-
ATCTCACATTTTTGCTTTTGTTGTCTAACAAGTGGCTGATTAATTTTTGTATTGATGTGTATATAAATGA
TGTAAACGCATATCAAAACTGACATATGCCC

>Chr14_ 1385168_-
TAATTAACAACCTTGACAAATGTAAGTGTCAGTTGATGGTTTCCACTTTCAAAATTCAACAGGCCTTTTA
TCAGCCCTTGCCAGGGTCTGGCCTGGTCGTG

>Chr01_13142872_+
AAGTTGTATCTGATTTGAGGGTTTCTTGGAAATTGAACCTAGATTTGTGGAAAGGGGGCTTTTGAAGCAA
ATTCAACAATAAATTGCTTGGTGCTTCTTTG

>Chr19_ 2573420_-
AAAAATGTAATGAATTCTGTTGGCTGGATAATGCTGTGAACTTGGTATTTACAATCTCCTGTACTTCTAT
TGCCAACCTCACCAATTCTTTTGTTGCCCAT

>Chr02_ 4150126_+
TTAAACCACATAAAAAAACTTGCGAGATAGAAGATGGCTGATATTCTTGAAAACATTGTTCCCGTCAGAT
CCTGCTGCGATTGACTCACACATTACCTGAA

>Chr08_ 2072755_-
ATCCAACTTAAATTTGACATGGCAATAACAATGCTATTCATGTAGTTCCCAATGAGCACAAGGTGCCAAT
CAATCGCAACACATGGCATGGAAACAAATCA

>Chr10_22521630_-
TGCTCATGCTTCGTGTGAACGGTTATTGGAGAATTGGATTATTTCCTTTTATCTTGCCTGAGTCATGTTA
GGTGGTACTCTTATCTCCGTTTAGATTAGGT

>Chr09_ 5120899_+
TGGGACAGCAAAATTTTTTAGTATAAAAAATACCACCAAGGTTAGAACTTTTTGATAATGTTATTAATCT
CAATCTAGAGGTTAACCTTGTAATTTCTTTT

>Chr19_ 4953769_-
CAGTCTGTTTAATCGTAAACATCAGATGTGCCATTAGTATTTGTGTTGCCAGAGAGAGTTCATGTCCTGG
GATATATATATATATATATATATATATATTT

>Chr06_19986877_+
GACTAACAAGCTCCGATGGTAAGTTGGCAAATAATTGTCTTTCTTACTTCATATCTAATTTGTTATAAAT
TACAGAACAAAAACCAGTGAATAAATTAAAA

>Chr06_ 3150497_-
TCATAATGTGTAATTTTTCATTCTGTGGTTTAGTTCAAGGAATGTTCTTTATTTGGTTGTTTTTAGCTTA
TAATGGATGTTTCACAATCTAGATTTCTCAC

>Chr12_ 9905623_+
CTGGATCTTTCATATCCTTTCCTTGCTTGTGTTAGTGATTAGTGTATTCTCATCTGCTTCTTGTGTACTT
GCCTTCTCTCTCAAGGGAAAGGGGCCATGGT

>Chr12_ 9905623_+
CTGGATCTTTCATATCCTTTCCTTGCTTGTGTTAGTGATTAGTGTATTCTCATCTGCTTCTTGTGTACTT
GCCTTCTCTCTCAAGGGAAAGGGGCCATGGT

>Chr01_35353239_-
CATAGTAGATGCAATTTTCACAGCATTACATAAAGGGTCAATTTCAATTTATCTCTGGAAGTTTTCCCAT
TGGGGTTTGATGATATGAATGTCTCACTGCA

>Chr07_13806624_-
GTTATTCTATCAGCAGAAGCCCGTAATATATATATTTTTTGATATGTGCTATTATGAAAATTGTTGTCCA
ATTTCCAGTTAGGATTGCCGGTCCATATCAT

>Chr08_ 3989036_+
GTTTATTTGTATCCTTACCATGTAATGTAACCACTAGGAACTTGCCGTGCAGAAACTTACCCTTTTGTCT
TCTGATGCTGTAATCTTGGTTTCTGGAATTT

>Chr01_36866875_+
TGTTTTTGTTTTGTCTTTTTCGGACAATAAAATTTTGAGTATTTTCTATCAAGTGTTTTCTTTTTAGCTG
TCCTATGCTCCTGCTAACATGGAAGATCGAA

>Chr19_ 4977403_+
TCCTTTCTTTCCAGAATTTCTTTCATAACTTAGTTTAGAATGTTTGATGCATTTTACGTGTTTGTTCAGA
AGTGCGCTTGTTGGAGATGAGAGAGAGAGAG

>Chr19_ 7403233_-
ATTTGCCCCTTGTGATGTGATTTTTTATTTCTAATAACTAAAGGGCTGTTAACAAGAATTGAGCAAACTT
TTTCATATTAACTATGACCACAAGAAATTAG

>Chr16_ 5439313_+
ACCAGGAAAACAAGATCTAAATATGAAGCTTAAGATTCAACTTCAGTGGTAACACTGAGAAAATTGTCAT
GCCCAAATACTGTTTGCATTTCTTCTGAAAA

>Chr10_12870942_-
ACTTATCATTTAAAAAATAGTGATAATACAAACTTAATAATTATTATTTTTGTTGCTGGCCCGTGGTCAC
GTTGCGCTCCTTAAGTTTCTTTGATGACGTA

>Chr18_ 5392639_+
TTGTAAATTGCCAGTTTTTATTATGATCACTGCGTACATATTTGATTGTTGACTTTTTTGTTGTGTAATC
ATTGGAAGGAGAGAGGATGAATTCGGAAGCA

>Chr08_ 8515003_+
CCTTTTGGTGGGGGAGAAAGGATATTTTAATTCAGTTCACAAAGTTTGCGGGAAAGAATCGAATATTCTC
CTTTTTCAGCTAGATATATCTGGAAAAATGA

>Chr10_18653419_-
TACCTTACTGGTCTCTTTCCGAGATGGAAGCTAAATCAGCATGACGCCCCAGAATGTTTACTTGTATTCT
TACCATATAACGTAACTACTAGGGAGTCGGA

>Chr08_ 5678574_+
TTTCTGTATATTTCACTTTGCATTAGGCAAGAAAAGGATCCGTTTCTTTCATTTACACTACTCTTGCTTC
ACCGTTTTCCTGGGCCTATCCTGAAAATTGT

>Chr09_10051699_+
CCCTTGTGTTTTTAATTTTTTTTAAAATTATATAATTATTAACCATGGTTAAATTTGATAGTCAAATATG
ATGACATGATGGTATTTGATAGGACCAGGAA

>Chr15_ 2396150_-
TGAAGAGGTCATTACCCTCTTTACCGAAAGGAAGGTCAATGTTATTATCTAGACTTGAACTCAGATCTTT
GCTTGCTTTAAAATTTCTTAAAACCACTATG

>Chr05_12410453_+
TGTTTTGATGTGATTTGTTATATTGCCATGATACACATTAGTTCTCATTCATTAAAAATGGGTTCTGTCG
CCATTGCACCTTTACATTCCCAAAGGTCTTA

>Chr07_15546726_+
AGGGTTGAGTCCCTGGTTATAATTTAAAGACAGTGCCACCCAGTTAAACCATTTGCTTTGTCATATTATA
CACATGAATGAAATGATGCACAACGAGCGTG

>Chr08_ 4713807_-
TTGTATATCAAAACAAAATCAGATTAGCGTGGCCAGCTATTACTTGGTTGAATACGAGTAGCTGAGATCG
AGGACTGAGTGTGTATAAAAATGTAGTTGCG

>Chr16_  366910_-
TGGGAAAACTATACCCGTTGCTGCTTAATTCATGATATCATTTGCGGGTTATGATACCACTTCGCTTGGT
TATTTTCAACGCAGGTGCGGCTAGGGTTTGG

>Chr16_12443734_+
GTTGAAATGCATTACAAGCAAAAGATCAATAAATTTCTGAACTTTTCCTCTTGAGTTGGTTTGTCTTTTC
TGAATCGAAAGAAGTCATCAATAATTTGAAG

>Chr04_17397837_-
GCTGGTTATGAAGTTGGAAATCTAATGAAAAAACCACCCTTTCCTGCTCGGATCCATGCTATCTAACTAT
TTAGACCATGAAAGGACCAAGCCCATCAACT

>Chr08_ 1963802_-
GAAATGTAAATGCAAATGCGAGTGAAGAGCCTACATGTGGTTTTTCATGGAATCAAAAAATATTAACTTG
TCATAGAGATCAAAGGTATGGAGATTTCATG

>Chr04_21487152_+
CGCACTGAGCAAGCAAAAAATATCTAATAAAGAACTTAAAGCCTTTCTTCATCAACGCAGTCTTAGATTT
AATGGAGACCTTCTTAGCATATCCACCTGGA

>Chr03_ 6069910_+
AAAGAGTTGATAAAATCCAATCGAATTGAAGTGGATTATTTGATATCGGTAGAGAGAAAAAAAAATGGGA
AACACAGATAAGCTTTTGAATCAGATCATGG

>Chr03_18889688_+
TGTAGCTCCTTTACTGTAGTGGATCAATGAGCATCTCCAACATTCAAGTCATCCCTTTCCATTGATTATT
ACATATCTGTCTCAATAATCACTTTCCCCAA

>Chr02_ 7551174_-
TGTAAATATTCTTCCACAATATTTCCGAGTGCCAATTCAAATTCATTGGTAAGATGGAGATCTTGTTAGT
TCCGTCCTGTCATCTCCCCTGGAGTCCTGGA

>Chr06_20201114_+
ATTCTCAGTTTAAGGTCAGTGTTGTAGTTGTTGATGTTCTATGTTGAGCTTTAAAAGAAAGAAAGAAAGA
AAGAAAAGCAAGTCAGGGCTTTTGTAACTAT

>Chr10_15892646_+
GATTATGTATTGTACTCTTATGTAAGTTGAATACACTTTTACTTCTTTCCATCGATTGTATTGTACTTGT
GTAATTATCTGTAGATGATCAGGGACGTAGT

>Chr10_18264930_+
AATTGAACTGAATCCTGGTAGTACTATTAAAGTCCAATCTATAGTTCAGTATGAACCAAGTGTCCGTACA
TTTATGTACTGCGTAATTAGTTTCTGCAGAT

>Chr03_18310138_+
TTTTCCCCCCTGGCACATCCTTATCTTTGGCAACCAAGAGCTTGGTCATTATAGCCCTGTTTGTTCCTTC
TCGGCATGTAGGAAGTATTTGTTCTACATGT

>Chr06_13937628_-
TAAAATGTAATTAGTCGAGGATATGTGATTGTTCATTGTTGTGTTTAGTTGAAAATAAAATTTAGTGGTA
TTATGTTCGGTTCATGTTTAAAACTTCATTT

>Chr13_ 1393179_-
CTCCTCCCTTTGACATTTTTAATTTGAACTGGCTATAGTTTACTGTGGGCATCTTATATAGACCACTGAA
CAACTGGTAGGAAAAGAGGATTGAATAATAG

>Chr14_ 9636211_+
TGAAAAATAAAAAAATATATATAAAAAATAAGGGAGACATTCAATTTGTTATGGTGGTGCTCGTTGGTAT
TTGGGATTTTAGTTAAAAGCTGCAGCAATTA

>Chr02_14985309_-
ACACAAATTTTTAACTGGTGCGACTAGCAGTTTGCTTGGCTTTTATTGGCATCTGTGGTTCAAAGGGGCA
GATAGCATGTGCCCGTGTTATATCCATATTT

>Chr12_10376631_+
TATTAAGATTACAAATATAATCAATGTGTGTTTACAACCTGTTATACTCTAATTGATGGATTATGTCGTA
CTGCTTCTCTGTTTGTCTGGAAATGGTTTTT

>Chr14_13188104_+
ATTTTGACAAGGCATTCTATTATAGATAGTGTAGTGATCTTTTGCAGTGTAATTAGTATTGGCTGATCAA
TGGAAGAAGATACACAATGGTGGTCTTGAGT

>Chr02_  286784_-
TTAGTTCGTTTTGGAGCTTCAACCGTTTATCTAATATTCGACTAATTTCCATTTTGATTTGCTTAAGCTG
GAAAATAAGCTCATAAGCAAGCCAATCTCAA

>Chr17_ 4666412_+
ATATATATTCATTATCAAATCCTGTTATCAGCCTGTCCAAAGTTTTCTCTATATCTTGCACTCATGGTAT
GCACAGTAGCCCTCGAATTACATGAAAGTAC

>Chr04_  197054_+
TTATTGTGTTGTGCTGTACCTGATGCAAATGTCTAAGGAAATTGGACCTGAAACCCAGTATCTTTACATG
GTTCTCACTGTCCTAAGCAAATTAGTACAAA

>Chr10_ 6179577_-
TTTGCTTGTAATTTTCCTGCACCATTTTGCTTGAAATTAAGAAAACTTGTTGAAATAATGGTACAAAATA
ATCAAACATGACTGAAAAAACCCTTTATAAT

>Chr18_11295091_-
AATCAATTTTGAATTAATACCATTAGATCTGTACTGAGCATGTTGATGCTATACGATGAATGGCATCTCT
CATATACGTGAGATAATACATTTACCAGTTT

>Chr18_14547627_+
GCCTGGATTTATCAGATGAAGATTGGTGAGAAAAAGCTCATTGTTGGAGCAATCTTGAGATTCATCCAAT
AAAGTAAGGACTTACAGCCTGACCATTAAGG

>Chr09_ 9992448_-
CGACCGTGCTTTTGTTTTTGGTTTTTGAAGTGGATTGGAATTTGGACACCTATTTTCCTTTGCATTGCTT
TGCTATTGGTGAATTTGGTGTTAAGTCCCGA

>Chr17_10507796_-
TTGTGTGTGATTTTGCAATCAACTGCTGATATGAGTGAAGTTTTTGATTTATATATAGTCGTGTACTTTT
TATCCATTTTAATTATATATGGAGTGAATTT

>Chr09_ 3682628_+
ATTGATAGAAACGAACGAGCATTTATTACATCACATTTTGTCAGATCACCAATCAAGGTGTTGATATGTC
TGTTAATTATCGTTGTCTATTTTTTCTTTTT

>Chr14_ 7105349_-
GTTCTCGACATTCGAAATCGAGATACATTTTGAAGGAAAATTGTTGTGGTAGAAATAATTGCATATGTTT
TTCCTTTTTTTTTCTCGCCTAAAAAATCAAT

>Chr19_ 2385410_-
TTAAAGATGTAGTAGTTTACCTTAATGCTATCTTTTATGGTTATTTCTTCATTAGTCACTTTCCCCTTGT
TAAAATCTTCAACTTCTGCTAGTCCAGAAAA

>Chr16_14483296_-
TCAAAAACATATAACCTTATTTTACAAGTAACTATACACAAGTGATTGTTACAACTGCATATACTAACCA
GGAACTCTTTCCTCTGACAATCTCATTTTAG

>Chr04_  775661_+
TTTTAATGGATGGTAATTTCTTCTTCTGCCTTAATTAATCAATATTTATCAACATATTTTGAGTAATTTA
TTTAATAGGAAAATCAGGTTAAAAAAGCTAG

>Chr15_11745433_-
CAAAAGACACAAGTCTCGGCTAGTAGAGACTGCAGTTTTGAGTGTGCTTCATCAATTTGTGGATGTTGTC
AGGGATATCAGTGAAAACCTTCATCTAGTGG

>Chr02_12084898_+
CCATTGATGATGCTGGACCCTCAAAATATTAGTTTCATTTATTGCCTTCTAAGTCCTCCATGTCCTTTCT
TTTCTTGGTAGTTTCTTTAATGGATTTTAAG

>scaffold_75_    7588_-
AAACGCGATATCATGTGAGGTTTCTATGCACACGAAAATTACAAAAAAAGAAGAAAGAAAGTAAAGTTCC
ACTATCAAAGATTTAGAAAAATGAAAAGAAA

>Chr19_ 1333282_+
GTGGATGTAAAAGAAAAGAAAAGGAAAGGAAAAGAAAAGAAAATATAGTGAAAATGTATGAGTGTGTTTG
TATGTTTAATTTTATGGAAGTTTTTATTTAT

>Chr09_ 8052425_+
CGAGCCTCAAGTTTTAAGATTTAAATCTAAATTATTCGTATTGGAAAACTACGATATGAAATCTTCGTGT
ATCAAATGCATGGATCTAGTGGATTTTTCAC

>Chr06_24267437_-
AACATAGATTGTCCTCGCTTCTTCATCCATTAAAAAAGAAAATTAATCTTACTGCGATGGATGCATTGCC
CTTTTCTTTCATTGTTCATATTAAAGGTGCC

>Chr19_15377380_+
TGTTTGTCATCTTTCATATTTGCTGATGAAATGCTTTCGATATTTGCATCACTCGTTTCACTCGAATCTT
TCCAGTTATTCAAGTAGTCTCGAATGGATTG

>Chr08_ 9674748_+
GGATTTCCTGCCTGGGCCTTGGCAGTACCAAGCGTGTGCTTTTTTCCCCCACAAGAATTGTTCGTGGACT
GTATTTCAGATCCTGATTGGTACCAGTCCTG

>Chr16_ 4528171_+
GGCGCACTTGTTTTTGACAAAATCCTTATATTGTTGAGTTTTTGTTTCGTATTTCTCCCTCGATCCAGGT
CACGTGTGAAAGCCCTATCACTTTAGTTTGG

>Chr01_25116612_+
TGATGTAACAGAAATTCAACTAGGAGATTTTTCCACAGGTTATTTCTTGTAAATGGGCTTCCGTTTGTGA
TACTGTTTGCCAATTCAATAAAAGTTTCTGA

>Chr03_ 9371132_+
ATCTAGTGCACATTCTTTTATATCTGTGAATGATATGTCTAATTTGGTTTTTTGGTTCATGTTATGGTTT
GGTTTTAGTTCTTGTTGCATTTACCAATTCT

>Chr01_14557371_+
TTCAACGTTGAATGTTGTTTCAGCTGAAAGTAAATGGATTTTTTTTTCCTTGCTGTAAACTGTTCATGGC
TGCAAATTGAGATTCTGGAGTGTCCAGATGT

>Chr17_14454376_-
ATTTTCCATATTTACTGTATTGTAAATTAGGTTTTTAAACAAACTATTTCAAATATGAATGCTTGTCATA
AACTAAAACGGAAGAGAAGGCATGAAGCTTT

>Chr06_26032380_-
TGTATGGCTGTGGGCTCATGCCATTAATTTTCTCCTAGTTTGGATTTCCTATGTTTCGATTTTTGTTAAG
TTCTGTATCTGGGTTTACATGGATGGTATAG

>Chr01_10736328_-
TTGACGACAATACGAGGCATTTGTCTGAGAGAAAATAAATCCCAGATTTGTTTATTTACTTATTTTTTTG
ATTGGTTATTGGCAACCGATCCTGCTTTGAA

>Chr08_ 5493082_+
TGTAACAAAATCCTTCTCTTTGTAGAATAAACTTGTAAATCTCATTTAGTACTTGACTTTTTTTATGAAA
CTTTAACTTGAAAAAAGGATTTACAAAAAAA

>Chr05_21749412_-
GCTTGTGTGTCAATATCTTCTGTTATTCGTTATATATTCTCTTTCTTTCTTTCTTCTTTCTTTCCATTTT
GATGGCAATAAAATAAATCACTAACCATTGT

>Chr05_21749412_-
GCTTGTGTGTCAATATCTTCTGTTATTCGTTATATATTCTCTTTCTTTCTTTCTTCTTTCTTTCCATTTT
GATGGCAATAAAATAAATCACTAACCATTGT

>Chr11_12635601_-
GAATTTAGTTTGTCTTCCAACAGCCAGTTCAATAATAATATTCCCATTGCAGAAACTGTTGTTAACATCA
TTTCAGCTACTTGGAATGGCCAGTTTTTTAT

>Chr06_ 6714843_-
TTTGCTGTGTTAAGCCTCTTCTTTATGGAAGATTTTTGGAGTTCTTTTTCTTCCTTTGTGCATAACATGG
TACCTGTCTCACTGTCTTTGCAATATTTTGT

>Chr05_23097191_+
TTGATGGAAACTGAAAGAGTGAATGAATAAAGTATATGGCACTTTTTTCTATTCCTTGCTTTTAATTTTT
TCACGTATGTATTATATTTGCTAGTTCAAGA

>Chr10_ 1916492_+
CATGTTTGGTGAACTCTTGGAAAATGGTCAATGAAAAGTGATTCACATTTAATGAAAAAATAACCCTTTC
CAAGAGGAAAATGTTTTCCCCGTAGCTTGGA

>Chr11_  261451_+
GTGGAGACAACTTTGTGCAAGCGTGATGCTAAAGGTAATGATTTTGTAGCAAAACTGTTGTGTTAATTCA
TTCCCTTCTCCTTGAATCATTTTTGGTAGCA

>Chr11_14585956_+
CTTTTTGCACAATGTAGATTAATCTGCAAACTATTGGCTTATCCTTCTTTACATGCCTCATGAAGTTGGG
TCAGCTAATCAATAATTGACACAAGCCTTTC

>Chr17_ 3774686_+
TGCTGTTGTATAACTCTAACCTTCGTAGTTCATAATGCAGAAATGCTTCCAAATCCCAGATTCTGATGGA
TGATATTTGGCATAATAATTTTCTTCGTGTC

>Chr15_ 7968847_-
AATCTGTTACAATTTGTATGTTTAGAATAAAACATTAAACCTTTGAATTTAAATATATTGTTTTGTTCAA
AATATCTGTAGAAATGAATTGAATTATCAAT

>Chr07_12803153_+
AGAGAAAAAAATCTAAACAGTAATCGAATATCTCTTCAACTTGTGCTCTTTATCAATTTGCAGAAGAAAT
TGTTGTGATTTGTATATATCTATTTTTATCT

>Chr05_21304597_-
TGAGATTAGAAAACCTTGCCATTCAATTCTAATTATTTTCTTCTTGATTCTATAATTCTTATTTTTCTTT
TTTTTGTACTCGATCCTATCAGGGAAAGGGA

>Chr02_ 8306903_+
TGAACATAAATGGAACGTTGAAAAAAGGTCCCAATCCTATTTTTGGAGCCATTATCTTATGTTAGTGGAT
CTGCAATTAAGAGACATGAATCATGTTTCTC

>Chr06_10675505_-
GCTTTGTTAGATCAACCTATAGCATAAATAAATAAGTACTCATTGATTTTGAACACGTGTCGTATATTTT
GTGTTTAAAATTCATGATGGAAGTGTCTGAT

>Chr05_23821088_+
TGTATTTAACAAAGACAGCATGGACAATGACAACGACCTGGCTTTGAGCTGAGTACTTGCACTTTCTTAT
CACTTCACGCCAAAAAATCCAATTGCAATAG

>Chr05_23312170_+
TGATTTTGTTCAACTTTTTTACAAACTACTGAGATTACCTTTTTTACTCCATCTCCATCTTGCAACCTGT
TGGCGCTTTCTCCTGTGTTTGTCAGGAGATG

>Chr13_ 6025748_+
AAGAAAGTGAGGTTTGCGGAATCTTTTTGTGGCTCGCTTTCGAGTTGTTCAATGAGGTCTCTCTGCTGTT
TTTTTTTTTTAAAAAAAAATTGATTTATTTT

>Chr07_ 1324498_+
GTGGTCATTCTGTAATGGATACTCTGGCTCTGCATTGCAAGAGTTTTTCTATCGCTAGACTTTTCCTATG
TGTGAGGGAAGGTGCATTGGCAATGAAGAAG

>Chr07_ 1324498_+
GTGGTCATTCTGTAATGGATACTCTGGCTCTGCATTGCAAGAGTTTTTCTATCGCTAGACTTTTCCTATG
TGTGAGGGAAGGTGCATTGGCAATGAAGAAG

>Chr06_10442904_-
TTTGGAGAAAGTTTTTTTTAAAAAATTAATTAAAAAGACATGAGTGGAGTATACCCATTAGTGTTGGAGC
AAAATTGATGATCATAAGCCAAATTCCAGAT

>Chr14_11997030_-
GCACCTTCAAGAATTGATCTGTTTAATTGAGGTGATTTGTTCTTCATGTTAACTACTTGTGGCTTCAGAT
GGGTTTGTGCAGACCCAGGATTTCAATGGAG

>Chr08_ 3099321_-
TTTGCGAAGAAGTTACTTAATAGATCAGGTTTTCAGCCCCCTTTTTTTCCAGCCTTGTCATTCTTTGTTT
CATTCCTTTTCTGTTGTCGTTTTTACATTTC

>Chr18_ 3128851_-
AAAAGGGATTTTTTGAAATCATTTGAACCATAAATAATTAATCTTCGTGTACCTGCTGCTACTTTACTGC
TATGAATTATGGGTATTTTCGCTTATTAGCA

>Chr11_16125127_+
TTTTGTAAAATCTGATTTGAGGGTAATTTTTTATTTGGTGATTCATGCTGCAAAACATGTAGGGGTGGTT
TTCTGTTTTGGTGGAAAATTCTGAGTTCCCC

>Chr01_ 1578818_-
CTCTAGATATTCCATTGAAAGTTAAATGAATTTCATTTTCATTTTTGTTTATTTTGTCTGTTGCACACCG
CATGCATAGTTGTGTGAACAAGGGAATTTGT

>Chr06_  496732_-
TTATAGAAAAGAATTTAATATGGATGCTTGTGAAATTGTTAGTGCCGAGGAAATAGAGAAAGGAATAAGG
TGTTTAATGGAGATTGATATTAAGAAAAAGG

>Chr16_13038201_-
ATCTTGAATTCTGTTTGCAAAGATGGGATCGTGACTGCAGTTCTCCTTTCATCAGTTTGTTGATATGAAC
CTTCAATCTTCTTTTCTTGCTAGATGTTAGA

>Chr09_  895689_+
TGTCATAGTTGGAGCAGCACACAGGCTGTTATAATTCTTTTTGTAGAATTAAACAGAAAGGAAAAAAAAG
AGGGGGGATTTTAGAAAGTTGATTAGATATA

>Chr19_12990782_+
GTGTTAACGAGGAGATGTCTAGTGGAAATTTGATTTTGATTTGAATTACTAGATACAGTGAAGTTGTATA
GATTGTTCCTTCTTGTTGTTATAACTTGAGA

>Chr02_ 8206630_-
TGTACAGATATTATAGTGCCATCATCAATACATGAAGTTATCTTGTCCTTACCTTTAGCAGTGCATGAGA
TTTACCACTGGAGGATTCTGCTTTGATGTAT

>Chr10_20494338_+
GGGTAAGGGGAGGAGCCAAAAGGCTCAATACAAGCTAGCAATATATATGCAATCACGTGGAGTGTCTATC
CCATTTTAGCTCTAATTAAGTGATGTACAGG

>Chr16_  284056_-
TTGCTTCCTTGTGTTTTGAATCCTTATTCAACGAGTACTGTGATTTCTTTAGCTTTCAGGGAGATTCTTT
CTGCTGAATATGGTTGTGTTTTGATATTCAT

Sequences of Shifted PACs in CK: 
>Chr02_  924826_+
GATTGTATGATGCCCTTTAATTTTTATCAACGTTGTAGTTTTTGTGATGCATCATGTTTCATCTTTGAGC
ATTCGTGTGCCGTTTGTATCCTATACATTAA

>Chr05_ 9629491_-
CGCTTGCATGGCAGGTCACCCATCATCTTAATAAAACTATTATTTTCGTGTTTTTGAGGGGAGATCGCAC
GGTGAATTGCCCGGGTTCTCCCCTCTGCTGT

>Chr05_ 9629491_-
CGCTTGCATGGCAGGTCACCCATCATCTTAATAAAACTATTATTTTCGTGTTTTTGAGGGGAGATCGCAC
GGTGAATTGCCCGGGTTCTCCCCTCTGCTGT

>Chr05_25162882_-
TTTGATGTGTTAAAAAATGCAGTCTAGCGACGAGGAGGAAGGTGACGATGAAGAGAAAAAGAAGAAGAAG
AAGGAAAAGAGGTCATTGAAAGAGAAGATGA

>Chr16_ 3860699_-
AAACTATGTCTAGTTAAATGTAATCAATAAGATGCTCACAAGGTTACTGTATGTTTACGAAGTATCATGC
AATATTAGGATTGTTTCTTGAATTCTGCAGG

>Chr15_10983272_+
TAATTATATGTTTCGAACTTGTGTTAAGAATTATCAACAAGTTTATATCCAAGGAAGCCTGTAAAATGTT
TTTCCATCTTATAGTTTGTCTACATACACAA

>Chr01_40377947_+
CATGCTACTGGTCCTGAGTTCTATGAATCGTAGGAATTTATTTACTCGTCGAAAACTTCTAATGACCATT
GAAGGGAATGGGGCAGGGATTGGTGCCCTTC

>Chr09_10334480_+
TGTATGATGCATTGACTACTAAAATGCTTTAATTTGCAGCTTCAACTCCTAAAATGTGCCCTGGTTCAAA
TATCCATCTTTAGTTGATGCATTTACAAGTA

>Chr05_16608919_+
GATGGAGAAGTCTTTAAAAGTATTAATTAATTTTATTCTTCTTCTTCTTCAGGTTAGCGTTGTTATTATT
ACTACACGATAATAAACCTTGTCCTTTTAGT

>Chr01_29994366_+
TTTTGGGGTTTGCTTTGATAATGAATTGGTTCTGTATAGGGATTGTCTTCATTGTTTGTAGACTTCCTCT
GCTATTCTACCATTGGACATTAATTTATTCT

>Chr08_ 1428163_+
TGTACACTTGTCAGCAATACCTACCTATGTTAATTGTAAATTTACAACGTAAGGTTTTGGATCGTTGATA
GATAGATGGTTGAGCATACTTTTGCTGTGGA

>Chr18_13545512_+
TAAATTGAAGTTGGAATTGTAAGTAATCAGAAAAAAATGCTCTTTCAATTACTTTTTGTTGTGCCGTCAA
TCTATCTGTGTTTATTTTTGGCGTTGGTCAC

>Chr11_15893186_+
GCTGGCCTATCTGTCAATTCTCTCGGCTGAATATAGAGGGTTTGATTTGCATATGATTGAAAAAACATTT
TCTTGATTTTCTCTATGAGGGCAAGCCATTT

>Chr16_ 3480213_-
ATTGTCATTTTTAAACCTTTTTAACAATGATGAGCAACATGTTGCGTTGTAACTGTATTGTAAGGTTTGT
TTTATATGTATCTCTTATAGTCACTATGACC

>Chr03_10012707_-
AATTTGACAATGTCGTGTGATTTATTTTGAGAACTGAAGCCTTAAATTTCAACTTTGTGGTTGGTTTTCC
CCCGTGGCCATCATTTTTGAATCCTGATTAA

>Chr19_15458655_-
TTCCTATAAAAAAAGAAGAAAAAAAACTACGAAAGCTATATATTAAATCTATTTACTTGTACTTGTAATC
TCTGTTCATAATATAAGAGTTCCGAGGTACT

>Chr13_14030981_-
GTTTTTGTTGAACTTTTGAAAGGGGAAAATATATTGAAATTGGAAATTTTAGATGTGCTTGTGCCACCTG
AAGCTAAGTTGATTGGTGTTCTGAGAGAAAG

>Chr15_ 4411747_+
TGGAGCACTAGTTAATGGAAATAATGTTGGGGTCATGGTCTCATTTCACCAATTTCTGTCTCTGGTGTGG
TTTATTGTATACTAGTTGGAGATTTGGAAGG

>Chr06_ 9057463_-
TTATAAGCAGGTTTGTAACTAAATGTATCTTGCCTCTGCATTTTGCTTTCTTTCTTTCTTTTTCCGTGTA
TGTTCAACTTTGTAATGCTGTGTCTTTTAGT

>Chr03_16088136_+
TTTGCATTTCTTCATTACTAACAGATAGGATACATGGGCGTCTTACTCTCTCTCTCGGCTTTGTTGTTTT
ACTTTCAATTGTCTTCTTTATTCTTCAAACT

>Chr09_ 9744435_+
AGAGTGTTCCATTAAGTATCAATTAACTTTTGTCCGTGATATGGGACATTAATTTTTGGGGCTCGTATGT
TATCATCACAGTATTATGCATTTGCAATAAT

>Chr03_18907313_+
TGAGGATTGTATATGATTACATGAAGAATCCAAAACTCATTTTGAGATTCAATAGTTGGATTTGGGTTTT
TTTCCCATTTAATGGATAATGGCCTGTTTTT

>Chr08_ 4579101_-
GTTTCTAGGCTGATTGAAGGCTCGTAAATTATAATTTTAACTGGTTTTTTAGTCCCTTGATTTACATTTT
GCAAATTAGAAGCCAAACTTGAAAAGCAATT

>Chr03_11924426_-
ATGTAGATTTACGAGGCTCCAATCAAGTGAAAATAGCTATTTTTGTGTTTATTTTCTGTCTGGCATTGAT
GTATATATTGAAATTCAAACCTGATCAATTT

>Chr18_13204179_-
CTGTTTTCTAAAGTTTGGAACCTGGGAATTGGAGTGAATCGTTATTCCTGAAAACCCTAATTGATTTGTG
TAATCTCATTTTAGGAATACATGGGATGGCA

>Chr08_ 2910940_+
TAACCTGTCAGTGCAGTGGCCTATTAATTTGAAATGGCTGGCATTATTTTAATCTAGCTCTGTTATATTG
TTATTGGAGCACTGGCTGATGTCCATTCTGT

>Chr08_ 1957108_+
GTTGAGTACTAGCTAGAAAAATAATTGATTTATTTTTCTTTTTACTTTGTAAATCATTCGTGTTATTATT
TTCCCCAGATCCTCTTAGCACTGAAAGTCTA

>Chr10_14130294_-
AGTAATTGCAAAAATGGGAATTGAAATAATGAAAGTATGGATTGATGGCGATTGAGAACTGTTTATTTAT
CGTGGAGGAAAATTTGATTAAGATTGGCTGC

>Chr07_ 2359445_+
TGTTTTGGATAATAATTCTGATAAGAGAAGCACATGTGATTGGAACCGGCATGACAAACCCTCTCTGTGT
ATGTTGTTTCATTTACAATGACTGAAATCAA

>Chr02_ 6332568_+
AGGGTTTGATTCTACAAAGAAAGCTTATGGGTTTTTTGCCAATTTTACGGAAAGAGAGAAAATCTGAAGG
CATCATTTTCAGTTTAGTTAATGCAAGTATT

>Chr11_14869278_+
CAAAAAACGATTTTGTCTATATGTGAACTAATTAACAGCAGTTTTTTTTTTTTTTCATCTTATGACTACT
ACATTAATATGGCATCGTTGTTTTTCAAGCT

>Chr16_ 1927085_-
CTGTAAACTACTTGAGGTCAATGTATAAGGTCAAATTACCATGTTCTTGTAGGGAATTGCTCTAATGTTA
CCTGGCTCAAGCAATTGATAATGAAACTTGC

>Chr02_21975162_+
GCTGGATTACAGTAATTTTTGCTACTTGAATATTGAATTATAGTTTGCCTAGTGTTTTATGTCATGTATA
AGTTACTAAAATAATTTAATTGCATGTCCTG

>Chr13_ 6213352_+
ATCAGTATAGAGATCTTGTGTTAATTCAAAATTTGGCAGTACTTGAGATGAATTTGCAGTTTGATCCCGC
CATTAGTTAGTTTTGATCAATTAATGGAGTT

>Chr03_16869893_-
TTTGGATCTTCAATAATACTTTGAAGCAATCTAGTGATTTTCTCCACTGGAAATATGATTATGTAATGGA
TTTTTGGGCCCTTCGTGATCACCGTTTGATC

>Chr12_14425773_+
ATCAAGTGGATTTGCAGGTGACGGTAGCAAATCAGAAAAGAAAGAGAAGGAGAAGGAGAAGGAGAAAAAG
ATAGAGGCTAAGGAGAAGAAAGGACAGTGCG

>Chr01_39288159_-
AAATTGTGTATGTTTGTTCACTGTATGATTTGTCCATGGTATTTGCTTTTATGTCGTTTATGTTGATTTT
CTTGACCTCTATTACAAGGTCATGCTATGGG

>Chr09_ 4169074_+
GATACCTTTGTCATTATGGTTCCAAAACATAATAAATCAAATATGTTGCCAGATCGCGGTCTGTACTCCT
TAGGATTTGCAGCGTTATGTGGTTTTGATTC

>Chr18_ 1075534_-
CTGTAAAGAGTCTGAAGTCTTATGTTTTATCCATTTCATCCGTCTGCTGTAAATGCGGTTCGATACTCGT
TTTCTTTCTCTTGCTAATTGCATCTCTGTTT

>Chr08_11254045_-
TTCTCGAATTTGGGAATGGTGGATTAATATTATTCATGCTTTAGCTACCCATTCATACGAGTAATTTACT
TAAACCACAGAAGTATGCAATCTATTCAGTT

>Chr16_11287088_-
GATGTAGTCTTGCAGGGATTTCCTGCTTTATGCGAAAGAAATTGAAAATCATGCAAAGCGCAGGCATACT
CTTTTCCAGGCTTGGCCATGTAGCTGCATTT

>Chr17_ 5861292_-
TTTGTAATCGAAGATTGGCATATGAGGTTACATGGTTTGAATTGAAACTCACACCCTTGGTCAATTACAC
ATATCAGTAGATATATCTGTTTTTAATTGTT

>Chr11_10434261_-
GATTTCTTTTCAGGTACGTTTATTTCTTTAATGGAAAATGCTCTTCGTTCAAATTAGGATTTCTTGAAAG
GGAATTATTCTTTAATTCTTGATGGTGTTAT

>Chr05_24857216_-
ATATCATCTCAAGCTCAATGCGTATAAATAAGAATGCATGTTGCCAGGCTACCTGAGAATTGTATTTATA
TTTCTCACTGAGATCTCTCAGCCTAGTCATT

>Chr05_ 8726369_-
AATTGTAAGGTGCAATGCAAGTATCAATGAAAGGTTGGTGTTTGGGAGTTGAGTGCGTGCCCATCTTTAC
CCTTAGTCAGTATCCCAATTTTTGGTATTCA

>Chr06_ 6557337_-
TTGTAGTCGGACAAGTTATATGCTGAAAACCTGCATGGTGACTGTTGGTGAAATATTGGATTTGCATGGA
CAGGGGTAACTGTTAAATTAGACTGAAGTCC

>Chr17_ 3631037_-
CGAGGTTTAATGGTTTATTTTATAGAGCAGTTGCTGGACAAGCTTGTTGCATTTTGAACGGGCTCATGTA
CAATCAAGTGCTTTGTACCGATCTCTTTTTT

>Chr04_  805444_+
TCATGCACCGATTTATGGCAATAGTTGGCCAGCATAGCCTTCTTTACTTGTTTTGCACTGATCAGATTGT
GATGATTTTTTTTTTAATTTTTTTATTGTTA

>Chr02_11928046_-
ACCTTTCAATGTTTCAACATATTAATAAATTTATATATAAGCAGTCTATTAATATAAATCACAAACATAA
TCGCAGCATATAAAGATTCATTCAGAATGAC

>Chr12_12160581_-
ACCGGTGATATCTCCGGTGGAGCAATATATTCTTGAACCTATTGGGTTCTACCCCTTGCCTGTTTTTGTT
TCGTCGTTTATTCACTATGGAAATAGTGTAA

>Chr02_ 9038539_-
ACTGGTATTATGTCAGCCATTTTAAAGAAAGTTGCATTTGCAGTTGGTCCAAGTCTATTTCCTCGTAAAA
CCTACCAATTTAGTTGGTATTATCTTGCTGT

>Chr12_ 1601200_+
AAGGTTAATTATCCTTGAAGAAAAGAAAAGGAGGTTGATTATTTATTTTCAAAATTATGTGTTGCTATCT
CTAATGAGTTGCATGTAGTTTTTTTATTTGG

>Chr11_14738596_-
ATCTTTTCCATGGGAGAGGATAATGTTAATGCAAAAAAGTCTTTTTTGTGAGTTTGGAGTTTGGATTCGG
ATTATTTGCTTTTGTAAACAATTTTCCCTTT

>Chr10_18126613_+
GTTAGTGGTTGTCAGCGTGCACTAATATGAATCCATATTGGTTTTGTTCTATTTGATGTTGACAGTAGTA
TGAATTTAAATGGGAATTGCATGGTGATTAA

>Chr01_ 4493747_-
ACTCTCCTCATCACGTCTTCGGTTTGATGGGAGATTTGTTTTTCGATGTTACAAATGTATCACTGGCACG
CATGGTTCTTGGCTTAAAACTGTTGGCGTTG

>Chr06_ 7008287_-
TGCTGCCGTGAGACTATACTTCTATTTAATGTATAGGTGCCATTTCATGCAAAGATGAAATGTTTGGAGA
GTTGGGCTTACAACCATAAGGATGCAGGTTT

>Chr10_10126510_-
CTCTTGTACTATACTCACCTTGTAAGACAGCAAAAACTGAGATTACAGGCAGCTGGGCACAACATCATAT
TCACTCATGTCCTCCGTAGATAACAGTCTAT

>Chr03_ 7968703_+
ATTCACTCCCATTGTTGAAATCAATGAATAATACCTGATAAGATTTTATTATACAGCATAAAACATACAT
GTTCTTGAAAATCACCAACCAACTACGTGAA

>Chr01_14349538_-
GCTTTCTTGCAGAAGGAGACTTCAATATTTATCACGAAAGGCATTCTCTTAAATTCAGGATTTGGTGAAC
TTGTATCTCATCACATTGTTGGGTTAATGCT

>Chr01_10119990_+
GCTTTTGGAGACTCACGTTAAATGTCATCATGGGTAAAAAATTTCTTGTTATCTCACAGCTTTATTGAGA
GTTTACCTCACTTTCATCAAATATTATTAGA

>Chr10_ 4049081_-
TCAAGGGTAAGGAATTGAAGGCATTTCTTCAAAATAAGACTACGCATTTCATAATTTCTGGATAAGCATT
GATCACCTTCTTGCATATATATGACTCTCTT

>Chr01_13984786_-
AATGTGTGAGAAATTTATTCAGTGCTTGTTATCAAGGTTATTTTATGCTCAGGTTAAGGTTAGCAGTTCA
CTGATAGGCAACCAAAATTGTAACTGGATTT

>Chr02_ 5323017_+
TCTTCCCCTGCAATCCCATTCAAGATATAGATTGGTGTGTTGGCTTGGCTCGTCCTCGTACTTTCCAATT
TCCATAATCCAGCCCCTCGTCAATTAATAAG

>Chr06_22908482_+
GTCGTGTTTGGAGAATTGCTGATTTGTAGCTAAATAAATGTGATGGGATTACAGATATTTCTGAGGTTAA
TCAGCAGAGTAGATTAGAACGTCTAGGACCA

>Chr02_11686748_+
CCTGTGTTACAAAGAAATTCAAGTTTATGAGAATTTCATGGCTGTTTACCATGTCTGTCTTCAGCTGATT
GTTCCCAGGGTTTATTTATCAAGCATTGGTT

>Chr13_15504772_+
TGCAAATAAAAATTAACACCGCCTTGATATGGTGCTGACCACTTCAGTCTAGTTTCTTTGTTATTTGTTT
TCTAATTTGTTGCTATTGATGTTCAAAATTG

>Chr06_25395014_-
TTTCTCTTTCTGTTATCCGTCTTTATGGTTTTTTAACCACAATTTCTTTTATTCGTCGCTATTGTAGTTA
AATTTTCTAGAGCAAATTAAAGTTAGAATGC

>Chr14_ 6290280_+
TACCCTTACCTTACTACAGTGAGTGTAATTCAAGAAACCTGGCTAGTCGCATCTGCTGAGCTACTTGGGG
ATAAAATGATGGATGATAATGAAGAAAAGGA

>Chr08_ 7963631_-
TTGGTTAATCAGATGAGCATTGAACCTGGTGTCCTGAAACCAGTTTGTCTAGAGATTGGGCCTCGAGAAC
ATCCCACAAGTTTGTGCTTTATTTTGCGCCT

>Chr05_23329259_+
ATTCTATAAGGAGGTTCTTAAGAGAATGAAATGATGATTATTGTTTCCCTATTGGTTTGATCTTGCCGCA
ATGATGGCATCATTGTATTAGCTCTATCTGA

>Chr07_ 5233768_+
TTTAACCGTTGCAGATCTCCATATATTCAAAAATAAATGCTCATGTTTGCAGAAGTCTGTTCATTAGGAT
AAATAAACAACATATCATTAGCTTTGTCGTT

>Chr11_13707902_+
GATGCTGTTTAAGGCATGCTTTGAAATCTGATTTTCTATCTTGCGATTTTAATGGTAGGATTCAGTGCCT
AGTCTGTCTGTTGGATATTGAAAGCTGTCAG

>Chr05_20248712_-
AAATATCTGGCAGAATATAAAAGATTCTAATGGCAGCTAAGATTTCCAGCAATGTATATCCTTGCTTGCT
GATGCTTCAAGTATCTGCTACGAATTTTATT

>Chr12_ 1833846_+
TTCGACTGCTTTCTGTATACACAGTGTGCCTAAACCATCAACGAGTTGCTATATCGTCCTTGCATCTGTC
TTTTGGTTTTGAAATGCTGATTGAATTACTT

>Chr14_ 6538397_+
CATCCAGTCCCTGGCAATTTCTTGCTAAATGATGTTTGATTGTTTGAGGCATTAAAATATCTGTTTCTCC
CATTGCCATTTCTTACTTCATATTGTGTTTC

>Chr17_ 2751866_-
GATCACAATTGTCATCATTTTTTTCTTTCATGAAAACGGAATCAGTGTTTAAAAGTTTTGCTAGTGTGCA
ATTCCTTGCTTGTGCCTTCTGTAACCCCTCC

>Chr03_17897276_+
TGCAAAAGAATGTCCAGGTGGATTTTGTCAGCAATTCTGAGTCAGAAGTGAGAAGAGATAGGAAAAAAAA
TCACAAGGAGAAAAACAGAGAAGGTAAAGCT

>Chr16_   26167_-
GTAAACGGGTATTTGTTAGAAGTTTCAGGATGAATTATTATTTCGTGTTTATTTCTTGTATTTTACCCTT
AAAACTGGAAGCGTGGAACTGACTGATGCAG

>Chr06_20211539_+
TGGCCCCAGAATTACATTTAGTGCCAATCTGAACTGCAGTACTCCGATTTAATCTGCGGTGGCGTGAGGG
TGAAATACGCGACCCACAAATGCTGTTAACA

>Chr05_ 3798985_+
GAAGAGAAGAAAGATTGATATTCAAAAAGAGGTATTCTAAAATACCTTTTTTCCTCGAAAAGAAAAGAGG
AACCCTTCTGAGGATTTTTTTTTATTTTTCT

>Chr14_ 9430337_+
TCAACGAACAAAGGCAGAGGTTGTTCATAATGTGACTTGCTTTCGAAGCGATACATGTTTTGGTCAGGCT
GGTGGCTCAACCCTACCGATTGGTGTTGCTA

>Chr04_ 4686017_-
CCGAGGAGAAAAAAAGTAGATTAATTGAAGAGAATGACATACTTATTTCTGCTGGTCTTGGCAATTTAGT
GGTGACTTGTGTGTTCTGTTAACTTGTGCTG

>Chr09_ 6821949_-
TCTTATGTTACTCAAAGCTGACTTGTGGAAGTAAATTTTGTGGGAGTCGTAAAAGTTTTGAGCACAGTTT
AACATACTTGCGGTGTTTCTCATTTATAAGC

>Chr01_46803581_+
GAGAACCTGGTGTAAAAATTGATTACAATCTAATAGTCAAATATTTTGTTATTGACTTTTGTAATCACTA
TTCTGGTCTAGTATATCAAACCGAACCTAAA

>Chr04_ 2167954_+
TTGAAATTTTATAGCTTTGCTTCCATTTCTATGTCAAGTTTTTATTGCTGAATTAGTACGTGTTCTTAAG
TTTATTCGTAAGTGAGCCAAATTGAAAATTC

>Chr06_22454864_+
TAATGATAGCCTCTATGATATTTGTAAAGGATGGTTTCCTCTTGTCCGCCAAGTATTGTATTCTCCATTT
TACAATTGTCTTTTCTACTATTGTGGCTTTG

>Chr03_ 9655501_+
CATGAAAAGTAATTGAATGGAAGTGCTATAATTAGTTGCCATTTCATAGATATACAAGGGGAGCACCAAA
TATTTTGTTTTCTCCCAAGTCCTTTCCTGCT

>Chr11_ 5073232_-
TAGTGGGAAAGATTAAACTACATAAATTTTATGGTCTTCTTTGTGTTTTTAATTACTTGTGATCTTGTTT
TACTGTTATCAATTGTCTTTCATCCTTCCAA

>Chr01_33128605_-
CTGATTTCACTTTGTATCATGCTTTGCAGAGGTGAAGCTATTAATTTTTCACATTTGGCTGTCTGCTACA
TGCATTTGACTTGCTGTTTTGTGTCTGTATG

>Chr01_33128605_-
CTGATTTCACTTTGTATCATGCTTTGCAGAGGTGAAGCTATTAATTTTTCACATTTGGCTGTCTGCTACA
TGCATTTGACTTGCTGTTTTGTGTCTGTATG

>Chr10_17611280_+
TGTGATAACATCTTCATTTTTTATTTTTCAATTCATTGCTGCATTCAGACATATTGTTAGAAAATCATCT
ATATTTACTAAGATCATAGTTAGATAAGATT

>Chr14_ 2024492_-
GGCCGGATTGTGTACTGATTCTAGGACCTAAATGCATCCTTGGTCTTTTCAAATTGTTAGAAATAGTAGA
TAATCCTTGATTAGCCCTTCCAAGTTTGTTC

>Chr08_ 7820761_+
CAGGGGTCTTGAAAATGAGTCTTTCGGGATGGAAGAGCTGGGACTTATGGATTGTAAAGAAGAAAAGGAG
TTCGAGGTGAAAGGGTTTCCATTATGGAACG

>Chr19_ 2185439_-
CCTAAAGCTTACTGATTTGAGTAGATTTGCCTCTGGTAGACAAGGGTTTTAAACGAAAAATGTTGCCTAA
TTGATTTATTGTGATTTTCATAGTTATTTGC

>Chr02_13945764_+
TCACTGTTGACAGTAGTTTTATTTAGTATGTTGATGCGTGTTTAAATATTAAGTATGATCTAAAATATTT
TTGCCTTGTTTGTTCCAGCCATTATAGAATT

>Chr02_ 2783403_-
GTGTTTCCTTTTTCTTGGGTTGTTGAAAATTGAAATGGCTCAATTGGTGTAATTTTCTTTCCGATTTGAC
TTTAATTTCTGATAGACTTTTCATTGCATTA

>Chr07_ 2390679_-
GGTTTTTTTTTTCTTGGTTTTTATAAAAATCAACGTATACTATTAGAGGTTTATTTTATTTTATTTTTAT
GAAATCAAGTTTTCGAGTTAATCTAGATGAA

>Chr01_49390659_-
ATGCGAGGAATATACTTTTAACATCATTTGAAAAAGTTATAGTTTCTGTTGATGTACAGGCTAGTTTGAG
AATACTTTTACCATCAAATAAAAAACTTAAT

>Chr03_10685626_-
TTTTTGTACTGTTATCTTTTTTTAGTTGAATAGCAGGCCTTGTTTTTTGAGAGGCACGGTTTTATTGTGT
GTGCTGTTGTTTTGATATCCGATAATATTTT

>Chr18_ 2110601_-
CTCTTTTCACCCTCCTTATTTTATGGAAATACTGGGTCGAGTTGCTTTGTAAACTGGAATTCTTTGTGAG
ATAGCAGTATAAAGTTGTGTTTCAGAGATTA

>Chr18_ 2110601_-
CTCTTTTCACCCTCCTTATTTTATGGAAATACTGGGTCGAGTTGCTTTGTAAACTGGAATTCTTTGTGAG
ATAGCAGTATAAAGTTGTGTTTCAGAGATTA

>Chr01_30750281_+
AAAGTGGCACCTGTAACTGAGAAAATAGAAGGAGATGCCTTGCTGCCATTAATATTGCTGATGCATATAT
GTGATTCATTTTAACTTGACATTATGTAGTA

>Chr04_19954377_-
CAGAAAGACAACTCAACAGTGAAAATAAAATAGGGGTTTTTTTTTTGCTTATGAGATTCTTTCTTTGTAC
TTGAATAGAAAAGGAAGTAGAAAGGAGACTT

>Chr11_  508911_+
TAAAAGAAAACAATTTTTTGTAACCTAATAGTGTTTGATTCGTTGATGCTGATTGACTCTTGCTGTGCTA
CGCTGTGTTTAGTCCAAGAATCGTTCAAGCA

>Chr02_23737366_+
GTCCATCTCGTGGATGTATTGAAATATGGAAATTGCAGCAGTCCCTCCCTAACATCTTGATTCCTTTTCC
TTCGCTGCCAATCTCTTGGTTTTTTATCATT

>Chr10_14117645_-
GAAACCAATGTAGAACCCTCTTTCCAATTCTTATAACTTGATTTTACTGCATGCTTTAGTAGTCAATGGA
TTTGAAAATTAACAAGGTGTCAGATCCATCT

>Chr01_23796086_+
ATGATGCATCATTGTGAAGTGGAAAGGATAAAGATGAAAGCAATTCCTTTATTAATGTTCTTTGATTGCT
AGCTTCATGATCTGAGATTTGATGAACAGGG

>Chr01_23796086_+
ATGATGCATCATTGTGAAGTGGAAAGGATAAAGATGAAAGCAATTCCTTTATTAATGTTCTTTGATTGCT
AGCTTCATGATCTGAGATTTGATGAACAGGG

>scaffold_25_  121886_+
GAGTCAAATGGCACGATTTCCACACGGCAATTAATACGTTATTATCATGCATTCGGCTGTCTCCATCTCT
CAGCAGTAATCGGGTCTAACCCAATACTCAC

>Chr04_ 3949976_+
GTATCTACTAGCCAACGTGCCCATGCTATGTCATGGGTAGGATTCAAGTTAATTTCTTACATAAGAGAAA
AGGATGTCAGTATTGTGCATGAAAAAAAATT

>Chr09_ 9495489_-
TGCATATGCATGATCTTTATTGCAGTTGATAATTGGAAATCCTGTTTTCCAAATCTGAGAAGCCACGTTA
GATTCTAAATAAAATTGGTTGCTTCACAAAT

>Chr04_  264086_+
ATTCTTCCTTGTGTAAGTAAACAAAGAGTAAATTAATTAGTTTTCTCACCAACAATTCACGTATTGTACA
ATTACAAGAAAAGGTTACTAATTTTTCTTGT

>Chr01_10969399_-
GTTGGAGCACATTTTGCCTCTTGACTAAACAAGACTTGTTTTTAGCTGCCACACCAAACTTTTTATATGA
TGCAATTATGGTAGTCGTTTTCTCTTGTTTT

>Chr02_  346774_-
TAATGTTATGACTCATTCAAAATTGATTTGTTTAAATCTTTCTTATCTCTATATAGGAGTTGCAATCTCT
AGAATCTGGAACAAACCTTCTGGTTAACACT

>Chr03_ 5442209_-
GTTTTAAACTTGTGTTGAGTTGATCAATGTCACTGACCACTCTGTGCACCAACCACCAAGGTTTATTGCA
CCAATGCTGCTAACCATTGTTTCGAGGATCT

>Chr05_ 7601302_-
AACATTCCAGGGAAATCGAATTTGAATATGCTTGTCTACCTTTTACACTGATAAAGACCACTCTGTATGT
GTCATAGTTGCACAAGGTTTTGAAGAGCAAT

>Chr19_ 9339970_-
TCCTTAGTCTCCAATGGCAGATATTAGACACCCCATTCAATCTTTGCACCATCTTTCTTTGTCTACTTTT
GTTCAAAGAACTGGATCGTCAATTTGTATAG

>Chr18_13459780_+
TTGTAGGTGCACAAACTTTTGCCGACTTGTATATAATCTTTGGTTAGATCATTGAGCAGCATCTTGTAAG
TGTACGAAATGATTGTTTGTCAACGTGCATC

>Chr19_ 9798782_+
AGAGTTCGTGCTGTCAAATAAATGAATAAAAGGATGCATATATTAAAAGAAATTAGAAAAAAAAAAAAGA
GAGAGAGAGTTGGTATATAGCTACAAATTCC

>Chr06_ 2138833_-
ATTACCATTTTGTTTCTCATCCCTGCCAAGTCAATCAGGTATGATTTTTTATCCTAAGGCCCCCCCTGCA
TATTCTCTTTCAGTTTTGCCTTCAAACTTTT

>Chr15_10365975_+
GGATTCTGCTGATATAAATGCATCATCAAAGCTGGAGATTCTAATTTTTTTATGAAGGCACCAAGCAAGT
TTCTTGATACCAGTGAATATTTCTCGGAATT

>Chr18_13646726_+
GATACTGGCCCACGAATTACTTTATAGTATCAATTTGAACTGCATTACTCAGATTTAACCTGCAGCGGGG
TGAGGGTCAAATACCAGATCCACAAATGCTG

>Chr05_24105935_+
TTTACAGTGGAAAACTATTTAACTGGTAATTCGATGTGCGATTACTGATCAGCTAGTTTGGATTGAGAGT
GATTTGTCAACTGGTCTCACATGCATCGTTG

>Chr14_13449779_-
TTTTTAGTTGTTTCAAGTGCATGTTTAATGATATAGTTATCCTTTGAGTCTCTGGAGTTATTTTTATACA
TGTATTGAAAGTATTGTAATGTAAATCAAAT

>Chr03_18421354_+
CCAGGAAAGGATGCTCTGGTTAATAGTTAATATGAAACTTTTGATATCTCATTGCAAGTGTGCAGATTAT
ATTATTGCATGTTTGTTACCTTTTAATTATG

>Chr10_13313421_-
TTTAGAATTAAAAAAGGTTGTGCCCTTGGTATAGGGTTCTTTTGTCTTTTACATTTGCTTGTTTAGTGGG
TCTTGGGTGTTGTTAGGGGTAATAAGATAAT

>Chr13_ 3975082_+
TCTCTGATTCTCCCAGAGAAGGAAATCTTGATTTCCTTTTTTTGTTCCTTATCTTTCTGCTGCGTTGTGT
TTTCCATTTGTTTGTACCACGACCCAGATGC

>Chr11_16201702_-
CTGTACATGGGTCGGACTACTATAAATGAAGATTCATACTCTTAGTTGTTAAGCTTTTGTACCTATTGAA
ATATACAAACATTTTATGCGAATTTGAAACT

>Chr10_ 8507528_+
CAGCATGCTGTAATTTTGTTTAATGGTAGGACTAGATCAAGTTTTTTCTTAACGATAATGCAGTGTTTGT
AAATTTGTGTTTTCATTGGCAACAAAGTAAT

>Chr11_ 4589483_+
CATACAGAGAAATCATAAAAATAAGGGAGAATTGTCCCTTCTATTTTGTGATCTTTGATCGAACAAGAAA
TTATTAATCACTTTAAAGAATTTTAATCATT

>Chr14_10621504_+
GAAACAAAAGACCATTGAGTTGACTAATGAACTCATACTAGTTTAAATCTATTTCCGACATCATCCACTT
CCTGGAACCTTGTAAGGTTGTTTGAAGGTGG

>Chr14_10621504_+
GAAACAAAAGACCATTGAGTTGACTAATGAACTCATACTAGTTTAAATCTATTTCCGACATCATCCACTT
CCTGGAACCTTGTAAGGTTGTTTGAAGGTGG

>Chr06_15101733_+
GAAGTCCTTGGGATCAAGGATGATAGTGCTGAGTACATTTGGTTTGCACCTGTCCAAGAGGCCAAATTTG
AGTTTTGCTTCTCTCGTTTCATCATCAAAGA

>Chr17_13823239_-
TAAATCTCTAGCTATTTTGTTCTTAATGAATTATGATAACACATGATTCGAGATAATTAAGAACCTTGTT
TGTTTTTCTTTGGATTCTCAATATTTTTTTT

>Chr18_16237523_+
TCACCAGATTGGTTTTAATGATCAATTCAACAAGTAAATATTCCTTTCTCAGAAGACAGATGCAGCAATG
CGGCTCGCAATTACTTGCCTCCAACTACCCA

>Chr06_12571279_-
CCTGTTTTGATATCTCCCACAATATTACATGGAAGCCTGCCTGTTTTAGCTAATTTGCCTTTTTATTTTT
TTCCTTTGCCTTCCAGAATCTCACTGGATTC

>Chr01_50257375_-
AAGAAATCTTTTTCCTTCTATGCTTTGTAATGTAAATTGGGTTTTTAAGTATACAACCCTACATGCTTGT
GATGCATTTTGTTTATAAAACCAAAAACAAA

>Chr16_ 6426052_-
CTTAGTATGTTTGCAACATCTTCTATATATATTTGGTGGTGATTTCTTTTGCTGGTTGTGAGAAACTATT
TCTTACTCCAATTTTTCCATGCATTTTCCAA

>Chr06_10438892_-
GTCACGCGTTTTCTTTGATGGGCTAATTAATTCAAGTGTCCTTTTCGTCTTCTTTTTTGTTAAAATGAAA
TATTGTCCTCTGGTTATCGGTGTTTTGAATG

>Chr12_14415130_+
TTTGAGAATGTGTATCAGACTGTCAATTCAACGATGATACGATGTTCTTTATTCCACTGGTTGACATTGC
TTACCACGGTTCCTGATTAATTTTATTTATT

>Chr05_ 6798321_-
ATGCTGCTGCCAAAATTGTTTTTGTGCAGCCGATAGAAAAGACTTCGATCACAATTTGGTATTGTTATGT
TATTGTCTTTGTTGCAATCTAAACCAGGTCA

>Chr14_ 8792450_-
TAATCCTTTTTTTTTTTGTGACGAGGCGAAATGAATCGAACATGAATTGCATACGTCCTCTTTGATTGCT
ATCACTTTTCTGGTCAAAGCTAATTAATTTC

>Chr12_ 3018210_-
TTGCCCAGCAAAACTTGATATTTGAATACAGTTACAAAACTGGTGCTAGGAACTTCTGTTTCTCATCCTT
CTTTTATCTCCCTTCCTAGCCCTACAGTATT

>Chr09_12801219_+
TTTGGGTTCTTGTCTGTCATTTACTCTCAGTATGATTCCTTCGTGCCTGCATTTCAAGTGTTTTGGTAAT
GCATTTGGAAGTACGAGCTCTCCTATATATG

>Chr09_12801219_+
TTTGGGTTCTTGTCTGTCATTTACTCTCAGTATGATTCCTTCGTGCCTGCATTTCAAGTGTTTTGGTAAT
GCATTTGGAAGTACGAGCTCTCCTATATATG

>Chr09_ 3266488_+
CATGTGATCAGGGGATATACAAGCTCTTGATCCTTGTAATATTTTTGTTCACAATCTTCAGTGGTCGAAC
CAGAGAGTTACTCTTGTTGAGAATCGGGTAA

>Chr08_ 2687225_+
TGTTTTGTTTTTTGGTTAAATATATTGTGAGGTGCTCCAGTGTTTTGATGAGTTCTCTTGCTTCTTTTCT
TCTTTTTGGACACAATTTGAAATCTCAATTA

>Chr08_ 8649449_-
TAAGCAACTTATATTACAATTAATAAAGACCAAGGCCGTAATGTACAGGGAGAATGGGTGGGAACTGAAT
TCTTTTCTGCTTATCCTCTTGTTATTGTTAT

>Chr05_20566254_+
TGCTGATAAATCTCTCATACCCATATGTTTCTGAGCCCTCTTCTCTTCTCATATAATCTAATTATTGTTT
TATTTTGATTCCAATAATTGGTTTATCTTTT

>Chr18_13189678_+
CACCGGGGGAACCTTTCCTGTACCAATAAATTCATAAATTCTTAAGTTCCAAGCCCAGCTTTTCTAAACT
TGTATCAATACCAATAAAATTTATGGCTGAC

>Chr09_ 5654955_-
GTTTAATTTGCAGGGTTCAAGATCAAAACCCGAGGATAAATTTTGCTGCCTTTTCTGCGTCACGCGTGAC
AAATCACATCACCTTAAATCTTATTGTATTA

>Chr05_24732213_+
GAGTGACGAGTATTTTATTTTTGAGTATAAATAAAAATGTCTCATAAGTCATACATCTTGTTTTCTTGTA
AGTTGTAACTGTTTCAAGCTTTGCCACGTCA

>Chr03_15316809_-
GTTCCCTGCAATATCCTTCTGGTTAAGGTTGCAAACTACTCTTTCTCACTAAACGAGATCCTCTCTTGTT
TTGTTTTGTTTTGTTGGTCTTTTTAATTTCC

>Chr13_ 4170077_-
ATTAACGAATAACTTCTTTGATGAATTCTACACAGTTTTGCTTTTGTTCCATTGCCTCCAATTTCTCTGA
TGTCACTCTTCATTTAAAGGTGCATTCATGT

>Chr10_13998961_-
TCAAGTGTGAATTACCATGTTGCATATTTAATTTAATTCATTCTTTGGCCATCGAATCCCCAAGGGAAGT
TTGATATCTCTTCTGGTGAAAATGGCATTAT

>Chr16_ 3685145_+
GCTTTCTTAAAGCTTTTTAAACAGAACAAATAAAAGTGATACTACTATCTATAAACTTCAGCCATTTACT
TTGGATGATCGTATTTGTGCTTGTTCTACAC

>Chr12_11223853_+
TAAGCTGAAAGCTTGTGCATTTAGATAAGTTGAATGGATGGGACTTTATCAAAGTGCTTTGAGGGCCAAT
CTACAATTCAATCATGGCCGTTTTACAAAAT

>Chr01_28842633_+
CCAGAGAGGAAATTGCAGAACTTGTGCAGAAGTTTATGGATTTGGAAAGCAATGAAGGGAAAGAAATGAG
GAGAAGAGCAAGAGAACTTGGAAATATTTGT

>Chr14_ 9778163_+
TATATTATGTGCTTATAGTTCTCTTAGATATGCATCAGATTGTTTGATTGAATTCTTTTGAGTTGAGTTG
TGTAAATGAGGGCTGTTGCTCATTGTGATAG

>Chr09_ 4859440_+
CAGTAATTTGTTCAACATACTATCTGATTAAGAAGGCGAGAACTTGCATCAGAATCTATGATCCATGAGA
AGTTGTGATGCAATTCATAGGGAGCGTTTGT

>Chr01_47439825_-
GGCATCTTGTTTGATTTCTTTAATTTAATACAATCATATACCCTTTTGGGAGATGTGCTGTATGCAATTT
ATGGAGTGCACCACGAAAATGTTGAAGCTGC

>Chr13_ 2771979_-
CGTGGACAAGTTTTATCATGGTGAAAAAGTAACAAAAATAATGTAGTACCATACCCTAGTGTATTTTTGT
CCTCGAACTTTTATTTTGTACAATTATATCT

>Chr17_ 3026690_+
TCTTTTAGAAGTCCATATGGTGTAATGAGAAAAAATGTCCCCTTTTCCTTATACATATCATGCTATTTAA
ATGTATCATTTTGTCGCAGTAAATCAAAAAA

>Chr08_ 8970796_-
CGATTGCATCTATAGTAATACCTGTGCCATTCTGATTGTGGCTTTTAGGTATACGTGTATCAGCCTCCTT
GGCATTGTATTCATTGAAGATCTGATTTTCA

>Chr05_ 6691047_+
GAACAAGTTTGGAGGGAAATAGAAATTCCAGGAAAGAGGGTTGTGAGTTTTGCTATCGTACAGAATACAC
TTTTTCCTAATATAAATTTTAAGATGTGCTA

>Chr08_12027341_+
TAGTGAGGTTCTAACCGAGGCGCGTCAATTGCTGGTTGAAAACTATTTCCAAACCCCCTCATTGGCCTGG
GTTTGGCTCAGGCCATTGAGAATTTCTGGAA

>Chr08_12027341_+
TAGTGAGGTTCTAACCGAGGCGCGTCAATTGCTGGTTGAAAACTATTTCCAAACCCCCTCATTGGCCTGG
GTTTGGCTCAGGCCATTGAGAATTTCTGGAA

>Chr03_15540927_-
CATGTATTAAATAATTATTAGCATGTTTATGAAATCCATATCCTAGTTTTAACTGTGTTTTTTTTCCTAT
TAAATATATTGAAGATTGCCGGTAAGTTGAT

>Chr09_ 6203265_+
TCTTCTTTTTTTTCAAATTTAATTTAATATATGGGTGCATGTGTATTATGAAATCAAGTCCCTGGTTTTC
CAAGCTTCCTGTCGTTAACAGATGCACTGCG

>Chr04_10825286_-
TGTCTGAACAAAATCTCTTCCATAATAAAGTTTGATTACTCATTGAATTCAATGCCAATATTTGGTCCTC
TGGTTTCATGCAAGAGTTGCAGGTTGTTCAA

>Chr17_11876127_-
TGTGATCCCGTTTATTGGTTTGATCATCCGAAAAAGCTTTGATTTTTCTGAAAATTTTGAACACAAGCTG
GCTTGAAAGCCATCCTACTTTCACATTTTAG

>Chr04_ 5679653_-
TTTTTAAGACTTTGTATGAGGTTTTTGAATAAGCGGTTTTGATTGATAGGATCACCGGTTGCAAATCTTT
CCTAGGTTGCTGCAGTTTTCAGTAATGGAGG

>Chr08_18551182_+
GATCTGATGTACTGAGTGCTTGAGCTGGTGTTTTTTTAAAATATATTTTTAATAATTTAAATGTGCAAAT
ATTAAAAAAAAAATCTGAAATAGATCACAAA

>Chr01_23833678_+
ATGCATCATTGTGAAGTGGAAAGGATAAAGATGACACCAATTGCTTTCTTAATGTTCTTTGATTGCTAGC
TGCATGATCTGAGATTTGATGAACAGGGTTT

>Chr04_21287579_-
AATGGACATTTTGAAATGTTAGAATGAGACATTTCGGGGAGTTTGGTTGTAATTGCTTTTCGTGTTGAAA
TATATTAAAATAATATTTTTTATTTTTTAAA

>Chr01_11675269_+
GAAACCCCTACACCCAATTGTATTAATGTTTATGTTACAAAGCTTTGTCCTATTGGTTTGTGATGAGATC
TTGATTTAGACCATCTAATCAGATAAATCTT

>Chr01_17234273_-
AATTGTACGGGATATGAACAAATTAATTACTACATCAAATATTTTCTTTTATAGTTCCTCGTGCTAAATT
TGTTGCAATACCCTATCGCGTTACTAGGCAA

>Chr17_ 3570464_-
TTAGTTCTACCCCAAGAAACAGCTAATTGAATGGAAATGTGTTGAGGTGTAAGGTCTGCATGTCCTGGTG
AATCCATTAGCTGTTTTGGTTCTAAAGTTTA

>Chr02_16421686_+
GTGTTCTGTCTTCTCTGAACCAACTGAAATATTGATTTTTCTTTTATTTTATTTGCGCTACACAAGCAAG
AAGAAATTCTCTTGTTCCGTAATTAGTGGTG

>Chr14_15319932_+
CTTGTTTGTTCTACTTTTATCTTGATTTGCAATATATCAGAATTTCCTCTGATTTATCTCCTCACGTTGT
GTTGGTAGAGAGATTTTAAATGTTTGATGCT

>Chr05_ 5194731_+
AAAAGAAACAGAGATGTGATGGGGACTAGAATGGTAAAAAAAAGGGAACCAAGGAAAGGAAGCAAAAGAA
AGAGAGTAGTCTCAGACATGGGCTTATGGGG

>Chr03_17241824_-
GCACTGAGAAATGTTCTCAATATCAATTTAGGTCTATTATTTAGATTTTGAATGATGTTGCTGCCTTTCA
TTATGTTTCTGTTGATTATGGTCTATGCCTT

>Chr06_ 6121623_+
TGCGGTCACGGACTCAAAAATGCCTTTACAGCCAATAATATTGAATTTGTAAATATTTATGTATTTTGTA
GTTTTGTTTCCAGCGAAGTGATGATAAATTT

>Chr08_ 3515942_-
GGTAGGCATGAGGAATTTTAACTGTTAATGAAAAAAAAATATTTTTGGCCGTCCCTTGTGATGGATGAGA
GGCATAAAGAACTGAGGCCAACTTCTTGCAA

>Chr12_12797406_-
GGTCAATTTGAAGTATAAAATGTTGTGTAATGAAATATTTTTCCGATTGCATGTGTGCCTTGCCTCTGTG
ATCGCTGAACTCATGCATGTTCTTGTGCCAT

>Chr06_16779891_-
GTTGTGAATAGGACATCTACTGCACGTCAATCTAGCTACCTTTTCTTTTCAAGTCCACCAGTTCAATATT
TGAAATCTCGATCTACAGACTTTGTGTTTTT

>Chr03_17869148_+
AGTTCCAAAAAACAGAAATTATTATTATTATAATTTCTTTTTGTTTTTCGAGAAATTTGGATTTTTTCTT
TTTGTGTTGGGTGAAGTATATGGGCATGATG

>Chr11_13360914_+
CATTGTGAGAACTGGCAACCTTCAATCCTGAAAATTTTGTATTTCGATCCAGTTTCCTTTTGAGCTTAGT
AACTTTTGATGCCTGTATGCTCATATCAATG

>Chr07_11318330_+
TCTGTCTGGGATGGATAAAATTTATTTATTTGTTTAAAATTTATTTTTTTATATTTTCAATTATTTTAAT
GTTTTAATGTTAAAAAATATTTTAAAAAATA

>Chr03_17689685_-
TTTTTTGCTCTCCTTGGAAGTAATAGCCAAATTCCATTTATTTTCCCCTTAAGCATTTCCCCCATTTGTA
TAATCTCATTGATTTCTTGTCCTTAATTAAG

>Chr12_15120946_-
GTTCTGATTGATGGTCTTGCCCGTGTGTATAAAAGTTGGATTTTCATACCATGAGGTTTTCCAGGTTTCA
TATTATATTTTCTGAGTGTCTTTTGAATGTA

>Chr14_17228295_-
TTTGACTGTTGAGGATATCGAATGTATGTCTTAACTTGATGTTTGCTTTTACCAATTCTTGTATGGTGCT
AGTGGGGTTTGCTACAATGCAAGAAGCTTTG

>Chr05_13213428_-
TGTTTATGTATCTGAGGAACAAATTTGATGGAAGTCGTGTGATCTTTTTTAACTCCCTTGATTCCCATCT
CTGTCCCCTTCACGTTTATAACTGGACCAGT

>Chr09_ 7430431_+
GCATTGTAGAAATACCTTTTGAATGAGGCATGGGAACTTGTATTTGGTGTATGCATTCCTTTCCTAGGTA
ATATGTCAAATAAAGTTTAAAAAAAGTCGAC

>Chr13_ 4462210_+
CACAAGTGGTATGGGATTCCCTTGCAATCTGGCTCTGCAGGGTGCTTTCTACGACCTTTTTTTCTGTTTC
AAAACTTGGTTTTTTCTTTACACTTTTTAAA

>Chr15_11609989_-
TAAGTGAGGGCAATGTAGATGTCAATAATGCAGCAGACAAGAATGAGAGGAAGAAGAAGAAGAAGGAAAA
AAAGAAGAAGAAGAGCGAGGGGCATGGGGAT

>Chr08_ 3506573_+
AGTAAGAGCAGCTTCCATCATCACTCCTAGCTGTTGGATCAAAGTTTGCTGCATTTGGGTCGGTACAGCC
TTCAGGGATAGGCACCTTTACTTGCTGTGCC

>Chr10_14378509_-
GCCTGGCTTCCACTTCATATAATGACGCAAGTTTTCACGCTTGTGCTCTCATGTGATCGAGATTTTCATC
ATTGCTAGTCATTTCTGCTATTCTAGAAAGT

>scaffold_1484_    8335_-
TGATGATACAATACATGAACTTGATATTGTTGCAACAAAGATAGAAATCTTAATTGAAGATAAGATTTTT
ATTATCCCAACCCTATATCAAACCGAGTCTT

>Chr02_11017032_-
TCCTCGTCATCTTGTGCTGGGTATGGATTTTATAGATGACGATGCTTTTCATATGCGGCCTTCATGATAT
TTTAACCTAGCTCTGGTGTAGCGTGTTCTTC

>Chr12_ 4068944_-
TGATTTTCGCCTCGTATCAATGAAAGAACACATCCCTCTATTTGAAGTTCAGTGTAATATGATCATCAAA
CTTGCAAGATTCTTTGTTATCCTGTGGTTTA

>Chr06_ 4736943_+
AGCAAATCTACAACATGTACTATAGAAATTCATCAATATGTTTTATTATGAAGTTTGTTTGTGTTTGATT
CATTTAGGTGGGAAATATATTCATTTGTTAG

>Chr06_ 9985300_-
TTACTTGTCTAGATTTTTTAGGTATAGTTTAATAAAAAATTCTTCACTTCACATCTTCATAAAACTATTT
TCTTACTGATCACTGTCATTTTCCCTTTGTA

>Chr07_12037000_-
GAGAATGTTCCAAAAGCAGAAATACAATCCAGTTGGAAATTGGTTGGAGCAATCCTCGTATTAGTGAATT
TGTTCTAACGTCTTTGTAGATCTTATTGGCC

>Chr01_26264975_-
GAAAAGACAGATGCTCTTAGCAGGATAATAAATTATGTAGAATCTTCTTCAAGAATTATGTGTTGAGTTA
GAAAGTTATGGTGGGTGATCATAATATTCTT

>Chr01_23471362_-
TGCTAGTGTATTGCTGCGGTTGCAAGTAATTTATCCTCAACCTTTTTGGTAGCGTTTGCTTACGCTGCTG
CGGCTGCGTTTTGAGTAAACCGCATATTTAA

>Chr08_ 5997441_+
ACTCTAGTTATTCTTGTAAATTGGAAATCATATCGCTGTTTGAATGGGCTGTAAAATATCGTTTTTCTTC
AAAAAAACTTGTTACACTTCCACTGGAACTA

>Chr11_10780718_-
TTTCATGAAATCTGAGAGAGAAGAATAAAGCAGTTAAGAAGATTACACTTACAAATTAATTATGTTTTAC
TCGTGCTAGCCCAGATAACTATCCACTGAAT

>Chr01_35874351_+
GAATTAATTAAATGCTTACGCAAATGATATTGGGGATCACATTCCCATTCAGTTGGGATCTGTTGCTCTT
GGAATTTTTTCTGTGATTGTTTCTGAAATGG

>Chr15_13905370_+
TCTCAAGTAAATCTTTCAAGAAAAAATGCAAGTCTGATTTTGTTTGATGTACAATTTGATAGTGAAGTGT
AAAAATATTAGAACATGGTGTATTTTTATGC

>Chr10_20013196_-
GGTTGCTGTGTGTTCTATCATCTAATAAAATCTATTAACCTATCAATGTGAAATGGCTGGCATTGTATTT
TTCTAGCAACGCGTTTCTGTTGTTTTGTTAT

>Chr19_10049851_-
GTGGTGGGGTTGTGCTTTATGCTTTAGATAGTTGAAAGAATAGTATTTTTAAAGCACTTATAGCCTATAA
TTTATGATGATGGTTCCGATCGAAATTTGCA

>Chr03_16787090_-
TACTACCCATCTAATGTTGTCTATGGAATCGCACACTTCTTGCTTGTCTTAAGTGACTGTGCAGTGCAGG
TGCTAAAAAGAGGATAGAGAATTTGAGTTCG

>Chr04_16472565_-
ACTTTTTAGCTGTGTGGCTGCCTTGAATTCATAGTTGAAATTTTTGTGGGAATTGGTGCGCAGGTGGGCA
GCAGCATCTTTAAGTTCCTGATTTGGAACCT

>Chr01_16503563_-
TCTATCAGATACATTCACTTAATCCAAAATCTTTGGGATTTATTAGGGTCAAGTTCTTAAGAGCTCTTTT
CTTCTTTCCCCAAAAACCCCATGTTTATTCT

>Chr02_ 7944490_-
ATCTCTACTGTCTGTTTGTGTTGAATGGAGTATGGTAAAAGACCTTATCCAAGTAATCTGTCCACTGAGT
TTGCTTTTATATTCGTTAATAGCTGCCTGAG

>Chr05_19952500_+
TAGAGTCATAAATGCAGTCCCCATCTTGTTGGGACAGTTCTTTCTTCTTCACCTCAAAGGTGTCGGTGCT
TGATCTAAATTGATCAAGTTTGGAATTTGCT

>Chr01_43761647_+
ATCATTTGAAGAGTCACATTCCAATGATTTGAAATTGTAAATTATATTTGAACTTGGAATCTTACATGAA
TCTTAGCCTCGTAAAAGTGATCAGATATGTT

>Chr04_21762664_-
TTTGGTGCAATGGCAGGCAGCATACGCCCGTCAACTATTACATTTGTGTCATATTTTACATTGTAGACTT
TGGAGCCAAAGTCTCTTAGGCTATTTTTTTG

>Chr08_10595737_+
TCTGTAATTGTTTTGGATTTTTTTTTATTGATTGTTGAAGTTCTGGAGCATTTTAGCTCTTTTATCTTCT
ATCCTTTTGCTAAAATAATGAATAGTAATGG

>Chr18_11981071_-
TGGAGCGAGGACTCCATGGAATAAATAGTTATGAGATGTTTAAATGGCCTACCATCCCGAATTCAAAGAG
TCCAACGTGTTTCTAGATATTAATGTCTTCC

>Chr01_25611118_+
TACTTCATACTACTCTATTAACTATAATTATCACCATTTACTTGGACTTGATATGGGATTTTGCTCCTAT
TTTTGGAATGTTTTTGCCATCAGTGTGATGT

>Chr12_11948622_+
GCCACAAGCTTTTCAAACGGTGGCATTATATATTTATCTTGTTTTGCGTCACCCCGAGCGAAAGTGAAAT
CAGGATATGCAAATTCCATCTTTTCAACGCC

>Chr12_13112413_+
TCTATCTCTTCATAAAAATGATATTGACAACAGCCAAATGGTTTTGCTTTATGGGTATGATGTCAAATCT
GATGTAAGGATGCATGTTCCAGTTCTTTCAA

>Chr15_ 9827893_-
TTATGCATGTATTTTTTTATATATATAAATTGGGTAGGGCTTTGTCTTGTAACATTTGTGTGTATTCATA
AATACATAGTTTAAATCAAAACAAAGATATT

>Chr01_46876582_-
TCTATGTCATGCAGTCAATAAGAACTCTGGAAAACCGGCCATACTTACTCACATCAGACCTTTCTTACTA
TAAATACTCGCATTTCCACAATGACAAACCA

>Chr01_46876582_-
TCTATGTCATGCAGTCAATAAGAACTCTGGAAAACCGGCCATACTTACTCACATCAGACCTTTCTTACTA
TAAATACTCGCATTTCCACAATGACAAACCA

>Chr06_ 2166434_+
ACCTAGAACTATTCATTAATCACAAGTAATTAAAGGCCTGTTTGGAAGTTAGAATTATTTTTTAACTGTT
TTCTACTTATATTAATATTTTTTTAAAAAAA

>Chr03_20885710_+
TTTTGTTATTGAATTATAAAAATAAAAAATACAAAAAGAATTAAGTGTTTAATTTAAATATAGTTAAATA
TCTCAAGGACAAATAAAATTATGTTGTATTT

>Chr15_ 3031694_+
TTTTGATTCATTGATTCTTTTAAGTCAATAAACATGATTCTTTACTGCCTAGAATAGGTTTCAGGCTTGA
TTCTTGCGAGCCTGTGAATTCTTTAAACGCC

>Chr15_ 3031694_+
TTTTGATTCATTGATTCTTTTAAGTCAATAAACATGATTCTTTACTGCCTAGAATAGGTTTCAGGCTTGA
TTCTTGCGAGCCTGTGAATTCTTTAAACGCC

>Chr05_24827856_+
ACTAAACCTTGTAACCTTTTTACTATTGAAGATGCACTATTTACTCTCTTATTCATATATATCATTGTTG
ATTGTAATTTGATTTTTAAATTTTTATTTTG

>Chr05_23465844_+
CCTCTTTCTCAAAAAGGACCGAGTAAAGCTCAGATTAAAGGATTGAAGTCATGTCGAACTCCAGTTATAT
TCAAAGAATCATAAAATGTTGGTGGACTTGA

>Chr04_ 9229469_-
GAGAATGTATTAGAATTTTACTTGGCCTTCTTAAATTATTACTTGCAACCACACTCTTGGTAGCCAAACT
CATCCTTAGCTGTAATAGCTAGTGTGTGTGA

>Chr01_ 7659209_+
AAGTTTTTCATTTTTGTACTTGAGATTTATGAAATACTTATTTACTGGTTAGGGTGTGCATTGTACAATT
TGTTGATTCTGTCCTTGTGCACCTTCCTGTG

>Chr04_ 4781730_-
TTTGAACAGTCTGCAAGATGATTATTCTCTATGAAGTTTTGAACAGTTTGAAAATGCTCTTTTTGCTGAG
CGAAAGGTCTAAGAATTGTTGTGACGATATA

>Chr01_ 7178321_+
ATCTGCTTTATGTATGTGCCAGTTCCAGTTTAGACAGAGCAATAAACTCCATTTAAAAAATAAATTCACG
CCATGAAGGATCAATTAAGTACGTGTGCGCC

>Chr02_14793614_+
TTCCAGGGACAAACGTCCTTTGAGGACAGCTCCTCTAAGCATGAAGCTCGAGATAAAAAAAAAAAAATGG
GTTGAATTGTTTATTCCCATTTTCTGCCGGC

>Chr15_ 9844946_-
AGGGTGCTTGTTTTGATAATCCTTAGTTTTTATACAGTAGGTTTCTCCTGAAGCTGGTTTCTGATATTAA
CTCATCTGTTGCATGCTGTGTGGGGATCGAT

>Chr10_14954824_-
TAAACCGATCGACAGTTTCTTTCTGACTTGAGGATTTGGCATTTCCTAGCAACTATGTTTAATTTGATAG
ATTGCAGAATCATTCTGTGTTTTTATTTGGG

>Chr16_  137232_+
GTGCATGCTTGCATGGTTTGGTCAGGAATTAATGGTGTTTTATTATTATTATTATTATTTTGTTGTGTGT
GTGTGTGTAAAAGCTATTTAATTTGCTGAAG

>Chr13_ 3040511_+
TGTTGGAATTGAGTTGGTTTTTGTGAATGGAGAGGTATGAGCAGTTTATTAATTTTCTGTAATCTTCTCC
AGGTTCTTGGACTTTTGTTTAAATGATTGGC

>Chr03_ 4469517_+
TTTTATGATGTAGATGGAGTAACTTGTTGAATTTTATTAGTTATTTTTCTAAATCTATTTTAAAGAAATG
ATAGATACACAAAGGAAAGAGAAAATTAAAT

>Chr02_ 8660895_-
GAATAATGCTGTAATTTTCTAGATTCATTAATACCAAAATCTGCTGCAGCAATTTTTTCTCTTTGAAAAA
CAAAAAACAAATTATTTTGGATTAATTTGAA

>Chr04_23068022_+
ACAAACTGTTGGTGTACAAGTTTCTATGTGCATGCCTATGTTCTGGGTTCAGATCTGGTCAGAGTTTATG
GCTGACACTGTTACTTGATTTTTGCTGCTTC

>Chr06_  979703_+
CTCTCGACAAGCTGGCTACATGGAGGAAGAGTGAAGATTGAAGAGTTGGGAATAGGAAAAAAAAAACAAA
GGATCATCTTCTCTACAAAGCTTTTGAGGAT

>Chr05_  770947_-
CAAATTTTACCATTAGAGGCTTCTTGTAAATGAGAATCGGACCAATTCTCAATCTTGTTTTTGTTTTTGT
CCAGCCAATTTTCTTCCACTCCCTTCGAGGA

>Chr10_13783722_+
ACATGTTGTTTGCACAATTAAGATGCAGAAAACTCGTTCTAACTCTTACCAATTAGCGTGTCGGTATGGT
GGCGATTTGAATCCAAAATACAGACTTCAAA

>Chr10_19069054_+
GTTACCGTTTGGTGACACTGCTGCCAGTGGTAAATCCATGGAACCATTTTACAAATCGCCGGTGGGGTTG
GGTATGGGACTGTAATCTCTAGACTCGTGGT

>Chr05_21677271_-
ATCGTTTGCTTACCCTTCAATCTTGAAGTTAATCAAGGTCTTCTTCCGGCATGAAACATTCTCCCTCATC
TTTCACATTTTCACATCTTACTTTTTGTGCC

>Chr06_20383103_-
GGACATTATTGGAAATATTTTTCTGTAATATAGTGGCCTTTAGGTTTTGTATTCTTAAAGAGTCTTATAG
ATGTTAACTACATGGTACTTATTTTTTTCCA

>Chr11_ 4762190_+
AACATGTAATTATGGGTGAGAAAATAGTAAAAAGGGATGTGTGTGTTTGTATCTCTTTTTATTTATGTTA
TTGAACTATAAAAATCAAAGAGACAGAATTG

>Chr12_ 6741702_-
GACTATTTATGCGACTTCTGAAACCAAAATGAATATCTTATTTTGCACTCAAATCTGATGGAGTGGGTTT
GAATCTCACATTATATAAGCCATTACTAGCG

>scaffold_109_   81291_-
TAATCAACAGAATTCGGATATACTAGTATGAAAGCAGATGCAAGGGCCCCAAGCTATAATTTGTGCATGT
AATTTGTGCATGTCAGAAAGAGCTACAATCA

>Chr03_18754482_+
TATGGAGGGATCCATAAAAAAGCAATAAAAAGCATGTGTTTTTTGCTTTTAGTGAGGTGTGTTTTGTGCT
TTAAGAAGGTTGTACCTCCAAAAAAAACCTG

>Chr06_ 5589717_+
TCTCTCTCTCTCTCTCTCTCTCTCTCTATGAAATGAGTTCCTTCTTGATCACAAGCAACCTGACTATGAA
GCATAATTGTTAGCTATAGTTGAAGCTCTAG

>Chr02_13193605_+
ATCGACCTTCGATATTTCTCTTTCAATGAAAATGACGTTTTTATTGTGGCATTTCCCACCGCCCCGTGCT
TGTTCTCCTACTATGCTGTCATCTGCACCGG

>Chr02_13193605_+
ATCGACCTTCGATATTTCTCTTTCAATGAAAATGACGTTTTTATTGTGGCATTTCCCACCGCCCCGTGCT
TGTTCTCCTACTATGCTGTCATCTGCACCGG

>Chr04_ 2088175_+
ATTTAATGGTTGTAGTTGCAAAGGTTTCAAATTGGAAATTTTTTGTCTCCAATCCGCTTTTAATTTTTAA
CCTTTTTTCTTTCGCTGAAAGGTTTTTTTTT

>Chr10_ 9120968_-
CTGTTGAAAATCATGTTCATATAGTAAATGTCTTGCGGTGGTTGAGAGGTATTGGAATTTGCAAGTCACT
TGGCAAAGGGATGATCATTGTGGGGATGCTT

>Chr06_ 8831572_-
CAAAGCTTCATGTGGGGATGTAAGTATCTATTTCAATAGAAAAACAAACTACAATAATTTGCTGTCTCAT
CTTTTTTTTTTCCTGTCTTGTTGGGCAAAGG

>Chr02_ 4435545_+
GGAACTCTCTTTCTTATCAAGAAGTGAATGTGGGGGACTATTTTCTTTTCGAGGGTGGGGTAATCTTTGA
ACCGTGTATATTTTTCCGATCGGAGTCTAAA

>Chr19_15448827_-
GACCGTTGAAAATATTTCTGCATATAAAACGCAATATAATGGTTTGAACTTTGAAAAATTCTAACTCAAT
TTTCTGCTGAGGTTGATTTGTGTGAGTTATC

>Chr02_20327965_-
TCTCTGTATATAAACAGTATTAATTATATTAATTTATCATTTTTCGATGATTGAATGCTATGATATATAT
ATATATATTATTTTGAGAAACACATTTTCTA

>Chr07_  660431_+
TTCCGTAGGCATTGTTGTTGAACTGAACGATAAAAGGAAGCATTCTTGTTAAACATGATCTCATTGCTTT
GTTAGACAACGAATTCCTCAGCTGAACACTC

>Chr07_  660431_+
TTCCGTAGGCATTGTTGTTGAACTGAACGATAAAAGGAAGCATTCTTGTTAAACATGATCTCATTGCTTT
GTTAGACAACGAATTCCTCAGCTGAACACTC

>Chr02_ 5918498_+
CCATCATTGCAAGAGATAAATAACCGGTACTGGTACTGTTTCTTGATTTTAATCTGGTGCCTATTAAACT
ATATTTTGTTACGTTGTTGTTGCATTTGTAG

>Chr01_27721768_+
TTAAACCAATCTGGTAAATAACTGATAAATGGAAGCCCGTATCTTTGAGCATCTGCAAGATCAATCCTCT
TCCCCTGTTACCTGATGTGTATCAAAAGTAA

>Chr18_ 9388651_+
TACTATGAAATCAGGTCAAGGGGGCCTACCCATTTTTGACTTTTGACTTCAAACCTTGTTAATTTATTCC
AAAAATCCTTCTGGTTAATGATAATTATTGT

>Chr05_ 4771629_-
TGAGTTACTCACTCTTTACTCCAGAAATAATTCATCAGGGCTCTTCGTGGAAGACTCAGAATAAGTTCGT
TTTTCTGCTGCAATGCATTGCAGATTTCAAG

>Chr07_12652876_-
ATTTCCTATGTTGAAAGAACAAATGAAGCAGCAAAGGAGGGAGTTTAATCGTGGATTAAAAAAATCTTCT
CCAAAAGTGGACAAGGAATCTCACATGTCCC

>Chr15_13569994_+
CCTCTGTGATGAATTGCATATTTTTATGTATTAATTACCTATTTATTTTGAGAGGGATATTGTATTGATT
TGAGAGTTCAAATTACTAGCTAGAAAACATC

>Chr12_ 3263942_+
TCACTGTGACATGGTTCTCATTTGCCAATGGGCGATATTCTTTTTGGACTAACCTGTGGATGTTTGTGGC
GACTTAAACTTTATTCAAGCCAAAAATGGCG

>Chr05_22623989_+
TTTGATAGATTTTTGTCTGACCGGAAAATCAAAGTGGTAAATTGTTAACTGATATACTGCATTTTCTTGC
CCTCAGCCAAGATTTCCTTTTGTGCTACTGG

>Chr15_ 7828780_+
TTGAAGTTCAGACTTCATAGTGGTAATTATTATTGTTTTTGGTGACATGGATAAATCTGAATGGTAGAGA
TGGTCATCTCCATGGTCTAACGGAGTGAAAA

>Chr08_ 4746750_+
ACAGCTCTCGTTTTTCTTTAGTGGAATGTGGAGTGGTTTCACGTTTTGTAAGCATGCATCACCAAAATTT
GCTAAACTTAGCTAAATATAACACCTTAATT

>Chr03_19843657_-
TACCTCATTGTAATGTTCTCTTTTATTGAACAATGCAGGTGTTCTATGCCAATATCGTCAGCTATTAGTT
GTAGAGATCTTTAATCATTGCATTATTAATT

>Chr16_12300564_-
GGTTGTTTTATTTAAAAATATATTAAATGAAATGAAAATATATTAAAAATATATTCATGTAGGGGACTCT
GTTTAGGGATTCTGGTCTGTGCTGCTCTGTA

>Chr15_11124419_+
TTCAAACGAGACTCTAATATTAGATGTATTAATATTTTAGTGATTTCATTAACCCTCTGTTCTTCCCTCC
CCCCATTAAAAAAAAAGAACTTGCATTGTCA

>Chr08_14814043_+
ATAGATTTGCTATTGTAGACGGTCTTATGATAACATTAATGCTTGAATGCAGTCCGCTCGTGGCCTGTCC
AATAGGACCAAAACATGTATTTTTTTTCATA

>Chr13_12173751_+
TTCCATAATGTTCTATATTGCAGATTCTATGACCATGATATTTTATCTCTACTGGGGCTGGAAATTGGGG
GTGGAATTGGAGAAGGCAAAGATGTGCTTAG

>Chr03_ 7672176_+
TGGCCAAACGAGGTGCTGCTATCTCTGATTGTTCTTGTATTGTAGCGTTCAGAAAGAAAGAAAAAATGCA
TGAAAGGAGCTATTTGCGTGGTGTGGTGAGT

>Chr04_ 1220478_-
TGTCATTCATTGCATGAACACAAGCAGATAATAAATGATCCCGTTTTTTCAATGACGAGCGTTTAAATTT
GTCATTTGCACTGAACTTTTACTGTTTCTGA

>Chr01_12338830_-
GTACATATATACTCAATATTTCCTTCTGGGGTCTGACGCCCATTTTGTCTGAGATGCTGTTTTCTACTAA
TATTTTAGGAGAGGCAGTAGCGAGAAAGTGA

>Chr13_ 3174909_-
GGTGAGGTTGCGGAGGCGACTAGTGTTGTGGTTTTACCGGTTTGTAGATCAGAGGACGGGGAAAGAAAAA
TTGTGGAAGCACCGTGGGAGTGTAAGGGCCA

>Chr03_13776000_+
TAAAATTTCTTTTGGAACCTGTCAGTGAAAGTTGAATACTGTTGTGGTGCATGTCAATTGGGTAATTGAC
GAATGTTCCTTGTATTTGAATGAGTATTCCA

>Chr08_12367103_+
TCCCTGATTCTTACACAAAATGATCGATCTCATCTTTTGTTGAGTTCTTGAAAGTCAGCATCCTCGTAAT
TAATATAAATCTCTAAATATGTGAATTTGAG

>Chr16_ 4167938_+
TGACAATAATCTTCCGCCGAGAAATTCCAATTTTAGCTCTAGTTTTTTTCAGATGATTTGATATACAATT
TGGCTGATTTTTTTTCCCTTTTTCTTTTTTA

>Chr01_31055725_+
TTAAGAGGGGAAAACCTCTAATTTTTTTCTTATGATAAGAAAAAACCCTTAATATAGCTCATTGGAAAAT
AGGTTTTTGAGGTTCTCATTTGAAAACAAAA

>Chr16_12470203_-
TATGAACTCGAATGTTTGAAAAATATGTTCAGAAATGAGTGTTTATACGTAAATATCTTGGGAAAAATGC
AAATGGACAAGAAAGATGGATGATCATTTAT

>Chr07_10442870_-
CGACCTTTGTATATAAGATCAATAGAAAGGCAGGTCTTGGTTCAAAATTGAAATGGGAAATCTTGTGATC
CAAGTTTCTGCTTCTGGTTTGACCATGTTAT

>Chr02_ 4731888_+
AACGTTTTTGAATTAAAATAATGGAAGATGTCTTAAATTGATTGCTTTGTAACTTGTAAGCTGTTGAACG
TGATATATCTTGCGAGGTCATGTTGAAAATT

>Chr17_ 9215378_-
ACTGGGGCCACTCACTGTCGTGATCTATGATATTATTTTACCAGCATTTGACAATCTACTCTACTTCATG
CCCTTTGCCTAGATATTTCTATTTCTGCCAT

>Chr07_10617829_+
CATTTTCTAGGTATCGGCCGGCAGTGAAATCCACTTGTCGCTTGGATTTCTCTTTGGTTTCCCGTCCATT
TCATCCACATATTAGTTTTTATGACCAGAAG

>Chr02_16886632_+
TCCAGCACAAAGCAATGGAGAGTGAAATGCCTGCCCGCCCATCTTCCTTGAACTTGTTTCTCAGTTGAAA
TGCCTTGTTTCCTTTTCTTCTTGTTTTTTTG

>Chr01_48540319_-
TAATAACTTTCAGTTTTTTTTGGTTAAATAATAGTCCAATTCAATGCCCCAAATACTTACAAGAGTGAAC
CCAAATGATGTAATTTTGTAGTTGTTCTGAA

>Chr13_13948068_-
TAGAGGTCCTCGCAATGGCCATGGGTGTTCTTATCCTGTGTGCTTTTCGTAACTTCACCCTGTCTCCTTG
GAGATCAAGGGGTGTGTTCATGAAATGTTTT

>Chr02_ 1890433_+
GAACTGCTTATTCATCTCTTTAGCAATAGAAGAAGCATGATTTGTTGTTGAGAGCTTCTTCCCATTCTCT
TCATGATGTGTTAAACCTAAAATCGAAAGCT

>Chr19_  352974_+
GGACATTTCTTTTTTTGTTTTGCTCTAAAGATTTAGTACACAATTTATGTACTCTCCCTCCCTCGCTGTT
CTATTTATCTTTCATAGCTATACAGCTATTA

>Chr15_ 2374677_+
TATTATATTATAAATACAACTAAAATAGTTGTGAACTAGGTTGATAAATTATTTTCAGTGTTTCTTAACA
AATTTATCCCATAACTCAGTTGGATGAAGCG

>Chr15_13571315_+
TACATTTACTCTTCTTCTTTTTTCCTGATGAAAGATGATCAATATTGTCTAATTGACTACCTGTTGATTA
CTACACTCTATTATTATATATATAAAAAAAG

>Chr08_  892455_-
TTTTTTGATGCTCTGAACGATTTCCCATTATACATTTGAGTTCATGCGGCAATTGTTGATGCTTGACCTA
AAACCAGCTGACCTACCTGCTACTAATTTGT

>Chr08_14049476_-
AAAACCTATTTGTTATTTAGTGTGATTCCAATATTGGAGTGATTTTGTTGAGTGGCATGAGCCTACTTGT
TTTTTATTCCTGGAACTCTTTGTTTGCAATA

>Chr15_13632689_+
ATTCCAAATTTGTAGAACTGTGATTTGGAAATGTTATGAGACTTCTCTCCAATCTTAGATGCTTCTAAAG
TCGCGCAACTATGTGATTTCCTTTATGATAC

>Chr06_11251327_+
CTCTTTTGTTATTATTATTATTATTATTATTATTGAATTAGGGTTTTGGCATATTCTTTTGCAACCATAG
CCCTTCATTGGTTCAGCTGAAAGGAATCACA

>Chr02_11810392_-
AGCAATGTATCAATTTCATATTTCATTGCTATGAAGAATTGGTTTCCTGCAATGCAGCTACATTAATAGA
AAGATTCCAGCAATGTATCAATTTCATATTT

>Chr03_  359209_-
TATGTTAATATACCCAGCCAAAACTAGAATACCAAGAGAGTTTTTGAATCAAGTAATTTTGCAGAATCTC
TTCTCTGTCAATACACTCAGCAGACCACCAA

>Chr01_33569949_-
TAAGCTGTCTGTTCAATGAAACTGATTAAACCAAAAACTTAATTTGATTTATATGATACATAGTTTTTAA
TCATCTTTCATAATTCTACTATGTCATGGCT

>Chr10_13670997_-
CGTGTCAGCTTGACAAAGATCACATGAAACCAATCCATTTCTTTTTCCTGAATTTTCTATATAACATACT
ATGCAGAGGCTAATTGTAGGTTTTGTAATTC

>Chr06_13924981_-
TTGGAATGAGTCTTAATTAATTAGTAGTTACTTGCTACTTTGTGTATTTGGAAAGAAGAAAAAAAAAAGT
AAATTATGTAATGTCTTTGTTCCCTAAAAGT

>Chr04_ 7264590_+
CCCTTCTCTTGAGTCTTCATGTGGACAACTTTGGCCTTTATCTGAGAGCGATCGGTTCTTTTAATAGTTT
TTGGTTCTTAAGTTCGATGGATTCATAAACA

>Chr05_25676991_+
ATCCTATTTTTCCCCCCCTGCAAGTTGCAATAAGAAATGGAAACTTAAGTTTGTTTGTTGAGAGCCTAAA
TAATTATTATGTCTATTATGTTAGCATTGTC

>Chr09_ 2003785_+
AATGGAATATGGTAAGAGGAGGGAGAGAAAAAAAAAACAAAAAAAAAACCGCAATGGTTTCAGGAATGCA
TTAAATATGTTTAACATTCCGTGAATTTTGG

>Chr16_ 5212555_-
GGATGTTGGTTTTAATTTTACAATGGTTAAGATTTGAACCTGTTCCAACTGCTTTCTTTGTTTGCTAAAA
TATTTTGATGGTTATATTTACAGTATATTTT

>Chr03_  203390_-
GCATTGCAGTTTACAAGTTCTAGATTTCAAGATGTATTATTACATGCGCTAAAATTTTCCATTTAGTTCT
CTCCAAGTTGGCAGGTGGGGGGGGGGGGGGG

>Chr05_ 3722385_-
GTTCATTATTTTTGTTGCGGTGAATTTGAGCTCTTGGGACTCTTAGTTGGATAATTTTGTTGCTTTGCTC
ATTAGTATAGGAATGGAAATGGGAAATGATC

>Chr02_ 5576480_+
TGCGGGTTGCATCGTGAACTGAAAATATATACTACAACAGGCTAACTCTCTGTTTTTGGACCAGCACAGC
TTTAAGCGTGAATCTTTTCCCATTTGTTGGA

>Chr13_ 5721674_-
AATTGATCAGTGCTCTCGGCTGGCTCATCATGCTGGCAATCATTTTGATTTTTCTTTTTCCCTCTTTTGT
CTTGTTTATCTATCTTCCATATTTGGTTTCC

>Chr03_14620571_-
TTGCCATTCTATGGTATTCGATCGTGAGGTATGACCAGGAATGTTAGAGCATTTCGAATACTAGAATATT
ACCAAATTTACCAGTGAAATTAAGATAACTA

>Chr02_10215855_-
AAGTGTCATTTGTTAATGTTATGAGAACATGCCTGCAGTATCCTGTTCTTATAATCACCTTCGTCATAAG
AGGATAAATCATCAGTTGGAAACCTAAGAGG

>Chr06_13716482_+
TTTCATCTTTGGGACATAGCAGTTTATAATGGGGAATGTAATCCTAATTGAATAGGTGTTGTTTGTGTAT
TGATGCTGGACTTCATTACTTAAAGCAGCCT

>Chr02_ 1813476_-
GTGCTTTGTAATTTTGATCATATGTCTTTCAATCAAGGTTATTTTTTTTTAGTTGCTGGGTTTGAGTTGG
TCTTCTTGTATATTGCCTTCTCTCTCTGTGG

>Chr10_12638754_+
ATAGTAACCTGCTAAGTATACAAGTGTCAATCAAATTCTTGCTGTTAGGTATATAGTGTATCAGCTTCCT
TGGCATTCAATTCATTTGAAGATTTGATTTT

>Chr08_ 8445478_+
TGTAGAGAGCCATATTAGCTAGAATTTAATTGCAAGATAATTGTTTAGTTATTCGTTTCCTATTATTTGT
TATTACTTGTCCTGTAAGATGCTTTTGCATG

>Chr11_16622956_-
GATTTGTATAGTCTGAATTGTTTGTATATAGTACTTGCACCTTTTTGTTGATAATACTTATCAATGAGTT
GATAATATAACTAATTAATCCAAAATATCTT

>Chr08_ 5349437_+
AATCTGACTGTCAAAGTGTTGATAATGGAACAAACACATCAGTGTTATTGACAATTCACTTCCCACTGCA
GAGCTCCCTGTCTCTACACACACACACACCT

>Chr08_ 5349437_+
AATCTGACTGTCAAAGTGTTGATAATGGAACAAACACATCAGTGTTATTGACAATTCACTTCCCACTGCA
GAGCTCCCTGTCTCTACACACACACACACCT

>Chr01_25352724_-
GATTATCTAATAAACGAGAAGGGAATCATCTGCCTCATGGCCTTTTGTTTATCTTTCTGAAGCTACTTCT
CATGAGGAATTCAGTGGTTTTATGTCATCTT

>Chr06_13741557_-
GAAACATCTTTTATGCTAAATGGTCACTGATGCTGCGTGTGATGTTTGTCAATTGAATCTTTTTAGAAAA
CGTTTTCCTTTGGCAACCACCGATGACATGT

>Chr15_10360764_+
CTAGAAGAATATGCCTAACAAGACTAAATGCTCCTTTTGGGCAATTTATCAGAATGCAGCTATCCATGCT
TGAGTCTTATATCCATATTTTTTGTTTCAAA

>Chr03_15426064_+
TAATTTGAAATTCATGTCTGTAAATACGAGTGATATACTGTTTTATAGCTAGATAGATTAGAAAATACTA
GATATGTTGTCCTATCGTGTTTTGTGTTGAA

>Chr02_ 7134309_+
GCAAATAGTTGTCTGTCGAATGGTTGAGGGATGAAAGTCCAGTTTCTATCTATAAGTGTTGAGCAAATGG
CATGCGAGGATTAATATGTTTCCTCCATTGT

>Chr13_  109186_+
ATTTGTTTTAATTAGTTAATGGAACTGTCTGCCTAATTGTTTGTGGATGCAATCATTGACTATTTGGTGA
CTGTTCCTCTGATTTTCCTTCAATTAGTGCT

>Chr01_30492521_+
AAAGATGTACCTGTGTTTTCTGCCTCTAATTCAGGTTTCTTTTCATCTTCAATGTCCCTCATGGATGAAA
TAGTTTTTTAAATGTTTCATGATTCTCGTGG

>Chr11_ 1820878_-
TTTCCTTTAGTAGTATGTATCTCATGAATTTGAATTTGAATTTCCCCTTCATAATCTTTCGTTTGAGAAT
TATAAAGAAAGTTTTTGCTTTCAGTGCGTTT

>Chr10_15344183_-
ATTGGACAGTTTATAATCTACTCCAATAAAAAATGCCAGAGTTCTTAATTATCACCATTTTAAAACTCTT
GTGTGCTTGCGAGAGTCCCTGTGGTATCTTT

>Chr11_ 4688006_+
TCCGTAGAAAAATTCTCATCTGTAGGATTATATATATGGGAACTTCATTCAGCCTGTAATGATCCATAGG
TGATAACTGTTCATTTGTTAGTTGTTAACAT

>Chr03_21370627_+
GGGTCCTACATGGATTAAATGGACATGTTTTGATGAGCAGATTTTCAGTCAAGTTTCAACTCCACGTTCG
AGTCATTTCCATTTCTTCAAGAAATTGAGTT

>Chr10_18343506_-
TTCTCCAAAGGTGTAAAAACTGGACAATCAAATTGAAAAATGGAAATTTGATAGGTCTGCTGTTATTATT
ATTTATTTTTCAGAGTTGTAAAATGCAGTCT

>Chr04_ 7807964_-
TTATCTGTGTGGCCTCTGATTTATAACGAATGAACTGAGATTTTGTTTGGATAAAGTTACACTTATCAAC
AGAAAGCACAGAGGAGAAAGAGGAAGGATTT

>Chr12_15351123_+
TGAGGCAACTGTAATTTACCTGGAATATTAATTGATTACTGTTGATGATTTATGGAATTTTAGTTAGATT
TATATCCGTTTCAGGCTGATAAACACACAGG

>Chr06_  359555_+
CTGAATGTTGCAAGTTTAATATCAGGTTGATGCATGGCCTGGTTTTTACTTGTGTGGACTTCCTCATTTT
GTTCAATTTGTCATAATTACTATCATAGTTT

>Chr06_  359555_+
CTGAATGTTGCAAGTTTAATATCAGGTTGATGCATGGCCTGGTTTTTACTTGTGTGGACTTCCTCATTTT
GTTCAATTTGTCATAATTACTATCATAGTTT

>Chr06_ 3648923_-
GTTTAAACCTTCTTTAAAAGAAACAAATAAAAGTAATGCTACTGTATGGTATAAACTCGAGCAATTTACT
TTCAATGATTGTATATATGTCTGTCAGTCTG

>Chr05_23999839_+
GCTCCAAAACTCAGGCTCTGAAGAGAATACGCAGATGATGTTGGTGGATCAAAGGAAAAGGAAGAGAATG
CAATCAAACAGAGAATCTGCAAGGAGATCCA

>Chr07_13152474_-
CTCAATTTTGTTCAAATTTAATGGTTCATACCCTGCAAGTGAATTCTCTCCTTTAAATTTTCTCGGATGA
TATTTTCATTTTGAAGGAAATGAGGCAATAC

>Chr01_38609531_+
GAGGAGATTGATGGTTAAGTTTGCTGTGAGGGTATTTCCTTGCTTTTATGATGGGACGAGGCCTAAGTAT
TGGAAAATCTGACCAGACCTTTTTCATAGGA

>Chr18_  293114_-
AATGGATCTATTTTCTTGTTCATGTTTATGCAAAGCTTGAATGATTCCTGAACTGGTTTCACATCGACAA
TTCTTGACATCAGATAAATGCGAAGCGGTTA

>Chr11_12972886_-
TTGTGTATACCTGACTGTTTTTGCATCAACCATAGTTTTCCCTTCTTCCCTCTCATGCTGGCATGTAGTT
TTGTTTTCTGAAATAGAAAGGAGGGTGACAT

>Chr13_ 3592642_-
GTACTGGTTCTATACCTAAGTTTCATATGATTATTTTTTCCAGCTTGTTCATACGGTACCTAAGTCTATA
CATTGCAGGTATCTTTTGCTTTTCATAGATC

>Chr08_ 4276072_-
TTATGATTAGTCAAAGCAACTCGTTTATATATTTTGTTTTATTTCTTTTCACACCGTATGTTCTTTTCAT
CAGCTGGAATGAGCAAGTTGATGACCACGTA

>Chr03_18659836_-
CGTTTAATCTCTACGTTTTTCTTGAATTTATTTATTACCTAGTCTTTCTCACTCTCTGTCGTTCCCATGT
TCCTTTCCACTTTATTTCGGTTTTGATAATA

>Chr08_ 7822220_+
TTTTTTTCTTTTTGAAGGATCCACGTCAAGATGGCGACGGGTTTTTGGCCACCTGTGTTGTTCATCATGG
ATGTCGATTTTCGAAATGCTAGTCTCTTTTC

>Chr01_34196467_+
TGATTTTGCTGAGATGTAGTTGGTGCAATAATTGTGTCGTTTGCTTATGCAATCAAGAGAACTGATGATG
CTAATAGTCTAATACTACTATTTATCATGGT

>Chr07_13150748_+
CTGTTTTTTACTACTAGTTGAAATCAAGGTTAGCTAAACCTTTAACTCTTACATGCAGAATATCTTTCTG
TTTGGAATTTTAAAATGCCTCATACATGGAA

>Chr07_  812520_-
AGTCTATTATTATTTTTTCAATCTAGGATGAGCAGCTAGGATCTTTGCGCAACAAGAAAAAAAAAAAACA
AAAGGGCTATTAGCAATGTAGCATTCATTCT

>Chr18_ 2654861_+
AGATATTTGAACTATCACTGGTTATCGTTAATGATATGCCTCTTTATGTTTCTTTGTTTTTTCTTGGATT
GACAAGTACATGTAAAATGTAATGACATGCC

>Chr05_22630941_-
GTAATTATTATCTTGCACAGAATTATAATATTTGGAAATGTTGGAGCTCCATACTTATTTTGTATATCAT
TTCGTGAGATAGTTGTGATTCAGAGAGTAGT

>Chr10_13504941_-
GGAATTGTAAATGCTTATTCTCTTAGGTTAGTGGATCACAGTTTTAGAGTATTCAATTCTTTTATGATAG
GTAGTTGGAAAATGCCTCTAATGGTAGGTTC

>Chr04_ 5128326_+
ACAATTAGCTGCTTACTACAAGTAAAATAACCAAGTAAATTCTAGCCCCAAGTATATCACTGCAATGATT
ATAACTTCTCTGACATGCCATCAGTTTTCAG

>Chr05_ 8872154_-
TGGGTGCTCTCAGGTGTGGTGCAAATGATAATTACAGGTGTGTAATAGCTAGCTTTTCAGAGCTGTTTTT
TGTTTTTTGTCTTTTTTTGCAGTCTATTTAG

>Chr14_  690880_+
TTTCTAGCACTCAGTGCTCATCCATATGTCTTGTTGAATGACAGAAAACCTGAACTAGGGTGGTTCAAGC
CTTCCATTCCCGTGCACTCACATTCGACATG

>Chr10_10950759_-
CTTGTATAACAAAATGCTATCTTGTGGTCATAAAATCCAACTGCCGTTGTATAATGTTGTATTTCTTTTT
CAATTTTTGTTCATCTTCTGTTATAAAGGTT

>Chr05_23708100_+
CTTGTGATGTTTTGAGAATCTGGCAATCATTAAAATTTCCTTTTGTTAGCACCTTCGGTTGTCTTCCAGA
TCTTTAATGAACTAGAGGGGGCCTTTTCGGC

>Chr08_ 8410708_-
CTATACACTCAACCACTAGAGAATTGAAATTTGAAGCTACATTTTCTTTTACATCGCGTGACACCCACTT
GCTTTCATGATGGATACCATTTAAGAAAATT

>Chr01_ 1947880_-
TCTTTGGGATTTGTAAATATTTAGTGCTAATGCAACGCAAAAGGATTTGCAAATGATGCATCGTAATGAA
AATGGGTGCTTTTAAACCCCAACTTTCTGTA

>Chr04_ 8162045_+
TTGCAGACACAATGTAGGTTTGATTTTGATACATGCTTATTTTTTTCCCCATCTAAAGCATATAGGAGAC
TTGCAGGTTTTGTTTGAGATGATTTTTCTAT

>Chr02_ 4083047_+
TTTGTTTTGTAAAGTCTACAGTTCATCAATTAGATATTGAATTGTGCTGTATTCTTGAGACCTAGAAACA
GCAAATGTTGCGAATGACTTGACAAGAGATT

>Chr10_16947294_-
TGTTTATTAGTGATTTATTATAATTTAAATATGGAAGATAAAATTAAATAAAAACTCTCTTAACAATTAA
TTTGAAAAAAGAAAAAAAAAAAGGCTAAAAA

>Chr04_16763898_-
TCTTGTCATGTTGTATGGATCTTTTTTGGAATAGACCTCTTTCCATGCCCTTTCGCTCCGCCTCATTTTT
CTTTGTTTCGATCCTGAACTCGGTATATCAA

>Chr01_35078933_+
GTTACAAGCCAGGAAGAAGTTGTCACAGTCCCAAACATTGAAGAAACCGTAGAGAAAGAAAAGAAAGAAG
AACATGGATCTTTGGACAAAGCAGGTGCAGG

>Chr04_15452539_-
TGTGTTTAGGCTACTCATCAGATATTGGACAATGAAAACAGTTTAGAACATCTTCTTCCCATGATTTATC
CACAGTATAGATGGCTTTAACCTTACCTGCC

>Chr06_13354224_-
ATCTACTCTCTAAAATTATTTCATTGTGATCGGCTTGTCGCCCATTTCTTATAGCCCATGGTTTAAGAGT
GACGTTTCTTATAGCCAATATATTTAAGATT

>Chr17_10772604_+
CTTCGGTTGACATTAGATTGCGGATATAGAATTGGACGGAAATTCCTATGAGTATTGATCTTGACATGCC
TAATATACAGAGTGTATGCATCTTCTTTTTT

>Chr09_ 9722248_+
ACTTCGAACCAGGACCTAACGTATCAGTTTATGATGATGGTGTCGGGCTTAAAGGAAAAAAATCGTTTTC
GGATGAATTTGAACCAAGACCAAGTGTTACA

>Chr15_10335970_-
TGTTGTTGTATCAAAATTTTTGAGGTTGGATGTGGATTTTGTTTCTTGTTGATTCATTCTTTGTAAATAT
AACACGATTCATATGATTGATTATTAACCCA

>Chr16_14346758_-
GTTTTATGTTTGTTTATGGCAAGGTATTGAAAGCAATTACATATCTTTTCACACTCGCACCTATTTGCAG
CTTTCTGGAGAAGCCTTGTTCATGATTTTTT

>Chr08_ 5646256_-
TAGAATGTAATGAATTTTCAAATGAATTATGCTCGGAGAGCTTTGATGTGATTTTCTTGCTGCGGAGTAC
CTGTTAACAAGGTATGTGTTAAAGGCAGACT

>Chr04_ 3196176_+
CTTCAAAATGTTGTTCATTTCCCACTCAAGTTCTATCAAGGTGTCTTAGTAGCTGTCTGGTGCAATTTGC
AGTCCAATTTCATAAACCATATCTGGCACTC

>Chr04_ 4368908_-
AGTTTCCGTGCTTGTTAATTTATATGCACTGCAAAAATATTTATTTAGGCATTAATCTTCTAGTGTGGTG
GGAATGTTGCCCTCTTTTATGGACTCAAAGT

>Chr19_ 9386486_-
TGGAATCAGTAGTATATATAACAGAAGTAGAAACACAAGTTTTGAATTCCAAGTATAGGTTCTCAGAAGA
GAAGATTGCAGTAATTATTTGTTTATTTTTG

>Chr03_11952107_+
ACTGAAGAAAGAGACGGAGGGATTGAAAATATGGACAGTTTGTTCTGTTTAAGGGGGTAATGTATGGAGC
AGAGCTGCACAGTACATGCCGTTGCAAGGAA

>scaffold_126_   74266_+
ATACTTGTAAAATTTTTGTCAAAGAAGAACCACTTAGCTCTTTTGTTGTTATGTTACTTTCCATTTCTTT
GCCATTGTTCGCTTTCCCACCATGCACTGCA

>Chr14_  541018_-
CAATATTATTCCATGAAATCATATTCCCCTTACAGAGGGATCATTTCGTCAGTAGAGTATAGGTTTTTGA
CATCAAAGTTTACAATGTGGTAAAAGAGTAG

>Chr13_ 1628707_-
TCTGAATTTTATTATAAACACCATTTCCATGCATATACAAATATATTTGTAATAGGAAATGTCTGAGAAA
CATGGTAATTTATTGTCTTGAATTTGATCAA

>Chr10_15102193_+
GCTTAGAAGAGATGTTTTTTTTTTCCTTGCCAACGGAAAGATTTTGAATCACTTATGGGGGCAAGATTTG
TCCACATGACCTCCTCCCCTGCCTTGCAAAT

>Chr15_11016521_+
ACATATGGAAATTTTTTAATTGTTTGTTGAAGTAATAGCTGCTATTATTGAAAGAGTTGCCTGCCTTAAT
TAATCATACCATAAGAGATCATAATTAATAA

>Chr04_ 9127466_-
GAGCATGTCAGCAACTGTGTCAGAAATGGTAGAAAATTTACTTTCATGTTTCCCATGATTGCACTTGATA
TTATAATGGAAGGAAAGCAAATCCTCCATGT

>Chr10_19379907_+
TCAGTTATCAACTCAAACCTTCATATTATCTCCAGTGGAATTGTTTGCCCAGATTGTCTTCTAGCTCAGC
CTTTCAAGGAAAAACAGTTTTTGTTTTCTAT

>Chr09_ 7648340_+
CATTTTTGTCGAACACAAACGTGCTATCTAATCGTTATTTAAGTTTATCTGCTTTCTGCGTCTGGATGGA
AACTTGCAAAAATTTTGTTGTATGATGTTGA

>Chr02_ 7414279_+
ATACGATAGCAAAAACATATCTAAATGGTGGATGGTTGTGATTGTTTTTTAAAGAGCTTTTTATATGGAA
ATATATTAAAATAATATTTTTTTTATTTTTA

>Chr17_14960188_+
GTTGTTTCAATATTATCTGCATCATTTGTCTCTGATGCACCCTTTCTTGCAAGTCGATGGCAATCCATAG
ATAGTAACCCAAGCTTCAACTGGATATGTAG

>Chr15_ 8648437_-
AAAACAGGAAGGTTGGTTCGAGTTTATTAATGGAATTGGCATTTTTTATTATATATTCATTTTTTTATTA
AAACTACATGTGATTTTCTTAGTTTAGGGTA

>Chr10_ 9077828_-
ATGTACCTGTACAGCAAAGATTTATTTCAAATTCAAATCACATTTTCATGACAACATATCTGATTGGATG
TTGTGCATCTAAATATCAAAATACTATTCAG

>Chr12_15208358_+
TCTATTGGACAAAACTGGAACAGGAAATATGATATCTAAATGAGTTCTCCAATATTGTATTTAAGCTTGT
CTAGAATGTAATCTATAAGAATTTTGGGCCA

>Chr03_15648810_+
AAACACGTGTTCTGATTAGAGAACTCGTAAAGATCGTCGCCGGTTACCTCAATGCTCCAACTCCATCCAT
CATTTTTGAAGTCAGTGTTTCAAAAAGATTT

>Chr10_ 9770570_-
TGTATTATGCTATACAAGTTGAATAAAGGGGCAACCTCACTTTAGTCCCTTACTTGTTACCCATTTCTCA
ATTACATCCCGGCCTATTTTCTAATCAAATC

>Chr10_ 2899573_-
TCTTTAGTAATTTCTTCTTATCTTTTATGGCAAAACCCTAAATTTATCTTAATGTTTGTCAAATATTCGT
TTTTATTCTCTTGTTTTTTAATTTGGTAACT

>Chr06_21120473_-
AAATTTGTCATGCTAAAATCAATTAATGAGCGATAAATGTTGTTTTCAAGATGCTTTTGGGGTGCTCTTC
CAACCATTTTGATTGTAAAGGTATTGATAAC

>Chr07_ 8088718_+
GGTTTAAATAATCTCAATCCCATATGATAAATGATGTTTCAATTTGAGTTACATACCTGTAAAAATGGTC
AGATTCCCTGTTTGCTTCGACATGAAGCCTA

>Chr02_24551938_+
ATTTTTTGTTTCTCTGATTATTAAATACAAGAAATAATAAATGAGTGTTGATAAACATCTTGAGCCGTAG
TGTGGGAAATAGGCATCGGATGTAGCCCTAC

>Chr01_47357400_-
TGGATGTGTACATTTTGAGGATATGAAGTGGAAAGGGCATTGTTTCTGTCTCCTTGATTATTGAACCAAA
ACATTGTTAGGTTCATACTAATATGAGTGAA

>Chr01_37985285_+
TTTGTGCCTGCATGTGTCTAATTTTTAGAGCATCATAGCTTTTTCCTGCGATTTTTTTTTCTTTTTCAGT
CTCCAGGATCATTTGAAAGCTTTGTTAATAT

>Chr01_31883487_+
AAGAGACTGTAAATGATGGCCATTTGAATATACCTAGTTCGCCTGCCTTGACAATGTTTACATTTTTACA
TCATATCGTGACATCTAAAAAATCTTTAGCT

>Chr01_  499465_-
TGAGATCAAGAAATTAGGTTAATGAAAACAGCTTCTGTACTGTTATTCTCTCCTGCTTTTTCTCTGTTTA
TTAGCCCTAACCTCCCAGGATTTGTACTCTT

>Chr01_ 5486277_-
CTTTTCCTTCTATGTATGCTGAATTTGTTTTGAAATTAGACTATTTAGCCAACCATGTCTTTAATTACTT
GTCAAAATTTAAACTACCTACCACTCTTTTT

>Chr05_12918723_-
TAAGAAAAAACTGCGTTCAAACATCAAGTTACAGCTTCAAGGTTCATCGTACTTTATCTTTGCCTTGGCT
ATAATTGATGCCAGCTTGATGATACTCAAGC

>Chr08_ 1034717_+
AACATTGTAATTAAATATCTGCACTTGATAATCGTTCTGTATTTCTGTTGATATCACTTCTTTCTGTAGA
AGTTGTGGCCTAACTGAATGAATAATTCTTT

>Chr07_ 1205375_-
TTTTATTTTGATCAATTGAAAGAAGAAGAAGATGAAGAAGAAGAGCTTCCAAATGAGAAAGTGTTCGTGC
CTTTTTATTCTTTGGTCTTTCCCACCTCTTC

>Chr01_24359365_-
CTTTGAATGTTCAACTTTAGGTAATTTCACTTTTAGCTGACTTGTACTCCTTTTCTTCTGCATGTTTTGG
GCAATGCTCTGCGAACTCTTTTTTTTGTAGT

>Chr09_ 2586629_-
CTGTAAATATCGCTCAGATTCAGAGCCAATACACTCTTCACCCTTTGTTCACTCTTCACTCTTCACTCTT
CAGCCTTTGTTCTTTTTTTTTGCCTACCATC

>Chr06_ 7265988_-
GTTGTATATTTTATGTTCCCCGTTACTGAAATGAGATATACAGATCGTGTAACATATAAACTCCTTTCTA
TTTTTAAATTATCTATATTGATCCTTCCTTG

>Chr19_ 4434493_+
AGGTGTCCTCTAGTGGTGGAGTCAAAAAAATTTAAATAAAAATACAAATTATAAATACTTGATATTATAT
ATTATATAAACATGTATTATATATAAAGAAA

>Chr10_10849031_-
GGAAAAGGCAAAGTGTTGTGAATTAAAAGTAAGCAAGAACCATGTGATCCAAGCCTGCGTGTGTTTCACC
GTCGAGGGAAATAAAAGGAGAGTCTTGGACT

>Chr10_ 5281269_-
CTTCCATCTGCTGATTTCTTTTCTTAATTGGGCAATGCCAATTCTCTCTCAAACCTTTTAATAGTTGGTT
GGGGTACTCGTAAACCTGGGCAGGTGTTGTC

>Chr15_11296174_+
GTGATACTAGTTAAAATGCTCCTTATTTGTTTATTTGCCCAGGTATTGTTAAGAATCTGAGCATGATCAC
GGGTGTCAGTTTTTATTTTCTGAATTGAATT

>Chr08_ 1619234_+
GGATCTGGATCGTGGTTTTAATTATTAATTGGTGCATGAATTAATTATTCAAATTTATTCAAGATTTGTA
CACTAATCATCAATTTGGATCAATCTTATTA

>Chr03_ 7183413_+
TCTTTGTAAATATCTTGCACGCTGAAAAAAATGCTTGATATGTTTTTCCCAATTATGATGGACATGGAAG
TTGACCATAAATATATAAAATAGGTAAGTAT

>Chr05_25578086_+
CCATACAGATCTGGATATTTGCTTGAAATTGCCAGTGAAATTTTGATGTCAATTTACTGTAGTCCAGTTT
GTTGTAAAAAACTTAGGTTGGGCTGTGAATA

>Chr01_11844840_+
CATGTTAATAGTAGGGATTGATGATAGATATCAGTATTTCTTTTGAGTGGAGAAAGGTTAATCGATCAAG
ATTCAAAGAAACTTTTACATTTATGATTGCT

>Chr03_ 2473845_-
ATTATTTGTGCTTCTGTTATTTATGAGATATGAGTCTTGATTATTTTTTTAAATTTCCATCGTTTTCATG
ATATAAAGAACACGGAGAAATGTTTTGGTCT

>Chr03_21723569_-
TGCCTGCTTATGTACATAGTATATTACTTACTGAAAATTGTGTTTTAATCACTCTGGTTTTTGTAGATTT
TTTTTTTTCATGCCTTCATGGAGAAGTTTAT

>Chr18_12181659_-
TTCAGCTGGGGACCTGTAGAAAGGGATTGAATGCCGCAGAAAATGTTTCCAACAAGTGACCCGATGCCAG
ATATTATTTATTGCACTAATTATATGCAAAG

>Chr08_12068388_-
CTGTCCTATAATACTATAAGAGTATCAAATCTATCTGAGATTTTTTACGCTATTATTTTTATTGTATTTA
TCATTTATTATTAAGATTTTATAACATTTTT

>Chr13_ 1333241_-
TATGGAGTACATTGATATCCCCGAGTTTGAGAGCTGAATTTTTTTTTTTAACTGAGTCATGCTATTGATG
ATACCTGTGAAATGAACATTGGCGCAGGTTT

>Chr18_ 1135000_-
TAACTTGTATCCATTGGGGCTATATATTCTCAACAAATATATACTTAATTATATATAGAGAAAGCATTAT
AAAAAAAAAACTTTTATTTTTGTGTTCGTTA

>Chr17_ 8763758_+
AGTTTTAGCGTCATTGACAAGTAATATGATATCAAATTACTGTTCAGTCTAAAGTCAACTGGGATTGTTT
ATTTATTTTCTGATAGGTGGATTGTTTAGTC

>Chr04_  201083_+
TGTTAACTTTGGAAGTGATGTTTTTCTGTTTGAATACCAATGAGTTTTCCATAAACAATTTTATGCTCCT
AGGATTTTTGACATTAGCGTGGTCAAATAAT

>Chr01_12267619_+
CACGACGAGAGATTGAATTTACATGAACATCCAAGCGGCCACTTTTTTTCATATCTGCTTCGTCTTTGGA
TATTGTTTTGGATTATGATCCCTTAGGCTCG

>Chr16_11562821_+
TAGGCAACGAGTGTGTAATTTTTGAGATTTTGAAAGTAGCAACTTAATTTATTTCGGCGTTTTAAGTTAT
TCAATTCTTCATGGATAATGGTTAATAAAGA

>Chr03_18924572_-
TAAGTTGAGGGAATGCCAATATTTCTCTATTCAATCCAAGTTATTCCGCTATGGAACTGGATTTGATTGA
TTGGTAAGAATTGCAGCTTAGCTTAATTTGG

>Chr09_ 7017440_+
TCATAACTAATGCGTTTTGCAGCAAGTCAATTAATTTTTGGTAGAATATCAATATTTTCTTGTGCAAACG
ACGTCATTGAAGGAAAAAAGGCCCTTTGCTT

>Chr14_ 1498372_-
CGAGGAATCGAAGGCTTTGTCGGTTGCTGTTCTTGAAGAAAATGTGAATGATAAGAGAGAAGAAATGAAA
ACGAAGAAGAAGAGCAAGGGGAATGGAAGGA

>Chr02_14435219_-
CTTAAATTAACAGCAAGAGAAATAATAATACTGTCCCGGAATTATGAGTCAAGTTATACTATAGTTTTGA
CTTGCAACTTACACTTACATGCATCCATTGT

>Chr03_14887740_+
TTAAATCACATTGCATCTATTTCTAAATGGGTGTTAAAGATTGGAGGTCCCCCGCTTTCCCATGTTGGTT
TAAGATGGTAGTCTATAAAACATGTCTATAA

>Chr02_  725153_-
CTTCAATTTGTATTTATTGGTCTAGAAAAGGAAGAGGATAATCTCCATGGAGGAAAAAAAAAAAGGAAAA
GGAAATTTGGTAAGTGGTTGTTAGCTTTATC

>Chr01_  561105_-
AAATATGTTCATCAAATATATGTAACTCAATTTATGGACAGTTTTCTACTATCTCTGTTGTCTCTTCTGA
TCCTTCTGTTTTGGAAGAAATTAATTGATTA

>Chr01_  213570_+
CAGGAATAACAGTTCATGTTCTGTTAATACATATAGCTAATTTCTGTTGCAATTCTATTGCTGCTTGAGG
TATAATGTGATTTCATTGGAAAAATGGATTT

>Chr01_  213570_+
CAGGAATAACAGTTCATGTTCTGTTAATACATATAGCTAATTTCTGTTGCAATTCTATTGCTGCTTGAGG
TATAATGTGATTTCATTGGAAAAATGGATTT

>Chr14_ 2406725_+
TGTTTGTGGAACTTCATTGCTGCAATAAAATTGTGCGAGATACAGTTCTGAACCGGGCCAGTTTTGCAGA
TGGATACGGCTCAGATTATGAATGTTGTCGG

>Chr10_11149412_+
GATTTGCTTCTTGCATGTCCGAGGTATAATGTACAATAAAAATTTGGATCATCTCTGTCATCTCAGTGCC
GACCAGCAAATCATACCATCAAATAGTATTG

>Chr06_ 3962468_+
TGTTAGTATTAAGGAGTCATTCACCTTCAATAGAGTTTGGCCCCTCTTGTACATAAAATTCCTTTGCTCT
CACGCGTATCCAGTTTAAACTTTAAAGGTTT

>Chr12_  475932_+
AAGAGAGGAGGAAAAACAGAGGAAACAGAGTAAAGAAGAAACAGGGGAGGTGAAAAAAAAGAAGAAAAAG
AAGAAAGAAGGTGAAGGTTTGAATGACGGGT

>Chr07_10143411_+
AGTGCGATGTTACTGGGTTTTATATGCAATAACCATGCTCTCTACTCTCTAATTTCTCAGACTGTAACCA
AGGAGGAGGAGAAACATGCTTCTCCTTCCAT

>Chr07_10143411_+
AGTGCGATGTTACTGGGTTTTATATGCAATAACCATGCTCTCTACTCTCTAATTTCTCAGACTGTAACCA
AGGAGGAGGAGAAACATGCTTCTCCTTCCAT

>Chr07_ 2336572_+
AATTGCTAGATTTTGGTCTAATAAATTTGCAAGCGAGAGTAAATCTTTTGAGAATTTCTCCTACAGTCTC
CCACAAATTCACTATTTGGAAAATATGCTTT

>Chr01_ 7616579_+
CTGCCACCCAAAACAGAGGAGAAGACGGCGAAGCCCCAATAACAGACCTGAGAAAGAAGAAAGTGAAGCA
GATAAGGATGGAAAGCAGAGGAAAACAGATC

>Chr03_15641774_+
CTCTGAACTTCTGGTTTTGTTTTCAACTTTAGTCTCTTTACCTTTCATCTATCTTGATTGAGGTCTTTAA
TAATTTAAGGGTGTAATTGAAAAAACTTAAT

>Chr02_ 2077196_+
CATGTTGTTTTTCTGCACTTCTTTAAGGGAAAATTAAGAAGTTCTTCGTTACTTAATTGTTCTCATTCGT
TGTAAAGCTACGAGAGAAATTTTCCATGATC

>Chr01_44833232_+
TGTATTTAGTCATTACTGTGTGAACCTCAAAAAAGCATGTTTGCTTGCCCATTTGTGTTTCTTTTGGTTT
AATGTGTGGACTTTCATGCGTTCTCCTTGAT

>Chr11_ 3887351_+
GTAGAAAAGACTGGAAAGATTTAATGAAATTACTTTGCTCGTTAATTGTCAAACCAGATTGCTTTCTGCT
TCCTGAGTTCACCTTTGTTTTTAGAACACAG

>Chr04_  271345_+
CTTGTAAATAATTCAGCAGAAGGCCAATTTCAAGTTTCGCTGTGCTTAGGATTAGGATGTCCCATGCTCA
TTACACAACACCATCAAACATAATGCAAAGA

>Chr06_ 4322629_+
AAAACTGTAGATAGGATCAATTAAAAGATACAAGTTCGCCTTTTGTATCCAACTATCGATCATGTACTGT
TTTGATGGCTCTCGGACAAAATTATGAATAT

>Chr01_ 8163384_+
TATCTAGCTAGGGATTAGTCGAGATATTAGCATGGAATATTTCGAGTACCAACCTCCGAGACACTTGCTT
CATCTACCACGTGTCCAATAATAACGAATCT

>Chr10_20042896_-
CTGCACATCCTCTGTACGAAAAGTTTGTTTTACAGAAAGCTTTCTAATTTAACAGTGAGCAACTTCTATC
TTGATTTCAAGAAAGTGTTCGCTAGCTAATT

>Chr09_12821854_+
CTGGAACTGTCACTTTGCTGGGAATTTCTAATGCACATTTCATAATTGGTGACGGTAGATGTTTGAAAGA
AAGAAGCCTTTAATCAGCAATTATCAAATCA

>Chr02_23578211_-
AATGTACACTGATTTTAAAGAAAGAAAGAGAGGGGTAAGATTCTGAAGTTAATGTAGACTGCTTGAGTTA
GATGCAATCTCAGAAGTTGATACTTAACTAT

>Chr03_11480900_-
TACGTTACTGTTTAGCAAACACGGTGTTCTAATTGAATGATATTTTCTGTACATGATGAGTGTCTTTACT
GTGTAAGCACAATATTTAAATTTTTTCATGA

>Chr15_ 4520210_-
TGTAAATTGAAATGTTCAATTTGAGTTTGGCGAGAGAGAGAGAGATTGCTTATATCCCTACAACAGCATT
CGGTGTTAGCGTCTCATCTATCATTTACTAT

>Chr12_10637428_+
TGTAACTAAATTATGTGTAATGCTATATGTATCATATGCTTTTCTTTTCTAGGGCTGTATGCTCAGTTGT
GTTTAGGAGCTTATGAATGGCCTTTTCTTTA

>Chr01_ 9422815_+
TTGAGATCTTCATTTTTCACTGGATGCTACAACCTATGGTATTGGACCTTAGTTTCGGGTGTATAATAAT
GCCTAGTGATATATGAAACCCTTTAGAGTTC

>Chr04_ 8036056_+
GTGCCTATGAATTTTGTGAACTAAAGTAAGAACAAAAGTAACCTTCTCTTACTATGCTTTCGGTACTTCA
CAGAAAAAGGGGAGCGAAATAGAAAATGTAA

>Chr02_23806562_+
TATTTCTTTTGCACAACCCCTAGAATGAAATTTAAGGCCTTTCATCTTTCATGATTACTTTTTTTGGCAC
AATTTTCCTGTTAGACATGTGACTGAATAAG

>Chr19_11933088_+
ACCTTCATTGCACTGAGGAGGGGTGCTGGTCTAAGGTCTCCCCAAGAGGGAGAGCCTACGTCAAAATTTG
TGGCAGAGGGGGCTGCGCGAGTCGCGGCCCC

>Chr19_11933088_+
ACCTTCATTGCACTGAGGAGGGGTGCTGGTCTAAGGTCTCCCCAAGAGGGAGAGCCTACGTCAAAATTTG
TGGCAGAGGGGGCTGCGCGAGTCGCGGCCCC

>Chr19_11933088_+
ACCTTCATTGCACTGAGGAGGGGTGCTGGTCTAAGGTCTCCCCAAGAGGGAGAGCCTACGTCAAAATTTG
TGGCAGAGGGGGCTGCGCGAGTCGCGGCCCC

>Chr17_ 6366634_-
GACCATATATCATTTGAATTCGTTTTAAGATCAAAAGTTTAGAGTTCAGGAATTCAGGATCTTATGCTGA
AGGGAAGACTTGTGGTTTTTTTGTTATATTA

>Chr11_10814006_-
AGTGTACCAAATGAATGGGTATATAATGAGATTAATGGAATGCTGATCTGATATATAGCAATGTATCTGG
AGGTTAAACATTATACATGGACGTAACCATT

>Chr05_ 1588730_+
AAAACGGATGTTGAGTCTTTTTTCGTTTAAAAATATTCTTCTTTTGTCCCCGTCGTCGTCCCAGCAGCTG
TAAATCTCATCTCTTCTTCTCTTTCAACAGT

>Chr19_ 1409355_+
CGTAATATGTAACCATGTATTTGTGTGTTAAATGGTCGTGGATTTGAAGTGATTTGTGAGGTGTTTTTAT
CTGTTTCTGCTTCCAATTTGACCTGTCAAGT

>Chr09_ 4132394_+
CCAATTCATGTTTACTGTGCCTATAAATTCCATGGTTTATTGATTGCCTCGAGAGAAGAATTAAGGACTG
CCATTGTTAGCTCTGAAAAGTTTCCATGTTT

>Chr01_13976523_-
TGGTAACTATATGAAAAAAAGTGCTATGAGAACTTCTGTATTTTTACTTCAAGGACCATGTCGGAGTTGT
CACTTATTAATAAGAATGCCAAGGGAAAATT

>Chr07_ 2660971_-
ATTATATCTTGTATGCTTTACCTACTTATTGGTGTCTTCAAAATATTTTTAGAAATATATTGGCAATGTT
GAAACAGAACATATAAAAGTCAAATATTAAA

>Chr18_16957509_+
ATTGATATTACTTCTACCACTTGTTAAATATATAGAACAAGTTATGTTTCAACCATAGGGTGCAAGTTGA
TGATGACAAAAATTAACTTTTGTCTGTGTAA

>Chr01_35373309_+
GTGAGGACAATCTAATTCTAGTGTATTAATTTTGCTCAATGTTTTTAAGCAAATTGAGTGCTGGAATAGC
TCTAGGGTTTGCCTATTTCATCTTATCTTGA

>Chr14_14048006_+
AACAATAGCGGTGTTGATTTTGCTTTGGAGCTATTGCATTTGGCTTTCTCAGAGCTGTGGCTTGTGTATT
ACCTGGAAAGCTACTGAAAGAAGCTCCAATG

>Chr01_21038989_-
GTTTTCAGTTTATCCGGCGGTGATATTATCCATTGCAGGCTCTTCGTGGCACTACCCGCGTGATAGAACA
AATACGAGAGTTGCTATCGTTTTCATTTCTT

>Chr14_14641058_-
GGCGTTGTCTAGAAATTCGAAAACTGAATATAGGCGGCGTCTTTTGCTTGACATTTTTATGTCGCTTCCC
TGCAGATGAATGTCTATTTGCAGTCCTTGTC

>Chr01_ 4380004_+
CAAAACATTATCCGAAAAATTGAATTCTAAACTTCATGGTTCGGTGTTTCAGATTTTGCTTTCAACAACT
GCCGTCTCTTGCTACTTTAGTATGTGGGTTG

>Chr10_19695203_+
ATTCATGTTTAAACTGGGTGGCTTTACCAAGTAAATTATTCTTATTCCCCAAGGGAAGAACTCTAATTGC
TCATTTGACTTCGGAATGCACTAATGACCGC

>Chr08_12428452_-
TATGTAATGATTTGTTTTTATATCAACTGCACAGCTGTGGTTGTAAATTTGATATCATTTTGGATTGGGC
TTTATTATTGAATGCTTGATCTGTTTAGTGC

>Chr19_ 8751300_-
CAGATGTATTTCATTTTGCTGGTCATTTGAGTTTCTTATTCTTTGTTCCTACACTCAAATTTCTAGTGGA
ACTATGTTGCAGCTCCAGCTTCTGAGACTGG

>Chr11_11707437_+
TTGGTAAACTATATTCATAATGATTCCAAGTCACAAAGTCCTTTATTTTCATGGATCTTTATCATTTCTT
AGCTTGTTCAGGAGTCCCAGGGTAGCAAAAA

>Chr15_10881515_+
TGATGTAATGATATAAAAATAACTTTAAAAAATAAAAATATATTATTTTCATAAATTTCTAAAAAAAAAA
AACTTCAAAAAATAATTGATATCAAACTTCC

>Chr13_   29884_+
TGTGATACTTCACTAATTTGCCTTGCTAATTGAACCTTGCCTTTTCACCCAGTTGATGTGGTTTCAGTAA
TTTTGAAAGTTTGAATTAATCCAGTACCAGT

>Chr12_10798919_+
AATTCGGTGTATGATCAGATTCAAACGTGCAGGATTTTGTTTTGTTGTTTAATCGAGGAAGATATAGCAG
TGCTTTTTTAATTAGCTTAAAAAATATGTCT

>Chr12_10798919_+
AATTCGGTGTATGATCAGATTCAAACGTGCAGGATTTTGTTTTGTTGTTTAATCGAGGAAGATATAGCAG
TGCTTTTTTAATTAGCTTAAAAAATATGTCT

>Chr16_ 6583366_+
AAGCTAACCTCTGTTTTTTTTTTACTTAAGTTATGAATGTGAGTTGAGTTAGCTGCTTTGAGTGAATGTG
GAAAGGGTCAACAGGTGAAGAAAGTTATGCA

>Chr08_ 2499700_-
ACATTTTAAACTGTTTATGATGAAAATAATCCAGGTGTGATTAGCATTTTAAACTCATTCTGGATTGCAG
TCCATTTATTTTGAGAGCAAGGCTTTTGTTT

>Chr13_14574578_+
GCATCGTGACAGAACTTTTACCAAGTATTATTTTAATGTTTTATTATGTCACGTTCCTGTCCTCGATGCT
TTCTTTGGCCTATCTCACTTTCGCAATTCTC

>Chr16_ 2898920_+
CTCTCTCTCAATCACTCTCAATAAGATGGGGATTCATTCCCTTGTATGCTTATTTGCTCGTTTGATTTTG
TTCATTAAATGCTTGCTGATTGGAAATATAA

>Chr01_ 8435538_+
TAGTGTTGTTTTTTTTTTTTGGAGAATAGCATTTATGCGTTTTACATGGCATCTTTCTGTAGCCCCCTGT
TGCATCTTGCATAGCTGATGATACAGCGCAC

>Chr10_18496874_-
TCAACTGATGTTGTTGAACTCCATTTATTTTTAATCGAATTGTTCCTTGTATAGCCATAGGTTCTGGTAG
CAACATATAATCCTATCCAAAATCCTAATTA

>Chr02_ 1112582_+
TGTCAGAAACATTCTGTCTTTGAACATTTTTTGATGCCCTGGATCTTTTTAATATTTTCGTTGATTGAAT
TATCCATTGATTAAATAAAGAAAACATTTTT

>Chr08_ 7682533_-
TTGCTGCAATTGGATTTGTGGGATACATAATAAGGAAAGAAGTATTCTGGAACCCACGAGTTAGTAATTG
TATATGTTCTTTGAGATCCATTGCTGAAGCA

>Chr19_11479189_+
ACCCTGTAATCATAAAGGCAATTAAAGAAGATGACGTGAAGCTACCTACCTATCGTGGCATGTAAAGAAA
CAAACAAAACAATTTTACTCTCTGCAAACGG

>Chr07_10336296_+
TGGATAGTAAGCCGCAATTTTGATTGAGAAAGCTATTAGCCCTTGATTTTAAAGGATCTTTCAGTGTCAT
TTTTAGCCGCAATTTTGATTGAGAAAGCTAA

>Chr09_ 9507790_-
CATATCTGTCGTAATTTTACAAATGATGATAGTCTTACTGGTGGCAGGTTAGCTCCTCGTATTCTTTTTC
ACCTTCCTTTGTGCAAATAAACATGCAGATG

>Chr16_ 1583671_+
TGCATTATGTAGTTTGGTTTTATATGCATTTGGAGTCATTTTCTCGTTTCAACTCGATATATTTTCTGTT
TTACATTCGTGTTTAGATGATTTATGAAGCT

>Chr03_ 1455784_-
GGGAAGAGATGAGAAAAATGATAAATCCTATAGGTTGATTTCCATCCCCCAAAACCATGTGCCTCAACTG
TACTCGAATGGTTAGATAATCATAGCAATTA

>Chr15_ 4165564_+
TTGTTCTTGTTCATTACGGTTGGACAATGCAAAGGTATCTCAATTTTTTCATTCATTCTTTTAGGAATGT
TCTTCATGCGTAGCATTTCTTGACAAATTCC

>Chr02_16164168_+
GGTGATTCTGCCACTAATAATGGGGTTTTAATTGCTGGTTATGGTTCTTCAATGCATGGCTCTATGGTGC
TTATGACTTGCTCACAAATCGACCTGAATTA

>Chr16_ 5843739_+
GAATCTGGATTTACTAAGACAACCTGTGATTAATCTACATGAATATTATTAAGATTTTGCTGTCTTTATT
TTGATATTTACAATATATTATGTTTTCTGAT

>Chr16_ 5843739_+
GAATCTGGATTTACTAAGACAACCTGTGATTAATCTACATGAATATTATTAAGATTTTGCTGTCTTTATT
TTGATATTTACAATATATTATGTTTTCTGAT

>Chr06_ 8096839_-
GCAAGAAAAGGTTATTAACATGTTCAAGAAGGCCTACATGAACATGATTTACATACGCATGACTATCTTA
TTTCCACTTAATTGAAGCAAATAAAAAATGG

>Chr06_ 8096839_-
GCAAGAAAAGGTTATTAACATGTTCAAGAAGGCCTACATGAACATGATTTACATACGCATGACTATCTTA
TTTCCACTTAATTGAAGCAAATAAAAAATGG

>Chr14_ 8338161_+
GTTTTGTAGGCATCAACATTATATTAAAAGTACATTGAGAAAATTTAACTAGATCTTATTAAAGTTGAAA
TTTTAGCTTTTGGTAGGTGATTGCGTATTCA

>Chr01_11153057_-
AACAAATCGATGCTTTTTGTTCCTGTTCCAGCAATAGTTTTTATTTTTGCACATGTGGAGACCTCAAGTT
CTCTTCTTTTCTTTTTTCTTTATTTTTTTCA

>Chr18_ 3604737_-
ATATATGATTGTAACGGTTGTTATTAGTGCAATTCTTGTTGCCCTCGCCCAATACATGTCAACTAAGCCT
GAGATACAATTTCCATGTTAATTGCTTTGCA

>Chr09_10140724_-
GTGCTTTGGAAAGCGCATCATAATAATTTAGCTGTACCTTTTCGTAGTGCAATCTTGTACTCTGTCCATC
TCAGCTACAGATTCTCTCTTTTCCCTTGTAG

>Chr12_15678875_-
ATATTGGCGTTGAAATTAAGATGCTTAACAACTAATGATGTTTTTCTACCACCCAATCTGTAAATCAAAG
TTTATGAGTGAGTGACTGTGGGTGTGTGTGT

>Chr10_12121981_+
TTATTTCCAGAACCTTGCTACAGCAACTCTGCTATCCAGTGGTGTTCTTCAACATCCCTCCCCAGCAGCA
TGTTCACTAGAAGGTGTAGTTTGTAAAGCAG

>Chr10_20832659_+
GAAGTAAGATTCGGTCATTTGTGCTATTTATATAAACCTAGCTTGTCACTGGTTATCGTATTTCATCCTG
CTATCCTCTTGATAATTCTGAACCGTATACG

>Chr10_10015782_+
AAGGTTGGACACATCTATGTGTACAGATGTTAGTGCCAGTTGCGCTTTTCATTAGCATATGCTTGGGGTG
CAGCATGAAAATTCTCGACTTAATTGAGGTT

>Chr15_14208329_+
GAGAAGATCTTGATTGTACTGTTTGAAAGCAATATTACAAAAACTCACTGTTCAGAAAAAAACTACTGTT
CCATTGCACTTTCTTTACTACCTTCCTATGT

>Chr15_14208329_+
GAGAAGATCTTGATTGTACTGTTTGAAAGCAATATTACAAAAACTCACTGTTCAGAAAAAAACTACTGTT
CCATTGCACTTTCTTTACTACCTTCCTATGT

>Chr09_ 7673593_-
CGCAGCCAGAGTCATGTTATTTGAAAGGCTAAATTATAAAATACCTTCTGAACTTGGGCGAAAAAATAAA
TACTACTCTGAACAAAAAATACCCTTGATTT

>Chr04_18398911_-
GAAATTGTGTTTTGTGGTGTTTTTTCGAGAAAAAAAAATCTGTTTCTTTTGAGTTCGGTTCAAACGTTAA
ATTTGTCTTCTCTTTGGTATGTTTTGGAGGG

>Chr10_ 9142621_+
TATAACTAGCCATTTACCGTTTCTTTTTTTAATAAAAAAAAATATTGGGTATGTTAGTTGTTTTAATGTG
TTTTGTTACAAAAATTCAAAGTATAATTTGA

>Chr07_12138844_-
AATAGTACATGGAATAAAGATGGGAAGGCCTGGAATCTAATTCATTTATGAATATTACACTTTCCATGTG
CATTAGCTAGGCCTGTATGTTCATAGCAATG

>Chr16_ 2379186_-
GAACACCGCCTACCATATGGCCATGTTTGAATAAATAGCTCTCTGTACCTAGATTCTTGTATTTTGTATA
GCAGCAGCCTTGGAAAATTTGAATTTGCTGA

>Chr04_21261970_-
AACATGGATGTTTAATGATGTAATATCTGATGTTAGCTTGTTAATCTTGTACAATTATCATCTCGGTTTT
TCCCCTTCGCCTTTTTCTCTCTTCAGAGTGG

>Chr09_10953292_+
TCAGGGAATACAACAGTGAGGGAATGTTTCTATAATCTTTGAAATTTTGCAGCTAACCTCGTCGACAATT
TTCTGGTACTTTGGGATCCAGAAGACAGACA

>Chr06_23643912_+
ATTAGCCTGTAAAGAGACTTGAGTATCACAAGCGTTTATGTTTTTTCATCAACTACTCGATATATGTGAT
CATTTTCATCAAACTTGCAAATCACAGGTTC

>Chr15_ 2627513_+
ATTATGCATGTAAAAATAACATTCTATGTGCTTATTTTCTGATATTTTGCACATAATTCGTGTAAATTTT
AGGACACACTAAAGCATTGTTGCTGTCATGC

>Chr05_18411260_-
CCTGTATAGCAAATCAAATTCTTTGATCACTGAAACCAATTTTGGTTCGTAACTCAAGAGCTCGCAAAAT
GTCTTGAACCAATTCGTCCTCGTTGCTCTGC

>Chr06_20478149_+
TTCACCTATCAATTCCAGTTGAGAAGTGTGCTTTGAAGGCATACATACTGATACAATAGATGTCCCTAGC
TTATAAGCATATAAGATTGAAAGTATTGGTT

>Chr13_  642741_-
GACATGTACTGTAGATTCAACGGTTATAATACATTTTCACTGTTTCATCTACCCTATTTTCTGTGACACT
TCACTCGAATTTCACTTCTCTTTATGTTAAT

>Chr10_ 8322472_-
TAAGTTTATTTTTAGAACATATAGCAGCACATTTATACTTACTTATCATCAATACCCTTGTTGTGCTTCT
CCTTTCTAACAGTTACAATAACAATATTTAG

>Chr16_ 1395216_-
GGGGGACAAGTGATGGATTTTAATCAACTTGATCTCTTTGTTTGACTTGCATTATGATCTCTTTCTTTGT
GATTGAACACTTCAATGCATCCCTTGAAGAA

>Chr02_  240238_-
TGTGGGCGAGTGATTCTTCCCACCCTAGTATATGTTTCTGTCTTGTTGTGAATTTTTCAAGTCCTTTCCT
CTCTTCTCCTAGTTGTTAATACTTAATAGAC

>Chr13_ 6499393_-
AATTATATCATTTTTTCCTGACATTATTGTGATGCAATACTGCTTAACTTATTTTAACTGTTGCATTTTC
ATGTTAGCTGGTCTTGTAAATATTTAGCCAT

>Chr04_ 9369511_-
AAAATTTTGATGTCTATCGATAAATTTACCACAAGATACATATTCAAATTAGTGGAATTGTCATTCTGGT
GTTTGTGTGATGGGTGCTGGAATAACCATCT

>Chr01_12950742_+
GCGTTGCATCACAAGTTGCAAATGTCTAACTGGCCTGGAAACTTTGTTTTATACTTTGTATGCTTCTGCT
CTACCCTTTTTTTAATTTTATTTTTTAAACC

>Chr04_12059294_+
ACTGTGTTCTGGAATGCAGAAAGTAAAATGTCTAAAGTTAAATGTTGTTTATGAGTATTGCTTTTTGGAC
TTCCATATTAGTCTTGATCGCTACGACGGAC

>Chr07_ 1459976_-
ATCCCAGAAACATTTTTAACTTGCAGCATTGGAAATAAAAGGAATATTGGAGATAAAGGGTCATATTTAT
ATGGCTTTTGGTGGTACTTATTGTGTTATCA

>Chr14_ 3082095_+
CGCAGCTCCAGCAGTCACGGACGACAGCAGCGACCAGATCAACCATCGGCAGAAGAAAAAAATGAACCAG
GAGGAAAAGAGAACAGAGATCTTTGAACCGA

>Chr19_14694671_-
CACTGTGGGCATTCTGAGGTGTTATTTAATGAATTTGTTACCATAAAGTCACACAAGAACCCGAGAGGAA
TATGAACATTGGCTGTATGGTTCGGATATTG

>Chr12_10652671_+
GTTGTCTTCTTGATTTTCATTTTCATATTTATTTATTAGTTTTTTGTGCTCCTCGTTGTTTATTACGTTT
AAATCTTTGATAATAGTAAATGCTATTAATT

>Chr02_ 1191858_+
CATGAGATTAATTGCCGAAGGAGGAAAAGTAAAGGAAGATTAGGTTTTTTATTTGTTTTTGTTTTGTTTA
GTTTCTTCCCGTTTCTGTGTTTCAAAGAAAG

>Chr02_ 8714151_-
ATATGTTGATAAATTTCCACTAATTAAAAGTTCTGTTTCTCTTGTGCTTTTGGGTTTGTGCAACGGTAAA
ATCTCTCCAGTATATGTTTTCATCATTGTAG

>Chr01_10888659_-
GAAACGGCGTCTTCAGCTGCCGGAAATGTTTTAGTGGTTGTGTTTGGTTCTTTCTGACTTTGCAATCAAA
ATTATGGTCACATATTAGAAATTTAGTTCCG

>Chr15_ 3430083_+
TTAGTCTTTCAAATTGACATGGAAATCTAATAGTTGAAAACTTTTCAGTTTACGACTCCATGATGGTTTA
ACTTCTTGTTGTGTTACTCCATTTTGTTGGA

>Chr16_10326531_+
CTATGCATGGAACAAAGGACATTTTGTATATTACTAAGTGAGATTTTGGCATGTACATTTGTCCTTTCAG
TGGTGATTCCTTGTATTTATTTATTTCGTCA

>scaffold_437_   44639_-
TAAGTGCATGGTATAAAAGATCGAAATACTTAAATCTTTTGAACCATGCATCCAGTGTAAGCATACATAT
TTTATTGCAAATTGTAGACATATATGGGACA

>Chr12_ 1509399_-
AGCAATGTATACATCCATTAAGCACCACATGTTTCTTATTTTGTGGCAGTAAGCTAGACGACCTGAAGAA
TGGCAAGCAAAGCTGTGAAAACTGTGGCAAA

>Chr14_12850813_-
TGTATGTGAACTTGAGAGTTTTATTTCTATTCAACTAGAGTACTCTTGTCATTTTCTTGGTTCTCATAGC
TGTATATGGAAGCAATTATTTTGTTTTATGA

>Chr10_14278763_+
TGAGACCCTTTGCTAAAGATGGCAGGAAGAATCTCGTTTTCTGTTGTGCTAACTTTTAGTTTCTACTTGT
GTAGTTTGTATTTAGTGCTGAATATCAAAAC

>Chr09_11131125_-
GCAAGGAATGCATCCATGAAGCTCAAACTTCTACTGGATGTTTTCGTCGTTAGAGATTTCCTTTCTATAT
TGCTTTTATCCACAACACTTATTTCCATATT

>Chr09_12525980_+
TGAGAGGTGACAAGCGTGTAATGATTTTCATGTAAATTAAGCTACGTTTCAATATTTTGAGAAATGAGAG
CAGAGATTTGATTTTTGTCTCTGCCTATGCT

>Chr07_ 9260192_+
CCCCTCATCTATTTCAAATTTTATTAATAAATCACATTATTTTTATTTTTAATGACTATGGAGTATCCTT
ATTTTTAACATAACTGTGGAGAATATTTAAT

>Chr10_ 9325906_-
TGGATGACAGAGGAGAGTTGAATTAATGGGCTTTGCCCTTTATATTTTGCATAGCCATGTGGGTGTTTTG
CCACCTTTTCCCCCTTCTCCAGATTAATGCA

>Chr02_24349516_-
TGTAAAATCCTTTTTGGCTATCGAAGGGGCAAGGATATATCTTCTTGTTCAGTGAGTGTGCATTCATTGG
TCATTTTTTAGGCAGCAAAAATTCATAGAGA

>Chr02_ 7861516_-
GTGTAATGTTAGTCGGTATCCATGCTAAAAAGTTGGGGGGCTATGATTTCAGATGGTGCTTCTGCTTCGG
CCACAGGAACACAGTAACTTGAAAGAAAGAA

>Chr10_ 3902320_+
TTGCCATGTATTTGTGAAAGATAGTAGTGAAGAGCTCTGTTTAACCGCTCGATTGCACCTGTGACGATAT
GTGTTGTTTTCCCCATTGACAGGAAAAAAGA

>Chr15_ 3981032_-
TCCTTCCTTCTCTTTCTATAATAATAATAAATTCACCAGAATATCCACCTAATATTGTGTAGCTCTGAAA
ACATCCATGGTATCAATATCAATTGGGAAGA

>Chr05_ 7838271_-
TGTAAAATGTTTGAAGTTGTGTTTTTTTAAAATATATATTTGGTTATTCTATTTTTATCATCTTAATATC
AATTCAATAAAATTTTGTTGTATGTACATTT

>Chr01_ 6770704_-
GATAGGCTGACAAGATACCTTGATCTCTATTTGATGTTCCGTTTTCCTTCAATTGCTATTTTCAATCAAA
AAAATGGAGTCGAGGTGGAAAGTAGGATTGA

>Chr06_27241696_+
CAGATTCTATTTGTAACGGTTCTAGATGAGAAGAAGCCTCACCTTCCTTCAAATGACACAGTACGAGGAT
GTCATTGCTTCATGAGCAGGAATGTTTCGTT

>Chr02_16672246_-
ATGAGTTTCTTGTTTCCAAATGAGAAGGATTGCAGCTTTTCTGATGTTTTAATGCCTGGTCTTGTACCTA
TATCTTTATTATTCAAATTATTAGTTCGGGA

>Chr10_12737282_+
TAGTTCCCTCAAACGGTGGCTAAATAAATGGATCCTGATGAATTATTCGCACCTTGACTGCTTGAGGTGG
TGTTGTGTGAAAACTAATACCAGAGAAAGAC

>Chr01_19056669_+
TTGGTAAAAAAAAATATATCTCCAATGCGGAAGATATCAGAAGTTTGTGGATGTAAAATATATTTTCCTC
ACTCCGATCGTTTGTAATTGATGCGGTCATA

>Chr13_ 1808869_-
ATTTGTAGAACAACAGTTTTGCATGTAACTATAATGGCTCTATTGGTAGCATCATTCTTGTTTAGAAATT
TGCCTTCAAATGCAGAATGGCAAGAAGTAGG

>Chr06_ 5366884_-
GTGTAAAATGTAAATGGAAATCAATTATTAGTTTGAAACCATTGTTTCTCAATTTTATTCTTCTGATGGA
TCGTGTACCGATTTACAAGCTTTAATGGACC

>Chr01_32126724_+
TTTATCTCCCTTTCACGTCATAGCAATTTTCTATAGTATGGATTCTTTGCAATATTGGCTAAATCTTTGT
AGCATGTGATGGTGTCTTCTTCTTCCCCTTC

>Chr03_13799685_+
TTTCGTCCAGGACCCTTCTTGATTCTATTGCTAAATAGTAATTTGTGCGCAAACTAATCGTTCTTGTTAG
TTTTTGGTTGGCTCTCGAGATTTAACGTTCT

>Chr02_ 5219366_+
TGCATGCTGAATTAATTTTAGTACACAAGTATTTAGAATGTGTTTGTATCATATTGTTGCGCTCACATCC
CAGCAACTTGTGTTTTTATTTTCAAAATTTT

>Chr16_ 3594293_+
AATCCCAATCCCAAAGTATTTGGCCGCTAGAAATGATACTGTTCATCTCCTCCATGTTGTATGAGATAAT
TTCTTAAACTTGTAGGGCACAAATACTCTTG

>Chr15_10885566_-
CAAGTTTATAGGAACTCGAAATGAAATTGCAATTTAAGCCTCTTTGTTGTAATGCTCCTGCCCTTCTGAC
CACACGACATAAAATTCAGTGTTCATTCTAA

>Chr08_10565691_-
ACCTCTTTTTTACATTTTGTAACTGTGCTTCGTGCCCTCGTTTACTTGCTTCCTGTTTTCTTCGCTTAGC
TTTCCAGGTCTTGGGAGCCCCCCCCCCCCCC

>Chr04_ 8071971_-
AGAATCAAGGCCAAGCTGAAAAGCCTTGTCAAGGTTTAGGCTTCATTTTGAAATCGGTTGCTACCCTGTT
GAATCGTGTCCTTGAGCTTTGTATCACTGAT

>Chr05_10512717_-
ACATGATAGTGCACTTTATTAATACTGGGAGGAATGGACTGTTTGAATCCATATTTCAGTGTTGAAATGG
TGCTTTGTACTTGGAACTATTATCATGCAGA

>Chr04_ 2617416_-
CTCCACTAACAATGTACCGACTTTATCGACGATTCCAGATTGATGTTTTCACAGTTTTTGGGTGGCAGGT
TCTATCAGGGAATCCTTCCTCTTTGTCCTCG

>Chr19_ 3951748_+
TTGGATGCTTCCTTGAAGATTTTAGGCTTTTATGCAGCACTAGTTATCTCATATGTATTTTAGTTTAAAC
TAGTTTTTACTTGTTTGGAGTTACGGGTTGG

>Chr01_36929471_-
TGCCATGTTGGACTTTCAGTAGATATTCAAAACTCAAAAACATTTTGGTCTTTCTTTCTTTATATATATA
TATATATATATATATATAGCTACGTAAAGAG

>Chr03_10652613_+
ACAAATGTAATTGACAGAAACTCTAATTCTGTTATTAATATTTTCTTTTGGGAAAGAAAAAAAAAAAAAA
CTCTGATTATTATAAAATGGGATGTGGTTTG

>Chr16_   49757_-
TTTTAAACGTATTTTTAATCCGGTCAAACAAATTGATGGTAGATGTTTGGAGATGATTAGGTTCAGCTAA
ACGAAAAGCAATATAAATGAGGGTGAATTTG

>Chr12_ 1492803_-
TAGTACAAAAGGTAGGCTTTCAAGCTAGACTGGATGAAGCCACTTACAGGATCTTTGCTGTGTATCTTAG
ACTATACTGCTAAGATAATATATATATATAT

>Chr14_12245796_-
CTACCACGACAGTGAAATGAAAATTTAGAGAACTTTTAGATTTTCATGTGATATTCTACAACTGTCATGA
TAGCAATGTTCTTTGTTCTTTTTTTTTTCTT

>Chr19_13633748_-
CTCTTAACGATGGTGGCAGTGGACCGCTTGGCCGCCGGCGTAAGGTTTTGAGAAGAGGAAGAAACAAAGA
GGGAGAGGATGCTTTGAGTAAAGCAAGAGAG

>Chr03_17041075_-
TGAATAACTTGGCGAGGGAAAAAAAACCGCTAGCATGCTCTACATGCATGAGATAAAAAAAAAAAAAAAA
AAAGGAAGGAAGAAAGCGATCAGTGGAAGGA

>Chr10_ 9549854_+
CTAATGTAATATTTTCCTTTCTTGCATATGCAACAAGTACGTTGAAGGTCAAGGGTTCAACTCCTAATTC
CAAAGTGGGATGATAATTCATCTAGTAAATG

>Chr10_21146988_+
ATTTTGAATTATGGTACTCCCCAAAAGAAGCTGCTCTTGGAGCATTGATCATGGAGACGGTTTCTAGTTT
ATGACAGTATGTACATAGTTATGTTATCCTG

>Chr06_ 6163670_-
TGGAGAGGGCAACCTTACTGTATGAAATTACTGGTGATTTTCTTCAGTCCATACCAAAGTACGCTACACG
TCAGTTTCTTCTTCTCTTCCTCTTTTCTTTT

>Chr01_29532039_+
CTCAATTTCCAGTTGCTTGCTGGGATGACAGGAAAGATGTTATTGGTCTCACTGCAGCAGTGTTTGAATT
TCGGGGTATGACTTGCAACCATTAGATTCCT

>Chr12_14154150_+
GATTTATTGCAAGTCAAATATTTTTATTTTTTATAAAAATTTAGTTCTTTAAATATATTTTTCTAGTTTA
AAAATATAATAAATTAAAAAATTTATATACA

>Chr13_ 5023789_+
CAGGAGACCTTTGTTACGAATAAGTATGTTCCATCGTTTGCGTGTTTGTGAGAAGTGGTGGGTATGAATC
ATGATTTCAAGCAACAATTTTCATCTTCTAA

>Chr08_ 7517991_+
TATAACTTTTTGGTTGATTATTTTCCCAGTTCCTTGCGGGAATTATTTTCAGCTTAAGCAATTTTCATCT
GTCATGGACTGACATTTCCTTCCTGTAATTT

>Chr18_ 2826828_+
TATCGAAGTAGCAGTTGGCCGAAATAATATGACACCCCGGGATTCGACTTACAAGTTCCCATCTGATTCA
ACACTGGAGCATTCACTAGATAGATATGTGC

>Chr16_12830328_+
ATTGAGATGTACTAAAAATCAATTTATCCTTTTCATTATGTGTTGATCTTATTCCCTGCTGTATAGCATA
AGCATTTGCATGGAATGTAGAAATCTCCAGT

>Chr01_17586214_+
ATAGCACCCCAGCAGGCTGACACATAACATTATTATTATTCTACTACTGGAAATATAAAATCGGAGGAGC
AGGGATGGGAGGCATGTTATCAGATTTGGCA

>Chr11_ 7537165_-
GTAATAAAAAAACGGGCGCATTGTGCTTCTAATGGCAGTAGAAATGGTTCAATAACAATTATTTTAAAAG
TTAATATATGATTCATGACTAAGACAAAAAA

>Chr01_12472470_+
TTAAATGAAAGGAATGTAGCCCGAAGAAAAATAAGATACCCAATATTCGTTATTTTCCTGTTTGTTTACC
AGTGGCACTATTTAACATACAACAGTTGTCT

>Chr01_ 9565858_+
TTTTCCTTTTCTTTTCTTAAAAAAATCTGCGTGTACTGTCCAATTAAATTAAACGAGGAACGATAGATTC
AATAAGATCATGATATAAGATAAAAAAAAAA

>Chr17_14025168_+
TATTTTATATGCAAATGGATGAACGATGAAGGATAAAGCCTTTTTCTTCTTCTTTTTTCTTCGTGAAAGT
GCAACGTAAATAATATTCTGTCATATTGTAT

>Chr03_11650625_+
CATAATGCTTAAACTGTACTGAGTTGATTTATAAAGCATAGGAAGTTGCCAATGGATTTTGTTGGTTCAG
TAAAGGGTCATTATGCTCAGAATTTAGCTAG

>Chr01_48326570_+
AAAAACCACAAGTAACGTGGAGATTTGCTTCATTTGCGAAGCTGCGAATCATTTTGTTCTTGATGTGAAC
TCACCGGATTCTTTTCTTGTCCAGCATTCCT

>Chr08_ 2681493_+
ATTGTGGATATTTTTAGTCTTATATATCTGAAACGGTATTTTAAATGATCAGAGCTTTCTATTTGTTTAT
GGATCAACAATCCAGAAGGATCTGTTCATGC

>Chr04_17451792_+
AAGATTTTTCTTCTAGTGAATGTATGCTGCTATCTCCTAAGTTGAATTCCATTGTTCTGAACCTAGTTTC
TTAGATATGTGTGACTGGAGCTTTATGAGCT

>Chr01_48795398_-
CTGATTGTAGATGATGCCTTTGTTGTATGCATTTAGCAGCTTCTCATTCTAGTTGGTTTCTTTGCATTCG
TGCATGTCTTTCAAATACAGTACAAGAGCTT

>Chr12_ 8014822_+
ATCTTGTAAGTTCCTAGCAAATATAACTTTATAGAATTTTTGTTCGTACCATGCTATGAAAGATCATTGC
CTCTCCTCTTCTATTAAGACTAATTATGCAG

>Chr06_  290726_+
AGGAAATGTAATGTTTGTTGTTTCCTTTTAAAAAATCTCAAATCTGTATCACATAATTATTGCTTGGAGT
CTCGAAGTGTAGGAGCTTGGAACTCTGTCAC

>Chr16_11876498_+
GATTGTGACTAAGCCATGATGTTGCTGTAATCTATTCCACTAGATTGCTCAAGTTTTGTTCTTTTATTGT
TTTATAATGCAATATGTACATAGTGACAGCT

>Chr01_ 6718704_+
GGATGTAATTGCACCAACAAAATGAAAAATTCATAACTGTGCTCTCCTCCACCCTTCCATGAGTTCTCTG
CATCATAGTCACCGTTAACAACTCGCTGATT

>Chr06_ 8908596_+
TCGATGTTGTTACCATAGAGCATGAATTAAAAGCCCTCCTTTTCGTTTCCATCCCATTGGTTCACTAGGG
GATTTGTGTTTTGTCTAATTTTTTCTTTCTT

>Chr03_19759126_+
GCTTCTCATCTGCAGTGCTAGAATACGAATGTTATGAGTGAGTTGCAATCAAAATTATGAAACCCAACTA
GCGAAGCAAGGGTTAGGCCCGATTGAGTGTG

>Chr19_15671746_+
TTTGGTTATGTAATTTTTAAGATTATAATGAAACGAAGGATTGTAATTGTAATGATTCATTACACTACAA
GTATTATGTATTTATAAGCTATGTAATGAAT

>scaffold_169_   14373_+
TTTCTGTAAACAAATAACTGTTCTTTTTAGCAGTGGAGTGGCTATTGATGACTGTGATGTCTTTTATGGC
CTGCTTTAGCTCATTATATACATCTATGCAC

>Chr10_18459791_-
TTGGGATGTGGATGCAGGAATGGAAATGACCGTCAAATATCACTTTGATTAACGCAGCAAGACATGATTC
TGATATGACTGTATGAACATGATGAGATGGA

>Chr13_13680418_-
CTGGTGTTGTTGTCGTCATCATTATAATAAATTCTTTATCCTTAATGTTTTATTGTTCCTCACTTAGTGC
AACTAAAATGTTTACAATATATCTTTTAAGA

>Chr14_11110502_-
ATCTCTTCTTACTATTTAATTTATCTTGGATTTAAAGCAAGATTTTTTTTAATAGTTTTGGTGTTCAATT
CTATTGTGGGCAGTGAATGGGAATGCTTACT

>Chr14_11110502_-
ATCTCTTCTTACTATTTAATTTATCTTGGATTTAAAGCAAGATTTTTTTTAATAGTTTTGGTGTTCAATT
CTATTGTGGGCAGTGAATGGGAATGCTTACT

>Chr09_ 5683421_-
AACTGCATCTGGAAATTGAAGCTACACCTCCAAAGGTGGCATCTTAAGGCAACTAGTTCAGTTTCAGAAA
AAAATTGAAAATTGCTGCGATAATTTTGGAA

>Chr02_13598211_-
GGGGCGAATTTTTAATTTATGTTTGTCCGTGGCGCATTTCTTATTTTTGCAACAAGAAAAAGAAAGAAAA
GAAGAGAAGTCGAACATAGTTTTTTAATAAA

>Chr10_14751730_+
ATTTGGATTGTATTTGTTGTTTACAAGAATAAACTCTTCTTTTTCTTATTGTAACTTGTAGTTCTATTGA
GTTTATTATTTTTTATTACTTCTTAATAAAC

>Chr14_ 7623327_+
GGGAATTTGATTCATAAGCTTAGTGTACCAGCTAAATTTTACTAGTTTCCAAAAGTTGACAATGTAGCAA
TACCACCTCCGAAGATAGGTAAAAATGATTT

>Chr08_ 8697482_+
TTCCTCAATTTTGCACTCTTGATAATAGAGAAAGGGCAAAAATTTCGATGACATTTAGGATCCCTTTTTG
GTGGTACACATACAGCATGAGAACTTGGGCT

>Chr06_ 1831082_+
GAAAACCTCTTGAAAAGAAGCAAAAGCCAAGCTAGCACTAGAGTTAAAGCAAGAGGCAAAAGTTCAGTTT
TATACAAAATGCTGAGGAATGTATCAAACCA

>Chr05_ 9296729_-
CCTAAAAAATTATTAGTACAAATGGTAATCCTGTTTCAAAGTTTGATTGCAATAACTAAAAGGGCTGTTT
TTAACTTAGTGATTGTTTGTTAATGTAGAAG

>Chr01_48337028_+
GCTTATTGATCATCCTCTTATCAATATTAGTCGGCGCAGCCGTTTTTTCTTGCCTTTTTTGCATTACACC
CAGACTTCCCCTAGTGATTGGATTACAAACG

>Chr14_12185089_-
CAGACAGTGGATCATGTCAATGTAATGTTATTAATATTCATATTGCCTTCATCTCTGCTCGTGTCATTAT
TTGTTTTCTTGAATTTGCTATTCTTTTTAGC

>Chr13_ 4377200_+
ATTGTAAGCTTTTTTGGGTGGAATGATTTGAACTTGGACGCCCAACTTCTAAAACCTCGGCCTTGAGGCC
TTTATCTCTGAACATTGCAAGTTCTAAATTA

>Chr13_12757409_+
GTAATTTTTATTAAATGCAATAGTGCGTGCGGATGCAATACGAATTCTCTATCACTTTGTCCTTCTGAAA
TGATGACAATTCAATGGCTACGGCTTCTAAC

>Chr10_12587121_+
ATATAAGCTTCCTGGTAATGCCGACATCTATAATACTGGTTTTTCGTGCTACCACTGGCTAGGTATGACA
AGTTGCTTTCCTTGTTCTATGCTAGTAAGTG

>Chr06_27390763_+
ATGTGTACAATTCTTTGATATGAAGAGCAATTAGAGGTCTGGCAGGAATTAAATTATTCACTTGTATTCT
GAAAATGGCATAGATGTTTGTGTGGGGGGAT

>Chr06_25108641_-
AATCTCTGCCATATGTTGTTATCTGAGAGGAATTTAAGCATGGTTGCTCGACTTTGTTTATGTTCACAGT
TTGATATTATACCAATCAAATTACAATAGGA

>Chr02_ 1566592_-
TACAATCTTCTTTTTTAATACAGAACAGTTGTGCTTGGTGATTCCTACCTAGATAATTATTGTTCATTAC
CACGTCTTTAAGCTCTATAGTTATGCTGTCT

>Chr14_ 7031313_-
ATTAGCTTGACTAAAGTCGTCTGTCCATGTGGTGGCATGTTTTTTGGTTCAAGTGTGTGCTGTTATGGAG
TTTTTTATAGTTCATTTATAGGACTGTCCAT

>Chr04_ 4222629_-
TCTCTATCTCACTCTATTATTGAATAATTTATAGTGCTCCTTATTTTGTTAAACTTTGAAATATCTTTGG
AAAATCCTCTTTGATATAGAGAATGATTCTT

>Chr11_11936336_+
AAACTGTGCTTCTATTGATAATTATAAGCTGCATGCACTTGTTACCGTTGAATGAACCATAGAGAATTTA
TTTCTTCTTTTTTCTGTTCAAATATTCTCCC

>Chr08_10927077_+
GCCGCATCCAATCAACCAGTAAGCGGGCACTTGATGGCCCTTGAGAGCTCATAGCATGGTTATTAGAACC
GGATTGGACTAGTTGGTGTAACCAGTAAATC

>Chr15_ 2029813_-
ATGATTGCGGAGGTTATGATGAAGGAAAGTGATTATGTTGTTTGGTGTTGAATTCTTTGTATCATAATGT
CAACTTCATTTTTTCTCCTTGTGATGTTTGA

>Chr03_16051015_+
GAATAGAAAAGAATAAATGCAAGATCATTAGGGACAGAAGGAGATCAGAGAAGAAGAAGAAGAAGAAGAA
GAACCAAGAAATATATATATATATATATATA

>Chr11_ 7815806_-
ATCTTGCTCTTGACATTATCCCAGGGAAGAATAAAGCTTTTGCCTCTTCCAATTTTGTCTCCAATTTATT
AAGATTGGTCCAGAGCTTTACATCTTTCAAA

>Chr05_ 7780839_+
CTGGAATCTTAATACATTTCTTTTATTCACTGGCATAAAATCCAGTTATTAAGAGCTTGCCTTGCTTCAA
TTCTTCAACTTCTCTAGCCCATTTTCTTCCA

>Chr11_ 4271359_+
GCTGAAAGCTTATAAACCGTAGCATTTTGAATTAATTATCAAATATTTTTACAATTTTATCTACTCTTAG
TTGAATTTAAATGGATGATAAGTACACGAAC

>Chr01_35753210_+
GGAATTAACTTGAAATATTTTTTTTAAAAAAATGTAAAAGTGAGTTTTCCAGGGAGTTCTTTTAATTTTT
GTAAGTGCCGGTGTAATGTATTTATGATGTG

>Chr02_ 1759685_+
AATATTTCTCTCTTACTCCAAGAAGTGCTCAAGTGCTTCACTGATTTTTCAAGTCAAACTGTTACTAATT
TTTCTGTTCTCCAAAATTTTATTCAAGGAAC

>Chr01_36163419_+
TGATGAATTTTATACATGCACTACCATCTGATCTCTCTGCATATCTATGTAGCTGTTTATTGTATTTTTT
TTAAAATTTAATATTTTCCATTCTTTTTGCC

>Chr04_ 6525201_+
TATTAATTGTTTAGTGTTATTGTTAAAGTATATGTATACTTATTTTTAGTATTATTTTTATCTTTTTTTT
TTGCTTATGAAAATGGAAAGAAAATCCACCA

>Chr05_ 1980475_+
TGGATTGTATACTTTTTACTCTTTATCATATCTGATATTGAAATTCAAGTAACTTTGGTCTTAGGGTTTC
CCTCAACTTCATTGAACCCGCGGCAGATGAA

>Chr05_22046159_+
GAAGTCTGTAAATTCCCAGCTTATTTCAAAAGTGAAATTAATAAAAATTCATATATATATATATATATAT
ATATATATATATCACAACAGCAAGAGCATGA

>Chr11_ 4841142_+
ACAGGTGTTGGGTGGTTTTGATAAAGAACCTCATTTGGGTTTTTCATTTCATTATTGCTCAGTCCTACGG
AACATCTCATCATCATTGTTTGTGCAATTTC

>Chr07_ 2841209_+
GTAGCTGTCATATCTACGTTGTCAAAACAATACGCTGGATTTTGTTTGCCAACAAGCTTGATGCGCATTT
ACTGGTAGTATTCACCTGATTTGTTTATTGG

>Chr14_ 1555533_+
AAATTGTACATGAATTGAGGAACAGTTGAAACAATAGAAACTTATACCCTAGTTATGAGACTTGGCTGGC
AGGTCTCGGCTCGGTCTTGGCTCTGGTAGCA

>Chr19_15212830_-
TGACGTTGTAATTTGCTGCTTGCTTGTTTTGTTTCCAGAGATTTTAACTGAGATGCTGATTTTGCACGCC
TTTTTATTCTCTTTGGTGTATATGTTCATAC

>Chr13_11629007_-
TCCTTGGTGAAATCTAAGGACATTTGTCATACTTGTTAAGTTGAATATGCATAATTTGGAGTCTCTTCTT
GTAACTTTAAGTAGACACAGTCCCAACGCAT

>Chr08_   33889_-
TTGACCTTTATCTCTTTCTCAATATAAAGTGCAGAGTTTTTTGCCAGGTTATGTAATGGATGTAATCATA
AAGATCCATTTCACTTGATGATCATGATCTA

>Chr18_13178744_+
TTTTTTGTTTTCTTTTGATTAAGATCGAGATACTATATAGCTTTGTTACCAAATCTTATTGTTACCTAAT
TTACCTTGCTTTCCTCCTCCTTCTTAATGGT

>Chr06_  369346_+
ATTGTCACTCATTCTTTGAAAAAAGGAAAATAATCTAATTGTATTACCTCAGTATTTGATCCATCAGGTG
TACAATGCTGCTCTACGAGCTGCAATCACTT

>Chr12_  485626_+
TGATTCTGGTCGTGTATTTATTTATCAATATATAATATTGTTTTCTCATCCGAATTGTTGTATGTTTATT
AAATTTGGCCACATATTAGTCAATTAAAACA

>Chr02_11794646_+
TTCTCATGCTAGTTATTGATTACTATAAAATCCATTGATGGTTCTTGGCTTCTGTACCAGGAAAAAAAAA
ACCCAAGGCATGCTCACAGCTTTCCTTTTTC

>Chr01_32576715_+
GAATTTATTAGTCCATGTTCTTTAGCAATGGCTAGCAAGCAAGCATGCTTACATACATACTCATTTACTC
AAAATTCCATATAGTTCTTCACTGTTTCTTG

>Chr06_27689550_-
CACACAGGGATGTATTTTTCACGGTAATCAACGAGCAAACATTTGTATTTATACATGCAATTTTTCATTT
TTGCTTGGAGCTTCTTTAAAATCGTGCTTAT

>Chr06_27689550_-
CACACAGGGATGTATTTTTCACGGTAATCAACGAGCAAACATTTGTATTTATACATGCAATTTTTCATTT
TTGCTTGGAGCTTCTTTAAAATCGTGCTTAT

>Chr02_24114137_+
TGGACATTTATATCGGTTGAACCTAGTGGATATTATTGCTCCCTCTGGTTAGAAATATCGTGAAGTTATG
GATCACGAGAGAGGTTTAGTGATTGTTGAAT

>Chr02_24114137_+
TGGACATTTATATCGGTTGAACCTAGTGGATATTATTGCTCCCTCTGGTTAGAAATATCGTGAAGTTATG
GATCACGAGAGAGGTTTAGTGATTGTTGAAT

>Chr09_ 1267660_+
ATATGGCATAGCATAGCCAAAATCAATAGAAATGTTGACCTCTTGAAACCGGTGGATTTGTTGCCGTAAT
TTGCTTTTTGATCACGACACATGGTGCCATC

>Chr10_13827973_+
TCATGAAATTGATCACTTAGACAGGGATGGCCAATCCCCTACATTTCTTTAATCACTAGTGGCCTCTTAT
CTTGAGGCGATTGCCATGTTCATCTGCATAA

>Chr08_ 8167076_+
TTTATGAGGATAGTGTGAACTGATTGACTTTCAAGATTAAACTGTTGATTATATGTGGTCTCCTGGTATA
TGCCAAGGGGTGGTCTACTGCTCATACGTGA

>Chr05_ 5529565_-
TCTCAATCTGTGTTTTGAAGCCCTTCAAAATGAATATATTTTCTTGTTGCACGTGTAAACTTAGGTAAGA
ATGGATTTTATGTAGATAACAAAGCCATGCA

>Chr06_ 9134860_-
GTGTTTTGTTAAAACTGTGGTTGAAATTGAGATTGAAGAAAAATTAGTTTAATGTGTTTGGTTAAGAATG
TTTTTGAAATTGAGGTTATATATATATATAT

>Chr09_ 4749602_-
TCTCTGTCATTACAGTTAAATCATTTGCATAATGTTGCGTGATTATTGGCAGTTTTTGGTGCAAGAATTA
AAATTGCTTAATGAATATTAATTGAACATCA

>Chr06_22687054_-
TGAGCCAGCAATTTCAGTTTGATATTCATAAAAACGCACTGCATTTGGTCAATTTCCGTTGATGTTTTGA
TGATGTCTTGCTTTGACGTTTCTTGTTGTCT

>Chr01_18699610_+
CTTGTTTTGATCGCAAAAGAAATCATATTGTGCTACAATTTGAATTTGTGAAAGGAAAACGTGTTAGCTG
TGATAAAAAGATGAATAAGAATTTGCTATGT

>Chr05_ 5072727_-
GAACAATGAGACCAATAACTACAAAGAAGGCAATCAGACTGTAACTGCTGAAACGTTTGTATTCTCTGTT
CAAAACTTATTACATCACACTTTTATGCATG

>Chr10_20986821_-
GAATTCTTTGTAATTTTTTTATTCGGGGTTGAATGGAAGAATTTTTTTTTATTTTTTCCGGTAAAAAATG
TGACCGTCGCTTTCATGTCTTTAGTCATCAG

>Chr10_22431276_+
CATTACTCTCAAGGTACTCTATTATGTTTATGAAATTTGCTGGTTGTGCTGTTGACAGTCTTCTATGTAA
GGTAAGCTGCCTGCGTCTGTTAAGTGTTGCC

>Chr08_ 5055050_-
CTGTTTTACCAATGCTTTTCAAAATTCCAAGAGGTTTCAACTTTTGAGCTAGATTGTGATGGAATAATAT
TTTTTTATTTTTTAAATTTTATTTTTATATG

>Chr19_  145832_+
CATTAAAAGCTTATGACTGAGAACCCATGCAACAGGATTATTTTATTGCCAATGTACAGTCTTTTGCAGC
ATCATCGATTGGTAGTTTTCATGCAATGTTC

>Chr07_ 9274344_+
ATAGCAAGTGGTATCTAATACAGATATGGCGTCATGGCAAGTGTTTCTTTAAGGGCAGTGGAAAGTAGAC
CAGTTTCTTTTGCCTAGGAACGGCAAGCCAT

>Chr06_19871720_+
TGTAACGCTATGTTATTATTTATTTTTTTATTAACATGGATGTTCGAGCCAGTTTGCGCGTATCTTGACT
AATCTTACGGGCCCTGGAGTTAACGACCATG

>Chr01_28462379_+
CGGCAATGATCGCAACTCTTTATGAACATCTAAGGGACTGAGTTCTTCTTAATGCTTTTATTTTGCTTTT
TTTTCAACAAAAAAATTTTTTTGGTTTAGGT

>Chr01_ 7544179_+
GCCTCACAGATTTTACTGTTAATAAGAAATGCATGCCTCTTGAGTTCAGTAAATTGGTTTTTCATCTGCA
GCAGGCACGATAGAGTTGAGTTCTGCCTTTT

>Chr11_10903198_-
GAGTGACCTCAAGATCTTTGAAGAATTATAAACTATATGATTGTGGGTTGGAAAATGTTGCAAAAGGATG
TTATGTCATAAGTAGATGGGATTTAGAATTA

>Chr06_23906604_+
ATGTGTTTGGGAACTGTAGTTTGATTGCTGCCAGTGAGGTTGTTTTATGTATTACTATGAGTCCGTGATT
GACTTTGACCGAAAGCGGTAGAAGAACTAGA

>Chr16_ 9998375_+
TGTTATGATTACCAGTGACATTTTACCAACAATGTATGTAACATTCGAGCATGCTCTCTGTTTTACCCTT
TTTAGAGTTGGTTCGGATCCAACGAAGCTTT

>Chr05_  260118_+
TAGATCCATCCTTATGACTGTTACTGAAAATAATCAAAAACTTTTTCACGAATTTTCAGCTCAAATGAGA
TGATGCATAATCAAAGTCTAAGTGATCTTTT

>Chr01_20868533_-
ATTTTCTACAATCATCAATGCGAAGCTGTAGATGAATAATTGCATGCGGTAAACCTGGATTTGAATTGAC
TAGTTTTTTTTTCCTTCCGAAGAGCAAAGGG

>Chr01_22468088_+
AGTAACCTGTTTCAGATTCAAATTAGAATGAAGATGTCATTATCAGTTTGAAGATGTCATTATCTTATTT
TCCTCCAATAAATCCCAGCATTTTTAAATTC

>Chr01_ 4799890_+
AGGGCCAGTGGCAAGGTTAATATACTCGAAAGAACAGTTTCTTTTTTGTCAATGATTGCAACATGTAGCT
CTCCTTCTTTATCTTCCCTTCTTTAATTTTA

>scaffold_93_   95382_-
AGTAAAGTGATGTATGCAAATCAGGTTTTCAAGAGATGTTACACGTTGATCAGGTTAGAAGTCGCCAAGA
GGAGAAAGGCTGCCTCCATGCTTGGTCGGTA

>Chr06_13009284_+
GTCCCTAGATGAGATAGCAGGATCATCAACAAGGGGAAACCCGCAAGGCCAGAATGGAAAAAAAAATATC
ATATTGGGACACTCATTTGTATATCAGTAAT

>Chr08_ 3389788_+
GAATCTACAGTGTTTTTTTTTCTTTTTACATTCATTGATTTATTTGCTGTAAAACTTTTTTTTTTTAATC
AAGTTTGATAGAACAGAGAAGTCAAAGAAAT

>Chr18_11057971_-
TAATCATTTTAATGCTTGTTGCGCACGGATTAAGCAGCATTTCTTGGATCATTATTAATTGTCAGCATTC
CGAATATCAATTCTTTTGTAAATTCTTCAAT

>Chr08_14078794_+
CTTTCGATCAGGAGGGATACACACCTGTTAATATCATTTTTATTTCTCTTTGTTTTGATGTTTTGGTAGC
GAGAAGAAATCATTTGAACAACTATCAGATC

>Chr15_11152601_+
CCACAAGCAAAAGTGAAACCAGGATATGTAAATCATCTCTTTTTCACGCCTATAACCATCTTTATTCATT
CCAACACTCGGAATTATAGTTGTCCTGACGT

>Chr05_ 9795249_-
TTGTTCTCTATGTTTTTAATGATATATATATATATATAGCTTAGAAGTCTACTTTATGGCTTTTGCTGTT
TAGTTGAATGCCTTGTTGGAATCCATAATCC

>Chr06_ 3456183_-
TTAATTTATTCTTGCTGCTGCTGCTGCTGCAGCAGCAGCAATTTTAATTTAATTTTGATGTGTATTATTA
TTATTATTATTATTCTTCAAATGGTAAGCTC

>Chr14_11536416_-
TATTAATTGCCAAATAACTTGATATTTATAGAAATGAAATTGTTTAATTCAAGATAAAAGAAAGGGGTCA
AGCTCTTTGTGCTCTAGATAGTAGTCATGTA

>Chr07_13592340_-
TGTTTTCTGCAGTCCCTTTTCTACTATTTTAATGTTACATATATCCTTGCAAATTGCCATTCCTCCTCTT
CTGAAAATTAAACAATATTGCCCGTTGTTGG

>Chr12_15137502_+
CGATCATTGTATGTCAATTGAGTTCCAAAATAATTTGGAAAGAGTTCCTTACCTTGTGCACTTTCTCTAC
GATGTCTTCAGGAATGTAGAAAAGGAGTTAC

>Chr08_12962530_-
GATGACTTGTCTAATTTGTAGCCTTGCAGAAATAATAGTTCCATGTTGGCAACAGATTAAATCGTGCTTT
TAGTCCTCCATGGGAAATTGATATTGGTGGT

>Chr05_22404219_+
CTTGTGCTAAGATACATTGGTTTTGAGGGCTATTGGCTGAACTTGGCTTCTTTCTGGGTGGTCTTACTTC
CCTTTATGCAGATAACATTAGTGCCAATTTT

>Chr02_ 5613468_+
GATTTGGATAAAATTTCGAAGTGCATTAACAAAGTTTAACTTTATTGCCAAGAAATGATGTTGTTTTGAA
TGCGGCCTTTACTTCTAAGATTGATATGCTA

>Chr14_ 3837788_+
GTATGTTTGATAATATGGTAGCGATTGCTTTTTAAATAATTTTTCATGTTAAAATGTATATCAATGATAT
ATTTTTATTTTTTAAAAATTATTTTTAACAT

>Chr08_ 6189144_+
GAAAATATGATGTATATGTAATAATAATAGCTAATTTAATTTATAAAACTATAATAGGGAAATGTGTACT
TCTACATAGACATGCATATAAAGTAGACACC

>Chr04_17960725_+
AGGGATTTCAAATGAAGCTATATATCAGCAAACATGGAAGCTTTGATTTGAGATGCAGATGAAAAATACA
ATACCAGGCCCAAGCACCATCTTTGAGATGA

>Chr01_12040580_+
AGTCATCAGATGAAGAGGATGATCGGCAACGCCGTAAGAGGAAGAGTAGGAAGGAAAAGAGGAGAAGGAG
AAGTCATCGGCATTCTGATGATTCTGACTCA

>Chr01_16489411_+
GTATGATTCCACTAATAGTACGTGAATAATTATATATTTTTATTTTAAGGAGACGAGGAATGTTATTTTT
CTTTCCAAGAGACAAGGTGCTTCAGTCGTAA

>Chr16_ 7127984_+
TGTATTTGTATTCATTTTGTTTTATTCTGGCAAACAAGGTGAACTACACTATACCGTGTTAGCAAGATTT
TTCCTTGTGATTATGTCATGATCTTGTTCCC

>Chr08_ 7716040_-
TTCTTACATCTATATTGATGGTTGTCTTGGTAAATTTGATTTTTCCATGTAAATTTCGGTTCTGTCTGGA
CTCTGATGCCATCTAACAAATTCACCGAGAA

>Chr05_   87314_+
CATCTCCCTTTCCTCTTTCGACTAAAATAAAATTCAGCTACTCCATCTTCATATATGCTAGTTGTCTTAT
TATGCACTTATTTATTTATATGTTTTCTATT

>Chr03_14676393_+
AAACTGGAAAATCTAAATATTCATGGAATAAAGATTGAGTGATTAATAGCACTAGTTTCGACTCAGGTTT
TCTGAATAGATGTTGATCAGGAGTTGATTGA

>Chr13_10213820_+
TTGTATGCTTGTATTGATGATTTGATCAACCTTTTGGCACAACCTTGTGTAAGTAAATCTTTTCTTTTCT
TTAATCAGAACAAGGAGTATATATTTTTTTC

>Chr05_ 5727629_+
TCGTGTTTATTAGATTAAAGAAATAAATAGAGCATATGGGTCTTTCACTTAAACACCAAACGCAGTTCAT
GCAGACTCATTGCTCTTTGCCTTCAACTGTT

>Chr01_38680293_-
AAGAAACTAACGGATGGGAATCTGCAAAACTGCAACAAGTTGCTGTTTCTATTCTTTGTTTGCCATCTAT
TCTTTTGTATTTTGTAACATGCTCCACTGAT

>Chr17_ 1161186_+
ATTGCCTGTCAGAAAATTATCTCTCGATCTAAATTATAACTTAGATTAGTAAGTCATTGAATTAAATCAA
GTCAAATCAGATTTAATAACAATCACAAATA

>Chr11_ 2602243_+
CTTTGAAGGAAATCTAGTTGTGCAAAAGAATAAGTAGTGCCTTCATTTTCTGTTTATGGGGCAATCATGA
ACATGCTAAATAGATGAAATTGATTGACATA

>Chr10_13161252_+
TATTTGATTTTCTTTTTCAGGTACAATGAACTATGAGATAACCCTTATTTACGCGATGAAGCATTTTTTA
TACTAATTCATTAAAAGAAAAAACAAAGCAT

>Chr02_17347294_-
AATGTTTTTATCATTTTATTTTATAAGAGTCTGTCATTGACGATTTGGCTTGAAAAAAAAAGAGAGCAGG
TCCAGGCTTGAAAGCTCGCTGGAATGAGTTT

>Chr02_17347294_-
AATGTTTTTATCATTTTATTTTATAAGAGTCTGTCATTGACGATTTGGCTTGAAAAAAAAAGAGAGCAGG
TCCAGGCTTGAAAGCTCGCTGGAATGAGTTT

>Chr11_16775461_+
ACATAAAGTATTCAACTTATATATATATATATAGCATGTCTTGTTTGGGGATGGTTGTTGATTCTTGCTG
AGTGTGCTCGCACATGACAATACACATTAAG

>Chr18_ 2423454_-
AGTATTTAAAGAGGATGAAAGTAATATGAATGGCAATTAATTTTTTAGCCATCCTACGAACTCTGAGTTG
AGCTTTCATTGGAGTGATTCCAATACACAGA

>Chr14_ 7222895_+
TCAATCATGTCTTCTGAACTCTTTCCAGATCAATTATTGTATCATTTGTGAAGTTCCCAGTCTCGTATGC
TCCCATGTGAGTGAATAAACGCATTGATGCT

>Chr17_ 8031397_-
GTACATGTAAAATTATTAATTTTGGTTTTAATGGTGAGTGTGCTATCATCAAACCCTTCTTCCCCCTCCC
CCCCTTCTTTTCTTATTTTAAATTGTAACCA

>Chr03_15531866_+
ACTTGTAATTTTCAGGATGCTGCAGATTAATGCAAAACCCTATTTTCTGCATTTTTTTTTTTGCTATTAA
GACTGGTGGAGAATGAAGGGCAACAATGGGA

>Chr19_ 7981988_-
GCCTGCCAGTGGACTCTGGAGTTGAAGAAATTAACAGGCAGTTCGTTTTTATAAATTACTCTTATGCGGT
CATCTTTTTCAAATAAAATTGATCAACAGTT

>Chr18_ 1066003_+
GTGTTGTTCCTTCAATTCAGTCTCTGTTAAGTTCGGAGGGCCTTTCTTCTTTACTGTGAGTCTTCATTAG
CATTACACAGGCTTTGGCTGCCTTTGAAGAG

>Chr11_10332217_-
AAGGTTGACAGTGCATACTTGATGTTTGTCAGCTCAGTGTGGAGTTTTTCAGGTTCAGCGTGCCATGCGT
TTGTCTGATCTAATAGTAGAAATTGCTGCAT

>Chr07_14526109_+
CTGTTCTGTATAACTATCAGCTTACAAACAGAACATGCTTTTCTTTGTTCAACCTTTTGCGATTCAATTG
TAGCTCAACTCTCTGCTTGCGTTTCGCAATG

>Chr02_  311392_-
TTTTTCACATTTTCTATTGGCTGGCTATCCATTAAAGTTTGAAGAAATTTACAAGAAAGAAACTCCCTTT
CATCCCTATCTAGTTCTGCCAAATTCCCACT

>Chr03_20441155_+
AGGAAACTTGAAATAATAATCACAATAATAAAAGAAAAAGTATTTGCCTTAACATGTTAATCTCTAGTTA
TAAAACTTATATCGGCCTGATGAGTTAATTC

>Chr04_ 1671303_-
TATTTTTTTTTTATGTATGTTATTGAATAAAAAAATGAATTTAATATTTTAATTTATATGCATAAATATC
TAAAGGACAGATAAAATCATGTTGTATTTTC

>Chr06_24619689_-
TTTATGCAAAGAAAAAGAAGCTCTCTCATGTAGTGGCTTCTGTTTTCTGCAAAAGGAAAAACGTGGGTTT
CCCTTTTGCTAGCTAAAGTTACTCTAGGGAG

>Chr16_ 5524011_-
TATAATACAGTCATTATCCACAATTTCGTATGTTAATATTAAGTGGATTTATAAAGCCTGTACCTTAGTC
TTCACCATTTTGGATGAAATCTATAATATTC

>Chr05_25585975_-
AATAAGATTGGATTTGATTTGATGCAGTTGTAATTAAGTACCTTTCCTGCAATCTCTTCATCCTGCCTTC
ATGGCATCATACCAAACTGTGAATTAGGCTG

>Chr02_  464172_-
TGTGTTGAAATGCTGCATTGTTGTAAAGTTATTCATCATGGCCTTGCTTCATTTTTATTTTGCTGAGGTA
AAAAAACTTATGTTTGGGGGGCATCCAGATC

>Chr04_18368978_-
TGTTATTGAGATGGAGCCTAGCTGAAATTTACTATACTATTTTGGTTTTCAAAATTTCGCTTTAGCTGCT
AACTTACGAGATACCATTTGAGGGCATGTCA

>Chr01_10853294_+
TACATTAATATTCCCAAGGTGCGATCCTCTCGTAAGTGGATTCTTCTGGCAATCATTCACTAATGCCTCC
TGTGCACTGCTGATTGACTTATTTCATGTTG

>Chr18_  633470_+
TATCTTGTGAATGATTGATGATTACTTTATTCGATTTTTTATTTTCATGTAGCTTGTGCAGTATCATTTA
ATTTTACTGTCACAACTGAACTCCCAAGGTT

>Chr08_ 4148684_+
CATTTCATCTTTAATTCCGTGATTTATAAAAATGATCCCTGCTCAACTGTACATCTATTTCTTTGTAAGC
CCAAAACAATCAACCAAAAACTTAAATGTGA

>Chr05_11705578_+
AGATGAATCTTCTTGTTTTTCAATCTAACCAGGTTATGCTTTCTGTTTGCAAAAGTAACATGGCAGAACT
ACAAAATAGCTAGTCCTGCTGATGCTTTCAT

>Chr02_11641151_+
GCTGATGTTTTTTGTATATACTTGGATTTATTCAAGAAGTCGCGGTTACTAATTTTTTGTCGCACTCCTT
TTTTAGCCTTTTGGTCGTTGTTTCTTGTTTT

>Chr07_ 5171011_+
TCTTTCCCTGCGAAATGGGTTTGCTTTTTTATGCAAGACTGCTAATTAGGAAGCTGGTGAATGGTTGTAG
GAAGATTATAAGGTGATTACTGTTTCGGGTT

>Chr08_ 1693641_+
GGATACTTTGCCATAGTTAAAATGGAGATTTGCTGAACTATTTCCATCTGAATCTTGTCCAGTTAACCCT
CAATTTCACCCGCATCTTGACATTTCAAATT

>Chr03_17268111_+
GTGTTTCCGTAATTTTCAAGTGAGTTGCTGAAGTTCCAGGTTTGATTTGCAATTCTTTTCCTCTACTTCA
TTTGCGTAGTCAATATGCCCTGGAAATGCAT

>Chr01_26648487_+
TTTTGTCATCAATTTTTGATTTTTTAAAAGAAAAAATTATTTTTTTGACCAACCTGGATTGGTTTGCGGT
TAACATCAGTTTAATGCTATGTTTTTTCCGT

>Chr07_  678785_+
GGGTGGAAGAGAGTCAGCAGAAGGAAAATAAAGAGGTTGTGGAACAAAGCAATGAGGAAGAAAATAAAGA
AAAAGAGTTAGAGAGTAAAGTTACAATGGAG

>Chr02_16948906_-
TGTAGTTGACCTTTATATATCTCTGCTATACAGCCGCAAATGATTTTTCCAGAAGAAAGTCTGCTGCTTT
ACTTCTTTGACATCTCTGAAAACCCATCATC

>Chr16_   31109_+
ATTGTTTAGACTTTGTCATTGATTTTATCTCCCTTTCCACTTGTGCCCCCAAAGCATTGATGCTCTGGCA
GTCCTCTTACTCCTATTAGGATCAATTCTGA

>Chr02_ 9482325_+
CCTTTTTAGCCGAGTATTTATTATTTTTGCTCCTAATGAGCAATAGTCCTATGTTTTTCTTCAATTCTAT
CTCTTGCGATTCTCATTGTGACTTGGCCATT

>scaffold_37_  403106_-
AGGTGCAATTATTATTATTATTATTATTATCATCAAATGTAAGAAATGATAGATCAAAAATAACAAGCTG
GAGACCAGCATATATATATATATATATATAT

>Chr08_ 1344386_-
AAGCATCGTCACAGTTTAGTCCTTTATAAAGTTCATTCAGTTCTATTTTTATTTTTCAGCTGCAACTAAG
CATGTTTTTTACATGCGTAAAATATTTTTAG

>Chr13_ 1220483_-
ACTGTTACTGCTTGAAGTATAGAATTCATTATTTGCCAACAAAATTGGCCAACATTCTTTTGTTATAGTA
ATTTTAAGCTTCAATACTTGAGCTATTATTA

>Chr01_29813978_+
ATGAACTGGGTTATTAGATTATTTCAATGACAGTTTCTGAGCTTTTGTGTATGTTTCCTTTCAGTACTGC
CTGTTGTATTTTAATTGTCAAAGTTTATGTT

>Chr06_19755529_-
TTTTTTTCCTTACTGAGACGTGGAAAACAAATGACTTAGATCATCTTCTCAAAATTTCTTCAGACATAGA
AAAGTTGGAAAACTGTTTATTTTTGGGAATT

>Chr01_17057823_+
AGTAATAGCTAGACAGTTTTAAGTAATACAAGTAAATAATGATTTGCAGCACAATGATTTTGCTGAAATC
CAATGCATAGTTTTTCGAATAATAAATGCCA

>Chr03_21302343_-
TTTACCCTTTAATTTTCCTTGAGAATTATCAAAAATTCAAATCTCCTATTACATACGTCTTTGCTTTCTA
GTACAAAAATCATTCAGTTAAAAAGTCTGTG

>Chr14_17986719_+
TTGCACACGTACAAGAACGTAAATATGCTCGGAAAATGGTTGATTCCTTTAGTTAGTTGGTCTCAAATCC
TCTCGATTTTGGTGGTGGTTCACGCAACTAA

>scaffold_158_   13047_+
TTCAGCCATTTATATTTATAAATTTAAAGTGTCTTTTCATTTGCTAGTTTGATAATACGTGTTTGGTGAA
ATGAGGCAGTGACTGTAGTTTGATTTCTTTT

>Chr14_   43430_-
CTGATGATCTTGATTGAAAAAGAAAAGGCAATGCACAACATGGTTCGTTTGATGGATAGGGTAGACAGTG
TACAAAATAAACTTTCCGATCTGAATTTGTG

>Chr14_   43430_-
CTGATGATCTTGATTGAAAAAGAAAAGGCAATGCACAACATGGTTCGTTTGATGGATAGGGTAGACAGTG
TACAAAATAAACTTTCCGATCTGAATTTGTG

>Chr10_18900751_-
GTTATTAAATATACTTCCACTAACAGTATGATGTGGAAGATTTGAATTTCAAATTTCAGAGCAGAAACAA
TCACCAAAACATATTTCCTATGATTCTTGCA

>Chr02_ 1129961_+
TGCACTATTTATTTGATTATGCATTGAAAGGTCAAGGGAGGATAAAAAGTATTTTCTATTGTGACTCTTA
AATAGTGCCTGTTCTTTTTATATCAGATGCC

>Chr04_20947166_-
TTTGTTGTTAATAAAACAAAGTTGGAACCCTAGTGGATCCGATGATAACTAACCAGATGAATGGTTGAGT
GAGTATTTATCAGCTGAGTAGTGTGTTAAAA

>Chr09_ 3770668_-
TTTTCATAACGCAATAAGGAGTGCTGCTTCCAATGTGATGAGAAGTTTGTATATCTAATATTGGAAGGCC
GGCTGTAATCCTTTTTCTTTTTTCTTTTTTT

>Chr08_10217571_-
CATTGCGATACGAAACCGAAATACTAGAAAGGGAATAAAATCTTTTACTTAAAATCGGAATTTCCTTTCT
GATTGTAAATAAATTCAGAGCTGGTGGCATT

>Chr12_15004035_+
TTCATTTGCCATTCTGTATGGTTACTCAGTTTCCAGGCCTTTTCACTTCCAAGATGAAGGGGGATCTGTA
TACTTGCTTCACTGCCCTATTTCAAGAACGT

>Chr06_13705475_-
GTGTAACATTGATTTGATACAGAATTTGTCATCAGCTAAATTATATTTGTAATATGATATGTCTACAAGG
AACTGCTTACGGCATTTCAAGGGCTGCGAAT

>Chr10_19771529_-
ACGCTGCTACTTATTTTGTATTTATTTCTTTTTCAAGTTCTTATTGCTTGAAACGTCCATTCTTGTTCCC
CACTTCTTGGAAGTTACAACACACATGTTTC

>Chr01_27417660_-
CCTGCAATCCAAGTGCAAGTAAAAAAACGAGATGCAATCCAAGTTTGTTGACACCTGATTGTGAGAATAA
TTAAATCCAGGTGCCATTTATGTATAATGTA

>Chr08_ 7385554_+
TTGTTGTAGAATGATTCTTTCAAGAGTGACTTTGGTCTGTTTAGCGGAGTATCTTTGTTGGCCAATCATT
TGGGTGTGTTGGATGGAAGGTTGAATCTGAA

>Chr06_ 9074332_-
ATTGTATCATTAGATTGGAAATAATGAAGTAGCTTGTAACTCTTTTATCTTTTCATGTCTTTTGTCAGAA
ATGTTTGGTGTTGCTATGTTAGTAGTGCTGA

>Chr03_13398901_+
TAAATCCTCCTTTTACTGTTACGGTGCAATTTAATTGCTGAAAGTTGTTCAAACTTGAAAGAGGTTCTCC
CATCTCTAAGTCAAGAGGGAGCCATTTCTTC

>Chr01_34550365_-
TATTTGGAAGGTTTTTTCTTTTCATCTTACAATTTAACAAGAATCCCATGAGATATAATCTACTGAGTCT
TGGTATTTGAAACTCTGCAGAATATATTGAA

>Chr11_10723868_-
AATGCACCTGTATTTTCGTTATAAATCTATATATAGTTTTAAATTTCCTTAGTCCTCGTTAGATTTATGG
GCGTGGATTTTCTTATTTTATTGCACTTGAT

>Chr17_14308608_+
TGTTTGAAGGTTGTTATTGCCTGCTAGGAATAAAATGTTTCTTCTGGTTCACAGGTGCTTGAAACAGTAT
AAGCATTATATTTTCGGTCAGAACTAAATTC

>Chr18_ 7697401_+
TTAGTGATAGTGATTTTCATTTAATGTTATAAATTTGGTTAATAAAAAGGAAAAGGAAGCAACAAGAAGA
AAAAGAAACTACAATAAGAGAGAGCTGAGAG

>Chr10_  161867_-
CACTGGGGAGAGTCAATTCTTTTATAATATAAAAAAATTATTCCAACGGTAATAACTTGAGTGAATCTAG
ATTAACTTAATCAATTAGTGATTCGAGATAA

>Chr05_ 4617112_-
GTTACTGAATCATGTGTAAACACGCACATCTTAATTTATATGTTTAATTTAGGTAAAATTAACAATGTTC
TTAGACGTTTTGTTTGTGGGAGGCTTGTTCT

>Chr01_39128916_+
GCATTTAATAACATGGTGCTAATCAAGTATGTGCCGCCGCTTCTGTTGTTATATTGGCAATCAAAAGGGG
GACAAGATAGGATAATGACACAACTTAATAA

>Chr13_13767372_-
TGCGGTACTCGTGGTTTGCTTCTTTTAGTGAATAAAGGAATCCTTCTGTTAAAGTTAAAATTCCAGAAAA
AAGAAAGTTATGTAAACGTCTTATTTTAACC

>Chr06_ 2896008_+
AACCGTAGCACTAAAACAATTTAAATGGCAATTTTTATTTCATTTTGATGACACAAATATGTTACACTTG
TGCCTTGTTCACTAAAGAGCCCCTGCTCATA

>Chr02_ 9284591_+
GTATCGAGCGTGTGTTAATTGAACAGAATAGAATCAGAAGGATTATGTTTGATGAGAGAGTGAAAATATT
TCTTAATTCTCACAAATGAGTTCCAGCGACG

>Chr03_11157996_-
AGATGATGATCTACGACTATATGGTTTTATAAACCATGCTCTGGTTCCGGAAACATGCATTAGTTGATTC
TTCGTGTTGCCATATTTTATTTCCTGTTTGT

>Chr12_ 2035432_+
AGGCATTCTCTTTTTCTTTCATGGGTGTGTATGCTTAGTAATTTCCAGGTAAATCTGCTGCTATTTTTCT
AGGGGTTCAGATGGAAAAGCTTCATACAAGT

>Chr11_ 7761963_+
ATGTGAAATTTGGCCTCTGATTTAGAATGCACATTCTCTTTTTTCTGAGTATTTGATATATTTAACTATA
CTATAGAATAAACTAGCATTTGTCTCGTCCT

>Chr14_18527800_+
GGTCAACTCGAGTCAACCTGGAAAAATAAAAAAAAAATATTTGAAGTTTTAATATTTCATATGAATATAA
AAAAATTAAGAAACAATCCATGTGAACATAG

>Chr02_ 2870236_-
TTGGCCTAAAGAAACATGTCCAACATGGACTGGTATTTCTTCATGGATTTAATCAGGAGCATTATATAGC
GTATTCTATGTAAGATTGGATTATTTTAGTG

>Chr04_ 5167277_+
CTGATGCCGTTCAGGGGCTTTCATTTAATGCCAATTTGAGAAGAGTTCTTAACTTGACAAGGTTATTTTG
TTTATATCGGTACTGAAATCCAACAGTAAGA

>Chr03_14503045_-
ATGTCGCCGAATTGATAAAAATAGTATTGGCAGGATTGACGTTAGAAGCTATAATTGCTGCATGTCCATT
TTTGTTGTTTTTCCTCGATAGCTTATCAAGC

>Chr12_ 5103860_-
TTGGACACGGTAATTAATTTTCTATATAAATTGTGTTTATTGTTGAGTGTACTTTGTTTTCTCTCGGTGA
GCTGCATAAGAAAAGATTCACAAGCACCTAA

>Chr08_ 7312028_+
TAGTTGTTGCAAAACACCAAAACAATAAAATAAAAAATGGGGTTAGATTGATCTCTATATTTGTACACAA
TCCGAGTTGTTGTATGGTTTTATAATCTCTG

>Chr12_ 2127168_-
TTCGTGCCTATTTGATATACTGGATAGAAATGAAAACCTGTTTTTCATCGAAATTTAAAAAGTTTTCTTA
TTCAAATTATTTCTTAAATATTTTTAGATCG

>Chr14_ 7571234_+
CGTAATATTTTATGCGGTCTGTTAAATATAATTGACCTAATGGTTTATTCAAATTCATAGGCATAAAATC
TTTGTCTATTTAAATCTTTAAGCTGGTCATC

>Chr01_12981532_-
AAATGAAAATCCCTCTTATGTAGAATTTACCTATGCAATATAAGAAATGCATACACGATTCCCCTGTGCA
GTCCCCAATTTATGAAATCAGAAGAGACAGC

>Chr16_ 7723832_-
TAGCCCAGAGCTAGCCTTGTAGCTACCCAACCGCCAGATCTATCACCTGCAGAAGACAAAAAAAAAACAA
CGAACCACAAGAAAGAGTGAAGCCAAAAGAG

>scaffold_1264_    9257_+
CCTTCAGCTTTTGAAGCAGTCTACATAAATAAACCATTTGGTTAATTACTAAACGTAATTTACTATTTGT
GAGACCCATTATTATTTACGTTTAAAATGCA

>Chr01_28243887_-
TTTAACGCTGTTTGATTCAACTCACAATGAAGTTCATAACTTCATATTGCAGTTGCTTTGCTAACACCAT
GTATTTCTTAAACTTGTCATTGATTACAAGT

>Chr09_  829512_+
ATGAATCTCCCAAGATGTGAAATAAATAAATAAAATATCAGTTACTGCTCGATTACTGATCAACACAAAA
ATAAATTGTTACAATTAACTCGTGATTATCC

>Chr14_ 1563313_-
GATAGCATATTTTGCTATAGAAAAAAATTAGCTGCAGATTGCTTTCCTCTAGAGTGTTGCGCATATTTTT
AGGTGACTGGTTGAGTCCATACTTATATCTA

>Chr14_18186616_-
ACTCTAACCACCTCTACTATTTTACATGGAGGCCGCCTGTTTCTTCGCTTTACGCTTTGTCAGTCAGTGT
GGGCGCCTAACTTTCTCATCAACGGGGTCAG

>Chr14_ 7148195_-
GGTGTTCAATCAATTCTTTCACGGTGAAATGAAAAGCGTCTCTTTTCCCCAAATAGCTATCTCGTGGTCA
TTCTCCAATGTTAGCACGCTGTCACGTAATA

>scaffold_598_    4520_+
TGCCCACCTGTGATTTCACTTCATATGAAAAAAAACTCCAGTTCTTTTCTATAATTTGACAAGTTTATTT
CTTCCTTGCTTACCATAATTGTCTTTATCTC

>Chr10_14882608_-
GACTTGTATTTTTCACCTTGCACTGAAACTGCATGCAAGTTTTCTGCTCGACATTTTTCCGTTCATACTT
TATAGAGGTATAACGAGTGCATGTTGGGATT

>Chr12_12477647_-
CTAACGATTGATGTTCTTATAGAAAGGACATATACAAGAAAACTTCATTCATGGTTATGGTTATTCTGTA
ATTCGCATTTATAACTGCCACTTCTGTGTAT

>Chr18_ 5931836_+
GTAATGGCAGAGACAATAATATTCCAAGATCGATGGATAATGGTTGTTTTAATCACCACCGCCTTATAGA
CAAAGAAATGGGAAGATTCGAATTGTTCAAG

>Chr12_ 8752398_+
ATATATTTATTAATGTAAAATCACACTTTCATATATATAGTAGTTTCATCATAGAAGCTCCATGCCAAGT
TTCGTGAGATGTATGAATCATAATAATTGAT

>Chr11_ 2049998_+
TGTACCATGCATTATATCATGCAGAAAAAAAGATTAAAAATTGTCTTTCTAACATTCAGAGGGATATTAA
AACCATTTTTTTTATATGCAAAAAAGAAGGA

>Chr15_11951785_+
TCGCCCAAAATGTAACTAACTATTCTCCAGTTCAAGGCCTATTGAACTCGAAATTGGGTTTGATCATCTT
GGGAAGCTGGCTGTAAAATAATTAACACTGA

>Chr02_ 6507751_+
TTAAGGTTTTAACTAGTTTGATTCTGGTCCCCCGATGGCCGTTCAATTGCAGCACGTAGACCTCTTTGAA
CTGTCATAACCGCACTGTATTGGGTGACCTG

>Chr06_19616219_-
CAACGAGCATTGAACCCAGTTTTGTAATTGAAATGAAAAACATTTTCCTTATCACGCGTTCACACTAACA
GCCCCAAGGAGTGCATAATTCTGCTTTATAC

>Chr14_ 5424591_-
AACGTTAGCGATGCCAACTAGTAATGATCGACAATCCTACGATTTTATCCAACAGTTTTATAGAACTATA
GGAGTGTTAAGTAGTTTGACAATTCAAGCTA

>Chr15_13346067_+
AGCTGCTGCTGCTTCTACGCAATGCAATTGGTGGAAGATTTTGAGCTTGTACAATATTTCATTTGTTTTT
CCTCTATTTACCTGTGTAGATTCCGAACATG

>Chr08_  677149_+
ATGCTGTATTGTTTGGGTCAATGAAATGCAGATAAGATGCTCTCCTTTTTATTTTCTCCTTTTCTCACGT
ATAGCAATCATAACTTTTGCAATTAAACATG

>Chr15_ 9520228_-
CTGTACTGTCTGTTGTTTTGACTGCTACTGATCAGTACTGCCTTGTTTTCATTAATCATGCTTCTTCTTT
TCCGTTTTTTCCTGCTCTTTCCATTCTTTTG

>Chr08_ 7047091_-
ACACGAGCTGTAAGATTGTATGATTTCCTCCTTATATGCTCTCTTCTCTTACATTGGTTTTTTATCATTC
CAATTTCAACAATGACGGAACGACTTGTATT

>Chr14_ 7488954_+
CAAGAACCTATTCTGTCATACACTTTGAATTTACAGTCGTTCTTTCGTAGAAAACCTACACTGTTCTTTG
TTTTGGGTCCAACAGGACCAGCACAGCTTTT

>Chr14_ 8636109_-
GCCTTACAAAGAAAAGGAGAATGAAGGAAAATATAGGAGGAATTACTTTCATGATTCATTCTTCTTTTCA
AATGTCGAATATATAAAATCTACATATAGAG

>Chr08_ 5027931_-
TTGAAAAACATGGACGGCGTCAATCCACATGACATTTCTATATTGCTTTCATTTTTAGGTAAATCCACAT
GAATTGATCTTCAAATTGTTGATGTTATTTA

>Chr11_ 2119047_-
TGCTAAAGGATTTTGTTTAGGGCGATTGGAATTTTAATGAGTTTACCCTTAAAATGATTCTGATATGCTT
AGAACTGAACTTGAAATTACAATATAAGTGG

>Chr17_14281726_-
AAAAGTTGTTGAGGCTCGGTAACCTATTCTTAGTAGGATTTTGAAGATGGACATGAACGTACAGTGTGTG
TTTTTAATCTGCTACTGTGTATGAAATCATT

>Chr07_14758525_+
GAAGTTCACCATTGGGAGTTGACAGAATAACATTTTGTATCACTTCCCTTAATTTCTTCCTGGTCCTCTA
AGTTATACATTTTTTTCCATTCTTTCTTAGT

>Chr04_ 3685730_-
ATAAGAGCCATTTATAGTCCTTGAAATAAATGGAGAATTGTATTTGTATCAAATTCAGATCTAAATTTAT
TTCCAACGGTCAGACATTGTCATATGTAATG

>Chr13_ 3489421_-
TCATTGGTTTCAGTGAGCAACAAGAACATAAAATTCATCTTTTTTCTCTGACAGTACCATATCTACGCTG
TTTTTTCCCTTCTAACAACCCTAAGTTGCTA

>Chr03_14162898_+
GTGGATTTTGTGCCCAATTTGATAATGTTAGAAGAACTTTAGTTACAGCTGATAATAATTTTGTTAGATT
AGTTTAGTTTAGTGACTTTGTTGCCTGTCAC

>Chr08_ 2544566_+
TTTTGCAAATGACTCCTCCCTGAAATTAGAAAATGAATCTGTTCGACTTGAGATAACAAAATTTTGGAGT
AGAATGGTGATGTTTGATGACATTTTCCCGC

>Chr15_ 6408304_+
GTTCAGTCCTCTGGACTCTGGAGTTGAGTGGCATGTACAGCGAATCTGTTAAATTGCGTGTATGTTTTAC
GTTTATTTTTTCTTTTTAGCATAAGAGAGGT

>Chr12_12298237_-
GAGCAATTTGTATGGTTTTGTCTTTTAAGCGGGTTTGGTCTTTTGGTTCCAAGATACTTTCTATTGCGTG
CTGCGACATGTGGTCGTATCATTAGAAACTA

>Chr08_11496886_+
ATTCAACAATGGAGCGAAAAATGCAATAAAATGGAATTGAATTCTTTTTTAGTTTCTGATGCTGAACTCA
TTTAAACTTTTCTGTTCAAAATAAAGTAACA

>Chr12_12943515_+
CACAACCTGAAATTAGGCTTTATGTCTATACGATACTCAGATTGGATGTGAGAGTCAAGTACGTGGATCT
ACTGGTTCCTTCACAACTTAAATTTTGTATT

>Chr09_ 3660482_-
ATAGAAACATTGAAAACTAAATAATCACTATCTTCTTTTTCTTTGATGCCAAGAATTCTTCCTTGTCCAG
GAACAATTGTGATTACAAAAAACCATGTACA

>Chr13_13374912_+
TTCTGGACATGTTCATCAGTTATTTTTACAGGGAAAGTTCTGATTTGTTGATCTGATTCGTAAAAAAGTC
AAATCATTCTGATTGATTATTTATACAGCAA

>Chr16_  496134_+
ACCGTTTTTATCGCATTTAGAGAATGATCAGTAGTGATGTTACTGTTTTCACAGAAATTGGATTACCTCT
TTTTTTTTTTTTTTGGGATTCAGTTAGTGTT

>Chr10_10203458_+
GTATTGTCATGAAATTTAATAGCAATAAATATGTATACATTTATACCCTTAATTTGTGAGTATTTCTATT
GTTCCTTCTGCTAATTAAATATTCATGTTCT

>Chr15_11434459_+
GTAGAGAATTCATTATGATTAATCAATTTTGCCCCGTGATTTTACTTTGTAAGGCTGCGGTTTTATATAT
TCTAGTATGAGTATATGTTTTGGCCTCTTAA

>Chr04_ 6097226_+
ACATTTAATAAACTTGAAACAAGGGCCACTGAGATTCTTGGTCTTGAAGCAGATCAAACTAGGCCTTTGC
CCCGCCATGATTTCCGTTATAGAATGAAAAT

>Chr01_13100597_+
GTCAACACAGGTATAAGAAAGAATAAAATCCATAAAACTTGCGTTGTTCTAGATGTTGGGCACCACTTTA
TTATTTCATGCTTTAATTGATCTAGGAAACA

>Chr04_12021801_+
CGATGGTGACTTCTTTTTAAGGGAATGGTTTTGCTGGTTGTGAACTTCCTGCAAGAAAAATATGTATGGC
TTGGTATCTCTTTCATTTATGAGGTTTGGTT

>Chr10_ 8792417_-
TTTCAGTGTCATACGTTTCGCCATGCGGGATATTATATAGACTTTGCTTCAAATCTCAGCTTCTCAGTAT
TGTAAATTATCATGTGCATTTCATGTGATGT

>Chr06_ 1694135_-
AGAGCTTTCATATGTAATCAATCTAAGAGTAGCTTTTTTTGTTTGTTTTTACGATTTTTATTGTATTCTA
TCTCATCATCATCACATTTTATCAGTATAAT

>Chr11_16359174_-
TAATTATTATTAATCCACGGAAATTGTTACAAGGTACAGGCGAATTCATCAAAAGGGAAAGTAATACACA
GAGATTAGGATAGGATATGATGACAGAACTC

>Chr06_12796692_+
AGTCTTGCGAGGTCAAGATATGTTGCTGCAGAAAATGCAGGGCAATTGTCAAATTTCTTAAATGTACACT
ATAAGTTATATCTATTTTATTTATATTTATT

>Chr04_ 5552430_-
TCTTATAAACATGCCTATGAAGATCAAACAGGAAGATATGCAAGTGGTTTAATATCCCTGGTGATAGGTT
CCTGTCGATGTTTGCATGATTGATTCTTCCA

>Chr07_ 1030045_+
CACACACACAAAATCAAACTCAAAAGAGCAGCAAAAATAGATTCAGATCGAAAGAGAAAGAAAGATTCGA
TCTCACAAGAAGATCGAAACCGAGCACAACC

>Chr06_ 4535214_-
GTCCCCAATTGGGGAGTAATTTGAGGCATCCTATTCCCATGGATTTAGTCAAACCTGTTGTTGATATCTT
GAAATAAGCTTGTCAGATACTCCTTTTTTTA

>Chr12_13504245_-
TTTGTGGCATTGAACACATTTTCAAGCTTTTCTCCTTTTCTTTCTGGTTGAAGATTTGGACTTGTTGCTC
TTTTGGTTATTGACATGATCGGAATCTGCAA

>Chr01_ 5607799_+
TCACAATCAGCAACATAGACCTCCAAATCTCAAGCAACAATAATTGCTCCACAGAGATTGTTTGCACTGA
CACAACTACCTTCTATTCCATGCCATGCTTA

>Chr02_11386729_+
TATACCTGTCGTGTAAAGTCGCTTTCCTAACGTCCTCCTCATTTCCATCTATGCCTTTTGTTTTCGTATT
ATGGGTTTTTTTTTTTTTTTGATTCTTGTCT

>Chr18_16812558_+
GGAATATTGTTTTGAATAGTTTTATGTTAGCATAGTGTGAGAATTCCAGCACACAAAGGAAAATTGATAT
TAACCCAAATGGAGTCCTCCTGGTGTACAAG

>Chr14_  398229_+
TTTAAAGGATTCGATTTTTATGAGGTTATATATGTTGATGTGTTCTTATCACTATGTTCTTGCTGAATTG
ATGATTATGCTGATGTACTCCAAATTTCTGA

>Chr16_ 2886486_-
ACTTGAAAATTGAATTACTCTTTGCGGGGTCAGAATGAAATGCTATTGGTAATGCCATGGTCTAAACTTT
GTTGTTAATGTGATGTTCAAAAGAGATGCGC

>Chr15_ 9372758_-
AGTGTTGGATTTGTATAGCTATTATTGTTTCCAAAGGAATGGTTTCAATTTCTCTTGTTGTTCTTGCTGA
TTATCCTTACCCAATAAATGGTATTGATAAT

>Chr14_ 2407343_-
ATGGAAATGTGTTTTCTTCTGTAAATGGAGAAGACATGAGTTTTACAGTGAGAAGATCCAGAGTTTTACT
GTGACTTAGATTAAACCCTCCAATATCTACA

>Chr04_20981724_-
GATTGATTTATACAGAGGAAAACCCCTCTCTAATGAGATGAATTTCGACCAAGATGTGATTCCTGGATCT
CTTTTTATTTACTTGTAGCAATAACTTTGTT

>Chr09_ 5148282_-
CAAACTCTGTTATTTTCTCGCGTTACTGATATAAAACCATGATTTTGTCTTTGAAATTCCTAACATTAAG
TATTTCCATCTTTTTGCAGGTAATTTTGCAG

>Chr05_   55997_+
TGTTCCAAAAATTCAATATATTTAAAAATAAAGTTTTTTTTGAGTGTTTGAATAGTGAGTAATTACGCGT
TCACTTCAATATTCTCTTTTCCAAAGTTCAC

>Chr12_14724473_-
TTTAAGAGGGCCCGCCCGCGCACCTCTTGAAAAACAAGAAATTTTTCTTCTTCATGCTTTTTAAGTGTGG
CGAGCATCACAAATAAACATATTTTTTTCCC

>Chr08_ 4063618_-
GCCTTTGTATAATTAGGAAAATCAGTTATAAGTAGAACAGTCTTTATTGCAAATTTTCTACAGGTGGGGT
ATTCTGAATAACCCCCCCAACACCTCTGCCT

>Chr03_19759481_-
CTTTTCTTTCTGGAAATGAGAAGGATGGGATTAGTTATATTATAAATTTTATATGAGACGTCCAAAAAGG
CCGAGTCCTCTCGTTTGTTGTTTTTTTCTTT

>Chr14_ 2491642_+
CCTAGAACAATCGTTATAGTTATAAAGCTCCACAATCCCCTCTGTTTATCAATTTACACGCTCTTGTTTC
TTGGACTAAAAATCATTAGATTGTGCAATCC

>Chr08_13062067_-
AGATGAGTTTGAGCTGATTGCTCCCAGCTGAGATCTCTGGAAAATTTTGGAAATGTGTTTGTGATTATAG
AGACCTGAAATTTAATTTAGTCGATGCTGAC

>Chr05_20913411_-
TTGAACACATGGATTCCATTCTATAGTGGAAATTAGAGCAGTTTTTTACTTTATCTTTTTTTATTCAAAT
TAATAATTAACATTTGTTAATATATATAAAG

>Chr06_25337618_-
ATCATTCAGTTTTATAATTTATATAAATTTATATTTTATTTTATGGTGTTATTCAAGACTTGTAATTTAT
ATTTTATAAATTAACTTAGATTAATTAGTTT

>Chr06_  126492_-
GGCTAGTTTCAAGGTGTGGATTCAATATAACACTGATCGAGCTGTTTTTCAGTGATTTTTGTCCATCCTG
TAGTTTCACTTTATGATGATCGTAATAATTC

>Chr13_  477700_+
ACTTGTCCTGCCATGGTGTTCCTCTAGAGGTACTCAGCTATTTAAGAACCAACCAGGCTATGGGCCTATG
GCTATGTCATGTCAAAATCCAAAATAGAAAA

>Chr19_11887084_+
GTTAAAATATTCATAAACAGCGCACTTTACTGAAATTTGCCATTTTGTCTACTCTTTCTTTCTTCTTTAT
CCTGGTTAAACTTTACAGTTCAAGTGTCTGG

>Chr01_41912752_+
TGGTTATCGTGTTCTGTTGCAAGTAGAATGAAGTGGACCTGCTTGGTATCATTGTGCCTATAATATAGTT
CGAGGGAGTAGGGATGTTTGAATGGTTTGGC

>Chr05_11370537_-
AAACATGTATGTTTTTATGATTTATCATGTAGACAATGCTGTGACTTTTGAACGTTTGTAGGATTTTACT
ATACTGGTGGTTTGCGCTGCTGTGGGGTGGC

>Chr18_13302523_-
CCACGCGTAGATTCTTTCGGGAAATGGAAACAGTTTTCTTGAGTTTGGCCATTGGCTCTCGCAAACTATC
TCTGATTCTATTCAATGGTCAAAATTACTAT

>Chr04_10818570_+
ATAGTCACCCTTGCACCAAATTTGTTGAAATCTAAAATTATTAAATGACCAAGAGCTTCTATTTCTCGTG
TTTCTAGTTCAATTGTTGTGATTCAAGTTCT

>Chr14_ 8386889_-
GGATGTTGTGAAACTACAAACTAGCATAATTGGAAGATGCTGTTTGACACAACCGTTCTAGCTTGTTTTA
GCATCACAGATTCCAAATGTATCTTCTCTGG

>Chr18_ 1818853_+
AATGGCGAGGGGTGATGGATGTACAGTGAAATAATCTTTGCTTGGTTTCCTTACAGTCATTGTAGATTAT
ACCTTCTTTTGTTCCTCTCGTCGCTGTGATA

>Chr11_ 1439479_-
TGTAAAAAACAAAAAAGAAAAGAAAAGGAAAAGTAAAAGAAAATACAGTGAAAGTGTATGGGTGTGTTTG
TATTTGTTTTATGGATGTTTTAGTTTTATTT

>Chr01_39827705_-
TGTACCTGCTAATAATGACAGTTCATATTATTTTTGGGGTGCAGTGCACTACATTGATTTGTCATCTTCT
ACTGCAAATGTTTGCATAAACTCCTATTCTT

>Chr16_10573572_-
GATTTGTAAGAGTTTTTACCAGATTTCCCTCATAGTCATAAAGCATTTTGAAAATCCCCCAGCCATTAAA
ACTGTCTGTTCTCTCTTTTATTTCAACACTA

>Chr01_15305840_-
ATGTTTGTCTTTGTATTTGTTTTATTTTTATATATATATTTTTTATGATGAAATTGCAAAGATTAAAGAA
GAATTTAATATTTTGATTGGATCACGGTCAA

>Chr01_ 1824315_-
TATTTGTTTCACTTCACCATTTTGGAAGTAGTGAATTTGAATTCAAGTGCAATATGCTGTACCAAAATCT
GAAGATATTTTCTACTCCTGTAAAGCATCTT

>Chr17_  499232_+
CTATGTGAATATGTTTAGCTTTGTTTCCTTTAATTTATCTTCATTCTCTCAAGCTGCATTATTTTGATTT
GTATGCGTTTGGTTTATGGTGTTGAGTGTTT

>Chr13_ 5382248_+
AAAACAAACTTTTGCTTTTGAAATGAGAAAAAACTTCTTCTAGTTGCTTTAATACGCAATGTTGCTCACT
CTCCAATTGATCCTAGATTTGAGATTTTTAA

>Chr02_11888931_+
TTCATACATGACAGTAGATCAAGTTTAATAATAGAGATAGTATTTTCACTTATGGTATGTAATGGAATTG
GATCGGCATCAGATGCCATTGTTGCTTCTGG

>Chr05_  119984_+
AAGCAAGTATAGTAAACTAAGCTATAAATAAGAACAGATACCTTCAAAGTGATTTCCTATTCATACGATA
ATCCCAGTGAGTACTGCAAAACTAATCTTTA

>Chr01_ 7139812_-
CAAGATGGAGTGTCAATATTCACTGGTTCTAACGATGAAGCCTTCCACTTATCCGCTGTCCCTTGTTCTC
AGTTTCTGAGTCCATTTAGCACGTGGGTTGA

>Chr06_22381762_-
ATGCTGAATTTAAGAATAATGATAGTTTGACCACGGATCTCTATTATGTGAACTTTACAAGTTACTTATT
CTTCATATATATATATATATATATATATATA

>Chr06_23653980_-
AGACTACCAAGAAACTCAATAGCCGGTTTAATGAACCGCCCCTTATTATCGTGTTTGTGTTATGTGTAAG
CTTTTATGCAAAAAAATGAAATATTAGCAGT

>Chr07_  607500_-
TTAAGTCAGAATTGGTGAGGGAAGCCTGTTTGGGTTCTGGAGATGAACCTAGAAGTTCCGTGCTTTGCTT
GTGTTTCTCTTCTTGCTGGTTTCTTTTTTTT

>Chr14_10306523_+
GAACTACGATTTCTAAGTTGCAATTGATTGTGATTTGAATCTTAAGACTCTATTTTGTTGTTTTTGTGTT
GACTCAATTTCTCATTTCTAGCAAATAAAAG

>Chr05_18589738_+
AGAACCTTTCAATCAAAACTGTTACTTAATTGCATGGAAATGGGTTTTGGAAGATTGTGTTGTGCAGATC
TTCTAGCTTTTTTCGTAGTTTTGGCAGGATA

>Chr06_ 5485314_+
ACAAGTGATTTAGGACTTTCAAAGAATGGAATGTAATTCTATCCTTATCCAGGAGATTGTTCATCTCGAA
AATCAAAATTTCCTTGTGGGTTTTATTAATT

>Chr01_32413189_-
GCTTATTGACAAGGAATGTCAGATAGAAGAAAAGGTAGTAGCATTCATTTATTCACCCTTCTTGTTACTG
TTTTTCAAATTTTCATCCTTTTATGTTCACA

>Chr18_12832900_-
AAAAAAATAAAAAATTCTGGCCGGCTAGAACTTTACTGTTTGACTTACTCAATCCTGACTTTCCTCGGGC
TATCCAATACTGCCATGTGTATGCACCTCCA

>Chr14_ 1088974_-
TCGAATGTGTAACTTCTATTATTTTTTATTTGATTTTGTTAGTTAACTTTAAAGTATTTGATTTTTATGA
GGTTATATATGTTGATGAATTGATTATGCTC

>Chr10_22203473_-
CTCTTTAAGGAAAAAAATATATGTATGGGATGTATGGGAATTTTGTTGCGAAGATCACTGGAAGCAGATG
GCGGTTCAGTTACAAGAACATATAAAGCAAA

>Chr01_ 9524198_-
CAATTTGGCAATATGCAAATAATTCAATCTCTGAATGGAGTGTGTTCCTCATATTTGAATGAGTATTCCA
ATTGACAAATCTCCCTGTTGTTGATCAATTA

>Chr01_20983866_+
TGGGACTGTTTGCCTTGCTTGGTATGAATGTTAATTCTTTTTAGATATTTACTAGTCAGTCTGTGCTAGC
GGTCAGAATTTCAAGTTATTTTTTAACCGTC

>Chr01_36465272_-
GACAACTATCTCATCTGTTGTCTTGTTAAGAATTTCGAGATTAGAATTGCAAATCCTGTACTCTTGGCAT
CTGTTATAAAATGCAACAGTGTAGATTGAGG

>Chr04_21952126_-
CATGCCAATCACTCATCAGCAATGCTTAACACATGCATCTCCATATTTGGAAAGAGAGGTGGCTTTCGAA
TGGAATTATCAAGCTTAAAAGACACGCATGC

>scaffold_139_   39685_-
CCTCATTAAAAAGCACTCTGCAAAAACAAGGTGGAAAAAAATTGTAGATCTAGCACAAACATGAAACCCT
GTTTCAATAAATTAAGCAAACTTGTCAAGAG

>Chr04_17051346_-
TTCAGCTTGGAGGTTGCACAGTTATAAAATGTATGAGTAGAATTTCATTTTTTTGGTGGTTTGGATCTTA
CACTGTATGCGTTGTTTTAAATTTATTTATT

>Chr14_ 1875373_-
TGCTAGATGTAATAACAATTTTTGGCGTCTGATACTGCATCTTGCAACGCAAAGATCATGTTTCTGTAGA
GATTGACACGCTCTATTGAGCAAATTATTTA

>Chr01_33892762_+
CGTTCTCAGATCTTTAGTTAATGTGAAATTAAGTGATGTAATTTGATGTCAATTTACTGAGCTTGAAACA
TCAACCAGTTGAAACGAAAATGCATGAATGG

>Chr09_11864827_-
ATTAATTTGTTTACCCGCTTAAGCCTTTTTCCTTCAAATTATTATTTATTAATTCCAGTCTTGTTAGCCT
TCTTCACCTTCCTCTCTTCTCAAAATCTAGA

>Chr02_ 6540765_+
CTCTGCTGTAATTCATTATACTGTATAGTAATCAAATTATTTGACCAGCGAAACCAATTTTGGTTCGTCA
CTCGAAAAGCTAGCAAAATGCCTTGAGCCAA

>Chr15_11713642_+
ACAGATAGGTGTATTATGGAAAATAAAGAAACTCGATTTTTCATTGATTTATTTCAGAGAGCACAACTCA
ATTTAATTCCATTCACATGATTCAAACTTAT

>Chr02_23243419_-
ACTTTGATAGTGTCATATTGATACAACAATGGGATTTGAATTTTGATTCCAATATCTCCTTTTCTTATGT
TATTGTTAATGTGCTATGATCCCTCATGTAT

>Chr12_ 1497978_-
TAATCAAGTTCTTCCATCCCATTTTTCAGCGTGAATTTTCTGGGAGAATTAAATTATTGCTGTGGCACTT
TCAGCTGTTTTTATTTTTCTTGCCCAAGTCC

>Chr08_ 3997949_-
CTACCATCAATGTATTGGATATCATAAGATTTTGATATTATTATTCTTGTAAAATTATATACCTTCTATT
GATGTATATTTCCTGGGATTAAAATCATCAT

>Chr05_ 4227367_+
TTAGAACTTTACTTGCGAATTAAATCTTAGTCCGACTTGTATTTATCACTATATATTTCCAGCATGAGAG
TCCATTACTCGGGACACATTAAATCATAGAT

>Chr01_ 9175725_+
CTTCAGAGTTGTTATTACCAGCAGCTATTATATGTAAGTTTTTCTTCTCTTTTCCTTTTCCCCTCAAAAA
GCACACTCCAATATATTTTTAACCCTTATTT

>Chr01_27743215_+
GTATTTTCCTGTTTGTAGCTTTTGATGTGTTAAGCAAGGTTGTTTATTGCATTGCCTGTCAATTTCTTCC
TTCAGTGTACCTAAGATGCAATAGTACAACC

>Chr05_18671494_+
TCAATGCTGCCTTTGTGCAGAAGCCAAATTCAATTGTTTTCAGGTTGGTCACACGAATCATTAGTCTCAG
TTAGAACCGAGAATGCTGAAAATAGCCATGT

>Chr06_10881174_-
TTTGATTTTGTATTTACAGATGCTTTAAGATACAGTAAAACAACAGTTCTATATTTGAATGTATAAACCT
AAATCAATATGCATGCCAAAATTATATAATG

>Chr19_14111554_-
TGTGGTGTGATCAGCAATGTTAGTTTCCATCTGCCCCCCTTTAAGATTCCATTTGACAGAGTGGCTCGAA
ATGATGGTTTATGGTGAGGTCATGCTTTTAG

>Chr11_17604364_+
GTGCCTGCATTATTTGAAGGTTTGTCATAATTGCAAGTTGGAACATTTGTAATGATTTTTTGTTGTTTCG
GGTTTCAAATTCTATAATGTAAGTCTCTCTC

>Chr08_14624866_-
GGTAGTGCATCCTGTCATACCGTAAAAAAATAACAGAACGAAAAGTTTTGACAGAGAAACTCTTTCACCC
ACGATAACTTGGAGAGCGCTGCACTAGTACA

>Chr01_50395820_-
AGAAGGAAGAAAAAGAAAAGGGAGATACAGGAGGCTGATAGTTCAACGTTAATCAAGACTTTGTTTGACT
GCCAACGTGATTCTTTAGATCCAACATGTCT

>Chr08_ 8920485_-
GTATCTCTCCTTGATACTGAGTGGGGGGAGCGGCGGTTGTCTCTAGTTGCATAATGCTCCACTGATTTGG
TAGGAACTAGGAAGAGATCAAACTGAGGAAA

>Chr02_  484577_-
AGCTCTGTATTTCATCCATTTGAATGGATCTTTATGATTCTATAGTGCCTAGACCATATGCTTTGTGTGT
AAAAATGGACTGATTTAATAGAAACCGAGCA

>Chr17_ 4389187_+
GCTGATATGTAATAACCCTTTCCACAAAAAAGTGTAGCAATAATTTTATCAATTCCTTCCGAGCTTGTTT
GATTTCTCAGAAAGGCCATTTGTTCACCAGA

>Chr14_ 5823825_+
AATCAGAGGATTTATATGGATCTGTGGGGAAAATAAATCCATGTTTGTTCAAGGAACTGGCATTGAAGAC
CCCTCGGTTTGATTTAGAGGTGGATTTGGAT

>Chr10_12066108_+
CACGTACCACTAAGACATGATTTGATCAAAGGCAAGTTGCTTATGACTTCATTGCCATGCTGTGAAGCTA
GTTGCCTTGTTGGGTACGTGCCACAGATCTC

>Chr01_ 6299537_+
TTCTATGATCATCAATAAATGAAAAACAAAATGCTATATATTTAGCCCTTATCATTGTTTTAATGCTTGT
ATGCATGTATGCTGGCTGTGGTTGCCAGAAG

>scaffold_223_   23625_+
ACAAAAATAAATAAAAATATTGGAAAAAATAAAGTCGGTTTGAATCTTTTACTGTGCTGTTTGTAATTTT
CCACCAGAATTCGAAGCTTGGTTTGATCAAG

>Chr11_12732891_+
GACATTTCCTAAAACAATGTATCTTTTAAAATAATATATCTTTCTTAAGCATAGAATATTAGACACTTAC
ATTTCATTTGATTTATGAGGTTGTTATTTGA

>Chr13_13143741_+
TCATCTATGTTTATTAATTTCAACGAAAATAGTACGAGGCATGTATTATCAAATCTTGTTGGATCAAGAT
CAGATTCTCAAGAGAATCGAGGTGCAATTTT

>Chr13_ 4378290_-
GGGGCGCGATCTTCTACATATTCTAGTTCGTGAATCATATCACTTTTTTCACACTGCTATCTTGATTTTC
GTTTCCCTTTGAATAATTAGTCGGTTCACTT

>Chr07_10124284_-
ATGGAAATTTGTTTTTTGTAATTAGGTTATAAATCATGGCTTAAAGAACTAACAGTAATTAACTTGAGAT
ACAGAAGTATCAATTATGCTTGTAATACCTT

>Chr01_21058668_-
GGTTTCACTTTCTTGTCAGCACTGCACACCAAGTAGAAAATTATGTTTCCAAAACTTCGTTCTTTGTTAC
GCATCATATATATATAAATTTTTTTTTTGGT

>Chr01_12936885_+
CCCCTCTTCCTAGTGCTGTTGTTCTGATATCTGATAATATTTTTTTTATTACATTACTGGAAAGAAAAAG
AAAAAGGCAATGGCTGTGTATTACAAATTTA

>Chr05_25779169_+
TCTTCCTTGGAACTTTTTTCTTAATATATATAATATTGAAAGAGCTTACTAAGATTGAGTTTTTTGACTG
ACTGTGTATCTGAACTGTTTACTGTAAAGTT

>Chr01_49064507_+
TGAAACATGAGTACCTCTCTCATTTATATTAACTCGTGGTCTTTCAATTCAATTTTGCTTCTATAAGATA
TCCTTATTGTACATGCGATACTCCATCCATG

>Chr02_24127647_-
AATACTTTTCTGCTGTATTAATGTGTATTTTAAGTCATTATTTAGCCACTAATTCTTGAGAATTTGTCCT
TAAATATTATGATAATTAAATATGCTGAAAT

>Chr02_12299616_-
TGTTACTATTACTATTTTATTAATATACTAAAAAGAAATGATATTTTACCACAGAAATAGCACAATTGAA
AAAATTTTCAAATTTTTACTGTAACGGTGCC

>Chr12_11974486_+
GTTGTTACATATCCTAAGAAAAAAAAGAAAAAGAAAAGAATAGTTTATGCAGGAGTTTTTGCGGTTTGAG
TGTACTGTTTATGGGCCAAAATCTTGAAAAC

>Chr09_ 1032664_+
TTAATTTATTTTTAAGGTCATGTGTTTTCATGGTCTCATGTTTTAGGTTTAACTACCTTGGTTTTGTCGT
TTTGTGTTGCTTTAGGTAGAGAAAATGTCTA

>Chr07_ 1048150_+
TTTTCATGCATTTCAAGTTTATAGGAGGATTTTTAATTTATGCGTTCCTTATTTTTCCTTCTTCATAATT
CGTCAATTGAATGTGAGATCAAATCATATCA

>Chr01_17058696_-
ATTTAATGTAAAATTTGATGATGCTGTGAGGAAAGGTTTGACTGTTTTGCATGACAAGGAACTAGTTGCG
TATATAATAGCATTTCTTTTTTCTTGTTCTC

>Chr09_12528476_-
TTCTGTATTTTGGGTGCCACAAATTAATTATGAATAATATTCTTGTATTTATCCCGGTTATAAAATTCGA
TTTCAGTCAACTCATTAATCTGTATGATATA

>Chr06_21340562_+
CCATATGTAACATCCTGTTACGCTGAAAACAATGCTGTCTTGATTGTTCTAGCTGTCCCCACTGGAGTAG
GAAAGTGAAGTGACTCCCTCGATGACGTGGT

>Chr02_ 6847392_-
CTGTTATCCCATAAGAAAGAAGGAAATAGAAAGGGTAACTGAATTGTTTTACAGATATTTTATGATTGTT
TTACCTGCTTGTTATGGTTTTGATACTTTTA

>Chr01_18610203_-
CTTGTAGTATGTGACAATTTTACCGTTAGATAGAAGGTTGTTTTGAACTTATGTTTAGGAACCATTTGTT
TAAGTAAATTATTTTTTATGTTTGGTAGTTT

>Chr08_18441611_-
CATGATGAATATACCACAAACAAAATAAATGATTCATTTCATAATTGTTTACATAAAAATTCAAGTATAA
AAAGTTTTCACAGCTTTAGCTAGCTAAGATC

>Chr14_15309339_+
TGTATGTTCCTGCGTGGACTGCAAAATAGTATCTAAAGGTTGGCTTAATTAGAATTTGACTTTGCAATTT
TATTTTCCTGATACAAAGGACGAAGAAAATA

>Chr07_ 3280161_+
AACGTGCACAAATCAATTCTTCATGCTATGATAATTCTTTATCTGAAGCATAAAAGGGAGAATCGCACCT
GGCAGGCCATCTTTTGATTTCTAGTTCTTTT

>Chr10_17781081_-
TAACAGTGTTAGTTTAAATTTTATCGTAGCAAACTGAACTTTTTTGGATCAAGAATTTTACCCGCACTAG
CTTCACTCCTCAAATATAATTTTAAATTTTA

>Chr01_ 3886046_-
GCTGCTGATTGTCGTACTTCTTACTAAAACTAGTTCAAGAAGATTTGATTATCATGTATGTTTTGGTAGG
CTATTTATTTAGCTTAGTTGAGAACATAAGC

>Chr14_ 5733538_+
CATCTGAACCTTGCTGTAGTTTATTCAGGAGCCTGGCTCATCCTTTGTTCAGAATTCACAGATGCCATTA
GTTTTGATGTTGTATGCTAGTCATTTTTTTT

>Chr02_ 7918781_-
AAGGTGTAAATGTTAGGATAATGGAGCTTTTTATTTTTTGTTTTTTGTTTATGGTTGTTGTTCCTAGTTA
ACAATCATATCGTTTTAGGACTTTAACGAAT

>Chr04_ 6841882_-
AAATGATTCTATCACAATCTATTACTGAAATCACTAGTTTTTTTTTCCTGAACATCGGCCTGGATGCTAC
ATTATTTGAGTTGCATCCTCTATCATACATG

>Chr01_34769076_+
GTCTCTGTCGATGCTTTTAATCCTCAATCTTTAAGATTAGTTTGCGAGTTACATTGCTGTTCTTGTATTG
TTGCTCAAGCTTGGTGTTTCTAGCATTTATC

>Chr05_ 9214216_+
ATAACTGGCACATGATTGAAACCCTTCAATCCATCTGCAACCATTTCTCCAACATCTGATGTTCTGATTT
TAGTTTGCCCACATAATGGTGACCATTATAA

>Chr14_ 5512397_+
TGTCTACAGTGTGCATTAGTAAAAAGAAAAAAACATATCCCTATTTTCTCACTGAGAGACCATTGTTTGT
CAGCAGAGATTTCCTTAATTTTTTTCTCATC

>Chr19_11346691_-
GATGTAAATTTCCTTCTTCGTTTTACAATTCAAAATGAAATATTTATGTGAATGGATGAACTACTGCGTC
GTTGTTGGTGGTTCTATATGTTCTTCATATG

>Chr18_ 3139500_+
GTTATACTCTGGTGACAATGACAATGACAATGACAAACATGGTTAAAATTGAATTGTGGTTAATGTGTGA
TAGACATCGTTTATCATAGACGATAGTTTAT

>Chr05_ 3825402_-
TTAGATTTATTTACTCAATGGGCATTCAAAAGGTGTCTAAGATTGTTTTCAGACTGCTCCAGGACATTAG
TTTTATGTATACGCTGCTGCTGTCTGTTGTT

>Chr09_12272691_-
AACAAAGGAGGTCCTAAAGAAGTGCCAGATGAGCGGTTGAGTAGCGTTTTAAAATCCTCTTTCTTGTAGC
ATGTCGTAGACAGTGCTTGTTTCAGTAAGAA

>Chr13_ 1605408_-
CGAGATAATGTTTCTCGTGTACATTTTATTTATGAAATTAAACCAGCAGTTAAAAGAAATGTTGTCACGC
CAAAGCACCTTTGCTGCCTGTCTTTATAGCA

>Chr01_39550856_+
ATTGTTGATGCCTTGGGTATATTGTTTTGGTAATAATGTGGAAAAAATTGAGATACGTTTTCATTCTCCT
ACTTGAAGCTGACAAAATATTAGATGAGACA

>Chr10_17589009_-
GAAGAACTCCTGACAATGATGTATTAATGAACATTTGATCGTTTTATTTCAGACAGACTTGTGCTCTGTA
TATGATTTTAAAGCGTGTCTTTGATTTGTGC

>Chr14_14713607_+
CTGGACATAATCAAATAAACAAACACAATCATAATCAACTATTTCTTTGAATAAATAACGAGCAAAAAAT
GTATACATGCATTTTCCTACACGGCACAGGT

>Chr11_11855519_+
CACACGGAACATGGCATGGCATTCGAGTATTGGTATTATCTCGTTCTTTGAGTGCTGCTGGTCTCAAACT
CTGTTGTTGTTTAAATTTCTTCAGGATAAGA

>Chr16_12547240_+
TTTCATTGTTGCCCAAACATTTCTAGCCATGCTTTGCCATTTCAAGTCTGGAATTTTCTTTTTCTTTGGG
GGCTGGGTTGTAGTGATGACTGCCTTTGTAT

>Chr10_ 1552564_+
TGGGAAGCACAGGAGGGTATTTAACTATTTAATTATAAGTTCTTAGCCCCCACGTATCTATGGATGGAGC
CCATGCGTTCCTTGCCCAAAAAGTAAGGACA

>Chr08_ 2079966_-
CTGGATGCTGTATCATTTTTTTCTTCTATATTTGAGTTTAGTTTTAATCAAAAACCTGTAGGTAGTCCAC
AAATCATGACACAATTCTATTATTATTATTT

>Chr15_ 7010668_-
TATTGAACCCAACATATTGATGTTGCACAAATAATTTGGCATTTGAGTTCTGTGAGCTTGGCAAAGTTTA
TAAAAATATATCATCAACAATAAAAAATTTT

>Chr08_12741964_+
TAAACACTCGTAGAGTTGTGCAGGAGAAAGAAGGAAGTTTCATGTTTCTTAAATTTTCTCCATCATGGTC
AAGGTGTAGGACCTCTGTTTTGAATTAATAA

>Chr07_  258429_+
ATTCCTTTCTCTCAATTTGAAATACACTCGAGTCTTCTTCTTTTTCTTTCAATATACAGAGGTAGAACTA
GAAGCTTATGTTCATGTTTCATATTTATGTT

>Chr07_  258429_+
ATTCCTTTCTCTCAATTTGAAATACACTCGAGTCTTCTTCTTTTTCTTTCAATATACAGAGGTAGAACTA
GAAGCTTATGTTCATGTTTCATATTTATGTT

>Chr01_ 9312444_-
TTCTGCTGGTTTCTTATTTTTATTTTACTGTTTTTTTGTTTGAATATTCTTCCTCGGTGACAAGATGAAG
TTCAATTCAGTTCTTGGAACATATCTTGAAA

>Chr06_ 6727787_+
ACAGATCCTTTGATTGTGATAATGGAATAGGGATGGTAACTTTGTTCTTTATAACACAAGTACGAATTAA
AGATTTGTCCATGTTTCTTACTTGGTGTCTT

>Chr08_11997313_+
CAGAATATATCATAGGTATCCATAAAAATAGGATGAACTTTTCTTTCGGTAAGATTTGAAGAGTTCGAGG
GATATACACAGGCCATGATTACATGTTTGAC

>Chr14_10323847_+
CATTGTAGGTAATGTAGATAATTATAACACCCGAAGTACAGGTAAGTATCAACAACTGCTAGTTTGTTCC
CTTCAGAAATGACAATTACTGTGAATCTTTA

>Chr06_25127616_+
TGAGCTTATTTTGGCTTGTAGAATGAACTGAATAAACGCGATGTGTCTCTAGGCTTGTGGAGCGAACTTA
GGAGGAGGTTGGATTTCTGGCTGCTTGCAAA

>Chr19_11918177_-
TTCATGGTTGAAAAAGCAACTCAATTTTGAATGAAACACAAAATTTATCCACTAGGTCTATATGACCACT
TCTGTGCTTATTTGCAATTATAATTTGATTA

>Chr05_ 8055861_+
GTTGATCAATATTGTTTATCTGCAATACTCAGCCAGTGGACATTGAAGCCAATCAAGCCTAGTTTTCCCT
TCGAAGCAGGGGAAGAGATGAAGACCCAGGT

>Chr01_34295779_-
TCTGTAGAGGGGTTTGAAATTGGAATTAGTCATTTGTCTTCTTTTTTCTTATATTTTGTTTGTGATACAA
AAATACTGGGCGCACCGCTCATATGCATGAA

>Chr15_11256386_+
ATCAGTTGACAAAAACATGAATTTTATACAACTTGCTATTCAAATTGATCAACCATATATTCAGTACTTT
CGATCCAATACAGAATGCCAGAAATTTGGAC

>Chr02_23871868_+
TTCTTGCTTCAAAACTAACTAGATTATAGAATTTGTTTAACACATTCAGCACACATCCTTTGTTTTCTCT
TTGTTGTATCAGTACAATTGGATTGATGGTT

>Chr12_ 1629364_+
TCCCATATACTTCTTCAATAATCAATCCTTACAGAAGTTATTGTGGGATGAATTTTGATTGTTGCTTCTT
TTGACATGCACAAATTAATTTGGATAAGTCG

>Chr05_13376364_-
TCCCAGTTGTATCCTCAGAGCTATGCATGCAAATAGTTAGCTTGTTCTGCACGTGACATTGCTTTATAAT
GTGCTACCTGGCATGTTCCATAGACAGTATG

>Chr10_11220915_-
ATTGAATTCCTTGTCATCTGAGCTATATATTAGAACATAGCTTTTTCCGCAAAATTCATGCTCGTTTTCT
TTTCTTTGTTAAAAAACAAAAAAAAAAACAA

>Chr13_ 6013621_+
CTTGTCTTCGTCAGAAATTGAAAGAAAGATGGAACAGAGTTTAGTAGGTTATTTTTTCTTATGAAGACAT
GTTGTGTTAAATAATGAATAATGTTAGCTTT

>Chr05_24069989_-
AAAATCCATGTATAAAACCTTATAAATTGAAATATCTTCGATATTGAAGGAATATTTATCACCCTATATT
CATCTATCAATGAAGTCATATGTCCTAATTG

>Chr01_23493746_+
TGCTCCTCCATGGTTAGTTTATTAATTACAAAACTGAGAAGAAGTTTGTGATACTAAAACATTTGAGAAA
CTGCCTTGCTGTTTTCATTACATTCCACTCC

>Chr01_23493746_+
TGCTCCTCCATGGTTAGTTTATTAATTACAAAACTGAGAAGAAGTTTGTGATACTAAAACATTTGAGAAA
CTGCCTTGCTGTTTTCATTACATTCCACTCC

>Chr01_17187310_-
AAATAATATGAAAACATAAAAAAATAATTTAAAAAAAAAAATAAAAAACTTCAAATTTTTTTTTGAAAAT
ACTTTTAAAATATAAAAACCAAGAGAATATA

>Chr04_19233958_+
CGCTTTATGGTTGCCTGCATTGGGAAGAAAACAATGGCTCATTGTTAGTTAAAATTGGAGTTGCTATCTT
TCATTCTTATTGATGTCACATTGACCAGTAT

>Chr19_13620243_-
CCCCCCCCCCCCATATATATATATATAATGAATAAATTTCTCGATTTCTCAATCTGGGTTTTGAATATAA
TTAAATCACAGCAAACTAGTTTTCTATGACC

>Chr07_13723570_+
TGACAAACCCTCATTTTGGAATAGGCAATTCAGCAATATGTTTTGTTGTCAGTGAACTTAACTGTTTTCT
GATAATCTTGTTTTCATAACCAATTAGTTAT

>Chr01_ 3733059_-
AATGAATTATTAAAGTAACTTTCCTGAAATATAAATTTTTCTATTAAGCTACATCATTCTTTGTGTGAGG
TAAAACTTAAGCAAATCAACCTCTTAATAGA

>scaffold_23_  527860_+
TCTTCGGAAGAGTGGTTCTAAAACAATAATACAATTTTTGCCTAGATTTCAAATATTTGCTTTCTTCTGT
TGTTTAATAAGCTTGGCTTGTATGATTTGAT

>Chr18_ 1433938_+
ATGAACTCATGTTCAACTTTAGACTGAACCTTACAAAGATTTTTGTTACATTTCGTATGCTGTCAACACT
CACCAATCATTTGACCATAATACATGAATTT

>Chr01_36984635_+
GAATTCCTCGTAAAGTGGAGGAGCTGACATGTGACTATGTGCTTTCAACTACGGTGTTGTCATCCCAACA
GTTTTACAAGTTCAATCTTCCATGCCATTTA

>Chr04_22406011_-
AAGAACTTTATATAATAGATTATTTCTGATACAAACGATTAGATATTTGCATATACATCTATTTCGTACA
TTGAAACATTGTTGAGTGTGGCTATATGATT

>Chr05_ 4536150_+
CTGCTCTTTGAAATTGTTATGTCACCATTTATCTGTAATGAAGTTCCTTTACAAGCATTGTTGTCTGGTT
TTGAACACATTCCTTTATATTATGTTATTGG

>Chr05_ 9283957_-
GTAATTCTTTATCTAGTAAAATATAGCCGCACTAGCCATTGTGTGTTTCCATTTGTTTCCTCGTGGATAG
AACCTTTCTTGCTGTCCAGGTCTGTCAGCAC

>Chr10_21536732_-
CAATGCTTTATGGTTGAAGTTGCTTTTATATATCATTGGAGAGGTTATGTAGCTCCTTGAACTTGTCCCA
CTTGTTCAAGTACTATGTTATTTAATGAATT

>Chr03_15768831_+
TTTGGTTGTAATATTTTTTTGGAGAAATGCTGTTTTCAAAAAAATTAATTAATTAATTTTTTTTTTTGCT
TTTGTATTATTTTGATCTGGTTAAAAATAAA

>Chr14_12989323_+
GTGTGCTGTATCTGCCTTATTATATGGCCTCGAGCAGGCATGTTTGTGGCACTGAAGCATTTACATTACT
ACATTTTAGTTCAGCCAGTCACCACTGTCCT

>Chr08_13328466_+
GCTTTCGTTGTTTAAGGCGAGGTTGATCGATGACATCATTCTTTATTTGGAATCTGCTGTTGCTGGTGCT
TCGTTGATATGCTCGAGTCATAAAAAAACTA

>Chr03_12865666_-
CCTCTGTTTCTATGCAAGTTAATCGAGGAGAGAATATCCAGATCCTTTTTAACTGTTGCATAAGTCCTTT
CCTTTTTTCTTGATCACGTTATCACTTGATT

>Chr07_14017271_-
TGTTTTGTAGTTCCTAAAGACTTGGATAATAGTATTGCTATTATTATGGCAGCTCTGATTGTGTTAACAT
GGGGGTGTAGGGGCCATACTAGTTTTACTTA

>scaffold_213_   59636_+
TAATCTTAATGCATTTTGCAATGGTAAATCATGGAAAAGATCTGTCATTTTATTGCCCCCATTGAGATTA
TAATTGAACTTATTATAAACCAACCAATCCA

>Chr01_34840495_+
GGTTTTTAGCAAGTTGTGGTATATTCGAGTTAGTGAAATGTTTGTTTGTTAACCTTGAGCCCTGTTTTAC
TTTCCAGTGTAGAAAGATGTCAAAATTTCTT

>Chr02_ 1250540_+
GACATTTAACTAACCACCAGCTTTGAATTTATTCATGGTTTATTTGGTTGAACTTTAGCCTCTTGGTACG
GCTGTGTTTTTTTGCGAGGCCCCCAGTTCAC

>Chr07_15481654_+
TAAATATACATCTCACTACTAAAACAATATATTTCCCGTTTCCTCTCTTCAATTTTCGTTGCGGTTTTTA
AGGCAATTATCCTTTTTAAGAATAGATTTTT

>Chr05_ 5438352_+
ATCTGAGCAGGACAACCAGCTTGTGTTTGAATGGCATTGATGTTGTGCTCTCTTCTTCTTCCTGTTCTCA
ATGTGCCTTTCTTCCTCCTTTTAAGGAAGAT

>Chr16_13216975_+
TACTTCTGTATCATATGGGACATTGCCTTGAAAGAGAAATGGACCTTGTTAAGAATCTAAGTAAAAAATG
GAAATCCTGTAGTGTATCAACTAGTTTAAGT

>Chr17_ 9583976_+
TGGACTTTAGGCTCAAGATACATCTTATGGATCATTGATGTTTATACCTGACATTTTCAGCTCTTGGTTT
TTTTTTTTAATTATGGTGGTTGATATCACAA

>Chr08_ 5931422_+
GAGGTGCAAGTTTGTATTCCTGTCTTAATCAAGTAATCGACTGTCTTTGTAAATGATTGCTCAAAAAACA
CAATATCAATAAACGAAAGGCTTTGTAGATG

>Chr10_17248305_-
CACCGGAGAATGGTTTTTATTAAATGTCATCTGTTTTTGGTTTCCGTTTCTTTTTGGTTTTTCCCAATTG
TGAGAGGAAAGTATCCTTCTTTTGCCTCGTA

>Chr07_14035610_-
CGGATTTCAGTGAGATTTTCGAGTCAATGATCTGATTGTTACACACACTGAAGCCCTTTTGATTAAATCC
TATTTTTTGATCAATTTTTTTATTTATTTTA

>Chr14_ 2687426_-
CTGCTTCATGATGTTAGATCGCGGGGTGTTCCTTCTGGGCCCCTGTTTGCATGCTGCTGTTTTGTTATTT
GGTTGTGGAAGTTATAATTAGCAAATCAAAC

>Chr01_ 1835313_-
CTCCCTTGATATATTTAGATTATCTTATTAACCAGGATGGATTTCCTCTCAAATTGATATACTAGGTCCA
TTTTTTATTTATTTTATTTGGAATTTAACCG

>Chr02_12265218_-
CTTGAACCTGCTTAAAGCATTTCAATCCCAAGCAATGAACAGATTTTGTCAATATATGTTTGTCTGATCA
TGCTGTATGTGTGCGATATGAACACTTGCAA

>Chr09_ 5624290_+
ATAACTCGTCAGTCATTCAATGAATAGATACAAGCAAACAACTTGGATGTAAGATTATAAATATACAGAT
GCTGCCTTGTCAAGCATCTGTCTTTGCTGCA

>Chr02_ 5375787_-
TGTTGGGACGGTTCTTTCCTTTTTACCTCAAAGGTGTCGGTGATTGATCTAAATGGATCAAGATTGTAAT
TTTTTATAATGGTTGACGATGATGATGATGA

>Chr01_42238360_+
TGTATCCCTATTAATTGATTGATTTATGAGCTCCAGCCTTGTTTTCTGCTACATTCCCGCATAGTGACCC
ATGATTCGCTGGTTCAAATCCAAACTCTGCA

>Chr01_25463949_-
ACTCCAATTTTGCAACATTGAAGATATTGGAGCTTTTCTTGATTCTTTCTATACACGGTGACTTATGCCA
CACGTACAATGTTGAAAATGTCTTATTGTCT

>Chr09_ 8931462_+
TTATTGTGGACTTTTTCTCGTTGCCAACGAATGATAAAGATTACAAGCTTAAATCAGGACTTTCATGTAT
GGTTATGATGTTGCCGAGATTAATCATAACC

>Chr05_10523079_-
ACCTTGCTACATATTTCTCTTACAGAAATCGTATCTTGTATGCTTTACCTAGTCATCGTCTCCTTCAAAC
ATCTTTCGTTTGTCAATGTTGAAACAGAACA

>Chr05_20527521_-
CGCAATGAGGTTAATTAATTGTGCATAATGCAGAGACTATTGTTGCTCTCTGAGGCCATCCTCCCAGCTC
TTCAATTTCTGCTTCTGTGTTAATGCATAAA

>Chr11_ 7599298_+
TGAACTAGTATATCTATAGGTGGATGGATATATAGTTCTCTGGTTTACTCACCATTCGTCTCTCTTCACT
CTTGAGAGCACTTGTAAATCGTTCTTTTTTT

>Chr13_ 3426104_+
AAGATATAATCCCTGTCGAGGTCTTCTAATTTAGTGGTTGGTTATTTTTGATATGTTTCCTGTACGGTAA
TCAATTGGGTGGTGCTGGGGTAGGCTTCCTT

>Chr18_ 1897551_+
TGAACCATTGGTTGAACTTAAACCCACATGAGAGGTAATTTGTTTTTAGCAGATTAGAATATCATTTAAT
TGCATTAGTGTATGTATGATCTAGATGAGGT

>Chr01_43165816_-
TTGAGATTGAGACTATTAATTGATAAAAGTTATCTATTAGAGAATTCTTGAGACAAGATTATGAATCTTC
AGCTGGATGATGATGTGAAATTGTTAGAGAT

>Chr12_10146065_+
TAATATGTCAAACTTCTATTAAGTACTACTTATGGTATTTTTATGATTTTATATATTTTTGATGAAACCA
TGTTGATGCTTTTTGGCTATGTTTGTGTTTG

>Chr03_12232850_+
TTTGTTCATTCAAGAAATAATGATATAAAAAACCGGATGTTTTTGTTTTTGATTCTGATGAATGTTTATT
GATTTATATATTTAGGCCAATTGTAATGCTG

>Chr07_13058859_+
ACATTATCTTAGTTCAAAGTAATATAGAAACGAAGACTGCATATCCTTCGATAAGCTCTTTTTTTCTTAA
CAACAAATACAAAAGAATGTAATGAAAAACA

>Chr01_29163967_+
TGCTATGGTTGAGACCCTTTTTTATTGAATCAATAACCATTTTTTTCTGGAAGGAGATTGCTTGTTCATT
TGACAACTGCCTATCAATATATTGAGGCTGA

>Chr15_ 2258245_+
TTATATGATGTAATGGGAGATGGTGATCTCAAGAAATGGCAGAAGTTTGGAATGGAATTTCTTGCAATAT
TTAGCTGCATTAATGCTGTAAGCATGCAGAA

>Chr14_ 8431104_+
AGATTGGATACGATGAAGTAATCGTCAATAAAACTTTTGCTCTCCTTAGTAAGCCGAGGCTCTCCCTCGT
TGCAAATAATAATCCAGTACGGAATGTTTCT

>Chr02_19822351_-
TACAGTTTTTGCTGTAATGCAAAGTGAAGCATATATTCGCGTAGTTGTTTATATATGTTTGTTTACATTT
CTTGAACTCTAAAGCAAACGGGAGAGTTTCT

>Chr19_14598511_-
CCCCGGAAACTAGCTGATGATCAGTGCTAATCAAATACAAATTAGTCTTTTATTTTGTTCTTTTTTTAAT
TCTCTGTGTCCCTCAAAAGGATGAGGATTGA

>Chr05_  977357_-
TATGATGATTGCATTGAAACACTCACATTTTGATAGAAAAGTAACTTGCTACAACCAGAATATTTTCTTC
TCAATTTGTCAGCAAGTTTAGGAGAATGAAT

>Chr08_12151106_+
AATAAAATGTGAAGCATAGAAGCAATTTCTATGGTATTCATATTTAGACTAAGCACCTAGAGCTTTATGA
ATACAGTATATGACGTAGAAAAAACAAATCA

>Chr01_10426917_+
GCAGTAATTTTTGTTGGATAATAAAATGTCCTGGCTATTCTTTTCCTCTCAATTTGTCGTGTTATTTTCT
CAAGCAGATGCTGTAGTGATTAGTTACAGTT

>Chr04_11273411_-
TTCCAAATACCGTGATTGCTGCGCTGCAATTGATGGTTTCTTTGGCCGTGAAAATTCCTCTGCCAAGCTG
TTTTACATACAGAGAGAAAAATCTATATTGC

>Chr11_ 1929882_+
TCGCCGTTGCTCATTTCCCCATGAATTAATAATTTGCAGTTCATCACGTCGATCAAGATTGTTGTTGTGC
TTTTCAAGCTACAAGTGTTCACCGTTGCTCA

>Chr01_29978827_+
TCGGCTATTGCCAAGTTTAAACTAGTTGCTCTATATAGTATTTTTCCTTGACGTCTTCTCCACCTTCAAT
AGCAGCAAAAGTAGTCATGTTCTTCAAAAGA

>Chr11_16060882_+
AGAACAATTTTGATCAGTTCAGTCAGAAATACAGAAATTATTACTGGTGCAATGTTTATGGTAAGCAAGG
ATCAGGTTGCTATTCCTGTGGTACCAGAAAA

>Chr04_ 7056292_-
TTGAATATTTATTTTATTCAATAAATAATAAATAGGTTATAGATATTGTCAAATCGTTTTGAAATTTAAC
CTAAAAATAACCTGAAATATATGTAGAATAT

>Chr10_18216296_+
GTTATTTGTCTAATTTCAACAGTGCTCTGTAGAAGAAAAGGAGGTTGATGAAAGTCTCTCAGACCTATTA
TAATCAGCGACCACAACCAGAATATATTTTC

>Chr10_ 9663697_-
TGGTGGCCTGTGTAATTTCCGAAGGAAAACTCTGAATTCTGCTTGCTTTGACTCCTACGCTCAAAAGGAT
TTGTGTTAGGGAGAGAGAGATTTATTTAACG

>Chr16_  817989_-
TTTTAGTTGTACAAGTGAGTGATGATCATAAATTATTTTGTTTCTTCGTTGATTGAAACTTTTTGAATTT
TATTTTGCTATCTCTGTGTATAGAAACAAAA

>Chr06_ 9623562_-
AGGTATGAGATGATCGCGCAGTATTTAAAAATTATTTTATCCTTTTTTCCATAGAAAAATGCTTTGATTA
AATGTAATGATCATCTCACTTGTTTAATCGG

>Chr12_ 6414767_+
GATTGGTCTTTGAATATCCAAAAAAACGATGAGCATTGATGTTTTTGTTCACCAACAGTCTGTTAGGCAT
CAGCTATCACCTTGGCCGTTTAACCTAGGCC

>Chr15_14628985_-
ACATGCTCTGAGTGATTGGCTTTTGCCATGTGTATAAAAGCTGGATTTTCACAGGATGAAGTTCTCCAGG
TTTCATATTATATTTTCCGAGTGTCTCTTTT

>Chr02_11393337_+
TTAAATGTTTAATTTCATTATTGAAGCCCTTCAATGCTTCATTGTCATGGATACACCTTGCATCTTTTTG
GAAATCGTAAAGTTACTGACTGGTGTTCGCT

>Chr15_  149921_-
TGAGACAAATGAGATGATGAATAGCAATATTATACTAGTCTTAGTTTTTTATGAAGTATTGTTATTATTT
AGTTTACGGGATTGATATGAATATCAGATAT

>Chr11_11644365_-
TTTTGTCGTATGAAGTAGGCTAGCAGCCTGCAAATGTATTTGGTTTTATGATAGGTTTTATGGCTATAGT
TAAATTTTTAAAAAAAGTTATAAATTTATAT

>scaffold_95_   24307_+
TTTTCTACAGTTTCTTCCACCATGAAATGTAGCTTTATAAATTGAAACTCTGTGTTAAATTTGAATTAGT
TTCCAAGGAATCAAAATGTTGTGATGAATCC

>Chr09_ 2932696_+
TTTAATCTGTGTGGTTTTCAAACAAGTGAAATTATACTTTGGCTTGACGCAATGGTAGCATGCATCTTTG
AGCAATGATAATGCAGGTGTTTTATTGGAGC

>Chr07_ 1406160_+
TGCTACAAAACTCTTTGACTTATAAATGGGATGATGTAGGTTTGTGTGCGAGATTAGGAAAACCTATTCT
GCAACTCCTTAGGGTGTATGTTATTGGTTCC

>Chr09_ 6962749_-
TCTTAAACTTTGTGATGAAAAAATAAAATAAAAATCTGTTTGCTTTCTTGAAGTTGTAGCCTTCTTTTTT
ATCTTTCTGTCCCTCTCTTTTGGTTTGTTAC

>Chr16_12404331_+
AGTAACACAGAATAATAATATTAGAATACCAAGATGTGGAGTTTTGTTGTATGTTGTTATCTTGCTGTAG
ATCTTAGGCATGCAACTTCTAAGTTTTCATT

>Chr19_ 4556120_-
AAGCAGGGTTGCAATCTTGGCGTTTGTATAAAAATGAAAAATTTGTTTGTAGAACGGGCGCATGGGTCTT
GCGGAACCCAACCCTGGTTTCAGCAATTTTA

>Chr07_ 9275231_+
TTTGTGAGTCGAGAAATTGGAATTAGAATCTGTTTTCTTTGTTAGCCACCAATAACTGCGTGCATTTCTG
GTTTTTTATTGCCATTTTTTTTAGGCTATTT

>Chr05_22065265_-
TGCATGTATTATTGGCTCGACTTTGACAATAAAATATTAAATACTGGATCAGAGTAGCTTGACCCTTGAA
GCAATGGTAAGAGATAAGTGAATAGTGAAAT

>Chr10_18521486_+
ACACAACTTGATTTTATGACATTTCATGATACTGATACTGTTTACATGTCACTTTAAATGTAGTTATAAG
ATGTCTGTGTGATTGTATGTTGTTTTCCACG

>Chr02_ 5969704_+
TCTAAGTCGAGTACATCCCCCCCCCCGTATCAAGGCTCCATGCTTCCATGAATCAACTCTGTTGACATGC
AGTTTCTGATTATAGTAACTAGATGGGTAAA

>Chr09_10330986_+
TGACTTGTACATTAAAGATGTTATATTTAGTTCTGATGATCATGATGCACAAGGCAACACTTTTCTTGTT
CTTACTTGGATGCAATGGCTTAACCCTATAG

>Chr12_ 1351890_-
AATTTACTGACACAATTCCTTATAGTTAAAAGCTAATCAATTGTATGATTAACTGAGTTTGTTAATCGGA
AAGCTTTGCACCCTAATCTGGTTTTTACAAC

>Chr01_ 9288586_-
TTGCGCCCCCGTCATACTATGAAGGAAGAGGTCTGACAGGTTTGATTTCTAGTTCTACATGCTTCATTTT
CAGCTCTCTCAGTCAATTTTCTAAAAAACAT

>Chr10_10294734_-
CTTATGTGTTTATGTGTTGGATTTTCATCAAAGCATGTCATGTTCTTGTTATACTGTTTTCTTTCAAGCA
AAAAGTGTCATCTTAATGGTTATTGTGAGCA

>Chr08_ 6577071_-
ACAGTGTTCTAATTTCTTTGTTTTGAATCCTCAAGAAATGTTAATTGATTATAAGAACTAGCTAGGGCAT
TTAGAATTCGTCCTTGATAATGCGTGAAGAA

>Chr06_ 6445679_-
CCAGAGTTTCGTTGGTGATCGTCTCTGAGGAGCTCATGTCAGGGTACATCTTGCATCTGCAAGTTAACAA
TATCATTTTTTTAAAAAAAAAGCATCAAAAC

>Chr09_12331753_-
TACCTGAAGTTAGTTGATTTTAATGATAGGGATTGAAGTTCGTTTGCTGTAAAGTTGCTTGATCAACACT
GAAGTGTGAATTTGCACGTCGTTTATTTGGT

>Chr04_21423565_-
AGAACTTACCCCTTATTGTACAGTTGAATGAAAAGTTCTACATTTGTATCATCCATTTCAGGTATTTTTC
AGAATACACTAGTTCATAGAGCTGTTCCTGT

>Chr08_10309121_-
TGTTTTAAGAACCATGCAAAAACATCGACAATGCATTTCCTCCTTCCTTCAATCTCTGACCAATTTTACG
GGATTATGTTCTTTCGAAAATAAATGTAATG

>Chr02_ 5798356_-
TCGTTGATGCCTTTAGAACGATCCTGTTTATAAAGCAAGGTTGATTTTCTAACACATCATGCTTATTCAA
ATTTTATTTTCCCTGTGAATGAGCATGCATA

>Chr03_10803902_-
ACAATACTTTTTGAATCGTTGTTGCTAAATAACCATGGACTTTTTCATTCATTCGATTCTTCCTTTCCAG
CATACTGGTGGAAAGCAATGTTTTCTGAATG

>Chr07_14412642_+
GAAAAATAAATAAAAAAGAAAGCAGTCGATCAACAACTTTCATTACATGTATGTTAAAAAAAAAAACCCA
AATCCCATCTTTTGTTGTGTTCAAATTTCAT

>Chr01_26058826_+
GCAGGATTTCGTGATTGCCTTTTGGATCATTATATGATGGGATTTTCTTCATTAGTTTTCTAGGCTGGTA
TACAGTGCCTGGCAGGTTGGGGCTTCCATTC

>Chr02_ 3378592_+
TAATTTAGCAATATATACATGTGGGGAACTAAGATGGCCCTCTTGTCTTCGATCACAGCACCTTATCCCT
CACAACAACCATCTTGCTTTTGGTCCTTGTA

>Chr04_ 6770476_-
GCCTGGGTATCAACTACTCTGATATATGCAAATGTGGATATTTTGAGCTCATTAGGAGAAGAGGCTGCGC
TTTGTATTCTTACCATGTAGAGTTATGATCA

>Chr10_22386001_-
GAACCACATATTACCAACGTTTCCTCTATTAATACCAAGTTAGTCATGCAATGTTGCTGCTTTTTGTAGT
TCCCAGGTACTGATGGTCGAAGATGTGATTG

>Chr05_ 4689641_-
AGCTAGACATTTTGTAAATTGAACTTGTTTATCCATTTAGGCAGTTTTTCAATCTGAAGTCTTTGATGTT
CTCGCTGTAGCGCATGCTTCCTATGTTAAGA

>Chr02_ 3139546_-
GTCCTTATCATGATTTGTCTCAAAGGTTACTAGATTTTTTTTTCTCTCTCAACTGCTCTTTGACTTATGC
GTTTAATTCATTAGTTAACAGCAGCTTGTAA

>Chr01_ 9977354_+
TGCAACTGTGTTTATTTGGCATGTGCTACTGATGAGAATGGTGTTGCCCTAGATTATATAGCAGCCACAT
GCTTGATAGTGATGCTTGAATTTATTATGTT

>Chr06_ 4473064_-
CTGAAAAGCTGTGTTTTTTAGAGCAATGTAATGAAGAAAATCATTTCTTCACAATTTTGCTTTCAGCATT
CAGCAAGTTCTTTCTCATATATCTTCCTTCA

>Chr02_ 6445468_+
TCATGTAACCAATCCTTGTTTGAAATGAATAAAGATAAATGTCTGTGACCTCCCCCTCCCCGGTAATGTT
TTCCAGTCCGGAAGAAACGCTGAACAGCAAC

>Chr10_16985328_+
CTAATATTAGTCATTCGAAAATAATACATTTATAATGGATCCTTTTGGCTTTTCCTTCTTTCTATATTTG
TACCCAAATAGTGGCATTAACCATTGAATAA

>Chr03_11588214_-
ACGGTTACACAACCCTCTAAGAAGTTCTGAGCTTACCCTTTTGTGTGTGTATATGTGTGTGTGTGTGTGG
GTGTTTGGTTTCTTGATGATAGAAAGCGAGG

>Chr13_ 2394697_+
TTTCTGTGCAAATCTGACAGAATCTGAAGGATTGTTCCTTACGAAACCTTAAACGATTGCCTAATAAGGA
GAAGCTTTTTCCAAGTTTGAATTCGATCTGC

>Chr06_20762610_+
TCTTTTCTTTCTCTTGTAATGCTTTAATAATCGTTTTCTTTTTCTTTTTTACATTTTGTTTCTGAAACAG
TTTTTATCTTTTTGTTTAATGCTTTTGTATG

>Chr17_ 9357135_+
ATGATGTATTTTCAGCCAAATTCGTGCATAATAAAAATCTCAAATGTCCGATAAGTATGATGTAGGTAAA
CTCACCATTCATTTTTGATTCTTTGGTGAAA

>Chr12_ 3468729_+
ATGTACACACACGAAGAGTCAAAAACTTGTGGGTTCTTTGGTATCGTTTTATATTTTCTGTTTTATGATT
TTGTTTTCATTTTTTTTCCTAAGATATATAG

>Chr02_22957732_+
CTGCTGCTGTGTGTTGAATCTAATTTGGTTGAATGAGGCATTTGAACTCCAAATGTAATGAGTATTAGCA
AATGAAAAAAGGGTGGATATGAAAATTCTAA

>Chr08_ 8360237_+
TTTTTTTAAACCAGTGTATTGTGAAGTTTGTTAAGATGGTGTTTCTTTTTAAATTAGTCCGGCTCTGTCT
CTTGTTCTTGTCTCTGGGTGTGTATTTGTAC

>Chr08_ 8746479_+
AATGTTAGCGGAAAGTTAGTGGTTAAATAGAAGCAATACTGATTACTCCTAGTTATTTATTAGATGGAAA
ATGGCAATAACAAAATAGTCTAGGGTTGGAC

>Chr02_19177819_-
GACAGGATGTATTGAATACATTTATTTCACGGAAATAAAGACCCTTACCCAGATATGATCTACTCTGACG
GACCATTTACCCCTTTTGAGGGCAACCAGAA

>Chr15_ 4688447_+
ACTACTACGTACAAGGACTTGTTTAGTTTCAATGAATGCGTGTTTGCTGGAAAATGGTTATTTTTCGGGG
TTTCCATGTAAAGTGAATTATTTTATGTTCT

>Chr08_ 7026847_-
AAGTTGGAGCTGCAATTTTATCAAGTTTCTAGGCGGTGTGCCTCTTCTTGAGAGACTTGTTGTGCACATC
TACTTCGCAAAAGTAATACCTTGTCGAATTT

>Chr01_ 9876639_+
CATGTCCCATATATGTCTACAATTTGCAATAAACTATGTATGCTTACACTGGATGCATGGTTCAAAAGAT
TTAAGTATTTCGATCTTTTATACCATGCACT

>Chr12_ 2079774_+
ATATTTAAATAATTTCAAGACAATTAAAATTATTGGATATCTGTTTGGTGAATAGTTTCTTAGCCGCAGC
ACAAGTTGCCATATTGCACATTAATGTCAAT

>scaffold_200_   79518_+
GGGGAAGAAGAAAAGAATAGCAGGCATAAAACAAAGATAAAAGCAGATTTAGGCAAAAAAAAATGGATTG
AAATCAACAGTTTGTTGGGTTTTTGTTCTTC

>Chr13_14896837_-
TCTTCGTCGCCGCAGTAAATAGGAGAGAAAATAGAATTTGTTTCTTCATCTTAAAAAAAAAAAAAAAATA
GGAGAAATTAACTATGACACGTTCACTAAAA

>Chr04_21720214_-
TTCCTGCATGATCCTCAAAACACATGCAGCAAACCTAAGAACTTTTATGGATACAGAGCATTACTAATCC
AACGGAAATATAATACAGAACTTTTGGTCAT

>Chr14_ 3593350_-
CAGTACCGGTTTTCTTATTTCATATTTTATTTGAGCGGGTAGGTGTTCTTACAAGTCTTAAATTATCTGC
CAAGCTACTGACCTATAAGACAAGATTCGTG

>Chr05_ 3687563_+
TCTGGTAATTTGTGTTCGTAGCTTAATAGTAATGAAATTATGGTTTCTCTAATGTTGAAGATCATGCGTT
GTTTTTCCCTGAAGAAAAACCAAGTAAATTC

>Chr06_27683725_+
TGGCATGCATCACTTGCAAATTATCCTAGTGGTTATCGATAGTTTCCTTCAACGAATCAATGTTCTTAGC
CTCTTAATGAATCCAAAATTGGTTTCAGCTT

>Chr08_ 9978310_+
AGGCATGTAGCAATGAATACTTATCTAGAAATCATGAGTTAACTGGTCTAAGCTTTACATTTTATGTAGT
TATTAACAGAAATTGTATTATAATCATCATT

>Chr06_ 4515823_+
ATGCATTTTGGAGATGGATGCCACACAGGCACAAGAAGTCTTCTTGTTTTATAGATTTCTCTGAGACGAA
AGGTTGCCCCGACAAAGGGAAGAAATTCATA

>Chr10_ 9247087_-
GCTCTTAAAAACACGGAAAGCTGGTCTATGAGAAGTGATGATTAGTCATTACACTCGCTTGCTTGCCAGT
AGTTTGGTCTTTTCATTGTGGTGTCGTTAAT

>Chr02_ 8007158_+
ACATATGCTTGGTGGTTGTGTGGATATTTCTCTTTATGGATTTGGGGTGGATCATATCTTGTTGAAGAGG
GGGGTGGATGGCATTGGGCCTCTTGACCCCT

>Chr04_20850646_+
ATTCATTTTAACTCTAGTTAATTACCTTTACAACAACATAGTTAATTACTAAAGATTGCTTTCCCTCTAT
CTTTAGATCACCCTTTTTGAATCTATGACTT

>Chr15_12798308_-
CAAGCCCTACTTATCAATACCGTCACTGGTAAAATTATCTTTCGGTTTCCATAACGGCAGTCCCAAGTTA
CAAACATAATATTGCACAGCCAAAATCTATG

>Chr01_17618291_-
TTGATACATCTCAAGTTATTGATATTAATCCACCTGCTGTACTTCGTCCTATATAAAAAATATGAAGCTT
GGAGCAAAGAAACTAAATAAACTAAAAATGA

>Chr08_ 7956574_+
ACGTCTAGAAAGATCAGTAAATATAGCAGTTAATGTTGATTTTAGACCTCAGATGCTTGGTTTTGATGAA
GATTATGTGTATCATCCTTGGTTTTTTTATG

>Chr04_18139974_-
GAAACAATGTATGCTTCCATGAGAAAGTGTCCTTCCCTGTGTATCTGAGCAACGCTGGCTCCTTGTGCAT
CTTTATTCTCCGTTTTCGTCTCCGAGAATCT

>Chr06_ 4317253_-
TTTCTTTAAGATTAAGCACATCGGAAATTAAGAACCAACAATGAATTTCCAAACCTCGCGGATTTGTTCA
TCTACCATTCATGAACAGCTTTGATATGAAA

>Chr08_11650117_+
TGCTGCTAATTGAATCTTGCAGCCAAATTCAAAGATCTCCCTTGAAAGTAAGTTCTACAGTTGCTCCATT
TACTTCATTTTTTAATAATAATGCCATTCAG

>Chr08_ 3067575_-
GGACTTGTTGAAAATTTGATCCTTGAATCAGCATGCAGATGTTTTGCTTTAAGGGCTCTGGTTTGTATAA
TTCAAGAGTCGATTGCACATCCACCTTCTTG

>Chr08_15161600_-
AAAATTGTTGCAGAGTCACTGTTCGAAGCTGATGCATTGACTATTATGTTAAACTTGTTGGTTGATTTCT
ATGTTATTATCATGCATATGCTGAATGTGAT

>Chr05_ 7144241_-
CGTTGTCATTCACCATACATAGAATGAATGACGACTCCACTCTTTCTTTTATGATGCCTTTTCCTTTTCC
GGTGCCTTTACCTTTAGGCTGTCTCCGGTGA

>Chr12_ 6115615_+
ACTGTATTCCAAACAGTTTTTTTTTTTTAATTTTGAAAAACAAATTATTTAAAATTAATATTTTTATGTA
TTTGTATCATTTTGAATGTGATGGTGGCTAG

>Chr03_ 9936419_+
AATTTTCTCGTGTTTGTTTGTCGTTAGTCAATAAAAAACATTTTTCGATCAACGGAAAACACTTTCCAGT
CAAAAAAAAATTTAGTTTAGTTTTCAGGAAA

>Chr07_ 9052537_+
AGATGTGCCTAAAACAGTTGGATATAAGAGTTGCATTTTTTTTTCTTGTCAATTTTGAAGTTGTAATTTG
CATTTCGTGCTCCAAAACATTGGCATCAAAA

>Chr06_ 7795876_-
TAATGCTATGAGTAGGAATAAACTTTTAGATGGGTGCATATACTTTTATTAAATTTTGTTCTCCAAAGTT
ATACATCAGAGCATGCCTAGCCAGCAATTGC

>Chr08_14704920_+
GATTGTTATTAATTTTCTAAATCAATGTGATTGATTGCCTTTTTTTTTTTTTTGCAAATTGCAACAGAGT
TATTCATTCCAGGCTCTTTGAACTTGGTACT

>Chr11_ 7216122_+
GACAAAGGGTCGCGATCCCGCGAGGGTGAGCTAACTCCAAAAACTCGTCCTCAGTTCGGATTGCAGGCTG
CAACTCGCCTGCATGAAGCCGAAATCGCTAG

>Chr18_15035144_+
GTCTGTGTTCATTTTTATCTATTTTCAAAGATAGCCATCTAATTTTTTTCATTTTTTCCCCTCTGCTAGT
GGCTTCTGACTCTCGTGTTTTATTCCTTTTT

>Chr15_ 3188592_-
CACTCGACTCTTATTATGTACATAATGAAGACCAATGTTTGTTTTCTCGTAAGATGATGCCAAAATTTAT
GAGGTTTCAGTTCAGCATGACGCATGAGAGG

>Chr03_  175008_-
CTGATTGTGATATTGATTTAAGAGGCGGGAAGAGGGGTTTGCATTTGTGTATGGAAACGTTTAGAGCTCA
CCTTTGATGTTAGGGTGAATCTACAGTCTTT

>Chr15_11579778_-
ATGAGGTTACACGCGGTCTTATGATTAGAAACATAAAGATTATCTGCACAATTTTGGGTGTCTCAAATGT
CTCTAGTTTGAATTAAAATTTTCTTTCCGAT

>Chr04_14325124_+
TTTTTTGGATGGAAGGTAGAAAGTATGAAATCGTCAATGCTCTTCGACTCTCTTCTCTTCTTTTCATTAG
TGTAGTGTTTTCTTACTCATCTAATCTACCT

>Chr07_ 4401165_+
TTTGGACTAGTTTAAACGCTAAGAAATCTAAATGTATTAAAAAGATTTTTAGAACGTGTAGAATTATTTG
GTACTTTATTAAACCCTGTTAAACAAGCCAA

>Chr01_ 7389040_-
ATGCAAGTTATTCAGAAAAACAGGCTACAGGGTTTAATCTAATGATCATTAAATACTTGAATAGTTCCAT
TCAGAAGTTAATGTATGATTAGCAGGCAGAT

>Chr17_ 8910469_+
TTCCGTAGTAATTTTATGTTTGAATGCATCCTGCCTTGAGGTTGCCTCTTATTTTAGTCTCGTGCCTTAA
TGATTTTGCTCATTGCTGTAGTTTGGACTTA

>Chr01_ 6512543_+
TTTGACTATCATCATGATGTTACCTAAATTGATGTTGAGATTTCTACCCCAATTTCACTATCATTATTTC
TTCTATAGAAGACCCAGAAAGCAGCCGGATC

>Chr04_22413181_-
TGTGGATATTTCTTATGAAATGTGATGTGTGTTTAAACTGTTGTTTTTTTACAACGATGTTTATCGTCGG
AGGAAATTTTAGTATGATAAATCTTGGGGCG

>Chr08_ 8479683_-
ATACTACGGTATCTGGTATCTAATCTACATGGATAATTAGTTTACTTGTTAATTAGCACTTTCATCTTTT
TAATGCCTTTTCTAATTGAGTGCTGTTTGGT

>Chr15_ 9543257_+
TTGTACTTGCACGATTTGAAACTAATTATGCATTAGAGTGATTTGCTCGTATGTTGATAGCAAGTTTCTG
CTTTTAAGGCCCTGTTTATCCGTTTATTTAC

>Chr14_10898783_+
TTTTAGTGTTTTAATTCACAATAGTTAATTGTATATGTAGTTTTTCTTTCATTTGTCTTTCCAATGTTTT
ATGAGCAGATAATGTCCTTTTCACATTCTGA

>Chr17_ 2447612_+
CAAATTTAGTTCAGGTTTTATTTTGAATCGATTTGAACATTAATTTAACTACATTTGAGTTATTATTACG
TTATTTGATTGATTTGGTGAAACTTCATGAG

>Chr17_ 2447612_+
CAAATTTAGTTCAGGTTTTATTTTGAATCGATTTGAACATTAATTTAACTACATTTGAGTTATTATTACG
TTATTTGATTGATTTGGTGAAACTTCATGAG

>Chr18_15467700_-
AACAGAATGAGTATAGTAAAAAAGTAGTGGTAGTGGGTGTTTTGTTTTTTTATGAATGTTTTTTTTTTAT
TGTTAAAAAATAAAATAAAATAAAAAAACAA

>Chr06_ 9501551_+
CTAATATTCAATTTTGTAAGCAATGAGAATGAAATTCTATTCTTTGGTTGAAAGCGAAAGAAATTATCAT
TTTTTGACCAAAAATAGTGACACAACAAGAA

>Chr09_12374585_-
TAGCCAGCAATTTTTGTAGAGGAACATGATTTCGTGGTGGCCTTTTTCTGAGGTTTTCGTGCAGTTTCCT
CTGGAAATTAAATTTCTCAATTTCACGACCT

>Chr02_ 7827771_+
CTTGGTGTAAAATGATAAATGTGAAAGGCGTTGGCATCGCCATGTGATCCTAAATAATGTCAATTTCTAT
GTCCACAATCCGGGGGGGGACATTTTTTTAA

>Chr07_14971248_-
AAAGGCAAGTGACTTCCTATATGGACATTTATTTTAAGTTCCGATGAATCAAAGTAGATGGTTATGGGTG
GATTATGCTGAATGGGTAGCTTTTGCCACCC

>Chr10_16020074_-
TGCTCCTTGCCCCTTATTTACTTTATTTGAAGCAGTTGTTTGGATCTTCTAATTGTTTGTTTTGGTTTTA
TTTGGGGTAGGGTGTTGTTATTGCTGTTTTT

>Chr13_10951944_+
TGTTTTCCCGTTTCTTTGTTTCGTAGATAAATAAGAATGGTGCTTCATCTATTTCTTCATCCATTTCCAA
TTCTTCATGTGGTTGGATGAATTCATTTTTC

>Chr15_15046928_+
AAATTATTTTGTTTTCTTTCTCCTTGACAATGTCAAGATCATTGAATTCCATCTCTTTTGCCCACACAAT
TTTGGCTTGCTAATTGCAGACAACGAAAAGA

>Chr17_14983305_+
AAAGAAAATCAACCAAATTAAATAATATAAAAAGGGAGTGTTTGGATTTGAAGGAAAATTCTCTCCAATT
GCATTTATAATTATTTTTCAATTGGGTTTGT

>Chr08_17442205_+
GTGTGTATTATAAATTGTTTGATTTTAAGTGTTTGAATTGGCTTGTTGGCATAGTGTTTTCGTATTGATA
CTTTTTGTAGTACTGTGATTTAATTTGATTG

>Chr11_ 4546779_-
GACATGGGTTGCTACCAAAATCCTCACTGTAGTAACCCATTTTTTTGTTCATTATGATAGAAAGGTCATA
TTAGACTCGATTATTTAATAGTAATACTAAT

>Chr07_14719117_+
TTAAGTGTTCTATCCTATTATTAGTGGAAATTGGAAAATGTTTCAAAATGAAGCAAAATCTTTGTATTAA
TAGTCAAGCCATTCTCCATGTTACAGCACTG

>Chr10_12927183_-
TGTAGAATCACCTAATGAAATTTATGAATCTACAAAGATGACATTTCTTCGATGGATCTTGTTAAGCTTT
GGTGATACCAGGCCTCTATTCGTAGTGCAGT

>Chr06_ 3237371_-
TTTAATGTGCAGTTCTGCTGAAGTCTCCATTTATACATGATGCTATTCCTAATATGTTGATGATTTTGTA
AGGAATCCATACTATGTTGCAGTTCTGTTTA

>Chr14_ 1959424_+
TGTCATTCACTTGCGAACCCTTTTGTGAGAATCCAGTAGTTACTTAAACTAAATTGATTATCTAGATGGT
ATATGCCAACTATCTTTAGCTATCTTGTCTT

>Chr05_  813896_+
TCTGCGGCTGAATTACTGCACTTATATAATCTGGTTCTATTCCATTTTCGAAGATGTCTAGTCCATTATA
CATGAAACCTCTCTAGTGCAAACCTTAAACT

>Chr16_12506853_-
ATCTTCGGCCTAATTTTTATGATAATGACCAGAAAGAGAACCTTGGCTGTATTTCATCTTTTCAACCGCT
GTTTTCTGGACCATCTCTTTACCTGCTCGCA

>Chr06_ 1013156_+
ACTTATATGTAGACTCCAATTGAAATGACAAGTACCATTGTTGGTCATTCAAAACTACCATGTTAGACAA
TGTTATTCTTCACTTTTCATTGCGCAGAAAG

>Chr11_ 5054679_-
GATGCATGTTAGCGAGAATCTCGACGCCACCATTTAATTATTATTTTTGCAATATGCGTGTAAATTGCTG
CTGGTTAGATAAGTGACTGTTCTGGGTGGAG

>Chr15_ 1180235_-
ATTATGTAATGGGTGTGTGCTTAGACATAGTAAAAGTAAAGTATTTGAGTGGGTGTTTTGTTATTATTTT
TATGTATGTGTTGTTATGATAAAATTAAAAA

>Chr05_ 2789081_+
TTACATCATGTGATCATTTTCATGAAGAAACATTTTGTCTGGGATTTATCAACAAGGCTTCTTCATTCTC
AGCAGTTTACTGTCAATTCATGAGATTCTTG

>Chr05_ 6375993_+
TTATAACTTATCTATAATGCTTATGATTTGCATGACATGCAGTCATGGTGAGACATCTAGGTGCTACAGT
GATTTTCTCAGTAAATAAAAAAAACAGAGGC

>Chr09_ 3873173_-
GTGTACTAGAATTGCACCGAAGAAGACAGCACCATGAGCGTTCAAGATGTATTTTATGAATTTTTTTAAA
GTTGTTTTTAATGTTTTTTTATTTAAAAATA

>Chr05_ 1951422_-
GTAAAATAGTAGCCTTGACTGTGAGCGTGATGAAAGGGACAAGCATTTCTTAGGTGATCAGTTGGCAGAG
CCAGAATACTCAACCTGGCAATCCTTTTTTT

>Chr11_11222288_+
TTGCTCAACGCTTAGCATCATCTAATGCAGGACCGGCTATTGAATGCTCTACTAGAATGGATAAACCATG
AGATTTGAACTGTGAAATGTAGGGATGACAA

>Chr09_ 1901192_+
CTTTCAATTTTCCTGATTAATGCTCACCTGTCTCTACATTTTACCTTTTTATCTCTACTATCGATATATT
TCTGTAGCCTGTGTTTCATGAAAGCCAGCTT

>Chr01_ 9749920_-
TGTGAACTAGCCTATTTAATAAAAGACTAGCAGAGTTCCTTTTCTTTTTCAGGTTACTGATTACCAAACT
TTAGAGCAAAGATTCCAAGAGAAACGCCCAA

>Chr14_10643230_-
TGCGAATAAAATGTTTCATTGATAACAAGGAATAAAACGTTGAGGAGATTATAATAGTTTTTTAAAGTAT
TTTTTATTTGAAAATATATTAAAATAATATA

>Chr14_ 7626427_-
TTTATAGGAAAAATATTATTCATTAAATTAATGTTTTTTTTTCTCTCCTTAAATTGGTATTGTGCTATAG
AGCACGAGTGTCATACTAACTCAGTACACAA

>Chr19_15286428_-
ACTTATATTTTTGCCCTTGAATATTAATTCCAGCTATCTTTTCCTGAAGTACATACAAGACAGGCATTTA
GTTTTTGCTTGCATGTCCATTTTTTCTGGCC

>Chr14_ 5570158_-
TTGGGCAAATTTTGTGCCTTGTTGTCAATGTGGAACAAATTTTAGGTTTGAATTTGCGGTTCTTGCCTGG
AAATTTAAGGCTAGGAGCTACACGTGCATTT

>Chr13_ 2272317_+
GATGCGTGCCTGAACTTTGTTTAGATTTTATTAACATCATATTGTTTATTATATCACACCTTTCTGGTCT
TTTGATTAGCTTCATAACATGTTTCATGACC

>Chr02_14504156_+
AAGTAAGAATATTTTGTTGCCTTTAAAATCAGAATGAGGGGTTTGTGTTTAGGATTTTGATGATTAGAGG
GCTGTACTTTGCCCTTCTGAGATAAAGTTGA

>Chr09_11660344_+
AAATCTGTACTTTTGAACCTTATACTTGTTAGTCAAAAGGTGATTAAACTACTCTCTTGACTTTGTTACA
AAACCTTGACTTTGTTGCAAAACCTTCATCT

>Chr05_24742020_-
TCTTCGTCACATAGCACAGAAATTTAAAGGAACTAATTGTCTTTAGCTTCATTTTTTGAAGTTTCTTTTT
CCTCTTTTTTTTATATATATATTTTCTAGTT

>Chr01_ 8073897_-
TTCCCTCGTCTTTTTTGTTCTTTAATCGGAATGAGTCAGCTACTTCTTCGAAAGCAAAGGGTTTCTTACA
GCCTGGTTGTTTAATTAAACTGTGTGAAGGA

>Chr07_ 1669741_+
TAACTTGTAACCTTCGCTGGAAAATTTTGTCCGTCCATGGGCGTTGCTCTGCCCCATTCTCTCTGCGTGA
GCGAAAAACACCAGCCATATCTTCTTGTTGT

>Chr09_ 9071933_+
AGTTTCACCAGTTTCACCGTTTTTTTAATGCAAATGGATTTTTTTTTGTTACGTTAATGCAATGGATTTT
AATTACTCACCAAGATTATGTATGAAATGAA

>Chr03_14677102_-
AACCGTCGTTGTGAAACTTTTTTGGATAAAGAAATTGTCAGTGGGTGTTTAAGCTCTTGAGTGATTAAAT
TGTCAGCCTAGCATTATTCGATTCTGGGGTT

>Chr08_ 6898015_+
TTTTGGCACTTTGAAAGAAAATAATAAGTTTATCTGTCCTGATATATATATAAATAAGTAAGAGAGTAAT
GATAAGTAGTTACAAAGAGATTTTGCTACTT

>Chr08_ 9410922_+
TTCACATGGATGAGTAATCCTTTCCCCTATAAATAGTAATCTTGAAATCCTGGGAGTGACTCAACACTGA
AAGATGAGAATGAGAATCGAAAAGGCAATTT

>Chr13_15620883_-
TGCTCTAATTTGACTGTTTTTGCATTTTAAAAGTAATTTTTAAAAAAATTAAATATTGTTTATTTGCTTT
AAATTATTATTTTTTTGGTGTTTTCGGATTG

>Chr14_ 2141038_+
GCCTAAGGAAGTTGCAGAATGAATATGAACAATGTTATTTTGCTGCCTGCATCTTGTTTGTCTAACTTCC
TCCATGATCAAGCTCAGTTCATTATCTGAAT

>Chr05_19251697_-
GTCTTTGAGCTTCCGAATCACAAATAGCTCAAGTTTTGGTCGTTATTGCCACAAAGATTTGAGCGATTTG
GATCTAGATGTGCTATCATTCAACTTAGGGC

>Chr12_15387129_+
TGCAGCTCCTATATCATGATAAGAATCGAAAACATCGCTTCATTGGTTTCCGTTTTGATAAGTTCCTATA
GTATGCATGTTGGTCCTGCTAGGATTAAACT

>Chr15_ 9213134_+
GTATGTGATGAATCATCCTCGCTTAAAAGGTAACTAATGTTTCTTCTGCCAATTTAACATTTTTCCTACT
TTGTAATTATAGCCATTTTGTGATTGTAATG

>Chr09_ 5722402_-
CTGGTTTAGTCAACTTGGGAATGTAAGAACATGCCACCTGCTTTATCTTCAAAGCCCCGATCTCCATCTT
CTTAATTATTATTTTTTTCTCGCTGGTGGTA

>Chr07_ 4014640_-
AATCTAGGATGGAGATTATTATTATTATTATTATAAGAATATTTGGTTTTAAATTGTCCTGTATACTTTC
TTATGGCATTTTTAAAAACTAGATTTTGGTT

>Chr08_ 4673617_-
GTTTAGCACACAATGTGGAATGAAGAGGTTGCTCATATGGTTTCGCTTGGAAACATCTTCGATTATGTAC
TTTTATTGGTCCTTTGGTACATTTGCCTCGA

>Chr08_ 4673617_-
GTTTAGCACACAATGTGGAATGAAGAGGTTGCTCATATGGTTTCGCTTGGAAACATCTTCGATTATGTAC
TTTTATTGGTCCTTTGGTACATTTGCCTCGA

>Chr09_ 3338727_-
TATCAGGAAGGTCCCCACAGTTTAAAAATGAGTTATATACATTAGTTATCAGATTCTTTTATTGGAACCA
TTGAATGTAGTCCTTTAGAGGAGAGTGGCTT

>Chr10_16774120_+
GATGTTCATTATTTGAAAGTAATGCCAATGAATTCCTTTTCTGCTGGTTTAGCTTGATGATTTCACAAAG
TTTGGTCCGTCCCAAAACTGATCTTGAAGCT

>Chr12_ 9826841_-
AAAGTTGAGATACTGGAAATAAGTATTAGAATAATTAACGAACTTTCTTGATACTTTGTTTTTTCATTGT
TTGACGAACTCTTTTCGGTATGAAATGGAAG

>Chr03_ 9224972_-
CAATACTTAACTGTGAAACATTAGCTAAACATATTATTCCTTTCCTTTCCTTTTGTTTTGTCTTTTTGAT
TGCTTATCGTTGTTTCAACCTTATTATTTTT

>Chr03_11654355_+
TATTGCACAGCCGCGGAAGTGTGTTATGTGAAAAATAAATGTACTTTGGTAACAGTGCGTTGTTGTCACT
TGCTTCTCGTGGTTTACATTGCACAACCGCT

>Chr13_   85471_+
GGTGATTGGTGTGTTGTTGGGTTTGATGAGTAGAAAAGAGCTTTTCAGTCAAATTTATGTTAGTGTTGTC
AACAATACTATCTCATCAAAATTATGTACTC

>Chr12_ 9785002_+
ACGTTGTAATTATCATCCTTTTTGGATTTTAATGCCCAGATTTTTATGCCAGTTTGACTCAATTAAACTA
TATCATGATATTTGTAACTCTTATATGATGC

>Chr07_13111036_-
GTGACAAAATTCCCCAAATATAAGATGGTTACTTTATCAGTAACTTATCTAAACAGCAGTTGTATGCAGA
AATTGATTGTCCTCAGGTTAATTCCTCTTTT

>Chr17_ 3424896_-
TCCTCTCTTGTAACATGTTACTACCATTATATCAAATTCTGCGGATTTTTGAAGTGCTTTGCTTACATTT
CTGTATATTGGCAGATCAGAAATTTCTTACC

>Chr01_25714043_-
TTGAACATTACTCGACTCCTGTTTAATGTTACATCTTACAGCATTTGGTGAAACTGTAGGTTATTGGCTA
TATCTGTTTTTGGTAGAAAAATTGAGTATTT

>Chr11_ 1288322_-
CATGTACTTTATCAACTTAAATTGACAGGAAATGCAATTCTATTTAGATGATATTGGTCCTACTTGTAAC
CAACTGCTGGTTTCTTTCTTTTCAATAGTAA

>Chr11_ 4923756_-
TGTGTAAAACCTTCGTTCAATATTCCAAATGCTCTCCTTGCAGTTTTCGCACATCAGAGCATAGCTTTTC
GTGCATAGTTTTTTCTTGAGAAGTTTCTTCC

>Chr05_ 6359376_+
TGTTATGTTGTCACATGTCTTGGAATGAATTTGTCTTAGAAACTTGCTTCTCTTTGCCGACTAATTTTCT
TCCGCTTCCCACTGTATCGAAACCTCTACAC

>Chr09_11645499_-
GTATCCCTGTACCCGCATGATCTTCATGAGATTGAGCTGGTGTTCTTGTCATCATTGCGAATGTAGGAGG
GATTCGAGAGACGAAGCATGATGAGAGGTGA

>Chr09_ 7878498_+
GGTTTAATTGTATAATTTATATCAGCTTACGATGTGATGCCCTTTTTTTAATCCTTTTAGGTCTTCCTTA
AGCTTTTCTCTTCAGATCTTTACCTAATGTA

>Chr06_ 3686510_+
TAGATCTTTTTCTTTGGCTGGAAAATGTAAGAGAAGAAGATACTTGTTTCAGTTTCTTCTCTGGCGCTGT
TCGCGAAACATTTTCAGATTATTCATTGGCT

>Chr07_  955698_+
AAAAAACTAGGCCAAAAGCTAAGACCATGAGCATCCAAGGATTACTCATTATAGAAAGCGAACTTCGATG
AACTCCATCAAAATCATTTAGCTAAAAATCA

>Chr03_ 9754467_-
AAATCAAATGAATTAGTACTCTTAAACAAGGGGTACTGTTGATTTGTCGGAACTTGAGATCAGAAACATG
GGTGCCCATTTGCCCGTAAAAACACCAAGTT

>Chr17_10627159_+
TTTCTGAATCTGTACTTTGAACTTGTATGAAATAGGACACTTGTGGCTTCAGCTTCTTCCTCCTTTGTTT
TGGCAGATCAAGAAATCTTGATGTTGAGAAA

>Chr14_18376594_+
AGTTCATCCCAAGAAAAAGAAATAGAAAAATAAGATTGTTTTTTTTATGCAATATGATATGTTCACGATT
CCGATAATAATACCAACTAGTTAATTTATTA

>Chr01_  573854_-
TGTCTGTAAATATATAACACGAAAAAGAAAAGCCCCAGGTGCTATTCTTCAATAGTTGATTTGTAAATGC
TAGATGCCGGGCCTCACCGTCTCGGTTTGTT

>Chr15_   32308_-
ATGTAGTGGGAGTGTCTAAACTCTAATCAGGCGTTATATTTGGTTGAAGCAACTGTAGTAGCATGTGTAT
TGTGCTTTACTTTTGGGAAGCAAGGTTTTGC

>Chr01_27886223_-
TGAATTACAAGAATGATTGTGAAGCTGGTGCGTGCATCTATGCATTCGGCATACAATTGAAGAGGTGTCA
AGTTTATAAATATTTAAATTTCTTTCTCATT

>Chr07_14150770_-
TGCTGGTTTCAAGTTAAATTAAAAAAATATTAACTTAATGAAATTTGATTAACTCATGACTTAGTCAACA
ACTTACTCCGGTTCAACTTCAATGATTTAAA

>Chr01_42295234_+
CTCCAGATGCTGCTGTATTTTTATGTTACCTTCAGAAAATATTAGTAACTATATGTGTCTTGTCTTACGT
AGCTGAATGCATGTTTGGTAGCTTGTTCTTG

>Chr12_ 1491635_+
TATTCTTATGTAATTAAACATGTTGGGAAATAACGATGATTTATTTGCCTATCCTTATTGTACTGTCTGC
TGTTTCTCAGAGTTTGTAGAGCTGATCCATG

>Chr10_18200594_-
TAATTTTGACTGAACATTGACAAGTGTTAAGAGCAACATGTTACAGTCTCATCCTCAACTCGATAATTTG
ATCTCTCCCATGAGAAAGCAGGGGTCACGAA

>Chr14_12420741_-
TATGCCATGGTTCAATAGCTAAAAGAGTTCGAAACAAAACAAAAAACACCCGTTTTTAGAAGAAGAGGAA
TGTTGGAAGGCTGGGAGATAGCATTTTTTAA

>Chr03_ 8622705_-
TTTGGTATTGAGAACTTGGAATCATAATCAATGTTTGAGTTTGAATCCCCATATAGAGAACAGTGCTCAC
CTGATTGCAGTACCTTGGCAACCTGGCAGAT

>Chr08_11138880_+
CAATTTTGCCTCTCAAAATCTAGAATCTTAATCACAATGGAGGTTGAATTATGGAGTCCTCTAAAACTCC
TAGCGTCTCAGGCTCTCATTTGGGATGAAGC

>Chr19_12232123_+
GACTGTCACCTGATCTTGATTTGCTGCTAGACTTGGATTCTTGAATTATCACTGTTGCTGTTTTATGTTT
TTTCTGAAAAGCCACAATATAATAATCTTCT

>Chr02_ 1447173_-
AGAAAAAAAAAAGAAAGAAGAAGAAGAAGAAGAGAGAGTACATTGATGTCATGTCTTGAATCGATGGGTT
GTTATAAATTAATTTCATGAAAGGAGATTGA

>Chr05_  815148_-
CCTCTTGCTAGTGTTTACTGGTAATAAAGTACATTAGAGTTTAATTTTTCAGTCATGTTGTAGACAAGAT
CACAGCATAGACACTTGAGTTGTCTACATGT

>Chr13_ 4290592_-
ATTTGTTACATTTAACTTTCTTCATATCATCCTGTGCTATTGTTTTGCTTAAAATTTCTTTCTACGAAAA
CGCAGATTGGGCGAGGGATTTCTCTTCCCAT

>Chr01_ 7048630_-
ATATTACTGTAGACAGCTTGTTGTGAATCAATGTTACCCTACTGGCCTTGATAAATTCTCCAGTTTATGG
AGTCGCCAAAATTTAATGCAAACCGTTGTTG

>Chr13_ 1400923_-
CTTTTCATATACTTTCGATTCATTTCTTGATATGGAGAGGAAAGAAGTCGAAGACAACGAAGCCATTGCC
TTATTATGTTTTTGGTTAAACAGACATTTAC

>Chr01_26285798_-
ACCAGAGATTCTTGTAGTATTATATTTGTTTGTAGATTGTTTGATTTCTTATAATAATTGAGCAAAGAAT
GAGGCGTGTATCTTTGTCATTTTAGCAAGAC

>Chr05_ 7907052_+
TGTTGACCCCGAGAATAAACAACAAAATAGATTGAAACTGTATTTGATTTAGTTTGCCACATGTGAATAG
CTAAAGGAAGAAAGTTCTTGAAGATGAAGCA

>Chr03_16954965_+
TAATTTACTATCTAGAGAAGTGGTGGGGTACATTACTCGGTTTCTTCTTCATAATTTTTTTTTAAAGTTG
AATTTCTTTGAATAGGATCATAAATAATTGT

>Chr01_ 8210967_+
TAACAGCGCAGTGCAAAACTTATTGTGGGTTGCCCTGCTGATATTCTTCTATCTAATGTATACAGTTATA
CCTAGCATCAAATTGAAGAAATCTGATTCAA

>Chr09_ 6797628_-
AATTTGTACTGCTGTTTATCGAGGCTAGTAATGGCGCAGTATTCTTTGTCCCTGCTGATCATTTTGAAAT
TTGATTTCCATGATGCCATTGAAGGGAGATA

>Chr08_11609162_-
TTCTGTGCTTTATATTCAATGGAGATGCGGATCAGTGGAGATGAAACATGATTGCTACAGCATTGCTAAG
TGTTTAAAGATGAACTGTGTGGTTATTTCCT

>Chr01_49937743_+
CCTCTGGATTGAGAAGACTACTGAGAAGGAGATTTCTGATGACGAGGATGAAGAAGAAAAAAAGGATGAG
GAAGGAAAGGTAGAGGATGTTGATGAAGAGA

>Chr14_ 1409454_+
TGATATATTAAGAAATATATCCTACTTCCTGCTATTTGTATTACAGTCTCAAAATTTTACTTCATCGTGT
TTACTTTTCTCTGTATCAACTCTGTTACGAG

>Chr14_ 1409454_+
TGATATATTAAGAAATATATCCTACTTCCTGCTATTTGTATTACAGTCTCAAAATTTTACTTCATCGTGT
TTACTTTTCTCTGTATCAACTCTGTTACGAG

>Chr14_ 4359638_-
GGGGGGGCTGCTGCAGTGTATCCTCCATTTGGTAACAATACATTTTATTTAAGATGCACGTGTAAAGTCG
CCTCGTGAATGTGAGCGTGTGTGCATGCATG

>Chr09_ 4157326_+
CGGTCTAGTTTAATGTCACAGACTCACAGCAATTCAAATAGCTTCTTATCAGATCTTGTCTAGTTCTATA
TTGGCTCCTGTTTGTGTTCTCTCTTAATTCA

>Chr04_16043699_-
GTTTGTGTACAGGAGGTTTTTCTATATGTTATTCCTTATTGGTTATTATCATTTTATGAGATATAGCTCA
TAGGCAATAACTAGTTCCCATGGTGCATGTT

>Chr02_ 9807988_-
TCTTCAAACGACTTTTCCGTGTATTTTTGTTATCCTAATGGTTGCTTTTCAAAGTTTTATTGTCGTCGTC
GTGGTTGCTTTTCTCCTTCTGTCAACAATCT

>Chr06_23481942_-
GTTTATTGGTTTTAAACCGCATGATATATGATATATTTAACTCGTGCTTCAAGGGTGTCGGCAAAATATT
ATACCAGTAGGAATAATGACGTCCCTACACT

>Chr06_ 8195672_-
CGCGAGCATTCCCTGTATTGAAAAGAAAGAAAAGGAAGAGTTTCACTTGTATATCATCCCCTTCTCAAAA
ATCACTTCCATAACCCCTATAACTCGAGCCT

>Chr08_13733439_-
AAGTCTGGCCGGTGGATTAACTTGGTGAGGTTGATTATTTTTTTTGAACCGATCGCGCAGGAGTTTTTTT
TTTTATAATTTTATATTCTAAATAATACCAT

>Chr10_17606702_+
AATTTTTCCAAGCAATTACTTCCGATAAATTATATATGCTTTGAGGTTTCATCTAGTGTTCAAGCATGGC
GTCAAAAAATACTGTCTCAGGCAAATGAGTC

>Chr01_10080027_-
AACTAATGATTTACTTCTAAAGCATCTCATCAATTGCTAGTTTTCAATCGAAATATTGCAGCCAGTTGTG
TTTAGCATCCGCATAGTTCTTTGTTGATGAA

>Chr07_ 1153340_+
GGAACCCAAGTGTGTAGCAAATGGCAGTTATGATCAAACTTGTTTTATTTATTCTCCAAATGTTACTTTC
TCCTTAAATGCGACAGCCAACTATAATGAAG

>Chr03_20488696_+
CTGGCAATCTGGTGGCTTCAATTACTGTACCTTAATTGGATATTTATTGCACATTGTTCCATCTTAGTGT
GTTTATTGCATGCATTTTGCTTCTTATAGTA

>Chr08_  336758_+
GCATTTTCACATGTTTTCTCAGCAAGATTTATCAAACTCTTTATTTGTCTATAGAGAATGTGCGAACTTA
ATTTCGAGTTTAGTAATATAACAATATTGCT

>Chr01_30457095_+
CATCATCAGAGTGCCGGTTAAAACATATAAGATGAAATTTCATCATTGCCAAGCAGGTTTTTTATTGTAA
AGCACTTGTGTTATTTTGAATGAGCGAGTGA

>Chr03_15457110_+
TGAATTGTAGTTACTGATCGAGCAATTATTTATTTATTTTTTTCATGCTCATTTCCTTTCCGCTGAGGGG
AGGAAAAACAGGGGGGGGGGGGGGGATGTTA

>Chr17_12267578_+
CTTCTTAAATTTAGGATAATCCCATGTTTGCGGATGGAAGGATTGTTTCCATATTAAAACTTTTACATGG
CGGAAAGCCCGTGCTCTGGAAAATTTCAACC

>Chr01_15124599_-
GGCAAGGATTGATTGCTGATATAACCAATACACTAAAATCATGCTTAACTACTCGACAGATGCTCCTTCC
TTGCTGCAGGTTGTGCAGCATTCCTCTTCGC

>Chr06_24418020_+
ACAGTTTATACAGTTCCTCTCGGAGCTATACTTGAGCTCCGAATTTTAGTACCATGTGCTGTGAAATGTT
GGGATGGTTGCCTGGCTGGGGCAGTGTAGGA

>Chr10_ 8800646_-
GTGAAAGTTACCGAGACGGCTGTGTTGCTATATGCTGTCTGTGTTTTGCCATTGATGTGCCTAAGGTCAT
TTAAACTCTCGACTAATCCCAGCCCCTGAGA

>Chr04_22094210_-
CCTTTTCGAGGCTTTAAATTGAATATAAATCCTTGCTGATGCTTGTTGGCAAATGTTTTATGAACATTTT
ATTTAACACTGTTGAAACTTACAATTATGCA

>Chr08_ 9516108_+
TGTTATATACATGCCATACATTTGCTTGGAAGTTGTAGCTTAATTTTCCTAGAGAAAATTTTGCAGTATA
ACATAGGTGTGAGTTGAAATTTTAAAATATA

>Chr08_ 5645456_+
ACCCAAAAGTATTATTGCGGATACGATATCTAGTGATTTTGTGACATATCAACCTCTTTGCATGTGTAAT
TGAGGCCAGAATATTTCTTATCTTTTTCGGG

>Chr05_ 3263434_-
ACAACCTGCTGTGCATTAAGTGATGCCATTGTTCCTGAATACTCTTTTTTACGCAGCAAGTGGTAAGTTT
GAGTACTGTGGTAACTCATCAATAGCAACAC

>Chr01_32583594_+
AAATTTGACGAACTGGGAGTCTGGCTGGACATCTTTGTTTCATGGTTGTCAATATTTGGGCTGCTCTTAT
AATTTAGCATTTGTATTCCAGCTTGGTATTA

>Chr02_ 8719705_+
TGTTGGTAATAATATATTAAGAAGTCTATCCTGCTTCTTGCTTTTGTGTTATAGCCTCAAGATTTTACGT
TCTTGGACGTGTTTTCTTTACGTTGTGATCA

>Chr13_ 5190275_+
ATATCTCAACCATGTCAGCTGGAATAGTAAATCTCTTCTAGAGTTGTACTATTTTGCACTTGTTTACTGA
ATCTTTTTGTGCCCGAGTTTGTAAAGTTGAG

>Chr01_ 7312888_+
AATGCAGCACATTCTTCATCACTGAAGAATGCATGTGATTACCTGCCTGTATATAAACGTGGCAAAATGG
AGTTGATGTTTTAGGGCCTTGATTATGGAAA

>Chr12_12557552_+
ACTGTAGCATTTCTTGCATTCAAATAAACAGCTCGAGAACATATTGAAGCAAGCTTCTCTGTTCTTTCTG
TTTGTATTTGATTTTCTCTGATTGCTGAAAG

>Chr01_11854191_+
CAAACTGCAAATACTCTCTGGTATGATACCTAAGCAATCCTTCTGTCTCCATGCTTCCTTGTGTTTTCTG
TGACAAAACAGGCCTTATATGCATCCAAGGA

>Chr06_ 7069655_-
TGTAATTCCCGTGATTCACAGCTATGAAAAATGAAGTGCTGTACTGTACTACTTGCTTGGTACGATAATT
TCAATGGTGGTTAGAGGGTTGAAATTTTAGG

>Chr14_ 5585232_-
TGGCTAGCTCCCTAAACCGCAATATTTATTTTACGATCGTGCATTTATTCAAATCATGTTTCATAATGGT
CGGACTTCTGTAACTATACTTTGCTAGTCCT

>Chr01_12367777_-
TTATTGCTCTAATCCATGCTGTAGCGAGTTAAAACTCTGCAGCAGTTATTAGAGTTGCATCACAGTTCTC
TTTTGTTTGATTGTGGCTATCACTAAATTTT

>Chr12_ 4332046_+
TAAATACGCTTTGTGCTGGAAATTTCTGAACTTCGCGAGTTTACCTGTTGAAAGCATGATGACAAGTAGA
TAGGCCGAAGCATGTTTATTCATTACTGGAA

>Chr17_13048762_-
ACGCATATCAAAACTGACATATGCCCAGATGTTGAACAGTTCTCGCTCCCAGATTGACTTTGCTCATTGT
TTGTTAGACGAAATAATAGCATGTGCGAGAT

>Chr14_ 1385113_-
TCAACAGGCCTTTTATCAGCCCTTGCCAGGGTCTGGCCTGGTCGTGATCCAATCTTGAAACGTCGTTTTA
GATATATATTTAAAAAAAAAAAAAAAACTGA

>Chr01_13142989_+
AAACTACATTGATATTATTGGTGAACTAATTGAAAATGATGTTTAGTTTCACTTGCGCTTTTCAGACTCC
AGTTCTAAGATTATGCCGGGGAAGGTACTGT

>Chr19_ 2573303_-
TACTGGTTCTATACCTTAGTTTTGGTCGTTAATACGATTATTTTTCCGGCATGTAGATGAGACTTGTCAA
TTTGTTCATATGGTGCATAAATCTACTGGTA

>Chr02_ 4150242_+
TAGCACTGTTGCATTCTTTTTATAAAGGAAAAAAAGTCAGAAAATGTTCCAAAATCATTGAATCTGAATC
GGAAAGCCAAAACTAGTTACATACGTGAGAT

>Chr08_ 2072691_-
GCCAATCAATCGCAACACATGGCATGGAAACAAATCAAATATTTCAAGTTATTAGCACTCCTTTTTTGTT
AAAAAGAATATCGCGAATGCAAATTAGATTT

>Chr10_22521535_-
TTAGGTTGGTAGCATATATAAAATAAGAAGCAGAGCCCTTCAACTTTCTTATAAAGACTACCTCGTTGCA
TATTGTTGAGCAGTACATGCTCAAGATTATG

>Chr09_ 5120841_+
TGTCTTCTGATGAAATAATTATGAGTAATGTACTAGATGATCGATGTTTGATATCTTGTGGGACAGCAAA
ATTTTTTAGTATAAAAAATACCACCAAGGTT

>Chr19_ 4953712_-
GTTCATGTCCTGGGATATATATATATATATATATATATATATTTTCTGTCAAATCAAGTCAAAATTACAA
TTTACAATTAAAAAAAAAAACTAAATATTTG

>Chr06_19986957_+
AAACCAGTGAATAAATTAAAAAAAAACTAATATAGGTCATTTATTCGTTCATGATACAGTGTGATTGCTT
TTAATGTATAGATTTTAATATTGAACCCTTG

>Chr06_ 3150409_-
CTAGATTTCTCACGTAGAGTGAGTTTTGATCGAGCATGAAATCATCAATTAAGACAAATCTCGTTACGGA
ATAAGCACCAGCTGTTGAATGCATTCTATGC

>Chr12_ 9905696_+
TTCTCTCTCAAGGGAAAGGGGCCATGGTCCTGAACCAGAGATTATCTCCTAATATGGCATAAAACTGTGT
ACCTGAGTGCTGCATAGCATGCGTTTCTATT

>Chr12_ 9905696_+
TTCTCTCTCAAGGGAAAGGGGCCATGGTCCTGAACCAGAGATTATCTCCTAATATGGCATAAAACTGTGT
ACCTGAGTGCTGCATAGCATGCGTTTCTATT

>Chr01_35353159_-
TGATATGAATGTCTCACTGCAAACTCTTAATGTTATGCAGTGTTCATTTTATTGATCCCAGAGGAATATG
CGCAATGTTAGATCCATATCCAATTTAGGTT

>Chr07_13806285_-
CCCAGATTTGGAAAGATAATTGTGTTAATAGTGAAATTTTTTGAATTTGCAACATTTAGTTTGCAAGTCT
ATGTCTTACTTCGTTTTGAACTCTTTCAAAT

>Chr08_ 3989113_+
CTGTAATCTTGGTTTCTGGAATTTGGTTTTGAATTGGCCGCCATTTCTGTAAGTTGGCTTTTGTCGACTA
AATCGTACATAAGATTTTGACGGTGTTCTGT

>Chr01_36867009_+
GTGGATTTATTTATTGTGACAAATCAAAGAAAGCCAATAATTTCCCTCTTATATATATATATATCGTGTC
AATATTGGTGAAAGGACTTCTTTTACTATTT

>Chr19_ 4977523_+
GGATATCGTCTATACAAGACTTTTCTATGCAATTCCTAGAGTTTCTCTTCATGTTGCTCCTATCATTCTA
ACAAGTTCTTATACTATGTCTCACTCTCCAT

>Chr19_ 7403297_-
TCACTCATTGTGCCCCAAATAAATTACTACAAACCCATCATTCTGTTTTCAATTAAACTGTAAGATTTGC
CCCTTGTGATGTGATTTTTTATTTCTAATAA

>Chr16_ 5439237_+
CAACTGCTATGTACATGGCATTGATTGGCATTCAAATTCCACATTAGCTCGAACTACGTTTATTATCTTT
ACTACAACCAGGAAAACAAGATCTAAATATG

>Chr10_12871072_-
GCCCTGCTGTTTTGGAGCTTGTAAGCATGAAAGATGCCTGTTGATGTCTTGACCTGCGGTTTTCAACACG
AGTATGCACGCGTTACGTTCTGATTTGAACC

>Chr18_ 5392716_+
GGAGAGAGGATGAATTCGGAAGCATGAATATAAACAACTTCAGATTTATTAAGAGAAGATTTTTTTTTTT
GTTAATTTGCATGATATATTTTAGAGTCCTG

>Chr08_ 8514892_+
GCATTTTGTTAAATTTCGAATAGATGCTTCATCTTGTCTTTTCATTCTCTAGAACTAGCCTCCTGACACT
CATTGGTATGCCTTCGGATGTCATTGTTGCC

>Chr10_18653245_-
TGACTGACTTTGGCAAAATCATACATAAGATTTTGATGGCGTGCTCTGTTACTCCATACTTGTCATTGAG
CAGCAGAATTAAATAAATGCATCCTGTCATA

>Chr08_ 5678451_+
GGCACACCCTGTATGTTTTTAGAAACAGTTGATATAACAAGAGTTCAAGGAAACGGAAAGGCGTTTCTGT
ATATTTGTATGCCAGGTAGGTTCTGAAATTT

>Chr09_10051639_+
ATCCTATATTTGTATTGATGAATTATTTTTTATCTCGTGGTTTTAATTCGGTAAAAAAAACCCTTGTGTT
TTTAATTTTTTTTAAAATTATATAATTATTA

>Chr15_ 2396228_-
AAACATGTCTTGTGTAATAGATGATTTTGAATGAAGATTCCTTTTGATTTATCATAGAATGTATCTACCT
TGAAATGCTGAAGAGGTCATTACCCTCTTTA

>Chr05_12410395_+
CACTATCAATCTCCTGCCACTTTGTGCACTATATCTAAGTTTGAACTTCGAATACTATTGTTTTGATGTG
ATTTGTTATATTGCCATGATACACATTAGTT

>Chr07_15546645_+
TTTATGCTTTAAATGTTGTTATAATTCGAAATGTAAGATTTGCAGCTTTCATCTGTGTTGTGTTCTGGAT
GGTTGGGTTATAGGGTTGAGTCCCTGGTTAT

>Chr08_ 4713746_-
CTGAGATCGAGGACTGAGTGTGTATAAAAATGTAGTTGCGGTTGTTTTTTAAAGTATTTTTTACTCGGAA
ATATATTAAAATAATATTTTTTTATTTTTTA

>Chr16_  367049_-
TCACGTTCTTTCGAAGAAATAAAAATATGCTTTACCTCGTTAGCCTTTCCAAGTTTCTGTACTTGCATAA
ACTTCGCCCTGTGCACATGTACCATGTAGGA

>Chr16_12444134_+
TTGCAGACTTAGTTGCTTTGTAAACTCGAGCAAGTCCATTATTTCAGCTCAAGCGATGAGTTTTTTCGCT
GTCTAGTTTACTTGCTAATAAAAAAACGAAA

>Chr04_17397894_-
TGCATGGACATCAACTCTTTGTAATGCCAAAGGGAAACGTTTCTGTTTTCTTTTCATGCTGGTTATGAAG
TTGGAAATCTAATGAAAAAACCACCCTTTCC

>Chr08_ 1963748_-
AAAAAATATTAACTTGTCATAGAGATCAAAGGTATGGAGATTTCATGACCTATTTTGATTACTTGAACTA
ACATTGTTACCACCATATATATTTTTTTAGT

>Chr04_21487362_+
TGGTTATTGCTTATTAAGAGAGGCAGCAGCCTCATTAAGAGAATTTCTTTAGCCTCTTGTCTCTGCGTTT
GGTGCTCATATGTTCATGCTGTTGTTACTTG

>Chr03_ 6070015_+
GAAATTCACATCGAAATCGCTGCAAAGGCAGTCAAGGAAGTGCGAGAAGGAAGAGAAATCGGAGAAATTG
AAAGTGAAGAAGGCGATCGAGAAAGGAAACA

>Chr03_18889750_+
TGATTATTACATATCTGTCTCAATAATCACTTTCCCCAAGACTTAAGAGCATACAGCATCAATGTTACTA
TTTCCTGGTCAGCTAAGTTGTTGCTAGACCT

>Chr02_ 7551064_-
CTAATGGCAGAAATGTGATCCACATGTATCTACGATGTTTCATTGGATGCATTTCCATGCTCCATCTTTT
TTGGTTTGCCGAATTTGTTTGTATGGTGATA

>Chr06_20201260_+
TGTATGATTACTTGAAAAAGTTGAATGAAAATTCTTAAATTTACTTGATTATGCTCATGAATTTTATGTG
CTTTTTTCATCGTATTGCTTCTTCTAGATAC

>Chr10_15892747_+
CATTGTGTTTGGCTAGAATATCATAATTCAGATAGAAACTTTGATTTCTCAAAGAGGAAATCTGATTTTA
AATAAATTAGTTCTGCTTATGCGATGCTTTA

>Chr10_18264822_+
TTTCTCTCTCCTATTGCTCATGTAATGTAAATTTGAAGAATCTTCCTTTCAAGTTATGTTCCCAATCAAG
AATTAAGATTTCTCTGAATTCTTGAAACCGT

>Chr03_18310255_+
TTCTCCGTGAACCCAAGAATAATCTGCAATTTGATTAGGGTTTCTACTTGAATCTGATTTGTGTTAAAAT
GTTCTTTTTCCGCTTTGCAATGCAAACTGTC

>Chr06_13937874_-
TCCGCGTTCTGAGTAATGAATGAATGAATGAATGAATACCTTTCATTCGTAATCTTCTTCTTTTCCTTGC
GTGCTCCATGGTTTTAGAACCTCTCGAGCTT

>Chr13_ 1393260_-
ATGCTAAGTTTTAGGTATCAGATAGAGAATAAAGTTTCATGTTTTGTTCCTTTTGGGATCCAGTGTCTTC
TATGATAAGCACTCCTCCCTTTGACATTTTT

>Chr14_ 9636130_+
TATGACCTCATTTTTTTTCTTTGATTTTAATATCAAATCATTTCTGAGGCGATTTGTATTCTATTCTATT
ATCCCTGCCTTTGAAAAATAAAAAAATATAT

>Chr02_14985215_-
CATATTTGGCTGGGGATTGGAAATCTTCACGCACATGATTTGCAGATCGTAAATTTAGATTCATTTGAGG
GGGATCTCTTTTCTTCTCTTCCATCATCTCC

>Chr12_10376429_+
CTGTTCTTTTTCTATGCTCTGATTTTATTTAATAAAATCAATCAAAATTTATATATTCTCATCGCTGGTG
GCAGTCCTCCCATATGATCCAGTTCGTATTA

>Chr14_13188158_+
AGTATTGGCTGATCAATGGAAGAAGATACACAATGGTGGTCTTGAGTATTAATCTCAGTCCCCCTGAAAA
CAGTAGAATACCCGGTGATTTTCAGTTTATT

>Chr02_  286847_-
ACCTCTTTTCCCATTGGTGGGAAGCAGTAGTGCTCAAGCTTTGAGATGTTAAGACTAGGCCTATTAGTTC
GTTTTGGAGCTTCAACCGTTTATCTAATATT

>Chr17_ 4666521_+
TAAAACAATATGCATATGTGGTTGAGCAGAGCTGTGAGCTCGGTTAGTTTATTTTACTCTCGATTTGTCT
GCCATTAGCTTTGAGAATTTAGGCCCCGGTT

>Chr04_  197137_+
TAAGCAAATTAGTACAAACTTGAAATCCAGTATCTTTCGAGAATTTTTTTATTTTTTTTGTTGTGTTAAA
AATAAAAAATAAAATAATATTTTCATGTATT

>Chr10_ 6179653_-
ACAAGAAATTAAGCTTGTTGAGGAGAAATAAATTTAGATTACTTGCTGTGAACATTGATGGGGGCTCTAG
TTACCATTTGCTTGTAATTTTCCTGCACCAT

>Chr18_11295035_-
TGAATGGCATCTCTCATATACGTGAGATAATACATTTACCAGTTTTCTTTATCAGCGAAACTTTCCAGCT
TGCGGGTTTTTTTGGTTAACATGCCTGGTTG

>Chr18_14547548_+
TAAAACAATGTTCAATAAGCTTAGGCAAAGAACGACTGCAGTCCTTGTTTATTTGTTGTTCTGTGGTGCT
TGTTGTCTCGCCTGGATTTATCAGATGAAGA

>Chr09_ 9992350_-
CGAATTATTGGGAGTAAAGAAAAGATTATGAAAGTAAATATTCCTGAACTTATTGCTGGTTCTACTCCCT
ACTGCATTTTTACTTGTAATATATGTAAAAA

>Chr17_10507740_-
AGTCGTGTACTTTTTATCCATTTTAATTATATATGGAGTGAATTTTGATGAACTCATGGCATCTCTTTCC
CATTACGGTATTCTTTTTGGACATGAGATTA

>Chr09_ 3682377_+
CAGAATTGTATTAAGTACTCTGCTTAAAATATAGGATTATTCTGGGATTCTACAGTGGCCCAAATTTCCC
CTTCTTCGCTCTCCAAAATTGAGCTTGCAGA

>Chr14_ 7105232_-
CTTGAAATTGGATTCGGAGCTATTTTTTAAAAGTGTCACGTGATTTAACCGAACTGGTTGGAAGGATAGA
AATCTCAATATATATATATATATATATATAT

>Chr19_ 2385899_-
AGCCTAATAGGAGCACTCGAGAAGGCGAAAGAGGACGCTATACTGAAAGCAGAAGAAGAAGCAAAAGAAA
AGGAAGAGAGTGCTAGATTGAAAGCTGAAGA

>Chr16_14483407_-
TTAAACTGATGGGAATTGAGATTACGTAAAAATCTAATGTTTACTTTTCTAGTTGTTTTCTTATGAATGG
TTGCCGAAGTATGAGTGCTTTTTAAGTGAAC

>Chr04_  775566_+
TCATTGAAAATGATGTTCTCGTTAAATTCCAAAAAGCCTGTTTAAGGATGAAGAAGCTCCTGAGTAGTTG
ACTTACCCTTCCATTATTTATCCATTTTTAA

>Chr15_11745518_-
GTGAAACAACATAATTAAATTTAGTCATTTTAATTACACAATATTCATTCAGATGTTTTGTTGTTATTGA
CCTGATATTTTATTGCAAAAGACACAAGTCT

>Chr02_12085026_+
TAAAGATGGACTTGGATTTTACAAGATAAAAATTAATTTTTTTCTTGTTCAAGCTAGGTGGTTTTAGTGG
GAAAAAAAGGTACCACAAGTTTGTTCAATTC

>scaffold_75_    7382_-
TTTCTCTATATATAACATATGTCTATATAATATATAATATCAAGCATTTATAATTTGTCTTTTTATTTAA
ATTTTCTTGGCTCCGCCACTAAAAACACCTT

>Chr19_ 1333363_+
TTATGGAAGTTTTTATTTATGATAAAATTGTAAGAAATAAAGAAGAATTTAATATTTTGATTGGATCACG
GTCAAGAATTATTAATTTATATGTAAGTTGT

>Chr09_ 8052491_+
GTGTATCAAATGCATGGATCTAGTGGATTTTTCACATTTATTTCCGTACTACATTGCTTTGGACAAATAT
CTGGTGGCTAAAATCACATGTGGTCCCTCAA

>Chr06_24267334_-
CTTAACTCTAAAATATAAATGAGGATTCCTCGGTCGAAGTTGGTACTGCTGATTTATGGGGTATGTAGCA
GTTGTTTTTAAAGTATTTTTTATTTAAAAAT

>Chr19_15377288_+
TATTTTTAGGAAACAGTTTTCCTAATGCAATAAGATGATGAAGTTTTGGTAGCCCATGAGAGTGCTATAG
ATATGTTCAGTAAGTATATGAATGTTTGTCA

>Chr08_ 9674825_+
AGATCCTGATTGGTACCAGTCCTGATATGAATTATATAAATTATGTGCGCATGCGCATGTCTGTGTGTGT
AGGCCTCCATAGCTTGATGTCAACCTTCGCG

>Chr16_ 4528107_+
AGCACCACCTTCATCACCTAATATAGTGGTGGTGGTTCTCATTTGTTTCCAAAGGGTTTTTGCTGGCGCA
CTTGTTTTTGACAAAATCCTTATATTGTTGA

>Chr01_25116676_+
TTGTGATACTGTTTGCCAATTCAATAAAAGTTTCTGAAATATATTAAAATAATATTTTTAATATATATAT
TTATATTAACAAATCAAAAAAATTTAAACAA

>Chr03_ 9371003_+
TAACTTTATCTACACGGTTTATAATTCAAATTAGAGTGAATCCTTTCGCCACGGGTTTTCAGCTAACATG
CATGACTGTAAACAATGCTAGGAAGTACGGA

>Chr01_14557429_+
ACTGTTCATGGCTGCAAATTGAGATTCTGGAGTGTCCAGATGTTGGCACTACTGATAGCTTAAACTTGCA
TGATGTATTTTAGCATGTTCCCTCTTTATAG

>Chr17_14454316_-
GCTTGTCATAAACTAAAACGGAAGAGAAGGCATGAAGCTTTGTTAGTCTTAGATGAATCATCATTTCAAT
TATCAGAGATGAATCTGTAAACTTTGAACCC

>Chr06_26032499_-
GCACAGTTGTTAACCCGATCAGTAAGAGATTGCCACTATAATTTGGTACATATTGGATCTGGGCAACATG
TCTTAGCTTGGTATCAAGCATCTACTGGACA

>Chr01_10736127_-
CAAATGATCGAAGCTGAATAAACTGAGCGACCTTTCTCTTCGGAGAAACCAAGCCAGGATTCTGATCCAT
CTCTCCAAACAATAAATATTTATACCCTTTC

>Chr08_ 5492706_+
TTGTACACTTTCTACTATAACAGTAATGCAATGAAATGGAGTTTTTCATCAGAGTGCTGTAGCTTCTAAA
TCTCAACGAATTTGTGTTCCCTTTTACACTA

>Chr05_21749357_-
CTTTCTTTCCATTTTGATGGCAATAAAATAAATCACTAACCATTGTTTTTAATATTTTTCAATACTGCCC
GATCAATTATCATCCACGCAGCCACTAATGA

>Chr05_21749357_-
CTTTCTTTCCATTTTGATGGCAATAAAATAAATCACTAACCATTGTTTTTAATATTTTTCAATACTGCCC
GATCAATTATCATCCACGCAGCCACTAATGA

>Chr11_12635661_-
CTTATCGCTGAGCTTTTCAATTGAACACGTACTGCTACCTTGTTATGTTCAAGAATTGCAGAATTTAGTT
TGTCTTCCAACAGCCAGTTCAATAATAATAT

>Chr06_ 6715144_-
ATTGTATGATGATTCAGATTACTGTAAATAACAAAACTTGAGGTTGGTTTAAATTATGTTGAAGAGAAGA
ATTTTGAGTTGGAGATCAGTTTTCATTCACA

>Chr05_23097306_+
GTTATTCAGATGCAGTTTCTATAGAAGCAAGTCAATGCCTGGTTTCTCTTATAGTTTGTTCAGCCATCCT
ACACTGGAAATTATATTCTGGTTAATTAATC

>Chr10_ 1916407_+
GTGCAGTGTTAAGTACAGCAACATGTATAAAAAGCACCAACTTTAGGTCTTACTTGTTTTGTAGAAACCA
TTTTCTGAACTTTTTCATGTTTGGTGAACTC

>Chr11_  261344_+
TATTATGTAAATACTTTCTGATATATAGCATGAGTAAATTAATTTGTGTTAATATGGAGGGTCATGCACA
GGCCTTTTTGTTTGTAAATTACGGCATCCCA

>Chr11_14586011_+
CCTCATGAAGTTGGGTCAGCTAATCAATAATTGACACAAGCCTTTCAGTCTATGCGGTTCCATTATATTA
CCAATGCAGATTGGTTTGAAAGGCATAAAAT

>Chr17_ 3774632_+
TATGTTATATGTGTGGTTGTATTATAATCCAATTTGATGTCATAATTTGTAATGTGCTGTTGTATAACTC
TAACCTTCGTAGTTCATAATGCAGAAATGCT

>Chr15_ 7968773_-
TCTGTAGAAATGAATTGAATTATCAATCTAAATTATTTTGTCTTTAATTTAGAAATAATTTCTTGTTAAG
AAAAAAAACTTTTCTTTTTGCTACAAGAATC

>Chr07_12802891_+
GTGTAGGTTGTACTCTTTCTTCTCTCAATAATTGAAGTAGCCTTGGGTGCGCTGCGTGTGTGTATGCGTG
TATGTTCCTTGTTAGAAAAGGTGTGAATTCA

>Chr05_21304444_-
TATTCATAGTAATTTATTCAAGTCGAATGGGAAATAAATTTTTTGTGATTACATTATTATCCACATGATT
TCAAAGTAATTGTTTTGGGGTGTAGTTGGAA

>Chr02_ 8306818_+
GTCCACGTACCAATATTAGTTTTGAGCCAAGTAATTGTCATTTTAATTTTATAATAATCATGTATATGCA
GTTTGAAATCTTCAATGAACATAAATGGAAC

>Chr06_10675445_-
CGTATATTTTGTGTTTAAAATTCATGATGGAAGTGTCTGATGTTTTACTGAAGCACGTGCCTTTTTGTTA
TATCGTCCAAACGTTGCTTCTTGTGAGGTTC

>Chr05_23820989_+
GCACACCAACATAAGCGTTGTTGTCTCTAGATTCAATAGAGTTCGTTCTGAGAAACCTGGGTCTAACTGA
GCTTTCTTATCCTCTTTATATCTGCTGCATG

>Chr05_23312282_+
TTTTAACAAACACTATTCTTTTCATGTATAACGAAAATTTTATTTAGCCTTAAATCTCCTTATGCTGATA
AGTTCAGATTATATATTCTTTTCAAAAAAAT

>Chr13_ 6025670_+
TTTCTACTTGGTTGCATGCCTAATAATTCAGCTATGATGAAGTTTCAGTTACATATAATCCAAGAACTAA
ATGATCGGAAGAAAGTGAGGTTTGCGGAATC

>Chr07_ 1324402_+
ATATCATAGCATTTAAACCTTTGTTAAATGAAGTAAAAGACATTTTTCTCAAATTCACTAGAGTTGTTCA
TGCACTTACTGATGTTGAATGACTCTGTGGT

>Chr07_ 1324402_+
ATATCATAGCATTTAAACCTTTGTTAAATGAAGTAAAAGACATTTTTCTCAAATTCACTAGAGTTGTTCA
TGCACTTACTGATGTTGAATGACTCTGTGGT

>Chr06_10442964_-
TTATGGGGAATGATACCATTTCGGGTTAAAAAGATAAGAGGTGTGATTCCACCTGTGTGTTTTGGAGAAA
GTTTTTTTTAAAAAATTAATTAAAAAGACAT

>Chr14_11996874_-
ATTGCTCACTGAATCTAAAGTCACTGTTGATGGGGTTTCAGCCCCCATGTAAAAGTGGTAGGAATGCCAA
TTGCTTAATCATGAGTCTGAAATACCCATAT

>Chr08_ 3099179_-
ACATAGTTGAAAAGATTATAGTTTCATTATAAAGGAATCATCATTTTGATAGTTTCCTCTCTGTCGCCAT
TACTTTCTTGTTGTTGCATTCAATTTCTTCT

>Chr18_ 3128798_-
TGCTGCTACTTTACTGCTATGAATTATGGGTATTTTCGCTTATTAGCACTAAAAGCAAAAGTTTTGGCCA
TATAACTCGATAAAAAAAGCATAGTATTGGT

>Chr11_16125307_+
GTAACAACAAGAAGGTTGTGATATATCAAGTTAGTGGGATCGTTAATGTCATCTTTCGCTCAATTCTGCA
GTAGTTTTTGGGTTCACAGATTATTGCCACA

>Chr01_ 1578958_-
TGTTAGTTTCCTGAGATCTTGACTTGTATAAATGCAAAACATTTTGTAGCACATGCTTGCAATTCATGCC
TTTCCTAACCTTGTTCATTGACAATCTGATA

>Chr06_  496359_-
AATATTCAAGTTTTATTTCATGTTATATTAATCTCTTATTTATGTTTTTCATTTCCTTTCCTTTACTTAG
TTAACTGATATCATGTTTATGTTCTTATATT

>Chr16_13038274_-
CAAATAGATCATCAAGGGAAATACCACGAACAATGGCAGTTGTCTCGGTCACTTTCTGAGCATTTTGTGC
TTGATCTTGAATTCTGTTTGCAAAGATGGGA

>Chr09_  895808_+
TGCGTGTGTGTCCAAAATTTTGAAGTATCTAAAAATTGATTTCAGAAGCTGAAGCTGCTTTTGTTGCTTT
CAAATAATTTTGTTTCAAGCTTTGTGTTAGG

>Chr19_12990846_+
TGTATAGATTGTTCCTTCTTGTTGTTATAACTTGAGAAGAATAAATTTGCAGAAATCCTGATCTTCATTT
CATACGTAGTCACTAGCATTTCGGAGAATAT

>Chr02_ 8206543_-
CTGCTTTGATGTATAACATAAAAGTTTCAATGATCTATGTTGGTAGTTTTATATAGCTCCAAATGCTTTG
ATTAATATGCCAATAACTCCACTGAATCACA

>Chr10_20494276_+
AATCAATATTTGAATTTTGATGTTTAATGTCATGGATAAGCTTACACTTGAAGTTTTATCTTGGGTAAGG
GGAGGAGCCAAAAGGCTCAATACAAGCTAGC

>Chr16_  284108_-
ATGATTGTATGAATTGTTCTTCCAACAATATTCATAGGAGCATTCTAGCCATTTGCTTCCTTGTGTTTTG
AATCCTTATTCAACGAGTACTGTGATTTCTT
