# Supplementary material for: Alternative Polyadenylation in response to temperature stress contributes to gene regulation in Populus trichocarpa
Source: BMC Genomics. 2021 Jan 14;22:53. doi: 10.1186/s12864-020-07353-9 (PMC7809742; doi:10.1186/s12864-020-07353-9)
Supplement: Supplementary file 7 — Additional file 7: Dataset 6. The enriched GO terms under heat and cold stresses. [file 12864_2020_7353_MOESM7_ESM.xls]

## Sheet: Sheet1
Cold-vs-CK
#Term	Database	ID	Input number	Background number	P-Value	Corrected P-Value	GO category
chloroplast	Gene Ontology	GO:0009507	433	4039	2.56922e-08	2.74907e-06	CC
cytoplasm	Gene Ontology	GO:0005737	507	4963	6.77446e-07	3.12299e-05	CC
cytosol	Gene Ontology	GO:0005829	281	2542	8.75605e-07	3.12299e-05	CC
nucleolus	Gene Ontology	GO:0005730	61	386	1.33546e-06	3.57236e-05	CC
proteasome core complex	Gene Ontology	GO:0005839	12	33	8.11983e-06	0.000173764	CC
nucleus	Gene Ontology	GO:0005634	970	10378	2.00046e-05	0.000356748	CC
proteasome core complex, alpha-subunit complex	Gene Ontology	GO:0019773	8	18	5.03072e-05	0.000768982	CC
cytosolic ribosome	Gene Ontology	GO:0022626	22	109	9.53353e-05	0.00127511	CC
proteasome complex	Gene Ontology	GO:0000502	19	89	0.000128471	0.00152738	CC
cell plate	Gene Ontology	GO:0009504	10	38	0.000919228	0.00983574	CC
chloroplast envelope	Gene Ontology	GO:0009941	76	639	0.00141192	0.0137341	CC
protein phosphatase type 2A complex	Gene Ontology	GO:0000159	7	26	0.00465776	0.0415317	CC
nuclear speck	Gene Ontology	GO:0016607	13	71	0.00585922	0.0473227	CC
U4/U6 x U5 tri-snRNP complex	Gene Ontology	GO:0046540	8	34	0.00619176	0.0473227	CC
RNA binding	Gene Ontology	GO:0003723	113	852	7.27877e-10	1.17916e-07	MF
zinc ion binding	Gene Ontology	GO:0008270	215	2121	7.03319e-07	5.69688e-05	MF
protein transporter activity	Gene Ontology	GO:0008565	26	125	1.19428e-06	6.44909e-05	MF
threonine-type endopeptidase activity	Gene Ontology	GO:0004298	12	34	2.95132e-06	0.000119528	MF
nucleotide binding	Gene Ontology	GO:0000166	83	685	5.34866e-06	0.000173297	MF
endopeptidase activity	Gene Ontology	GO:0004175	15	62	3.30873e-05	0.000893357	MF
ATP-dependent RNA helicase activity	Gene Ontology	GO:0004004	21	119	0.000154815	0.00358287	MF
protein phosphatase type 2A regulator activity	Gene Ontology	GO:0008601	9	30	0.000217618	0.00440677	MF
structural constituent of ribosome	Gene Ontology	GO:0003735	74	666	0.000272116	0.00489809	MF
protein binding	Gene Ontology	GO:0005515	256	2888	0.000828558	0.0134226	MF
metallopeptidase activity	Gene Ontology	GO:0008237	13	67	0.00107819	0.0158788	MF
nucleic acid binding	Gene Ontology	GO:0003676	96	961	0.00145201	0.0196021	MF
NAD binding	Gene Ontology	GO:0051287	18	114	0.00169489	0.0211209	MF
GTP binding	Gene Ontology	GO:0005525	46	403	0.00213457	0.0245659	MF
ubiquitin-specific protease activity	Gene Ontology	GO:0004843	10	48	0.00227462	0.0245659	MF
ligase activity	Gene Ontology	GO:0016874	41	355	0.00291258	0.0294898	MF
catalytic activity	Gene Ontology	GO:0003824	48	434	0.00326064	0.0308507	MF
pyridoxal phosphate binding	Gene Ontology	GO:0030170	22	160	0.00342785	0.0308507	MF
hydrolase activity	Gene Ontology	GO:0016787	69	675	0.00368903	0.0314538	MF
Ran GTPase binding	Gene Ontology	GO:0008536	8	37	0.00481741	0.039021	MF
uridine kinase activity	Gene Ontology	GO:0004849	5	17	0.00632967	0.0475721	MF
ubiquitin-protein ligase activity	Gene Ontology	GO:0004842	48	450	0.00646041	0.0475721	MF
ubiquitin-dependent protein catabolic process	Gene Ontology	GO:0006511	50	250	4.17422e-11	1.18548e-08	BP
proteasomal ubiquitin-dependent protein catabolic process	Gene Ontology	GO:0043161	45	256	2.58143e-08	3.66563e-06	BP
proteasomal ubiquitin-independent protein catabolic process	Gene Ontology	GO:0010499	11	32	8.65362e-06	0.000819209	BP
mRNA processing	Gene Ontology	GO:0006397	34	215	1.37088e-05	0.000973327	BP
RNA processing	Gene Ontology	GO:0006396	22	117	3.09726e-05	0.00147547	BP
RNA secondary structure unwinding	Gene Ontology	GO:0010501	19	94	3.7449e-05	0.00147547	BP
translation	Gene Ontology	GO:0006412	78	681	3.92344e-05	0.00147547	BP
intracellular protein transport	Gene Ontology	GO:0006886	41	294	4.15625e-05	0.00147547	BP
nuclear mRNA splicing, via spliceosome	Gene Ontology	GO:0000398	25	147	5.39563e-05	0.00170262	BP
rRNA processing	Gene Ontology	GO:0006364	23	133	8.10215e-05	0.00230101	BP
mRNA modification	Gene Ontology	GO:0016556	9	30	0.000190101	0.00490806	BP
starch biosynthetic process	Gene Ontology	GO:0019252	13	58	0.000209134	0.00494951	BP
isocitrate metabolic process	Gene Ontology	GO:0006102	7	19	0.000239218	0.00522599	BP
mitochondrial fission	Gene Ontology	GO:0000266	5	10	0.000366532	0.00743537	BP
regulation of protein phosphatase type 2A activity	Gene Ontology	GO:0034047	6	15	0.000404485	0.00749446	BP
protein transport	Gene Ontology	GO:0015031	43	349	0.000454331	0.00749446	BP
protein import into nucleus	Gene Ontology	GO:0006606	12	55	0.000472414	0.00749446	BP
nucleotide-sugar metabolic process	Gene Ontology	GO:0009225	8	27	0.000475001	0.00749446	BP
L-serine metabolic process	Gene Ontology	GO:0006563	5	11	0.000631898	0.00944522	BP
response to heat	Gene Ontology	GO:0009408	31	233	0.000764621	0.0108576	BP
positive regulation of seed germination	Gene Ontology	GO:0010030	7	24	0.00119216	0.0160344	BP
tRNA aminoacylation for protein translation	Gene Ontology	GO:0006418	6	18	0.0012421	0.0160344	BP
clathrin-mediated endocytosis	Gene Ontology	GO:0072583	5	13	0.00155715	0.0192275	BP
trichome morphogenesis	Gene Ontology	GO:0010090	12	63	0.00167925	0.0198711	BP
response to high light intensity	Gene Ontology	GO:0009644	14	82	0.00215493	0.0231392	BP
response to cadmium ion	Gene Ontology	GO:0046686	44	389	0.00223498	0.0231392	BP
tetrahydrofolate interconversion	Gene Ontology	GO:0035999	5	14	0.00227862	0.0231392	BP
DNA recombination	Gene Ontology	GO:0006310	11	57	0.00231663	0.0231392	BP
NLS-bearing substrate import into nucleus	Gene Ontology	GO:0006607	8	34	0.00246702	0.0231392	BP
pyrimidine ribonucleotide biosynthetic process	Gene Ontology	GO:0009220	7	27	0.00252575	0.0231392	BP
mitochondrion organization	Gene Ontology	GO:0007005	7	27	0.00252575	0.0231392	BP
protein folding	Gene Ontology	GO:0006457	48	437	0.00263952	0.0234258	BP
nucleocytoplasmic transport	Gene Ontology	GO:0006913	7	28	0.00315997	0.0268605	BP
primary miRNA processing	Gene Ontology	GO:0031053	5	15	0.00321569	0.0268605	BP
apoptotic process	Gene Ontology	GO:0006915	9	44	0.00375972	0.0305074	BP
vesicle-mediated transport	Gene Ontology	GO:0016192	28	227	0.00404979	0.0319483	BP
post-translational protein modification	Gene Ontology	GO:0043687	5	16	0.00440117	0.033782	BP
pyrimidine base metabolic process	Gene Ontology	GO:0006206	5	17	0.00586759	0.0427281	BP
pyrimidine nucleoside salvage	Gene Ontology	GO:0043097	5	17	0.00586759	0.0427281	BP
mRNA export from nucleus	Gene Ontology	GO:0006406	6	24	0.00619004	0.0439493	BP
chromatin modification	Gene Ontology	GO:0016568	14	93	0.00692999	0.0480028	BP
Heat-vs-CK
#Term	Database	ID	Input number	Background number	P-Value	Corrected P-Value	GO category
chloroplast	Gene Ontology	GO:0009507	475	4039	1.2872e-09	1.37274e-07	CC
cytosol	Gene Ontology	GO:0005829	318	2542	2.45133e-09	1.37274e-07	CC
cytoplasm	Gene Ontology	GO:0005737	555	4963	6.63106e-08	2.47559e-06	CC
nucleus	Gene Ontology	GO:0005634	1048	10378	2.38395e-05	0.000667506	CC
phagocytic vesicle	Gene Ontology	GO:0045335	6	11	0.000178648	0.00353962	CC
extrinsic to membrane	Gene Ontology	GO:0019898	18	78	0.000189623	0.00353962	CC
chloroplast envelope	Gene Ontology	GO:0009941	85	639	0.000296187	0.004739	CC
nucleolus	Gene Ontology	GO:0005730	56	386	0.00037932	0.00531049	CC
membrane coat	Gene Ontology	GO:0030117	5	10	0.00108083	0.0134503	CC
transcription factor complex	Gene Ontology	GO:0005667	12	49	0.00123685	0.0138527	CC
oxygen evolving complex	Gene Ontology	GO:0009654	9	31	0.00137659	0.0140162	CC
respiratory chain complex I	Gene Ontology	GO:0045271	7	22	0.00262667	0.0245155	CC
CUL4 RING ubiquitin ligase complex	Gene Ontology	GO:0080008	24	144	0.00285642	0.0246091	CC
chloroplast photosystem II	Gene Ontology	GO:0030095	7	24	0.0045321	0.0362568	CC
nuclear pore	Gene Ontology	GO:0005643	14	73	0.00585543	0.0437205	CC
transcription factor TFIID complex	Gene Ontology	GO:0005669	5	14	0.00629052	0.0440337	CC
RNA binding	Gene Ontology	GO:0003723	120	852	1.23495e-08	2.21056e-06	MF
protein transporter activity	Gene Ontology	GO:0008565	30	125	1.0983e-07	9.82977e-06	MF
transporter activity	Gene Ontology	GO:0005215	58	367	2.16386e-06	0.000119422	MF
nucleotide binding	Gene Ontology	GO:0000166	93	685	2.66865e-06	0.000119422	MF
GTP binding	Gene Ontology	GO:0005525	59	403	1.96463e-05	0.000703338	MF
ligase activity	Gene Ontology	GO:0016874	53	355	2.96761e-05	0.000885338	MF
photoreceptor activity	Gene Ontology	GO:0009881	6	10	5.42871e-05	0.00124158	MF
GTPase activity	Gene Ontology	GO:0003924	41	258	5.54896e-05	0.00124158	MF
RNA polymerase II transcription factor binding	Gene Ontology	GO:0001085	12	40	7.16026e-05	0.0014241	MF
zinc ion binding	Gene Ontology	GO:0008270	225	2121	0.000116747	0.00208977	MF
NAD binding	Gene Ontology	GO:0051287	22	114	0.000182239	0.00293463	MF
RNA polymerase II transcription regulatory region sequence-specific DNA binding transcription factor activity involved in positive regulation of transcription	Gene Ontology	GO:0001228	19	92	0.000196735	0.00293463	MF
RNA polymerase II regulatory region sequence-specific DNA binding	Gene Ontology	GO:0000977	12	47	0.000385696	0.00501425	MF
inositol-1,3,4-trisphosphate 6-kinase activity	Gene Ontology	GO:0052725	5	9	0.000392176	0.00501425	MF
translation initiation factor activity	Gene Ontology	GO:0003743	24	142	0.000743088	0.00886751	MF
metallopeptidase activity	Gene Ontology	GO:0008237	14	67	0.00116079	0.0128711	MF
chromatin binding	Gene Ontology	GO:0003682	26	164	0.0012224	0.0128711	MF
mRNA 5'-UTR binding	Gene Ontology	GO:0048027	6	16	0.00133065	0.0132325	MF
ubiquitin-protein ligase activity	Gene Ontology	GO:0004842	55	450	0.00317982	0.0289123	MF
oxidoreductase activity, acting on a sulfur group of donors, disulfide as acceptor	Gene Ontology	GO:0016671	12	59	0.00323042	0.0289123	MF
protein kinase regulator activity	Gene Ontology	GO:0019887	7	26	0.00459929	0.0392034	MF
protein binding	Gene Ontology	GO:0005515	279	2888	0.00578871	0.0455511	MF
ATP-dependent peptidase activity	Gene Ontology	GO:0004176	9	41	0.00606043	0.0455511	MF
threonine-type endopeptidase activity	Gene Ontology	GO:0004298	8	34	0.00610741	0.0455511	MF
protein transport	Gene Ontology	GO:0015031	72	349	8.83738e-14	2.71307e-11	BP
intracellular protein transport	Gene Ontology	GO:0006886	53	294	2.28716e-08	3.51079e-06	BP
protein ubiquitination	Gene Ontology	GO:0016567	102	749	1.06141e-07	1.08617e-05	BP
small GTPase mediated signal transduction	Gene Ontology	GO:0007264	26	130	1.25885e-05	0.00096617	BP
ubiquitin-dependent protein catabolic process	Gene Ontology	GO:0006511	40	250	2.27796e-05	0.00139867	BP
transcription from RNA polymerase II promoter	Gene Ontology	GO:0006366	26	136	2.88152e-05	0.00147438	BP
translational elongation	Gene Ontology	GO:0006414	13	47	5.9805e-05	0.0018553	BP
transcription initiation, DNA-dependent	Gene Ontology	GO:0006352	13	47	5.9805e-05	0.0018553	BP
Rab protein signal transduction	Gene Ontology	GO:0032482	13	47	5.9805e-05	0.0018553	BP
gene silencing by RNA	Gene Ontology	GO:0031047	15	60	6.04333e-05	0.0018553	BP
proteasomal ubiquitin-dependent protein catabolic process	Gene Ontology	GO:0043161	39	256	8.62506e-05	0.00240718	BP
chromatin modification	Gene Ontology	GO:0016568	19	93	0.000132448	0.00338846	BP
positive regulation of transcription from RNA polymerase II promoter	Gene Ontology	GO:0045944	23	125	0.000148659	0.00351065	BP
transport	Gene Ontology	GO:0006810	48	349	0.000188235	0.00412773	BP
cellular amino acid biosynthetic process	Gene Ontology	GO:0008652	6	13	0.000282399	0.0056364	BP
protein processing	Gene Ontology	GO:0016485	11	41	0.000293754	0.0056364	BP
response to UV-B	Gene Ontology	GO:0010224	16	78	0.000416512	0.00752172	BP
cellular amino acid metabolic process	Gene Ontology	GO:0006520	14	65	0.000559169	0.00953694	BP
inositol trisphosphate metabolic process	Gene Ontology	GO:0032957	5	10	0.0006009	0.00970929	BP
'de novo' IMP biosynthetic process	Gene Ontology	GO:0006189	6	15	0.000715444	0.0104591	BP
primary miRNA processing	Gene Ontology	GO:0031053	6	15	0.000715444	0.0104591	BP
RNA splicing	Gene Ontology	GO:0008380	19	106	0.000754555	0.0105295	BP
negative regulation of sequence-specific DNA binding transcription factor activity	Gene Ontology	GO:0043433	5	11	0.00102867	0.0137305	BP
vesicle docking involved in exocytosis	Gene Ontology	GO:0006904	11	49	0.00149135	0.0188795	BP
induced systemic resistance, jasmonic acid mediated signaling pathway	Gene Ontology	GO:0009864	6	17	0.00153742	0.0188795	BP
negative regulation of leaf senescence	Gene Ontology	GO:1900056	8	30	0.00203963	0.0240833	BP
myo-inositol hexakisphosphate biosynthetic process	Gene Ontology	GO:0010264	6	18	0.00215024	0.024449	BP
translation	Gene Ontology	GO:0006412	76	681	0.00235149	0.0257824	BP
formation of translation preinitiation complex	Gene Ontology	GO:0001731	8	31	0.00255761	0.0264029	BP
vesicle-mediated transport	Gene Ontology	GO:0016192	31	227	0.0026544	0.0264029	BP
ribosomal small subunit assembly	Gene Ontology	GO:0000028	9	38	0.00266609	0.0264029	BP
glycerol ether metabolic process	Gene Ontology	GO:0006662	10	46	0.00310684	0.0298062	BP
response to cadmium ion	Gene Ontology	GO:0046686	47	389	0.00344847	0.0320812	BP
photosystem II assembly	Gene Ontology	GO:0010207	8	33	0.00389734	0.033499	BP
vacuolar transport	Gene Ontology	GO:0007034	6	20	0.00390459	0.033499	BP
sulfate assimilation	Gene Ontology	GO:0000103	12	63	0.00403571	0.033499	BP
ER to Golgi vesicle-mediated transport	Gene Ontology	GO:0006888	13	71	0.00403734	0.033499	BP
maturation of SSU-rRNA from tricistronic rRNA transcript (SSU-rRNA, 5.8S rRNA, LSU-rRNA)	Gene Ontology	GO:0000462	10	48	0.00430401	0.0347719	BP
mitochondrion degradation	Gene Ontology	GO:0000422	7	27	0.00457731	0.0351309	BP
nucleotide-sugar metabolic process	Gene Ontology	GO:0009225	7	27	0.00457731	0.0351309	BP
regulation of transcription, DNA-dependent	Gene Ontology	GO:0006355	271	2907	0.00470246	0.0352111	BP
phospholipid metabolic process	Gene Ontology	GO:0006644	5	15	0.00509105	0.0363477	BP
protein localization to pre-autophagosomal structure	Gene Ontology	GO:0034497	5	15	0.00509105	0.0363477	BP
photorespiration	Gene Ontology	GO:0009853	10	50	0.00583776	0.0399333	BP
response to wounding	Gene Ontology	GO:0009611	39	319	0.0059508	0.0399333	BP
response to hypoxia	Gene Ontology	GO:0001666	11	58	0.00598349	0.0399333	BP
response to toxin	Gene Ontology	GO:0009636	6	22	0.00654052	0.0416565	BP
nucleosome assembly	Gene Ontology	GO:0006334	12	67	0.00673721	0.0416565	BP
mRNA transport	Gene Ontology	GO:0051028	10	51	0.00674913	0.0416565	BP
proteasome assembly	Gene Ontology	GO:0043248	5	16	0.00692014	0.0416565	BP
PSII associated light-harvesting complex II catabolic process	Gene Ontology	GO:0010304	5	16	0.00692014	0.0416565	BP
cellular response to oxidative stress	Gene Ontology	GO:0034599	11	60	0.00777139	0.0458811	BP
